# Supplementary material for: A 3D Genome Atlas of Genetic Variants and Their Pathological Effects in Cancer
Source: Adv Sci (Weinh). 2025 Mar 25;12(19):2408420. doi: 10.1002/advs.202408420 (PMC12097094; doi:10.1002/advs.202408420)
Supplement: Supplementary file 2 — Supplemental Table 1 [file ADVS-12-2408420-s002.xlsx]

## Sheet: Curated Gene fusions
Mitelman gene fusions			COSMIC gene fusions			ChimerPub gene fusions			Merged gene fusions
AFF1	CCDC84		PCM1	JAK2		A2M	ALK		A2M	ALK
AFF1	KMT2A		JAK2	PCM1		ACBD5	RET		ABI1	KMT2A
AHI1	TRB		FUS	DDIT3		SULF2	ZNF217		ABL1	ETV6
AHRR	NCOA2		HMGA2	EBF1		ACE	CD4		ABL1	MYC
AIF1L	ETV6		HMGA2	FHIT		COL4A5	ACSL4		ABL1	NUP214
ASPSCR1	TFE3		FHIT	HMGA2		ADH1B	CETN3		ABL2	ETV6
ATF6	SERINC3		PAX3	NCOA2		MLLT10	CLP1		ACBD5	RET
ATF7IP	JAK2		SSBP2	JAK2		AFAP1L2	RET		ACE	CD4
ATF7IP	PDGFRB		SQSTM1	ALK		AGK	BRAF		ACSL3	ETV1
BCL11B	NKX2-5		PPFIBP1	ALK		ETV6	NTRK3		ACTB	GLI1
BCL11B	TLX3		VCL	ALK		STRN	ALK		ACTG1	MITF
BCL2	IGH		KIF5B	ALK		AHRR	NCOA2		ACTN4	KMT2A
BCL6	CIITA		ETV6	JAK2		NAB2	STAT6		ADH1B	CETN3
BCL6	IGH		SEC31A	JAK2		RPS6KC1	AKT3		AFAP1L2	RET
BCL6	PIM1		CTNNB1	PLAG1		PRCC	TFE3		AFF1	CCDC84
BCR	ABL1		PLAG1	CTNNB1		RUNX1	CLCA2		AFF1	KMT2A
BCR	FGFR1		LIFR	PLAG1		CBFB	MYH11		AGK	BRAF
BCR	JAK2		COL1A2	PLAG1		RUNX1	RUNX1T1		AGTRAP	BRAF
BCR	PDGFRA		CRTC1	MAML2		RUNX1	TRPS1		AHI1	TRB
BCR	RALGPS1		CRTC3	MAML2		ANKRD28	FNDC3B		AHRR	NCOA2
C11ORF95	MRTFB		MAML2	CRTC1		KMT2A	AFF1		AIF1L	ETV6
CBFA2T3	GALNS		KLK2	ETV1		ANKRD28	NUP98		AKAP13	PDE8A
CCDC6	PDGFRB		SLC45A3	ETV1		BIRC3	MALT1		ALK	MSN
CCND2	TRA		SS18L1	SSX1		APIP	SLC1A2		ALK	PTPN3
CDKN1A	IGH		ACSL3	ETV1		APOBEC3G	UBA2		ANKRD28	FNDC3B
CDKN1A	PAPOLA		NDRG1	ERG		AQP2	CD300C		ANKRD28	NUP98
CDKN2A	TRA		SLC45A3	ERG		ARFGEF2	SULF2		APIP	SLC1A2
CEP43	FGFR1		KLK2	ETV4		ARID1A	GPATCH3		APOBEC3G	UBA2
CHIC2	ETV6		SLC45A3	ETV5		ARID1B	ZNF384		AQP2	CD300C
CIITA	BCL6		TMPRSS2	ETV5		ARID1B	TFE3		ARFGEF2	SULF2
CLTC	TFE3		TADA2A	MAST1		ARMC10	BRAF		ARHGEF12	KMT2A
CNTRL	FGFR1		EWSR1	NFATC2		ATF7IP	PDGFRB		ARID1A	GPATCH3
COL1A1	PDGFB		NFATC2	EWSR1		ATAD3B	ATAD3A		ARID1B	SNX9
COL6A3	CSF1		SLC34A2	ROS1		ATG7	RAF1		ARID1B	TFE3
CPSF6	FGFR1		CD74	ROS1		ATP2B4	PRKCA		ARID1B	ZNF384
CREBBP	KAT6A		EWSR1	SMARCA5		AURKA	MYCN		ARMC10	BRAF
CREBRF	AK7		PAX8	PPARG		BACH2	BCL2L1		ASPSCR1	TFE3
CRTC1	MAML2		YWHAE	NUTM2A		BCAM	AKT2		ATAD3B	ATAD3A
DAZAP1	MEF2D		YWHAE	NUTM2B		BCAS1	BRAF		ATF1	CREB1
DBX1	PAX5		SDC4	ROS1		BCAS3	HOXB9		ATF1	EWSR1
DEK	NUP214		LRIG3	ROS1		BCAS3	BCAS4		ATF6	SERINC3
EP300	ZNF384		TPM3	ROS1		BCAS4	AURKA		ATF7IP	JAK2
ERG	FUS		KLC1	ALK		BCL2	IGH		ATF7IP	PDGFRB
ETS2	ETV6		EWSR1	FLI1		BCL6	RAF1		ATG4C	FBXO38
ETV6	ABL1		COL1A1	PDGFB		BCL6	DMRT1		ATG7	RAF1
ETV6	ACSL6		UBE2L3	KRAS		BCOR	CCNB3		ATIC	ALK
ETV6	ARNT		EWSR1	POU5F1		BCOR	RARA		ATP2B4	PRKCA
ETV6	CHIC2		TFG	NTRK1		BCR	PML		AURKA	MYCN
ETV6	EBF1		NTRK1	TFG		PML	RARA		BACH2	BCL2L1
ETV6	FLT3		EWSR1	ZNF444		KIF5B	RET		BAG4	FGFR1
ETV6	GOT1		FGFR3	BAIAP2L1		BIRC6	ALK		BCAM	AKT2
ETV6	JAK2		CIC	DUX4L1		BEND5	ALK		BCAS1	BRAF
ETV6	MECOM		ACTB	GLI1		BMPR1B	GRM4		BCAS3	BCAS4
ETV6	NCOA2		GLI1	ACTB		BLNK	ESR1		BCAS3	HOXB9
ETV6	NUFIP1		CDH11	USP6		BST1	CD38		BCAS4	AURKA
ETV6	PDGFRB		TMPRSS2	ETV1		CHIC2	ETV6		BCL11B	NKX2-5
ETV6	RUNX1		SS18	SSX1		C11orf95	RELA		BCL11B	TLX3
ETV6	SYK		THRAP3	USP6		CEP85L	PDGFRB		BCL2	AFF3
EWSR1	ATF1		OMD	USP6		TDRP	FBXO25		BCL2	IGH
EWSR1	CREB1		CNBP	USP6		CAMTA1	WWTR1		BCL2	TSPO
EWSR1	FLI1		EWSR1	YY1		CAPZA2	MET		BCL6	CIITA
EWSR1	PBX1		YY1	EWSR1		RUNX3	RUNX1T1		BCL6	DMRT1
EWSR1	WT1		IRF2BP2	CDX1		CBFbeta	MYH11		BCL6	FOXP1
EWSR1	ZNF384		EWSR1	NFATC1		CCDC26	NSMCE2		BCL6	IGH
FBRSL1	PAX5		CLCN6	BRAF		CCND1	CTTN		BCL6	PIM1
FGFR1	BCR		QKI	NTRK2		CCND1	PTH		BCL6	RAF1
FGFR1	ZMYM2		EWSR1	ERG		ITGB2	S100B		BCOR	CCNB3
FGFR3	IGH		MEAF6	PHF1		LY75	CD302		BCOR	RARA
FIP1L1	RARA		EPC1	PHF1		CDC7	XPO1		BCR	ABL1
FNDC3B	RARA		JAZF1	PHF1		CDK5RAP2	PDGFRA		BCR	FGFR1
FOXP1	IGH		MBTD1	CXorf67		CEACAM7	CEACAM6		BCR	JAK2
FUS	CREB3L2		ZC3H7B	BCOR		BCR	ABL1		BCR	PDGFRA
FUS	DDIT3		PCM1	RET		FIP1L1	PDGFRA		BCR	PML
FUS	ERG		RNF130	BRAF		CNTRL	FGFR1		BCR	RALGPS1
H2AX	WDR18		TCF3	PBX1		CEP85L	ROS1		BCRP2	ABL1
HMGA2	EBF1		GOLGA5	RET		CHTOP	NTRK1		BEND5	ALK
HMGA2	LPP		RET	GOLGA5		CLIP1	ALK		BIN1	RIN1
HMGA2	NFIB		ERC1	RET		CLIP4	VSNL1		BIRC3	MALT1
HMGA2	PLPP3		HOOK3	RET		COG5	HMGA2		BIRC6	ALK
HMGA2	RAD51B		PRKAR1A	RET		COL14A1	SKAP1		BLNK	ESR1
HSP90AA1	BCL6		KTN1	RET		COL1A1	PPP2R2C		BMPR1B	GRM4
IGH	BCL10		TRIM27	RET		COL25A1	ALK		BRAF	AKAP9
IGH	BCL11A		TRIM24	RET		COL3A1	PLAG1		BRD3	NUTM1
IGH	BCL2		TRIM33	RET		COL6A1	S100B		BRD4	NUTM1
IGH	BCL3		RET	TRIM33		CREB3L2	PPARG		BST1	CD38
IGH	BCL6		ETV6	NTRK3		CREBBP	BCORL1		C11ORF95	MRTFB
IGH	BCL9		TPR	ALK		CREBBP	ZNF384		C11orf95	RELA
IGH	BMI1		HIP1	ALK		CRTC1	MAML1		CAMTA1	WWTR1
IGH	CCND1		CDKN2D	WDFY2		CRTC1	MAML2		CANT1	ETV4
IGH	CCND2		ERC1	ROS1		CRTC1	TRIM11		CAPZA2	MET
IGH	CCND3		EWSR1	ETV1		CRYL1	IFT88		CARS	ALK
IGH	CDK6		PPFIBP1	ROS1		CSF3R	SPTAN1		CBFA2T3	ACSF3
IGH	CEBPA		CD74	NRG1		CSGALNACT2	RET		CBFA2T3	GALNS
IGH	CEBPB		MYO5A	ROS1		CTLA4	CD28		CBFA2T3	GLIS2
IGH	CEBPD		PWWP2A	ROS1		CXCR4	MAML2		CBFB	MYH11
IGH	CEBPG		CLIP1	ROS1		CXXC4	TET2		CBFbeta	MYH11
IGH	CRLF2		ZCCHC8	ROS1		DAZAP1	MEF2D		CCDC26	NSMCE2
IGH	DDX6		SHTN1	ROS1		EWSR1	DDIT3		CCDC28A	IL22RA2
IGH	EPOR		CEP89	BRAF		FUS	DDIT3		CCDC28A	NUP98
IGH	ERVW-1		LSM14A	BRAF		DDX1	MYCN		CCDC6	PDGFRB
IGH	FCGR2B		TP53	NTRK1		DDX3X	PRKD1		CCDC6	RET
IGH	FGFR3		SLC3A2	NRG1		DDX5	DEPTOR		CCDC88C	PDGFRB
IGH	FOXP1		EZR	ERBB4		DEK	NUP214		CCND1	CEBPG
IGH	GPR34		RELCH	RET		PRRC2B	DEK		CCND1	CTTN
IGH	H1-10		CIC	FOXO4		DGKI	BRAF		CCND1	IGH
IGH	ID4		HERPUD1	BRAF		DISC1	FEZ1		CCND1	PSMC3
IGH	IGF2BP1		ZSCAN30	BRAF		DMXL2	CYP19A1		CCND1	PTH
IGH	IGL		GATM	BRAF		DVL2	TFE3		CCND2	TRA
IGH	IL3		BCR	ABL1		E2F1	ESR1		CD274	JAK2
IGH	LHX4		KMT2A	AFF3		HMGA2	EBF1		CD74	NRG1
IGH	MAF		KMT2A	MLLT1		EGF	FTH1		CD74	ROS1
IGH	MALT1		KMT2A	FOXO3		EGFR	PPARGC1A		CD99	EWSR1
IGH	MRPL21		KMT2A	AFF4		EGFR	RAD51		CDC6	RARA
IGH	MYC		KMT2A	AFF1		EIF2AK1	ANTXR1		CDC7	XPO1
IGH	NECTIN2		KMT2A	AFDN		EIF2AK3	ALK		CDH11	USP6
IGH	NT5DC2		KMT2A	LPP		EML4	NTRK3		CDK5RAP2	PDGFRA
IGH	PAX5		LPP	KMT2A		EP300	ZNF384		CDK6	KMT2A
IGH	RPL8		AFF1	KMT2A		EPC1	ASXL2		CDKN1A	IGH
IGH	SPIB		KMT2A	CIP2A		EPC1	PHC2		CDKN1A	PAPOLA
IGH	WWOX		KMT2A	ABI2		EPCAM	MSH2		CDKN2A	TRA
IKZF1	BCL6		KMT2A	SORBS2		ESR1	CCDC170		CDKN2D	WDFY2
IL3	IGH		KMT2A	PDS5A		CBFA2T3	GLIS2		CEACAM7	CEACAM6
ING4	C17ORF50		KMT2A	2022-09-05		ETV6	RUNX1		CEBPE	IGH
INPP5D	ABL1		KMT2A	SARNP		ETV6	ANLN		CENPK	KMT2A
JAZF1	SUZ12		KMT2A	GPHN		ETV6	ABL1		CEP43	FGFR1
KAT6A	CREBBP		KMT2A	DAB2IP		ETV6	BRAF		CEP85L	PDGFRB
KAT6A	EP300		DAB2IP	KMT2A		ETV6	FANCB		CEP85L	ROS1
KAT6A	LEUTX		KMT2A	MLLT3		ETV6	FRK		CEP89	BRAF
KMT2A	ABI1		EWSR1	WT1		ETV6	GOT1		CHCHD7	PLAG1
KMT2A	AFF1		CENPK	KMT2A		HIC1	ETV6		CHIC2	ETV6
KMT2A	AFF4		KMT2A	ABI1		ETV6	LPXN		CHIC2	ETV6
KMT2A	ARHGAP26		ABI1	KMT2A		ETV6	LYN		CHTOP	NTRK1
KMT2A	CEP170B		KMT2A	KNL1		PAX5	PML		CIC	DUX4L1
KMT2A	CREBBP		KMT2A	ZFYVE19		ETV6	PDGFRA		CIC	FOXO4
KMT2A	ELL		KMT2A	CREBBP		ETV6	RET		CIITA	BCL6
KMT2A	EP300		CREBBP	KMT2A		ETV6	STL		CLCN6	BRAF
KMT2A	EPS15		KMT2A	MLLT6		ETV6	LINC00598		CLIP1	ALK
KMT2A	FOXO4		KMT2A	MYO1F		EWSR1	CREB1		CLIP1	ROS1
KMT2A	GAS7		KMT2A	LASP1		FLI1	EWSR1		CLIP4	VSNL1
KMT2A	MAML1		LASP1	KMT2A		EWSR1	FLI1		CLTC	ALK
KMT2A	MATR3		KMT2A	GAS7		EWSR1	CREB3L2		CLTC	TFE3
KMT2A	MLLT1		GAS7	KMT2A		EWSR1	CREB3L1		CNBP	USP6
KMT2A	MLLT10		KMT2A	TOP3A		EWSR1	CREB3L3		CNTRL	FGFR1
KMT2A	MLLT11		TOP3A	KMT2A		EWSR1	CREM		COG5	HMGA2
KMT2A	MLLT3		KMT2A	TET1		EWSR1	ELF5		COL14A1	SKAP1
KMT2A	MLLT6		TET1	KMT2A		EWSR1	ETS1		COL1A1	PDGFB
KMT2A	MYH11		KMT2A	MAPRE1		EWSR1	KLF15		COL1A1	PDGFRB
KMT2A	MYO1F		MAPRE1	KMT2A		EWSR1	KLF17		COL1A1	PPP2R2C
KMT2A	NEBL		KMT2A	EP300		EWSR1	MYB		COL1A1	USP6
KMT2A	PFDN4		KMT2A	SH3GL1		EWSR1	NFATC2		COL1A2	PLAG1
KMT2A	RARA		KMT2A	2022-09-06		EWSR1	PBX3		COL25A1	ALK
KMT2A	SARNP		KMT2A	2022-09-09		FUS	EWSR1		COL3A1	PLAG1
KMT2A	SH3GL1		KMT2A	ARHGAP26		EXOC6B	TNS3		COL4A5	ACSL4
KMT2A	SUGP2		KMT2A	NCKIPSD		EXPH5	COL1A2		COL6A1	S100B
KMT2A	USO1		EWSR1	FEV		FAM133B	CDK6		COL6A3	CSF1
KMT2A	USP10		KMT2A	MLLT11		FAS	EREG		COMMD10	AP3S1
KMT2A	VAV1		KMT2A	FRYL		FGF3	TACC3		CPSF6	FGFR1
KMT2A	ZFYVE19		FRYL	KMT2A		FGFR1OP	RET		CREB3L2	FUS
LCP1	BCL6		KMT2A	2022-09-02		FGFR2	ACSL5		CREB3L2	PPARA
LIFR	PLAG1		KMT2A	FOXO4		FGFR2	PPHLN1		CREB3L2	PPARG
LMAN2	PAPOLA		NPM1	ALK		FGFR2	TACC3		CREBBP	BCORL1
LMO1	TRA		MLLT3	KMT2A		FGFR3	CAMK2A		CREBBP	KAT6A
LMO2	TRA		KMT2A	ELL		FGFR3	IGH		CREBBP	KMT2A
LPAR5	EP300		KMT2A	EPS15		FIP1L1	PDGFRB		CREBBP	ZNF384
MBTD1	ZMYND11		EPS15	KMT2A		FIP1L1	RARA		CREBRF	AK7
MEF2D	DAZAP1		KMT2A	ACTN4		FN1	ACVR2A		CRTC1	MAML1
MLF1	NPM1		ACTN4	KMT2A		FN1	FGF1		CRTC1	MAML2
MLLT10	CEP164		KMT2A	MLLT10		FN1	FGFR1		CRTC1	TRIM11
MLLT10	EED		KMT2A	CEP170B		FNDC3B	PRKCI		CRTC3	MAML2
MLLT10	KMT2A		KMT2A	CT45A2		FGFR1OP	FGFR1		CRYL1	IFT88
MLLT10	PICALM		MLLT1	KMT2A		FOS	LMNA		CSF3R	SPTAN1
MLLT10	PPP2R1B		EWSR1	ETV4		FOXP1	PDGFRA		CSGALNACT2	RET
MN1	ETV6		EWSR1	ATF1		FRK	ETV6		CTLA4	CD28
MNX1	ETV6		ETV6	RUNX1		FUS	CREM		CTNNB1	PLAG1
MYB	GATA1		RUNX1	ETV6		FUS	KLF17		CUX1	FGFR1
MYC	ZBTB5		NUP98	KDM5A		GAB1	ABL1		CXCR4	MAML2
MYC	ZCCHC7		PML	RARA		GCC2	ALK		CXXC4	TET2
MYH6	GOLGA3		EWSR1	MYB		GFPT1	ALK		CYP11B1	CYP11B2
MYH9	CACNA1C		ETV6	ABL1		GIT2	PDGFRB		DAB2IP	KMT2A
NDST2	RUNX1		RUNX1	RUNX1T1		GOLGB1	PDGFRB		DAZAP1	MEF2D
NKX2-3	TRD		MN1	ETV6		GPX4	MPND		DBX1	PAX5
NKX2-5	BCL11B		ETV6	MN1		GREB1	NCOA2		DCTN1	ALK
NOP2	TCF3		ETV6	PDGFRB		GLRB	GRIA2		DDIT3	EWSR1
NPM1	ALK		PAX3	FOXO1		GTF2I	NCOA2		DDIT3	FUS
NPM1	MLF1		ATF1	EWSR1		GTF2I	RARA		DDX1	MYCN
NPM1	RARA		EWSR1	CREB1		GTF3C2	ALK		DDX10	NUP98
NSD1	NUP98		EWSR1	DDIT3		HMGA2	EGFR		DDX10	SKA3
NSD2	IGH		EWSR1	SP3		HMGA2	SETBP1		DDX3X	PRKD1
NT5C2	KMT2A		PAX7	FOXO1		HMGA2	SOX5		DDX5	DEPTOR
NUP214	XKR3		FUS	FEV		HSPA8	NR4A3		DEK	NUP214
NUP98	HOXA11		FUS	ATF1		HTN3	MSANTD3		DGKI	BRAF
NUP98	HOXA13		FUS	ERG		HTR4	ST3GAL1		DHX35	BPIFA2
NUP98	HOXA9		FUS	CREB3L2		ICOS	CD28		DIRC3	HSPBAP1
NUP98	HOXC11		EWSR1	ZNF384		IGH	CRLF2		DISC1	FEZ1
NUP98	HOXC13		EWSR1	PBX1		IGH	BCL2L2		DISP1	FGFR2
NUP98	HOXD11		EWSR1	NR4A3		IGH	CDR3		DLK1	MEG3
NUP98	HOXD13		NR4A3	EWSR1		IGH	FOXP1		DMXL2	CYP19A1
NUP98	LNP1		FOXO1	PAX3		IGH	SAMM50		DTL	FGFR1
NUP98	NSD1		ASPSCR1	TFE3		IKZF1	COBL		DTX2	UPK3B
NUP98	POU1F1		FCHSD1	BRAF		IMMP2L	DOCK4		DVL2	TFE3
NUP98	PSIP1		MSN	ALK		IRF2BP2	RARA		E2F1	ESR1
NUP98	RARG		ALK	MSN		IRF4	BCL2		EBF1	PDGFRB
NUP98	TOP1		TFG	ALK		IRS2	KRAS		EGF	FTH1
PARD6B	CD48		CLTC	ALK		IRX2	TERT		EGFR	PPARGC1A
PAX3	FOXO1		CARS	ALK		KCNMB4	CCND3		EGFR	RAD51
PAX5	AUTS2		TPM3	ALK		KDM2A	WWTR1		EHD1	CAPN12
PAX5	ELN		TPM4	ALK		KDR	PDGFRA		EIF2AK1	ANTXR1
PAX5	FBRSL1		SEC31A	ALK		KIF13B	NRG1		EIF2AK3	ALK
PAX5	NCOA5		SS18	SSX2		KIF5B	PDGFRA		EIF3E	RSPO2
PAX7	FOXO1		SS18	SSX4		KLK2	FGFR2		EIF3K	CYP39A1
PAX8	PPARG		SSX2	SS18		DHX35	BPIFA2		ELL	KMT2A
PCM1	JAK2		JAZF1	SUZ12		KMT2A	FLNA		EML1	ABL1
PDE9A	VWF		SSX1	SS18		KMT2A	ME2		EML4	ALK
PICALM	MLLT10		TFG	NR4A3		LACTB2	NCOA2		EML4	NTRK3
PIM1	BCL6		TAF15	NR4A3		LDLR	RPL31P11		EP300	ZNF384
PLEC	IGH		RGS22	SYCP1		LEO1	SLC12A1		EPC1	ASXL2
PLK5	ATN1		NFIA	EHF		LMBRD1	CHD6		EPC1	PHC2
PML	RARA		EIF3K	CYP39A1		TRD	LMO2		EPC1	PHF1
PRRC2B	BCR		ATG4C	FBXO38		LMO7	ALK		EPCAM	MSH2
RCSD1	ABL1		GMDS	PDE8B		LRP1	SNRNP25		EPS15	KMT2A
RIC3	TRB		BCR	JAK2		LUC7L3	TFE3		ERBB2	GRB7
RPN1	PRDM16		TCF12	NR4A3		MALAT1	TFEB		ERC1	RET
RUNX1	ARHGDIB		BRD4	NUTM1		PRCC	TFEB		ERC1	ROS1
RUNX1	ATF7IP		TFE3	ASPSCR1		EWSR1	ATF1		ERG	FUS
RUNX1	CBFA2T3		MYB	NFIB		MAML2	EWSR1		ESR1	CCDC170
RUNX1	CLCA2		HMGA2	NFIB		MAN2A1	FER		ESRP1	RAF1
RUNX1	DDX47		CLTC	TFE3		MCM4	SNTB1		ETS2	ETV6
RUNX1	ETV6		SFPQ	TFE3		MDM1	NUP107		ETV6	ABL1
RUNX1	MECOM		PRCC	TFE3		TEX28	MECP2		ETV6	ABL2
RUNX1	NDC1		NTRK3	ETV6		MED13	BCAS3		ETV6	ACSL5
RUNX1	PRPF38A		ESRP1	RAF1		MEMO1	RPS9		ETV6	ACSL6
RUNX1	RUNX1T1		RAF1	ESRP1		microRNA 143	NOTCH		ETV6	ANLN
RUNX1	TCF12		AGTRAP	BRAF		KMT2B	GPS2		ETV6	ARNT
RUNX1	USP42		DDIT3	FUS		KMT2A	ABL1		ETV6	BRAF
RUNX2	USP6		TFE3	PRCC		KMT2A	EFNA5		ETV6	CDKN1B
SEC31A	ALK		CREB3L2	FUS		MLLT10	PICALM		ETV6	CDX2
SERINC3	ZCCHC7		SLC45A3	BRAF		KMT2A	NFYA		ETV6	CHIC2
SFPQ	ABL1		FUS	CREB3L1		KMT2A	DIAPH2		ETV6	EBF1
SFPQ	TFE3		NR4A3	TAF15		KMT2A	COX7A2L		ETV6	FANCB
SLC44A1	PRKCA		HMGA2	LPP		KMT2A	ENAH		ETV6	FGFR3
SMARCA2	ZNF384		LPP	HMGA2		KMT2A	FOXR1		ETV6	FLT3
SNX2	ABL1		BRD3	NUTM1		KMT2A	NKD1		ETV6	FRK
SQSTM1	ALK		HMGA2	LHFPL6		KMT2A	SACM1L		ETV6	GOT1
SRSF3	BCL6		RAD51B	HMGA2		KMT2A	SMAP1		ETV6	JAK2
SS18	SSX1		HMGA2	RAD51B		MPRIP	PDGFRB		ETV6	LINC00598
SS18	SSX2		HMGA2	CCNB1IP1		MS4A4A	C2CD3		ETV6	LPXN
STIM1	NSD1		HMGA2	COX6C		MSI2	MECOM		ETV6	LYN
SYNRG	ZNF384		JAK2	ETV6		MSMB	NCOA4		ETV6	MDS2
TAF15	ZNF384					MYB	GATA1		ETV6	MECOM
TAL1	TRA					MYBL1	NFIB		ETV6	MN1
TBL1XR1	RARA					MYB	QKI		ETV6	NCOA2
TCF3	HLF					MYH13	RET		ETV6	NTRK3
TCF3	PBX1					MYH9	EIF3D		ETV6	NUFIP1
TCF3	ZNF384					MYH9	USP6		ETV6	PDGFRA
TFE3	SFPQ					MYO18A	FGFR1		ETV6	PDGFRB
THRAP3	USP6					MYO18A	PDGFRB		ETV6	PER1
TLX1	TRA					MYO5A	NTRK3		ETV6	PTK2B
TLX1	TRB					NBAS	ELMO1		ETV6	PTPRR
TLX3	BCL11B					NCOR1	LYN		ETV6	RET
TRA	CDKN2A					NDE1	PDGFRB		ETV6	RUNX1
TRA	IRF4					NDUFAF2	MAST4		ETV6	STL
TRA	LMO2					NFIB	AIG1		ETV6	SYK
TRA	MTCP1					NFIB	HMGA2		EWSR1	ATF1
TRA	MYC					NFIC	BRAF		EWSR1	BATF
TRA	NECTIN2					PITRM1	HK1		EWSR1	BCR
TRA	OLIG2					NKX2-1	SFTA3		EWSR1	CHN1
TRA	TLX1					NOP2	TCF3		EWSR1	CREB1
TRA	TRB					EWSR1	NR4A3		EWSR1	CREB3L1
TRB	LMO1					NOTCH2	MIR143		EWSR1	CREB3L2
TRB	LMO2					NPC1	MELK		EWSR1	CREB3L3
TRB	MYB					NPM1	HAUS1		EWSR1	CREM
TRB	NOTCH1					NPM1	TYK2		EWSR1	DDIT3
TRB	TLX1					NR4A3	FUS		EWSR1	ELF5
TRD	LMO1					NRIP1	UHRF1		EWSR1	ERG
TRD	LMO2					NSD1	ANKRD28		EWSR1	ETS1
TRD	MYC					NUP160	SLC43A3		EWSR1	ETV1
TRD	NKX2-5					NUP98	HOXA10		EWSR1	ETV4
TRD	RANBP17					NUP98	IQCG		EWSR1	FEV
TRD	TAL1					NUP98	PHF23		EWSR1	FLI1
TRD	TLX1					NUP98	NOL7		EWSR1	FLII
TRD	TLX3					NUP98	RARG		EWSR1	FUS
UAP1	TSHZ2					NUTM2A	CIC		EWSR1	KLF15
WDR18	H2AX					NABP1	RARA		EWSR1	KLF17
WDR6	IGH					OFD1	JAK2		EWSR1	MYB
WWTR1	CAMTA1					OR51E2	ETV1		EWSR1	NFATC1
YWHAE	NUTM2B					OSBPL9	BRAF		EWSR1	NFATC2
YWHAE	NUTM2E					CTNNB1	PLAG1		EWSR1	NR4A3
ZBTB16	RARA					P2RY8	CRLF2		EWSR1	PATZ1
ZBTB20	JAK2					PAFAH1B1	USP6		EWSR1	PBX1
ZCCHC7	SERINC3					PARP15	AHSG		EWSR1	PBX3
ZMIZ1	ABL1					PAX5	AUTS2		EWSR1	POU5F1
ZMYM2	FGFR1					PAX5	CREB3L1		EWSR1	SMARCA5
ZMYND11	MBTD1					PAX5	ESRRB		EWSR1	SP3
ZNF384	TAF15					PAX5	FOXP1		EWSR1	TAF15
						PAX5	KIAA1549L		EWSR1	TEC
						PAX5	KIDINS220		EWSR1	WT1
						PAX5	KIF3B		EWSR1	YY1
						PAX5	ELN		EWSR1	ZNF384
						PAX8	NFE2L2		EWSR1	ZNF444
						PDGFRB	NDE1		EXOC4	PTEN
						PEX5	LPL		EXOC6B	TNS3
						PIEZO2	MTA1		EXOSC1	ETV6
						PLAG1	HAS2		EXOSC1	RUNX1
						POLA2	CDC42EP2		EXPH5	COL1A2
						PPL	NTRK1		EZR	ERBB4
						PPM1B	ALK		EZR	ROS1
						PRDX1	AKR1A1		FAM133B	CDK6
						PRLR	TERT		FAS	EREG
						PTEN	COL17A1		FBRSL1	PAX5
						ALK	PTPN3		FCHSD1	BRAF
						PVT1	CHD7		FGF3	TACC3
						PVT1	NDRG1		FGFR1	BCR
						R3HDM2	NFE2		FGFR1	PLAG1
						PDGFRB	RABEP1		FGFR1	ZMYM2
						RABGAP1L	NTRK1		FGFR1OP	FGFR1
						RAD51C	ATXN7		FGFR1OP	RET
						RANBP2	FGFR1		FGFR1OP2	FGFR1
						RARA	B2M		FGFR2	ACSL5
						RASSF1	PDZRN3		FGFR2	AFF3
						RBM6	CSF1R		FGFR2	CEP55
						RCC1	HENMT1		FGFR2	OGDH
						YAP1	MAMLD1		FGFR2	PPHLN1
						INSL6	PKD1L1		FGFR2	SASS6
						RLN1	RLN2		FGFR2	TACC3
						RNF213	MYC		FGFR2	TXLNA
						RNF43	SUPT4H1		FGFR2	VCL
						RPN1	PRDM16		FGFR3	BAIAP2L1
						RRAGB	OPHN1		FGFR3	CAMK2A
						RSPO2	RSPO3		FGFR3	CCND1
						RUNX1	KIAA1549L		FGFR3	ETV6
						DTX2	UPK3B		FGFR3	IGH
						RUNX1	ZFPM2		FGFR3	TACC3
						RUNX1	GLRX5		FHIT	HMGA2
						RUNX1	KCNMA1		FIP1L1	PDGFRA
						RUNX1	LPXN		FIP1L1	PDGFRB
						RUNX1	PRDM16		FIP1L1	RARA
						RUNX1	SYNE2		FLI1	BCR
						RUNX1	SV2B		FLI1	ERG
						RUNX2	USP6		FLI1	EWSR1
						SAMD5	SASH1		FN1	ACVR2A
						SBF1	PKHD1L1		FN1	ALK
						SCNN1A	TNFRSF1A		FN1	FGF1
						SETD1B	GTF2H3		FN1	FGFR1
						SH3KBP1	CNTNAP5		FNDC3B	PRKCI
						SH3PXD2A	HTRA1		FNDC3B	RARA
						DDX10	SKA3		FOS	LMNA
						SLC2A1	FAF1		FOXO1	PAX3
						SLC3A2	NRG1		FOXP1	ABL1
						SLC44A1	PRKCA		FOXP1	IGH
						SLC45A2	AMACR		FOXP1	PDGFRA
						SLC9A8	GLYR1		FRK	ETV6
						SMOC2	PROX1		FRYL	KMT2A
						SNX2	ABL1		FUS	ATF1
						SPAG9	JAK2		FUS	BATF
						SPTBN1	ALK		FUS	CREB1
						SQSTM1	NTRK1		FUS	CREB3L1
						SQSTM1	NTRK3		FUS	CREB3L2
						SQSTM1	NUP214		FUS	CREM
						SQSTM1	RET		FUS	DDIT3
						SRF	C3orf62		FUS	ERG
						SRF	E2F1		FUS	EWSR1
						SRF	NCOA2		FUS	FEV
						SRF	RELA		FUS	FOXC2
						SS18L1	SSX1		FUS	KLF17
						SS18	USP6		GAB1	ABL1
						SSBP2	FER		GAS7	KMT2A
						STIP1	CREB3L1		GATM	BRAF
						SYT4	SSX1		GCC2	ALK
						SYT4	SSX2		GFPT1	ALK
						SYT8	TNNI2		GGT5	BCL11A
						TAF15	NR4A3		GIT2	PDGFRB
						TAF1	NUP214		GLI1	ACTB
						TAL1	KRT7		GLI1	DDIT3
						TAOK1	PCGF2		GLRB	GRIA2
						TAZ	CAMTA1		GMDS	PDE8B
						TBL1XR1	TP63		GOLGA5	RET
						SENP6	NKAIN2		GOLGB1	PDGFRB
						VTI1A	TCF7L2		GOPC	ROS1
						TRB	MYB		GPX4	MPND
						TCR	MYC		GREB1	NCOA2
						ETV6	ARNT		GTF2I	NCOA2
						ETV6	PDGFRB		GTF2I	RARA
						ETV6	PTPRR		GTF3C2	ALK
						TFE3	XRCC1		H2AX	WDR18
						ASPSCR1	TFE3		HAS2	PLAG1
						TFG	MET		HERC1	PML
						TFG	ROS1		HERPUD1	BRAF
						TGFBR3	PLAG1		HGF	PBX1
						THBS1	ALK		HIC1	ETV6
						TIAM1	NRIP1		HIP1	ALK
						TIMP3	ALK		HIP1	PDGFRB
						BCL11B	TLX3		HMGA2	C9orf92
						TMBIM4	MSRB3		HMGA2	CCNB1IP1
						TMEM178B	BRAF		HMGA2	COX6C
						TMPRSS2	ETS1		HMGA2	EBF1
						TMPRSS2	ERG		HMGA2	EGFR
						TP53	PDGFRB		HMGA2	FHIT
						TPD52L1	ROS1		HMGA2	LHFPL6
						TPR	FGFR1		HMGA2	LPP
						TPR	MET		HMGA2	NFIB
						TRA2B	DNAH5		HMGA2	PLPP3
						TANK	EHMT1		HMGA2	RAD51B
						TRA	CMC4		HMGA2	SETBP1
						TRA	TCL1A		HMGA2	SOX5
						TRMT11	GRIK2		HMGA2	WIF1
						TSC2	RNF216		HMGN2P46	ETV1
						TSNAX	DISC1		HOOK3	RET
						TTR	HESX1		HOXA9	DACH1
						TTTY15	USP9Y		HOXA9	NUP98
						UBR5	ZNF423		HOXC13	NUP98
						UBTF	ETV4		HSP90AA1	BCL6
						USP15	CNTN1		HSPA8	NR4A3
						VAPB	IKZF3		HTN3	MSANTD3
						VAV1	MYO1F		HTR4	ST3GAL1
						VAV1	THAP4		ICOS	CD28
						VGLL2	CITED2		IGH	BCL10
						VGLL4	PRKG1		IGH	BCL11A
						VWA2	TCF7L2		IGH	BCL2
						WNK1	B4GALNT3		IGH	BCL2L2
						XPO1	MLLT10		IGH	BCL3
						YPEL5	PPP1CB		IGH	BCL6
						ZC3HAV1L	CHMP1A		IGH	BCL9
						ZDHHC5	GPR137		IGH	BMI1
						ZMIZ1	PRR12		IGH	CCND1
						ZMYM4	OPRD1		IGH	CCND2
						ZMYND11	MBTD1		IGH	CCND3
						ZNF207	ERBB2		IGH	CDK6
						ABL1	ETV6		IGH	CDR3
						ABL1	NUP214		IGH	CEBPA
						ACTB	GLI1		IGH	CEBPB
						ACTG1	MITF		IGH	CEBPD
						AFF1	KMT2A		IGH	CEBPE
						AKAP13	PDE8A		IGH	CEBPG
						RUNX1	RPL22		IGH	CHST11
						RUNX1	MECOM		IGH	CRLF2
						RUNX1	AFF3		IGH	DDX6
						RUNX1	CBFA2T3		IGH	EPOR
						RUNX1	PRDX4		IGH	ERVW-1
						RUNX1	ETV6		IGH	FCGR2B
						ABL2	ETV6		IGH	FGFR3
						ARHGEF12	KMT2A		IGH	FOXP1
						ARID1B	SNX9		IGH	GPR34
						ATF1	CREB1		IGH	H1-10
						ATF1	EWSR1		IGH	ID4
						ATIC	ALK		IGH	IGF2BP1
						BAG4	FGFR1		IGH	IGL
						CCND1	CEBPG		IGH	IL3
						CCND1	IGH		IGH	LHX4
						BCL2	AFF3		IGH	MAF
						BCL2	TSPO		IGH	MALT1
						BCL6	FOXP1		IGH	MRPL21
						BCRP2	ABL1		IGH	MYC
						BCR	FGFR1		IGH	NECTIN2
						BCR	JAK2		IGH	NT5DC2
						BCR	PDGFRA		IGH	PAX5
						BIN1	RIN1		IGH	RPL8
						BRAF	AKAP9		IGH	SAMM50
						BRD3	NUTM1		IGH	SPIB
						BRD4	NUTM1		IGH	TCR
						HMGN2P46	ETV1		IGH	WWOX
						CCDC28A	NUP98		IKZF1	BCL6
						PICALM	MLLT10		IKZF1	COBL
						NUP214	DEK		IKZF2	ERBB4
						CANT1	ETV4		IL3	IGH
						CBFA2T3	ACSF3		IMMP2L	DOCK4
						CREBBP	KAT6A		ING4	C17ORF50
						CCDC28A	IL22RA2		INPP5D	ABL1
						CCDC6	RET		INSL6	PKD1L1
						CCND1	PSMC3		IRF2BP2	CDX1
						MME	BCL6		IRF2BP2	RARA
						CD74	NRG1		IRF4	BCL2
						CD74	ROS1		IRF4	TRA
						CDC6	RARA		IRS2	KRAS
						CDH11	USP6		IRX2	TERT
						CDK6	KMT2A		ITGB2	S100B
						CDKN2D	WDFY2		ITK	SYK
						CEBPE	IGH		ITPR2	BCL6
						CHCHD7	PLAG1		JAK2	CD274
						DDIT3	EWSR1		JAK2	ETV6
						DDIT3	FUS		JAK2	MBD1
						CIC	FOXO4		JAK2	PCM1
						CLTC	ALK		JAZF1	PHF1
						CLTC	TFE3		JAZF1	SUZ12
						ABL1	MYC		KAT6A	CREBBP
						COL1A1	PDGFB		KAT6A	EP300
						COL1A1	PDGFRB		KAT6A	LEUTX
						COL1A1	USP6		KAT6A	NCOA2
						COL6A3	CSF1		KCNMB4	CCND3
						COMMD10	AP3S1		KDM2A	WWTR1
						CREB3L2	PPARA		KDR	PDGFRA
						CRTC3	MAML2		KIAA1549	BRAF
						MIA2	KHDRBS3		KIF13B	NRG1
						CUX1	FGFR1		KIF5B	ALK
						CYP11B1	CYP11B2		KIF5B	PDGFRA
						DCTN1	ALK		KIF5B	RET
						DDX10	NUP98		KLC1	ALK
						DIRC3	HSPBAP1		KLK2	ETV1
						DISP1	FGFR2		KLK2	ETV4
						DLK1	MEG3		KLK2	FGFR2
						TCF3	ARNT		KMT2A	2022-09-02
						TCF3	EPAS1		KMT2A	2022-09-05
						TCF3	PBX1		KMT2A	2022-09-06
						EBF1	PDGFRB		KMT2A	2022-09-09
						EHD1	CAPN12		KMT2A	ABI1
						EIF3E	RSPO2		KMT2A	ABI2
						ELL	KMT2A		KMT2A	ABL1
						EML1	ABL1		KMT2A	ACACA
						EML4	ALK		KMT2A	ACTN4
						MLLT1	ELL		KMT2A	AFDN
						ERBB2	GRB7		KMT2A	AFF1
						ESRP1	RAF1		KMT2A	AFF3
						RUNX1T1	KIT		KMT2A	AFF4
						ETV6	ABL2		KMT2A	ARHGAP26
						ETV6	ACSL5		KMT2A	BCR
						ETV6	ACSL6		KMT2A	CBL
						ETV6	CDKN1B		KMT2A	CEP170B
						ETV6	CDX2		KMT2A	CIP2A
						ETV6	FGFR3		KMT2A	COX7A2L
						ETV6	FLT3		KMT2A	CREBBP
						ETV6	JAK2		KMT2A	CT45A2
						ETV6	MDS2		KMT2A	DAB2IP
						ETV6	MN1		KMT2A	DIAPH2
						ETV6	NCOA2		KMT2A	EFNA5
						ETV6	PER1		KMT2A	ELL
						ETV6	PTK2B		KMT2A	ENAH
						ETV6	SYK		KMT2A	EP300
						MECOM	ABL1		KMT2A	EPS15
						MECOM	CDK6		KMT2A	FANCB
						EWSR1	BATF		KMT2A	FLNA
						EWSR1	BCR		KMT2A	FN1
						EWSR1	CHN1		KMT2A	FNBP1
						EWSR1	ETV4		KMT2A	FOXO3
						EWSR1	ERG		KMT2A	FOXO4
						EWSR1	ETV1		KMT2A	FOXR1
						EWSR1	FEV		KMT2A	FRYL
						EWSR1	FLII		KMT2A	GAS7
						EWSR1	FUS		KMT2A	GPHN
						EWSR1	NFATC1		KMT2A	KNL1
						EWSR1	PATZ1		KMT2A	LASP1
						EWSR1	PBX1		KMT2A	LPP
						EWSR1	SMARCA5		KMT2A	MAML1
						EWSR1	TAF15		KMT2A	MAML2
						EWSR1	WT1		KMT2A	MAPRE1
						EWSR1	YY1		KMT2A	MATR3
						EWSR1	ZNF384		KMT2A	ME2
						EWSR1	ZNF444		KMT2A	MLLT1
						EWSR1	TEC		KMT2A	MLLT10
						EZR	ERBB4		KMT2A	MLLT11
						EZR	ROS1		KMT2A	MLLT3
						FGFR1OP2	FGFR1		KMT2A	MLLT6
						FGFR1	PLAG1		KMT2A	MYH11
						FGFR1	ZMYM2		KMT2A	MYO18A
						FGFR2	AFF3		KMT2A	MYO1F
						FGFR2	CEP55		KMT2A	NCKIPSD
						FGFR2	OGDH		KMT2A	NEBL
						FGFR2	SASS6		KMT2A	NFYA
						FGFR2	TXLNA		KMT2A	NKD1
						FGFR2	VCL		KMT2A	PDS5A
						FGFR3	BAIAP2L1		KMT2A	PFDN4
						FGFR3	CCND1		KMT2A	PICALM
						FGFR3	ETV6		KMT2A	PRRC1
						FGFR3	TACC3		KMT2A	RARA
						FOXO1	PAX3		KMT2A	SACM1L
						FLI1	BCR		KMT2A	SARNP
						FLI1	ERG		KMT2A	SH3GL1
						FN1	ALK		KMT2A	SMAP1
						FOXP1	ABL1		KMT2A	SORBS2
						FUS	BATF		KMT2A	SUGP2
						FUS	ATF1		KMT2A	TET1
						FUS	CREB3L2		KMT2A	TOP3A
						FUS	CREB1		KMT2A	USO1
						FUS	CREB3L1		KMT2A	USP10
						FUS	FOXC2		KMT2A	VAV1
						GLI1	DDIT3		KMT2A	ZFYVE19
						GOPC	ROS1		KMT2A	AFF1
						HAS2	PLAG1		KMT2B	GPS2
						HERC1	PML		KTN1	ALK
						HIP1	ALK		KTN1	RET
						HIP1	PDGFRB		LACTB2	NCOA2
						MNX1	ETV6		LAMTOR1	PRKCD
						HMGA2	C9orf92		LASP1	KMT2A
						HMGA2	FHIT		LCP1	BCL6
						HMGA2	NFIB		LCT	TSPYL2
						HMGA2	RAD51B		LDLR	RPL31P11
						HMGA2	WIF1		LEO1	SLC12A1
						HOOK3	RET		LIFR	PLAG1
						HOXA9	DACH1		LMAN2	PAPOLA
						HOXA9	NUP98		LMBRD1	CHD6
						HOXC13	NUP98		LMNA	NTRK1
						KMT2A	MLLT10		LMO1	TRA
						KMT2A	BCR		LMO2	TRA
						IGH	CCND1		LMO7	ALK
						IGH	BCL3		LPAR5	EP300
						IGH	MYC		LPP	HMGA2
						IGH	BCL10		LPP	KMT2A
						IGH	BCL11A		LRIG3	ROS1
						IGH	BCL2		LRP1	SNRNP25
						IGH	BCL6		LRP5	LITAF
						IGH	BMI1		LSM14A	BRAF
						IGH	CCND3		LUC7L3	TFE3
						IGH	CEBPE		LY75	CD302
						IGH	CHST11		MACROD1	RUNX1
						IGH	EPOR		MAGI3	AKT3
						IGH	FGFR3		MALAT1	GLI1
						IGH	IGF2BP1		MALAT1	TFEB
						IGH	MAF		MALT1	IGH
						IGH	MALT1		MALT1	MAP4
						IGH	TCR		MAML2	CRTC1
						IKZF2	ERBB4		MAML2	EWSR1
						IRF2BP2	CDX1		MAN2A1	FER
						IRF4	TRA		MAP4K3	FIGLA
						ITK	SYK		MAPRE1	KMT2A
						ITPR2	BCL6		MBD1	JAK2
						JAK2	MBD1		MBD1	RET
						JAK2	CD274		MBTD1	CXorf67
						JAZF1	SUZ12		MBTD1	ZMYND11
						KAT6A	CREBBP		MCM4	SNTB1
						CCDC88C	PDGFRB		MCOLN2	ALK
						KIAA1549	BRAF		MDM1	NUP107
						KIF5B	ALK		MEAF6	PHF1
						KLC1	ALK		MECOM	ABL1
						KLK2	ETV4		MECOM	CDK6
						KMT2A	AFF1		MED13	BCAS3
						KMT2A	MLLT1		MEF2D	DAZAP1
						KMT2A	MLLT3		MEMO1	RPS9
						KTN1	ALK		MIA2	KHDRBS3
						LAMTOR1	PRKCD		MKRN1	BRAF
						LCP1	BCL6		MLF1	NPM1
						LCT	TSPYL2		MLLT1	ELL
						LIFR	PLAG1		MLLT1	KMT2A
						LMNA	NTRK1		MLLT10	CEP164
						MACROD1	RUNX1		MLLT10	CLP1
						LRP5	LITAF		MLLT10	EED
						MAGI3	AKT3		MLLT10	KMT2A
						MALAT1	GLI1		MLLT10	PICALM
						MALT1	IGH		MLLT10	PPP2R1B
						MALT1	MAP4		MLLT11	KMT2A
						MAP4K3	FIGLA		MLLT3	KMT2A
						MEF2D	DAZAP1		MME	BCL6
						CD99	EWSR1		MN1	ETV6
						MKRN1	BRAF		MNX1	ETV6
						KMT2A	ABI1		MPRIP	PDGFRB
						KMT2A	ACACA		MS4A4A	C2CD3
						KMT2A	ACTN4		MSI2	HOXA9
						KMT2A	MLLT6		MSI2	MECOM
						KMT2A	AFF4		MSMB	NCOA4
						KMT2A	PICALM		MSN	ALK
						KMT2A	CBL		MSN	ROS1
						KMT2A	CREBBP		MYB	GATA1
						KMT2A	ELL		MYB	MBNL1
						KMT2A	EP300		MYB	NFIB
						KMT2A	EPS15		MYB	QKI
						KMT2A	FANCB		MYBL1	NFIB
						KMT2A	FNBP1		MYC	BCL6
						KMT2A	FOXO3		MYC	IGH
						KMT2A	FOXO4		MYC	TRA
						KMT2A	GPHN		MYC	ZBTB5
						KMT2A	ARHGAP26		MYC	ZCCHC7
						KMT2A	CEP170B		MYH13	RET
						KMT2A	AFF3		MYH6	GOLGA3
						KMT2A	LASP1		MYH9	ALK
						KMT2A	MAML2		MYH9	CACNA1C
						KMT2A	MLLT11		MYH9	EIF3D
						KMT2A	FN1		MYH9	USP6
						KMT2A	MYO18A		MYO18A	FGFR1
						KMT2A	MYO1F		MYO18A	KMT2A
						KMT2A	NCKIPSD		MYO18A	PDGFRB
						KMT2A	NEBL		MYO5A	NTRK3
						KMT2A	PRRC1		MYO5A	ROS1
						MLLT11	KMT2A		NAB2	STAT6
						MLLT1	KMT2A		NABP1	RARA
						MLLT3	KMT2A		NBAS	ELMO1
						MN1	ETV6		NCOR1	LYN
						KAT6A	EP300		NDE1	PDGFRB
						KAT6A	NCOA2		NDRG1	ERG
						MSI2	HOXA9		NDST2	RUNX1
						MSN	ALK		NDUFAF2	MAST4
						MSN	ROS1		NEBL	KMT2A
						MYB	MBNL1		NFATC2	EWSR1
						MYB	NFIB		NFIA	EHF
						MYC	BCL6		NFIB	AIG1
						MYC	IGH		NFIB	HMGA2
						MYC	TRA		NFIC	BRAF
						MYH9	ALK		NFKB1	CEBPA
						MYO18A	KMT2A		NIN	PDGFRB
						NDRG1	ERG		NKX2-1	SFTA3
						NEBL	KMT2A		NKX2-3	TRD
						NFKB1	CEBPA		NKX2-5	BCL11B
						NIN	PDGFRB		NONO	TFE3
						NONO	TFE3		NOP2	TCF3
						NPM1	ALK		NOTCH2	MIR143
						NPM1	MLF1		NPC1	MELK
						NPM1	PRAM1		NPM1	ALK
						NPM1	RARA		NPM1	HAUS1
						NPM1	MECOM		NPM1	MECOM
						NR4A3	EWSR1		NPM1	MLF1
						NSD1	NUP98		NPM1	PRAM1
						NUMA1	PDGFRB		NPM1	RARA
						NUMA1	RARA		NPM1	TYK2
						NUMA1	SFMBT1		NR4A3	EWSR1
						NUP107	LGR5		NR4A3	FUS
						NUP98	ADD3		NR4A3	TAF15
						NUP98	CCDC28A		NRIP1	UHRF1
						NUP98	DDX10		NSD1	ANKRD28
						NUP98	HOXA11		NSD1	NUP98
						NUP98	HOTTIP		NSD2	IGH
						NUP98	HOXA9		NT5C2	KMT2A
						NUP98	HOTAIR		NTRK1	TFG
						NUP98	HOXC13		NTRK3	ETV6
						NUP98	HOXD11		NUMA1	PDGFRB
						NUP98	HOXD13		NUMA1	RARA
						NUP98	KDM5A		NUMA1	SFMBT1
						NUP98	PSIP1		NUP107	LGR5
						NUP98	SLC17A5		NUP160	SLC43A3
						NUP98	NSD1		NUP214	DEK
						NUP98	POU1F1		NUP214	XKR3
						NUP98	RAP1GDS1		NUP98	ADD3
						NUP98	TOP2B		NUP98	CCDC28A
						RBM15	MAL		NUP98	DDX10
						EXOSC1	RUNX1		NUP98	HOTAIR
						EXOSC1	ETV6		NUP98	HOTTIP
						PAX3	FOXO1		NUP98	HOXA10
						PAX3	MAML3		NUP98	HOXA11
						PAX3	NCOA1		NUP98	HOXA13
						PAX3	NCOA2		NUP98	HOXA9
						PAX5	ETV6		NUP98	HOXC11
						PAX5	IGH		NUP98	HOXC13
						PAX5	JAK2		NUP98	HOXD11
						PAX7	FOXO1		NUP98	HOXD13
						PAX8	PPARA		NUP98	IQCG
						PAX8	PPARG		NUP98	KDM5A
						MBD1	JAK2		NUP98	LNP1
						MBD1	RET		NUP98	NOL7
						PDGFRA	MECOM		NUP98	NSD1
						PDGFRB	ABL1		NUP98	PHF23
						CD274	JAK2		NUP98	POU1F1
						PICALM	KMT2A		NUP98	PSIP1
						PLAG1	CTNNB1		NUP98	RAP1GDS1
						PLEKHG3	TCF4		NUP98	RARG
						ZBTB16	PRAM1		NUP98	SLC17A5
						ZBTB16	RARA		NUP98	TOP1
						PMM2	PRAM1		NUP98	TOP2B
						PML	CDC6		NUTM2A	CIC
						PML	PRAM1		OFD1	JAK2
						POR	BRAF		OMD	USP6
						PPFIBP1	ALK		OR51E2	ETV1
						PPP1R1B	STARD3		OSBPL9	BRAF
						PRCC	MITF		P2RY8	CRLF2
						PRDM16	MBTPS1		PAFAH1B1	USP6
						PRKAR1A	RARA		PARD6B	CD48
						PRKG2	PDGFRB		PARP15	AHSG
						PTPRC	CPN2		PAX3	FOXO1
						PTPRK	RSPO3		PAX3	MAML3
						QKI	NTRK2		PAX3	NCOA1
						RABEP1	PDGFRB		PAX3	NCOA2
						RAC1	COL12A1		PAX5	AUTS2
						RAC1	NUP214		PAX5	CREB3L1
						RAD51B	HMGA2		PAX5	ELN
						RAF1	QKI		PAX5	ESRRB
						DTL	FGFR1		PAX5	ETV6
						RANBP2	ALK		PAX5	FBRSL1
						RBM10	TFE3		PAX5	FOXP1
						RBM6	RBM5		PAX5	IGH
						TAF15	CHN1		PAX5	JAK2
						RCSD1	ABL1		PAX5	KIAA1549L
						RCSD1	ABL2		PAX5	KIDINS220
						GGT5	BCL11A		PAX5	KIF3B
						RET	CCDC6		PAX5	NCOA5
						RET	NCOA4		PAX5	PML
						RNF213	ALK		PAX7	FOXO1
						RNF213	SLC26A11		PAX8	NFE2L2
						RPN1	MECOM		PAX8	PPARA
						RUNX1	USP42		PAX8	PPARG
						SDC4	NRG1		PCM1	JAK2
						SDC4	ROS1		PCM1	RET
						SEC16A	NOTCH1		PDE9A	VWF
						SEC31A	ALK		PDGFRA	MECOM
						SEC31A	JAK2		PDGFRB	ABL1
						EXOC4	PTEN		PDGFRB	NDE1
						SERPINE1	FOSB		PDGFRB	RABEP1
						SETBP1	NUP98		PEX5	LPL
						SET	NUP214		PICALM	KMT2A
						SFPQ	ABL1		PICALM	MLLT10
						SFPQ	TFE3		PIEZO2	MTA1
						PMEL	TAL1		PIM1	BCL6
						SLC34A2	ROS1		PITRM1	HK1
						SLC45A3	BRAF		PLAG1	CTNNB1
						SLC45A3	ELK4		PLAG1	HAS2
						SLC45A3	ERG		PLEC	IGH
						SLC45A3	ETV5		PLEKHG3	TCF4
						SND1	BRAF		PLK5	ATN1
						SQSTM1	ALK		PMEL	TAL1
						SRGAP3	RAF1		PML	CDC6
						SS18	SSX1		PML	PRAM1
						SSBP2	JAK2		PML	RARA
						SSX2	SS18		PMM2	PRAM1
						STAT3	STAT1		POLA2	CDC42EP2
						STAT5B	RARA		POR	BRAF
						SS18	SSX2		PPFIBP1	ALK
						TAF15	ZNF384		PPFIBP1	ROS1
						TBL1XR1	HMGA1		PPL	NTRK1
						TCEA1	PLAG1		PPM1B	ALK
						TCF12	NR4A3		PPP1R1B	STARD3
						TCF3	ZNF384		PRCC	MITF
						HGF	PBX1		PRCC	TFE3
						TCR	TCL1A		PRCC	TFEB
						ETV6	MECOM		PRDM16	MBTPS1
						TET1	KMT2A		PRDX1	AKR1A1
						TFEB	TFE3		PRKAR1A	RARA
						TFG	ALK		PRKAR1A	RET
						TFG	NR4A3		PRKG2	PDGFRB
						TFG	NTRK1		PRLR	TERT
						TFG	TEC		PRRC2B	BCR
						TLX3	BCL11B		PRRC2B	DEK
						TMPRSS2	ETV1		PTEN	COL17A1
						TMPRSS2	ETV4		PTPRC	CPN2
						TMPRSS2	ETV5		PTPRK	RSPO3
						TNS3	MAP3K3		PVT1	CHD7
						TOM1L2	BRAF		PVT1	NDRG1
						TOP2B	NUP98		PWWP2A	ROS1
						TP53BP1	PDGFRB		QKI	NTRK2
						TPM3	ALK		R3HDM2	NFE2
						TPM3	NTRK1		RABEP1	PDGFRB
						TPM3	PDGFRB		RABGAP1L	NTRK1
						TPM3	ROS1		RAC1	COL12A1
						TPM4	ALK		RAC1	NUP214
						TPR	ALK		RAD51B	HMGA2
						TPR	NTRK1		RAD51C	ATXN7
						TRAF1	ALK		RAF1	ESRP1
						TRB	NOTCH1		RAF1	QKI
						TRIM33	RET		RANBP2	ALK
						TRIP11	PDGFRB		RANBP2	FGFR1
						MCOLN2	ALK		RARA	B2M
						TSPAN4	CD151		RASSF1	PDZRN3
						UBE2L3	KRAS		RBM10	TFE3
						USP9Y	TTTY15		RBM15	MAL
						VCL	ALK		RBM6	CSF1R
						WWTR1	CAMTA1		RBM6	RBM5
						YAP1	MAML2		RCC1	HENMT1
						YAP1	TFE3		RCSD1	ABL1
						YWHAE	NUTM2A		RCSD1	ABL2
						YY1	EWSR1		RELCH	RET
						ZC3H7B	BCOR		RET	CCDC6
						ZC3H7A	BCOR		RET	GOLGA5
						ZCCHC8	ROS1		RET	NCOA4
						ZEB2	BCL11B		RET	TRIM33
						ZFPM2	ELF5		RGS22	SYCP1
						ZMYM2	FGFR1		RIC3	TRB
						ZMYND8	RELA		RLN1	RLN2
									RNF130	BRAF
									RNF213	ALK
									RNF213	MYC
									RNF213	SLC26A11
									RNF43	SUPT4H1
									RPN1	MECOM
									RPN1	PRDM16
									RPS6KC1	AKT3
									RRAGB	OPHN1
									RSPO2	RSPO3
									RUNX1	AFF3
									RUNX1	ARHGDIB
									RUNX1	ATF7IP
									RUNX1	CBFA2T3
									RUNX1	CLCA2
									RUNX1	DDX47
									RUNX1	ETV6
									RUNX1	GLRX5
									RUNX1	KCNMA1
									RUNX1	KIAA1549L
									RUNX1	LPXN
									RUNX1	MECOM
									RUNX1	NDC1
									RUNX1	PRDM16
									RUNX1	PRDX4
									RUNX1	PRPF38A
									RUNX1	RPL22
									RUNX1	RUNX1T1
									RUNX1	SV2B
									RUNX1	SYNE2
									RUNX1	TCF12
									RUNX1	TRPS1
									RUNX1	USP42
									RUNX1	ZFPM2
									RUNX1T1	KIT
									RUNX2	USP6
									RUNX3	RUNX1T1
									SAMD5	SASH1
									SBF1	PKHD1L1
									SCNN1A	TNFRSF1A
									SDC4	NRG1
									SDC4	ROS1
									SEC16A	NOTCH1
									SEC31A	ALK
									SEC31A	JAK2
									SENP6	NKAIN2
									SERINC3	ZCCHC7
									SERPINE1	FOSB
									SET	NUP214
									SETBP1	NUP98
									SETD1B	GTF2H3
									SFPQ	ABL1
									SFPQ	TFE3
									SH3KBP1	CNTNAP5
									SH3PXD2A	HTRA1
									SHTN1	ROS1
									SLC2A1	FAF1
									SLC34A2	ROS1
									SLC3A2	NRG1
									SLC44A1	PRKCA
									SLC45A2	AMACR
									SLC45A3	BRAF
									SLC45A3	ELK4
									SLC45A3	ERG
									SLC45A3	ETV1
									SLC45A3	ETV5
									SLC9A8	GLYR1
									SMARCA2	ZNF384
									SMOC2	PROX1
									SND1	BRAF
									SNX2	ABL1
									SPAG9	JAK2
									SPTBN1	ALK
									SQSTM1	ALK
									SQSTM1	NTRK1
									SQSTM1	NTRK3
									SQSTM1	NUP214
									SQSTM1	RET
									SRF	C3orf62
									SRF	E2F1
									SRF	NCOA2
									SRF	RELA
									SRGAP3	RAF1
									SRSF3	BCL6
									SS18	SSX1
									SS18	SSX2
									SS18	SSX4
									SS18	USP6
									SS18L1	SSX1
									SSBP2	FER
									SSBP2	JAK2
									SSX1	SS18
									SSX2	SS18
									STAT3	STAT1
									STAT5B	RARA
									STIM1	NSD1
									STIP1	CREB3L1
									STRN	ALK
									SULF2	ZNF217
									SYNRG	ZNF384
									SYT4	SSX1
									SYT4	SSX2
									SYT8	TNNI2
									TADA2A	MAST1
									TAF1	NUP214
									TAF15	CHN1
									TAF15	NR4A3
									TAF15	ZNF384
									TAL1	KRT7
									TAL1	TRA
									TANK	EHMT1
									TAOK1	PCGF2
									TAZ	CAMTA1
									TBL1XR1	HMGA1
									TBL1XR1	RARA
									TBL1XR1	TP63
									TCEA1	PLAG1
									TCF12	NR4A3
									TCF3	ARNT
									TCF3	EPAS1
									TCF3	HLF
									TCF3	PBX1
									TCF3	ZNF384
									TCR	MYC
									TCR	TCL1A
									TDRP	FBXO25
									TET1	KMT2A
									TEX28	MECP2
									TFE3	ASPSCR1
									TFE3	PRCC
									TFE3	SFPQ
									TFE3	XRCC1
									TFEB	TFE3
									TFG	ALK
									TFG	MET
									TFG	NR4A3
									TFG	NTRK1
									TFG	ROS1
									TFG	TEC
									TGFBR3	PLAG1
									THBS1	ALK
									THRAP3	USP6
									TIAM1	NRIP1
									TIMP3	ALK
									TLX1	TRA
									TLX1	TRB
									TLX3	BCL11B
									TMBIM4	MSRB3
									TMEM178B	BRAF
									TMPRSS2	ERG
									TMPRSS2	ETS1
									TMPRSS2	ETV1
									TMPRSS2	ETV4
									TMPRSS2	ETV5
									TNS3	MAP3K3
									TOM1L2	BRAF
									TOP2B	NUP98
									TOP3A	KMT2A
									TP53	NTRK1
									TP53	PDGFRB
									TP53BP1	PDGFRB
									TPD52L1	ROS1
									TPM3	ALK
									TPM3	NTRK1
									TPM3	PDGFRB
									TPM3	ROS1
									TPM4	ALK
									TPR	ALK
									TPR	FGFR1
									TPR	MET
									TPR	NTRK1
									TRA	CDKN2A
									TRA	CMC4
									TRA	IRF4
									TRA	LMO2
									TRA	MTCP1
									TRA	MYC
									TRA	NECTIN2
									TRA	OLIG2
									TRA	TCL1A
									TRA	TLX1
									TRA	TRB
									TRA2B	DNAH5
									TRAF1	ALK
									TRB	LMO1
									TRB	LMO2
									TRB	MYB
									TRB	NOTCH1
									TRB	TLX1
									TRD	LMO1
									TRD	LMO2
									TRD	MYC
									TRD	NKX2-5
									TRD	RANBP17
									TRD	TAL1
									TRD	TLX1
									TRD	TLX3
									TRIM24	RET
									TRIM27	RET
									TRIM33	RET
									TRIP11	PDGFRB
									TRMT11	GRIK2
									TSC2	RNF216
									TSNAX	DISC1
									TSPAN4	CD151
									TTR	HESX1
									TTTY15	USP9Y
									UAP1	TSHZ2
									UBE2L3	KRAS
									UBR5	ZNF423
									UBTF	ETV4
									USP15	CNTN1
									USP9Y	TTTY15
									VAPB	IKZF3
									VAV1	MYO1F
									VAV1	THAP4
									VCL	ALK
									VGLL2	CITED2
									VGLL4	PRKG1
									VTI1A	TCF7L2
									VWA2	TCF7L2
									WDR18	H2AX
									WDR6	IGH
									WNK1	B4GALNT3
									WWTR1	CAMTA1
									XPO1	MLLT10
									YAP1	MAML2
									YAP1	MAMLD1
									YAP1	TFE3
									YPEL5	PPP1CB
									YWHAE	NUTM2A
									YWHAE	NUTM2B
									YWHAE	NUTM2E
									YY1	EWSR1
									ZBTB16	PRAM1
									ZBTB16	RARA
									ZBTB20	JAK2
									ZC3H7A	BCOR
									ZC3H7B	BCOR
									ZC3HAV1L	CHMP1A
									ZCCHC7	SERINC3
									ZCCHC8	ROS1
									ZDHHC5	GPR137
									ZEB2	BCL11B
									ZFPM2	ELF5
									ZMIZ1	ABL1
									ZMIZ1	PRR12
									ZMYM2	FGFR1
									ZMYM4	OPRD1
									ZMYND11	MBTD1
									ZMYND8	RELA
									ZNF207	ERBB2
									ZNF384	TAF15
									ZSCAN30	BRAF
									microRNA-143	NOTCH

## Sheet: DriverDBV3
Driver cancer genes
A1BG
A1CF
A2M
A2ML1
A3GALT2
A4GALT
AAAS
AACS
AADAC
AADACL3
AADACL4
AADAT
AAGAB
AAK1
AAMP
AANAT
AAR2
AARD
AARS
AARS2
AASDH
AASDHPPT
AASS
AATF
AATK
ABAT
ABCA1
ABCA10
ABCA12
ABCA13
ABCA2
ABCA3
ABCA4
ABCA5
ABCA6
ABCA7
ABCA8
ABCA9
ABCB1
ABCB10
ABCB11
ABCB4
ABCB5
ABCB6
ABCB7
ABCB8
ABCB9
ABCC1
ABCC10
ABCC11
ABCC12
ABCC2
ABCC3
ABCC4
ABCC5
ABCC6
ABCC8
ABCC9
ABCD1
ABCD2
ABCD3
ABCD4
ABCE1
ABCF1
ABCF2
ABCF3
ABCG1
ABCG2
ABCG4
ABCG5
ABCG8
ABHD10
ABHD12
ABHD12B
ABHD13
ABHD14A
ABHD15
ABHD16A
ABHD16B
ABHD17A
ABHD17B
ABHD17C
ABHD2
ABHD3
ABHD4
ABHD5
ABHD8
ABI1
ABI2
ABI3
ABI3BP
ABL1
ABL2
ABLIM1
ABLIM2
ABLIM3
ABO
ABR
ABRA
ABRAXAS1
ABTB1
ABTB2
AC004691.2
AC005324.3
AC005324.4
AC007192.1
AC008695.1
AC008770.3
AC010422.6
AC011448.1
AC011604.2
AC012184.2
AC018630.6
AC018755.2
AC020909.1
AC023055.1
AC024940.1
AC036214.3
AC048338.1
AC058822.1
AC067968.1
AC068533.4
AC068775.2
AC079594.2
AC083902.2
AC091167.3
AC091959.3
AC092143.1
AC092647.5
AC093155.3
AC093668.1
AC093899.2
AC097637.1
AC099489.1
AC100868.1
AC105001.2
AC106782.1
AC106886.5
AC136428.1
ACACA
ACACB
ACAD10
ACAD11
ACAD9
ACADL
ACADM
ACADS
ACADSB
ACADVL
ACAN
ACAP1
ACAP2
ACAP3
ACAT1
ACAT2
ACBD3
ACBD4
ACBD5
ACBD7
ACCSL
ACD
ACE
ACE2
ACER2
ACER3
ACHE
ACIN1
ACKR1
ACKR4
ACLY
ACMSD
ACO1
ACO2
ACOT1
ACOT11
ACOT12
ACOT2
ACOT4
ACOT6
ACOT9
ACOX1
ACOX2
ACOX3
ACOXL
ACP1
ACP2
ACP4
ACP5
ACP6
ACPL2
ACPP
ACRV1
ACSBG1
ACSBG2
ACSF2
ACSF3
ACSL1
ACSL3
ACSL4
ACSL5
ACSL6
ACSM2A
ACSM2B
ACSM3
ACSM4
ACSM5
ACSM6
ACSS1
ACSS2
ACSS3
ACTA1
ACTA2
ACTB
ACTBL2
ACTC1
ACTG1
ACTG2
ACTL6A
ACTL6B
ACTL7A
ACTL7B
ACTL8
ACTL9
ACTN1
ACTN2
ACTN3
ACTN4
ACTR10
ACTR1B
ACTR2
ACTR3
ACTR3B
ACTR3C
ACTR5
ACTR6
ACTR8
ACTRT1
ACTRT2
ACTRT3
ACVR1
ACVR1B
ACVR1C
ACVR2A
ACVR2B
ACVRL1
ADA
ADA2
ADAD1
ADAL
ADAM10
ADAM11
ADAM12
ADAM15
ADAM17
ADAM18
ADAM19
ADAM2
ADAM20
ADAM21
ADAM22
ADAM23
ADAM28
ADAM29
ADAM30
ADAM32
ADAM33
ADAM7
ADAM8
ADAM9
ADAMDEC1
ADAMTS1
ADAMTS10
ADAMTS12
ADAMTS13
ADAMTS14
ADAMTS15
ADAMTS16
ADAMTS17
ADAMTS18
ADAMTS19
ADAMTS2
ADAMTS20
ADAMTS3
ADAMTS4
ADAMTS5
ADAMTS6
ADAMTS7
ADAMTS8
ADAMTS9
ADAMTSL1
ADAMTSL2
ADAMTSL3
ADAMTSL4
ADAR
ADARB1
ADARB2
ADAT1
ADAT2
ADAT3
ADC
ADCK2
ADCK5
ADCY1
ADCY10
ADCY2
ADCY3
ADCY4
ADCY5
ADCY6
ADCY7
ADCY8
ADCY9
ADCYAP1
ADCYAP1R1
ADD1
ADD2
ADD3
ADGB
ADGRA1
ADGRA2
ADGRA3
ADGRB1
ADGRB2
ADGRB3
ADGRD1
ADGRD2
ADGRE1
ADGRE2
ADGRE5
ADGRF1
ADGRF2
ADGRF3
ADGRF4
ADGRF5
ADGRG1
ADGRG2
ADGRG4
ADGRG5
ADGRG6
ADGRG7
ADGRL1
ADGRL2
ADGRL3
ADGRL4
ADGRV1
ADH1A
ADH1B
ADH1C
ADH6
ADH7
ADIG
ADIPOQ
ADIPOR1
ADIPOR2
ADK
ADM
ADNP
ADNP2
ADORA1
ADPGK
ADPRHL1
ADPRHL2
ADPRM
ADRA1A
ADRA1B
ADRA1D
ADRA2A
ADRA2B
ADRA2C
ADRB1
ADRB3
ADRM1
ADSS
ADSSL1
ADTRP
AEBP1
AEBP2
AES
AFAP1
AFAP1L2
AFDN
AFF1
AFF2
AFF3
AFF4
AFG1L
AFG3L2
AFM
AFP
AFTPH
AGA
AGAP1
AGAP2
AGAP3
AGAP4
AGAP5
AGAP6
AGBL1
AGBL2
AGBL3
AGBL4
AGBL5
AGER
AGFG1
AGFG2
AGGF1
AGK
AGL
AGMAT
AGMO
AGO1
AGO2
AGO3
AGO4
AGPAT3
AGPAT4
AGR3
AGRN
AGT
AGTPBP1
AGTR1
AGTR2
AGTRAP
AGXT
AGXT2
AHCTF1
AHCY
AHCYL1
AHCYL2
AHDC1
AHI1
AHNAK
AHNAK2
AHR
AHRR
AHSA2
AHSG
AICDA
AIDA
AIFM1
AIFM2
AIG1
AIMP2
AIP
AIRE
AJAP1
AJUBA
AK1
AK2
AK3
AK3L1
AK4
AK5
AK7
AK8
AK9
AKAP1
AKAP11
AKAP12
AKAP13
AKAP14
AKAP17A
AKAP2
AKAP3
AKAP4
AKAP5
AKAP6
AKAP7
AKAP8
AKAP8L
AKAP9
AKIRIN1
AKIRIN2
AKNA
AKNAD1
AKR1A1
AKR1B1
AKR1B10
AKR1B15
AKR1C4
AKR1D1
AKR1E2
AKR7A2
AKR7A3
AKT1
AKT1S1
AKT2
AKT3
AL049634.2
AL049697.1
AL096870.1
AL117348.2
AL139011.2
AL139300.1
AL358075.4
AL360181.3
AL365205.1
AL603832.3
AL645922.1
AL669918.1
ALAS1
ALAS2
ALB
ALCAM
ALDH16A1
ALDH18A1
ALDH1A1
ALDH1A2
ALDH1A3
ALDH1B1
ALDH1L1
ALDH1L2
ALDH2
ALDH3A1
ALDH3A2
ALDH3B1
ALDH3B2
ALDH5A1
ALDH7A1
ALDH8A1
ALDH9A1
ALDOA
ALDOB
ALDOC
ALG1
ALG10
ALG10B
ALG11
ALG12
ALG13
ALG2
ALG5
ALG6
ALG8
ALK
ALKBH1
ALKBH2
ALKBH4
ALKBH5
ALKBH6
ALKBH7
ALLC
ALMS1
ALOX12B
ALOX15
ALOX15B
ALOX5
ALOX5AP
ALPG
ALPK1
ALPK2
ALPK3
ALPP
ALPPL2
ALS2
ALS2CL
ALX1
ALX3
ALX4
ALYREF
AMACR
AMBN
AMBRA1
AMD1
AMDHD1
AMDHD2
AMELX
AMER1
AMER2
AMER3
AMFR
AMHR2
AMIGO1
AMIGO2
AMIGO3
AMMECR1
AMMECR1L
AMN
AMOT
AMOTL1
AMOTL2
AMPD1
AMPD2
AMPD3
AMPH
AMTN
AMY1A
AMY1B
AMY1C
AMY2A
AMY2B
AMZ1
AMZ2
ANAPC1
ANAPC10
ANAPC15
ANAPC2
ANAPC4
ANAPC5
ANAPC7
ANGEL1
ANGEL2
ANGPT1
ANGPT4
ANGPTL1
ANGPTL3
ANGPTL4
ANGPTL5
ANGPTL6
ANHX
ANK1
ANK2
ANK3
ANKAR
ANKDD1A
ANKDD1B
ANKEF1
ANKFN1
ANKFY1
ANKH
ANKHD1
ANKHD1-EIF4EBP3
ANKIB1
ANKK1
ANKLE1
ANKLE2
ANKMY1
ANKMY2
ANKRD1
ANKRD10
ANKRD11
ANKRD12
ANKRD13A
ANKRD13B
ANKRD13C
ANKRD13D
ANKRD16
ANKRD17
ANKRD18B
ANKRD20A1
ANKRD20A2
ANKRD20A4
ANKRD23
ANKRD24
ANKRD26
ANKRD27
ANKRD28
ANKRD29
ANKRD30A
ANKRD30B
ANKRD31
ANKRD33
ANKRD34A
ANKRD34B
ANKRD35
ANKRD36
ANKRD36B
ANKRD36C
ANKRD40
ANKRD42
ANKRD44
ANKRD46
ANKRD49
ANKRD50
ANKRD52
ANKRD54
ANKRD55
ANKRD6
ANKRD65
ANKRD7
ANKS1A
ANKS1B
ANKS3
ANKS4B
ANKS6
ANKUB1
ANKZF1
ANLN
ANO1
ANO10
ANO2
ANO3
ANO4
ANO5
ANO6
ANO7
ANO8
ANO9
ANOS1
ANP32A
ANP32B
ANP32E
ANPEP
ANTXR1
ANXA1
ANXA10
ANXA11
ANXA13
ANXA2
ANXA3
ANXA4
ANXA5
ANXA6
ANXA7
ANXA8
ANXA8L1
ANXA9
AOAH
AOC1
AOC2
AOC3
AOX1
AP000275.2
AP000295.1
AP002748.4
AP002884.5
AP1AR
AP1B1
AP1G1
AP1G2
AP1M1
AP1M2
AP1S2
AP2A1
AP2A2
AP2B1
AP2M1
AP2S1
AP3B1
AP3B2
AP3D1
AP3M1
AP3M2
AP3S1
AP4B1
AP4E1
AP5B1
AP5M1
AP5Z1
APAF1
APBA1
APBA2
APBA3
APBB1
APBB1IP
APBB2
APBB3
APC
APC2
APCDD1
APCDD1L
APCS
APEH
APEX1
APEX2
APH1A
APH1B
APIP
APLF
APLNR
APLP1
APLP2
APMAP
APOA1
APOA1BP
APOA2
APOA4
APOB
APOBEC1
APOBEC2
APOBEC3A
APOBEC3B
APOBEC3C
APOBEC3D
APOBEC3F
APOBEC3G
APOBR
APOC1
APOC3
APOH
APOL1
APOL2
APOL3
APOLD1
APOO
APP
APPBP2
APPL1
APPL2
APRT
APTX
AQP10
AQP12A
AQP12B
AQP2
AQP5
AQP6
AQP7
AQP8
AQP9
AQR
AR
ARAF
ARAP1
ARAP2
ARAP3
ARC
AREG
AREL1
ARF1
ARF3
ARF6
ARFGAP1
ARFGAP2
ARFGAP3
ARFGEF1
ARFGEF2
ARFGEF3
ARFIP1
ARFIP2
ARFRP1
ARGFX
ARGLU1
ARHGAP1
ARHGAP10
ARHGAP11A
ARHGAP11B
ARHGAP12
ARHGAP15
ARHGAP17
ARHGAP20
ARHGAP21
ARHGAP22
ARHGAP23
ARHGAP24
ARHGAP25
ARHGAP26
ARHGAP27
ARHGAP28
ARHGAP29
ARHGAP30
ARHGAP31
ARHGAP32
ARHGAP33
ARHGAP35
ARHGAP36
ARHGAP39
ARHGAP4
ARHGAP44
ARHGAP45
ARHGAP5
ARHGAP6
ARHGAP8
ARHGAP9
ARHGDIA
ARHGDIB
ARHGEF1
ARHGEF10
ARHGEF10L
ARHGEF11
ARHGEF12
ARHGEF15
ARHGEF16
ARHGEF17
ARHGEF18
ARHGEF19
ARHGEF2
ARHGEF25
ARHGEF26
ARHGEF28
ARHGEF3
ARHGEF33
ARHGEF35
ARHGEF37
ARHGEF38
ARHGEF39
ARHGEF4
ARHGEF40
ARHGEF5
ARHGEF6
ARHGEF7
ARHGEF9
ARID1A
ARID1B
ARID2
ARID3A
ARID3B
ARID3C
ARID4A
ARID4B
ARID5A
ARID5B
ARIH1
ARIH2
ARIH2OS
ARL1
ARL10
ARL13B
ARL14EP
ARL15
ARL16
ARL2BP
ARL3
ARL4A
ARL5A
ARL5B
ARL6
ARL6IP4
ARL6IP6
ARL8B
ARMC1
ARMC10
ARMC12
ARMC2
ARMC3
ARMC4
ARMC5
ARMC8
ARMC9
ARMCX1
ARMCX2
ARMCX3
ARMCX4
ARMCX5
ARMCX6
ARMT1
ARNT
ARNT2
ARNTL
ARPC1A
ARPC1B
ARPC2
ARPC3
ARPC5
ARPP19
ARPP21
ARRB2
ARRDC1
ARRDC2
ARRDC3
ARRDC4
ARRDC5
ARSB
ARSD
ARSE
ARSF
ARSG
ARSH
ARSJ
ARSK
ART1
ART3
ART4
ART5
ARTN
ARVCF
ASAH2
ASAH2B
ASAM
ASAP1
ASAP2
ASAP3
ASB10
ASB14
ASB15
ASB16
ASB17
ASB18
ASB2
ASB3
ASB4
ASB5
ASB6
ASB7
ASB8
ASB9
ASCC2
ASCC3
ASCL1
ASCL4
ASF1A
ASF1B
ASGR1
ASH1L
ASH2L
ASIC1
ASIC2
ASIC3
ASIC4
ASIC5
ASL
ASMT
ASMTL
ASNA1
ASNS
ASNSD1
ASPA
ASPG
ASPH
ASPHD1
ASPHD2
ASPM
ASPN
ASPSCR1
ASS1
ASTE1
ASTL
ASTN1
ASTN2
ASXL1
ASXL2
ASXL3
ASZ1
ATAD2
ATAD2B
ATAD3A
ATAD3B
ATAD5
ATAT1
ATCAY
ATE1
ATF1
ATF2
ATF4
ATF5
ATF6
ATF6B
ATF7IP
ATG101
ATG14
ATG16L1
ATG16L2
ATG2A
ATG2B
ATG3
ATG4A
ATG4B
ATG4C
ATG4D
ATG5
ATG7
ATG9A
ATG9B
ATIC
ATL1
ATL2
ATL3
ATM
ATMIN
ATN1
ATOH1
ATP10A
ATP10B
ATP10D
ATP11A
ATP11B
ATP11C
ATP12A
ATP13A1
ATP13A2
ATP13A3
ATP13A4
ATP13A5
ATP1A1
ATP1A2
ATP1A3
ATP1A4
ATP1B2
ATP1B3
ATP1B4
ATP23
ATP2A1
ATP2A2
ATP2A3
ATP2B1
ATP2B2
ATP2B3
ATP2B4
ATP2C1
ATP2C2
ATP4A
ATP5A1
ATP5B
ATP5F1
ATP5F1B
ATP5G1
ATP5J2-PTCD1
ATP5L
ATP6AP1
ATP6AP1L
ATP6AP2
ATP6V0A1
ATP6V0A2
ATP6V0A4
ATP6V0C
ATP6V0D1
ATP6V1A
ATP6V1B1
ATP6V1B2
ATP6V1C1
ATP6V1C2
ATP6V1E1
ATP6V1E2
ATP6V1G1
ATP6V1H
ATP7A
ATP7B
ATP8A1
ATP8A2
ATP8B1
ATP8B2
ATP8B3
ATP8B4
ATP9A
ATP9B
ATPAF1
ATPIF1
ATR
ATRAID
ATRIP
ATRN
ATRNL1
ATRX
ATXN1
ATXN10
ATXN1L
ATXN2
ATXN2L
ATXN3
ATXN3L
ATXN7
ATXN7L1
ATXN7L2
ATXN7L3
AUH
AURKA
AURKAIP1
AURKC
AUTS2
AVEN
AVIL
AVP
AVPR1A
AVPR1B
AVPR2
AXDND1
AXIN1
AXIN2
AXL
AZI2
AZIN1
AZIN2
AZU1
B2M
B3GALNT1
B3GALT1
B3GALT2
B3GALT5
B3GALT6
B3GAT1
B3GAT2
B3GAT3
B3GLCT
B3GNT2
B3GNT3
B3GNT4
B3GNT5
B3GNT7
B3GNT8
B3GNT9
B3GNTL1
B4GALNT1
B4GALNT3
B4GALNT4
B4GALT1
B4GALT2
B4GALT3
B4GALT4
B4GALT5
B4GALT6
B4GALT7
B4GAT1
B9D2
BAALC
BAAT
BABAM2
BACE1
BACE2
BACH1
BACH2
BAD
BAG3
BAG4
BAG5
BAG6
BAHCC1
BAHD1
BAI1
BAIAP2
BAIAP2L1
BAIAP2L2
BAIAP3
BAK1
BANK1
BANP
BAP1
BARD1
BARHL2
BARX2
BASP1
BATF2
BATF3
BAX
BAZ1A
BAZ1B
BAZ2A
BAZ2B
BBOF1
BBOX1
BBS10
BBS12
BBS2
BBS5
BBS7
BBS9
BBX
BCAM
BCAN
BCAP29
BCAR1
BCAR3
BCAS1
BCAS2
BCAS3
BCAT1
BCAT2
BCCIP
BCDIN3D
BCHE
BCKDHB
BCKDK
BCL10
BCL11A
BCL11B
BCL2
BCL2A1
BCL2L11
BCL2L12
BCL2L13
BCL2L15
BCL2L2-PABPN1
BCL3
BCL6
BCL6B
BCL9
BCL9L
BCLAF1
BCLAF3
BCO1
BCOR
BCORL1
BCR
BCS1L
BDH1
BDKRB1
BDKRB2
BDNF
BDP1
BECN1
BEGAIN
BEND2
BEND3
BEND4
BEND5
BEND6
BEND7
BEST2
BEST3
BEST4
BFAR
BFSP1
BGN
BHLHA15
BHLHB9
BHLHE22
BHLHE23
BHLHE40
BHLHE41
BHMT
BHMT2
BICC1
BICD1
BICD2
BICRA
BICRAL
BID
BIN1
BIN2
BIN3
BIRC2
BIRC3
BIRC5
BIRC6
BIRC7
BIRC8
BIVM-ERCC5
BLCAP
BLK
BLM
BLMH
BLNK
BLOC1S5
BLOC1S6
BLVRA
BLZF1
BMP1
BMP10
BMP15
BMP2K
BMP3
BMP4
BMP5
BMP6
BMP7
BMP8A
BMP8B
BMPER
BMPR1A
BMPR2
BMS1
BMT2
BMX
BNC1
BNC2
BNIP2
BNIP3
BNIPL
BOC
BOD1L1
BOK
BOLA1
BOLL
BOP1
BORA
BORCS8-MEF2B
BPHL
BPI
BPIFA1
BPIFA2
BPIFB1
BPIFB2
BPIFB3
BPIFB4
BPIFB6
BPIFC
BPNT1
BPTF
BRAF
BRAP
BRAT1
BRCA1
BRCA2
BRD1
BRD2
BRD3
BRD4
BRD7
BRD8
BRD9
BRDT
BRE
BRINP1
BRINP2
BRINP3
BRIP1
BRMS1
BRMS1L
BROX
BRP44
BRPF1
BRPF3
BRS3
BRSK1
BRSK2
BRWD1
BRWD3
BSDC1
BSG
BSN
BSND
BSPH1
BSPRY
BST1
BSX
BTAF1
BTBD1
BTBD10
BTBD11
BTBD16
BTBD17
BTBD18
BTBD2
BTBD3
BTBD6
BTBD7
BTBD8
BTC
BTD
BTF3
BTF3L4
BTG1
BTG2
BTK
BTLA
BTN1A1
BTN2A1
BTN2A2
BTN3A2
BTNL3
BTNL8
BTNL9
BTRC
BUB1
BUB1B
BUB3
BUD13
BUD23
BUD31
BVES
BYSL
BZW1
BZW2
C10orf10
C10orf113
C10orf12
C10orf120
C10orf128
C10orf129
C10orf18
C10orf53
C10orf67
C10orf71
C10orf76
C10orf82
C10orf88
C10orf90
C10orf99
C11orf1
C11orf40
C11orf42
C11orf49
C11orf54
C11orf58
C11orf65
C11orf70
C11orf71
C11orf73
C11orf74
C11orf80
C11orf84
C11orf88
C11orf94
C11orf95
C12orf24
C12orf29
C12orf4
C12orf40
C12orf41
C12orf42
C12orf43
C12orf50
C12orf57
C12orf60
C12orf65
C12orf66
C12orf71
C12orf74
C14orf129
C14orf143
C14orf159
C14orf166
C14orf177
C14orf180
C14orf28
C14orf39
C14orf45
C15orf32
C15orf39
C15orf52
C15orf53
C15orf59
C16orf46
C16orf54
C16orf58
C16orf62
C16orf70
C16orf78
C16orf96
C17orf53
C17orf64
C17orf75
C17orf79
C17orf80
C17orf97
C17orf98
C18orf25
C18orf45
C18orf54
C18orf63
C18orf8
C19orf18
C19orf21
C19orf33
C19orf42
C19orf44
C19orf47
C19orf48
C19orf53
C19orf57
C19orf61
C1GALT1
C1GALT1C1
C1QA
C1QB
C1QBP
C1QC
C1QL1
C1QL2
C1QL3
C1QL4
C1QTNF1
C1QTNF2
C1QTNF3
C1QTNF4
C1QTNF5
C1QTNF6
C1QTNF7
C1QTNF9
C1QTNF9B
C1R
C1RL
C1S
C1orf100
C1orf109
C1orf112
C1orf114
C1orf116
C1orf127
C1orf130
C1orf14
C1orf141
C1orf146
C1orf158
C1orf159
C1orf167
C1orf175
C1orf186
C1orf198
C1orf226
C1orf26
C1orf27
C1orf35
C1orf50
C1orf53
C1orf59
C1orf61
C1orf87
C1orf9
C1orf93
C1orf94
C2
C20orf141
C20orf194
C20orf196
C20orf26
C20orf27
C20orf29
C20orf85
C21orf58
C21orf63
C21orf70
C21orf91
C22orf23
C22orf39
C2CD2
C2CD2L
C2CD3
C2CD4A
C2CD4D
C2CD5
C2CD6
C2orf16
C2orf40
C2orf42
C2orf43
C2orf50
C2orf54
C2orf66
C2orf69
C2orf71
C2orf76
C2orf78
C2orf88
C3
C3AR1
C3orf14
C3orf15
C3orf18
C3orf20
C3orf24
C3orf30
C3orf33
C3orf38
C3orf52
C3orf58
C3orf62
C3orf64
C3orf67
C3orf70
C3orf78
C3orf84
C4A
C4B
C4BPA
C4BPB
C4orf19
C4orf22
C4orf29
C4orf3
C4orf36
C4orf46
C4orf47
C4orf50
C4orf51
C4orf54
C5
C5AR1
C5orf22
C5orf30
C5orf32
C5orf34
C5orf38
C5orf42
C5orf49
C6
C6orf10
C6orf118
C6orf132
C6orf134
C6orf136
C6orf146
C6orf182
C6orf203
C6orf222
C6orf58
C7
C7orf23
C7orf25
C7orf31
C7orf33
C7orf43
C7orf50
C7orf55-LUC7L2
C7orf57
C7orf58
C7orf60
C8A
C8B
C8orf31
C8orf34
C8orf4
C8orf44
C8orf46
C8orf74
C8orf76
C8orf82
C9
C9orf116
C9orf129
C9orf131
C9orf135
C9orf172
C9orf23
C9orf3
C9orf43
C9orf46
C9orf47
C9orf50
C9orf64
C9orf66
C9orf78
C9orf84
C9orf98
CA1
CA10
CA11
CA12
CA13
CA14
CA2
CA3
CA4
CA5A
CA6
CA7
CA8
CAAP1
CAB39
CAB39L
CABCOCO1
CABIN1
CABLES1
CABLES2
CABP1
CABP2
CABP5
CABP7
CABYR
CACFD1
CACHD1
CACNA1A
CACNA1B
CACNA1C
CACNA1D
CACNA1E
CACNA1F
CACNA1G
CACNA1H
CACNA1I
CACNA1S
CACNA2D1
CACNA2D2
CACNA2D3
CACNA2D4
CACNB1
CACNB2
CACNG1
CACNG2
CACNG3
CACNG4
CACNG5
CACNG6
CACNG8
CACTIN
CAD
CADM1
CADM2
CADM3
CADM4
CADPS
CADPS2
CAGE1
CALB1
CALB2
CALCA
CALCB
CALCOCO1
CALCOCO2
CALCR
CALCRL
CALD1
CALHM1
CALHM2
CALHM5
CALHM6
CALML3
CALML5
CALN1
CALR
CALR3
CALU
CAMK1
CAMK1D
CAMK1G
CAMK2A
CAMK2B
CAMK2D
CAMK2G
CAMK4
CAMKK1
CAMKK2
CAMKMT
CAMKV
CAMLG
CAMSAP1
CAMSAP2
CAMSAP3
CAMTA1
CAMTA2
CAND1
CAND2
CANT1
CANX
CAP1
CAP2
CAPG
CAPN1
CAPN10
CAPN11
CAPN12
CAPN13
CAPN15
CAPN2
CAPN3
CAPN5
CAPN6
CAPN7
CAPN8
CAPN9
CAPNS1
CAPNS2
CAPRIN1
CAPRIN2
CAPS2
CAPSL
CAPZA1
CAPZA2
CAPZA3
CAPZB
CARD10
CARD11
CARD14
CARD18
CARD19
CARD6
CARD8
CARD9
CARM1
CARMIL1
CARMIL2
CARMIL3
CARNMT1
CARS2
CARTPT
CASC1
CASC3
CASC4
CASD1
CASK
CASKIN1
CASKIN2
CASP1
CASP10
CASP2
CASP3
CASP4
CASP6
CASP7
CASP8
CASP8AP2
CASQ1
CASQ2
CASR
CASS4
CAST
CASTOR2
CASZ1
CAT
CATIP
CATSPER1
CATSPER2
CATSPER3
CATSPERB
CATSPERD
CATSPERE
CATSPERG
CAV1
CAV2
CAVIN1
CAVIN2
CAVIN3
CAVIN4
CBARP
CBFA2T2
CBFB
CBL
CBLB
CBLC
CBLL1
CBLN1
CBLN2
CBLN4
CBR1
CBWD1
CBWD2
CBWD3
CBWD5
CBWD6
CBX1
CBX2
CBX3
CBX4
CBX5
CBX6
CBX7
CBX8
CC2D1A
CC2D2B
CCAR1
CCAR2
CCBE1
CCDC102A
CCDC105
CCDC109B
CCDC110
CCDC112
CCDC113
CCDC114
CCDC116
CCDC117
CCDC12
CCDC120
CCDC121
CCDC124
CCDC125
CCDC127
CCDC129
CCDC13
CCDC134
CCDC136
CCDC138
CCDC14
CCDC140
CCDC142
CCDC144A
CCDC144NL
CCDC146
CCDC148
CCDC149
CCDC15
CCDC150
CCDC151
CCDC155
CCDC158
CCDC160
CCDC163
CCDC166
CCDC168
CCDC169-SOHLH2
CCDC17
CCDC170
CCDC171
CCDC172
CCDC173
CCDC174
CCDC178
CCDC18
CCDC180
CCDC181
CCDC185
CCDC186
CCDC189
CCDC190
CCDC191
CCDC198
CCDC24
CCDC25
CCDC27
CCDC28A
CCDC28B
CCDC3
CCDC30
CCDC33
CCDC34
CCDC36
CCDC38
CCDC39
CCDC42
CCDC47
CCDC50
CCDC57
CCDC6
CCDC60
CCDC61
CCDC62
CCDC65
CCDC66
CCDC68
CCDC69
CCDC70
CCDC73
CCDC74B
CCDC77
CCDC78
CCDC8
CCDC80
CCDC81
CCDC82
CCDC83
CCDC85A
CCDC86
CCDC87
CCDC88A
CCDC88B
CCDC88C
CCDC89
CCDC9
CCDC90B
CCDC91
[truncated: 12,692 more rows]

## Sheet: TumorFusions
TumorFusions
BCR	ABL1
PDGFRA	FIP1L1
NPM	ALK
EWSR1	FLI1
EML4	ALK
PAX3	FKHR
PAX3	FOXO1
PDGFB	COL1A1
SS18	SSX1
NTRK3	ETV6
TMPRSS2	ERG
ETV6	RUNX1
CCDC6	RET
SS18	SSX2
PAX7	FKHR
EWSR1	ATF1
RET	PTC
EWSR1	ERG
NCOA4	RET
RUNX1T1	RUNX1
TCF3	PBX1
NPM1	ALK
KMT2A	AFF1
COL1A1	PDGFB
RUNX1	RUNX1T1
IGH	BCL2
PAX7	FOXO1
P65	P50
EWSR1	WT1
IGH	CCND1
ETV6	NTRK3
IGH	FGFR3
IGF2	H19
HLF	E2A
FUS	DDIT3
P65	NFKB1
MALT1	API2
PML	RARA
KIAA1549	BRAF
BIRC3	MALT1
AE3	AE1
PBX1	E2A
PAX8	PPARG
MLLT3	MLL
MLL	ENL
CRTC1	MAML2
CLTC	ALK
VCFS	DGS
RET	PTC3
KMT2A	MLLT10
ZNF198	FGFR1
ASPSCR1	TFE3
EWSR1	DDIT3
EWSR1	CREB1
CDKN2B	CDKN2A
RUNX1	ETV6
KMT2A	MLLT3
STIL	TAL1
PCM1	JAK2
NUP214	ABL1
MLL	AF10
KMT2A	MLLT1
MLL	AF4
LPP	HMGA2
SAPK	JNK
PDGFRB	ETV6
MYC	NA
KIF5B	RET
IGH	MYC
IGH	MAF
EWSR1	NR4A3
ATIC	ALK
WAF1	CIP1
TPM3	ALK
RET	PTC1
RET	KIF5B
PICALM	MLLT10
MLLT10	MLL
KMT2A	MLLT4
HMGA2	LPP
OTT	MAL
NAB2	STAT6
MLL	ELL
KMT2A	ELL
JAZF1	SUZ12
FUS	ERG
CD74	ROS1
BCL2	IGH
NR4A3	EWSR1
MLLT1	MLL
TPM3	NTRK1
P2RY8	CRLF2
NUP214	DEK
KMT2A	SEPT9
KMT2A	NA
IG	BCL2
ALL1	AF4
TSC2	PKD1
PRKAR1A	RET
PHF1	JAZF1
PDGFR	FIP1L1
PAX3	FOXO1A
P16	P15
NUP98	NSD1
MMSET	FGFR3
KMT2A	SEPT6
IGH	MALT1
IGH	BCL6
FLI	EWS
CFL1	ADF
CBFB	MYH11
YAP1	TFE3
TAF15	NR4A3
SLC34A2	ROS1
RANBP2	ALK
PDGFRA	KIT
NPM	MLF1
MOZ	CBP
MLL	AFF1
KMT2A	EPS15
KAT6A	CREBBP
FUS	CREB3L2
FIP1L1	PDGFRA
RET	CCDC6
PHF1	EPC1
P27	KIP1
NUP98	TOP1
NUP98	HOXA9
MYCN	NA
MLT	API2
KIF5B	ALK
IDH2	IDH1
FGFR3	TACC3
FGFR1	CEP110
EWSR1	CREB3L1
ETV6	ABL1
BRD4	C15orf55
TSC2	TSC1
TMPRSS2	ETV4
TMPRSS2	ETV1
TFE3	ASPSCR1
SS18	SSX4
SDC4	ROS1
PRCC	TFE3
PAX7	PAX3
PAX7	FOXO1A
P50	NFKB1
P300	CBP
P13	P11
P12	P11
NUP98	DDX10
IGH	CCND3
EWSR1	FEV
EWSR1	ETV1
CBFA2T3	GLIS2
ATR	ATM
VCL	ALK
USP42	RUNX1
RET	NCOA4
RCSD1	ABL1
RBM15	MKL1
PHF1	MEAF6
PGD	IVF
PDGFRA	BCR
PBX1	EWSR1
NPRL2	G21
NPM1	MLF1
MLLT4	MLL
MLL	FOXO4
LPP	HMGIC
KMT2A	TET1
KMT2A	MLLT6
KMT2A	MLLT11
KMT2A	CREBBP
KMT2A	CASC5
IGH	WHSC1
IGH	MAFB
IGH	BCL3
HMGA2	NFIB
FGFR1	BCR
EWS	ERG
CREBBP	KMT2A
ZNF444	EWSR1
ZNF384	TAF15
ZMYM2	FGFR1
ZFY	ZFX
ZC3H7B	BCOR
ZBTB16	RARA
USP9Y	TTTY15
USP6	CDH11
TPM4	ALK
TFG	ALK
RUNX1	NA
RET	PTC2
REL	BCL11A
PHF1	EP400
PENK	BGAL11
P53	MDM2
P53	ATM
P26	BCL2
P210	P190
P14	P12
P13	P12
NUP98	PSIP1
NTRK1	LMNA
NRG1	CD74
NRF2	KEAP1
MNX1	ETV6
MN1	ETV6
MLL	CBP
MLL	AF5Q31
MDM2	NA
MAFB	MAF
LIT1	DMR
KMT2A	AFF3
KMT2A	ABI1
KAT6B	CREBBP
JAZF1	PHF1
IGL	BCL6
IGH	FOXP1
HRX	ALL1
HNRNPA2B1	ETV1
HLXB9	ETV6
HIP1	ALK
GOPC	ROS1
EWSR1	ETV4
DNAJB1	PRKACA
CTNNB1	PLAG1
CIC	DUX4
BRD4	NUTM1
BCR	FGFR1
BCL11B	TLX3
ATF1	EWSR1
ABL1	BCR
YWHAE	FAM22B
YWHAE	FAM22A
YAP	TAZ
VTI1A	TCF7L2
VAMP2	NRG1
TFG	NTRK1
STRN	ALK
SSX2	SS18
SRGAP3	RAF1
SQSTM1	ALK
SNRNP25	LRP1
SND1	BRAF
SMRT	NCOR1
SLC45A3	ERG
SFPQ	TFE3
SET	NUP214
SEC31A	ALK
SDF1	CXCR4
RUNX1	PRDM16
PRKG2	PDGFRB
PIK3CA	AKT1
PHD	LAP
PGS	PGD
P-gp	MDR1
peripherin	RDS
PDGFRB	TEL
PDGFRB	ATF7IP
PAX5	FOXP1
PAX5	ETV6
PAX5	ELN
PAX5	AUTS2
P67	P47
P53	P21
P22	P21
P21	P12
P160	P15
P16	CDK4
NUP98	HOXD13
NUP98	HOXC13
NUP98	HOXC11
NUP98	HOXA11
NST	IDC
NPM1	FLT3
MLLT6	MLL
MLLT11	MLL
MLL	LAF4
MLL	EPS15
MEAF6	PHF1
MALT1	IGH
MALAT1	TFEB
LIT1	KIP2
KTN1	RET
KMT2A	FRYL
KMT2A	FOXO3
KMT2A	EP300
KMT2A	ARHGAP26
KMT2A	AFF4
KMT2A	ACTN4
KAT6A	NCOA2
JAK2	PCM1
IGH	PAX5
IGH	CRLF2
IGH	BCL11A
IGH	BCL10
HRX	ENL
HOX	NUP98
HMGA2	WIF1
HMGA2	FHIT
HIF	E2A
HAS2	PLAG1
GOLGA5	RET
FGFR3	BAIAP2L1
FGFR1OP2	FGFR1
FAM131B	BRAF
EZR	ROS1
EWSR1	POU5F1
ETV6	PDGFRB
ETV6	JAK2
ETV6	ACSL6
ERC1	RET
CRTC3	MAML2
CHIC2	ETV6
CHCHD7	PLAG1
CDK4	NA
CD74	NRG1
CCDC6	PDGFRB
BCR	JAK2

## Sheet: Known fusions from TCGA marker
TCGA marker fusions
TMPRSS2	ERG
CCDC6	RET
PML	RARA
CBFB	MYH11
CLDN18	ARHGAP26
SLC45A3	ERG
UBTF	MAML3
SS18	SSX2
EGFR	2022-09-14
RUNX1	RUNX1T1
SFPQ	TFE3
TMPRSS2	ETV4
NCOA4	RET
ETV6	NTRK3
SEC61G	EGFR
TFG	ADGRG7
KMT2A	MLLT10
TMPRSS2	ETV1
PAX8	PRARG
FGFR3	TACC3
VTI1A	TCF7L2
PRCC	TFE3
TFG	ADGRG7
BCR	ABL1
KMT2A	ELL
NUP98	NSD1
EML4	ALK
SS18	SSX1
TRIO	TERT
SND1	BRAF
FGFR2	BICC1
FGFR3	TACC3
TRIP12	SLC16A14
DHX33	NLRP1
PICALM	MLLT10
FGFR3	TACC3
GRM8	CNTNAP2
ERC1	RET
RPS2P32	THADA
IGF2BP3	THADA
KMT2A	ATP5L
EXOSC10	MTOR
MTSS1	ERBB2
FGFR2	CCDC186
FGFR2	FRK
FGFR2	SHTN1
FGFR3	TACC3
LANCL2	2022-09-14
COBL	2022-09-14
PDCD6	TERT
SFPQ	TFE3
RBM10	TFE3
DVL2	TFE3
TFEB	CADM2
COL21A1	TFEB
TNKS	RHOT1
C8orf34	MET
CAPZA2	MET
STRN	ALK
JAK3	INSL3
KMT2A	MLLT3
KAT6A	CREBBP
RUNX1	MECOM
RPN1	MECOM
GOSR1	ZNF207
DPM1	GRID1
ZNF585B	C2CD2L
MLLT10	PPP2R1B
LTBP1	BIRC6
RPS11	FLT3LG
XIAP	OLR1
KSR1	TENM1
KPNB1	ACE
CHST11	ATP1B4
WSB1	NBR1
SIK3	C11orf1
WDR18	H2AFX
DDX20	TBX15
NF1	LRRC37B
EGFR	2022-09-14
FGFR3	ELAVL3
SLC34A2	ROS1
CLTC	ROS1
EZR	ROS1
CD74	ROS1
TRIM33	RET
CCDC6	RET
TCF4	MAML3
CIPC	NGFR
NF1	RAB11FIP4
RUNDC1	BRAF
ATG7	BRAF
TAX1BP1	BRAF
RAF1	AGGF1
TRAK1	RAF1
CLCN6	RAF1
ZEB2	AKT3
CEP170	AKT3
AKT3-PLD5
ARHGAP30-AKT3
MITF	FOXP1
FRMD4B	MITF
CADM2	MITF
PCBP2	HMGA2
TSFM	HMGA2
SENP1	HMGA2
LBH	FLT4
LCLAT1	EPHA3
CPSF4L	ERBB4
MOBKL1B	EPHB1
CLDN18	ARHGAP6
AKAP13	RET
FKBP15	RET
SPECC1L	RET
TBL1XR1	RET
TRIM27	RET
AGK	BRAF
AP3B1	BRAF
BCL2L11	BRAF
CCNY	BRAF
ERC1	BRAF
FAM114A2	BRAF
MACF1	BRAF
MKRN1	BRAF
SVOPL	BRAF
ZC3HAV1	BRAF
RBPMS	NTRK3
TG	THADA
IRF2BP2	NTRK1
SQSTM1	NTRK1
SSBP2	NTRK1
TFG	NTRK1
EML4	ALK
GTF2IRD1	ALK
MALAT1	ALK
STRN	ALK
OFD1	FGFR2
VCL	FGFR2
TFG	MET
UACA	LTK
NUP210	MAST1
WNK2	CENPP
DDX6	ALK
NOTCH1	HNF1B
KMT2A	MLLT4
KIAA1797	p16INK4

## Sheet: CGC oncogenes 
CGC oncogenes
A1CF
ABL1
ABL2
ACKR3
ACVR1
AFDN
AFF3
AFF4
AKT1
AKT2
AKT3
ALK
APOBEC3B
AR
ARAF
ARHGAP5
ARNT
ATF1
ATP1A1
BCL11A
BCL11B
BCL2
BCL2L12
BCL3
BCL6
BCL9
BCL9L
BCORL1
BIRC3
BIRC6
BMPR1A
BRAF
BRD3
BRD4
BTK
CACNA1D
CALR
CARD11
CBL
CBLC
CCND1
CCND2
CCND3
CCNE1
CCR4
CCR7
CD28
CD74
CD79A
CD79B
CDH17
CDK4
CDK6
CDKN1A
CHD4
CHST11
CIC
CREB1
CREB3L2
CREBBP
CRLF2
CRTC1
CSF1R
CSF3R
CTNNA2
CTNNB1
CTNND2
CUX1
CXCR4
CYSLTR2
DAXX
DDB2
DDIT3
DDR2
DDX5
DDX6
DEK
DGCR8
EGFR
ELF4
ELK4
EPAS1
ERBB2
ERBB3
ERBB4
ERG
ESR1
ETV1
ETV4
ETV5
EWSR1
EZH2
FCGR2B
FCRL4
FES
FEV
FGFR1
FGFR2
FGFR3
FGFR4
FLI1
FLT3
FLT4
FOXA1
FOXL2
FOXO1
FOXO3
FOXO4
FOXP1
FOXR1
FSTL3
FUBP1
GATA1
GATA2
GATA3
GLI1
GNA11
GNAQ
GNAS
GPC3
GRM3
H3F3A
H3F3B
HEY1
HIF1A
HIP1
HIST1H3B
HLF
HMGA1
HMGA2
HNRNPA2B1
HOXA11
HOXA13
HOXA9
HOXC11
HOXC13
HOXD11
HOXD13
HRAS
IDH1
IDH2
IKBKB
IL6ST
IL7R
IRF4
IRS4
JAK1
JAK2
JAK3
JUN
KAT6A
KAT7
KCNJ5
KDM5A
KDM6A
KDR
KIT
KLF4
KMT2A
KMT2D
KNSTRN
KRAS
LCK
LEF1
LMO1
LMO2
LPP
LYL1
MACC1
MAF
MAFB
MALAT1
MALT1
MAML2
MAP2K1
MAP2K2
MAP2K4
MAP3K1
MAP3K13
MAPK1
MDM2
MDM4
MECOM
MET
MITF
MLLT10
MN1
MPL
MRTFA
MSI2
MTCP1
MTOR
MUC16
MUC4
MYB
MYC
MYCL
MYCN
MYD88
MYOD1
NCOA2
NFATC2
NFE2L2
NFKB2
NKX2-1
NOTCH1
NOTCH2
NPM1
NR4A3
NRAS
NSD2
NSD3
NT5C2
NTRK1
NTRK3
NUP98
NUTM1
OLIG2
P2RY8
PABPC1
PAX3
PAX5
PBX1
PDCD1LG2
PDGFB
PDGFRA
PDGFRB
PIK3CA
PIK3CB
PIM1
PLAG1
PLCG1
POLQ
POU2AF1
POU5F1
PPM1D
PRDM16
PREX2
PRKACA
PRKAR1A
PSIP1
PTK6
PTPN11
QKI
RAC1
RAD21
RAF1
RAP1GDS1
RARA
RECQL4
REL
RET
RHOA
ROS1
RSPO3
RUNX1
RUNX1T1
SALL4
SET
SETBP1
SETDB1
SF3B1
SGK1
SH3GL1
SIX1
SIX2
SKI
SMO
SND1
SOX2
SRC
SRSF2
SRSF3
SSX1
SSX2
SSX4
STAT3
STAT5B
STAT6
STIL
SUZ12
SYK
TAF15
TAL1
TAL2
TBL1XR1
TBX3
TCF3
TCF7L2
TCL1A
TEC
TERT
TET1
TFE3
TFEB
TLX1
TLX3
TNC
TNFRSF17
TP53
TP63
TRIM24
TRIM27
TRRAP
TSHR
U2AF1
UBR5
USP6
USP8
WAS
WT1
WWTR1
XPO1
ZEB1
ZNF521

## Sheet: IF of merged fusions
gene1	gene2	HCT116_high_res_4DNFIP71EWXC.hic	HeLa.S3_high_res_4DNFICEGAHRC.hic	HepG2_high_res_4DNESC2DEQIJ.hic	K562_4DNFITUOMFUQ.hic	KBM7_4DNFIT96Z365.hic	CyT49_high_res_4DNFIKYXMF1E.hic	GM12878_high_res_4DNFI1UEG1HD.hic	H1_high_res_4DNFI2TK7L2F.hic	H9_high_res_4DNFII6AN691.hic	HFFc6_high_res_4DNFIPC7P27B.hic	IMR.90_high_res_4DNFIH7TH4MF.hic	WTC.11_high_res_4DNFIPEBRZZA.hic
ALK	A2M	1.49619	1.22201	0	1.76391	2.29985	0.67227	1.103	1.10786	0	0.95233	0	0
CD4	ACE	0	0	0	0	0	0	0	0	0	0	0	0
ADH1B	CETN3	1.45777	0	0	0	0	0	0	0	0	0.738888	0	0
MLLT10	CLP1	0	4.10326	2.07557	0	1.50686	1.30786	0.496274	1.79616	1.61012	0.901555	1.81104	0
ETV6	NTRK3	0	0	0	0	0	0	0	0	0	0	0	0
AHRR	NCOA2	0	0	0	0	0	0	0	0	0	0	0	0
PRCC	TFE3	0	0	0	0	0	0	0	0	0	0	0	0
CLCA2	RUNX1	1.55479	1.73279	1.55465	1.42738	1.54476	0.865699	1.03665	0.759644	0.718875	0.772472	1.14954	0.840693
RUNX1T1	RUNX1	1.17347	1.54837	1.58346	1.37214	2.0123	0.943677	0.956038	0.997174	0.75916	0.943196	0.601933	0.999741
TRPS1	RUNX1	1.34754	1.30904	2.00244	1.97273	1.42496	0.757789	0.895151	1.023	0.838235	1.19806	0.450588	0.841942
AFF1	KMT2A	2.34947	0.902376	2.20246	0	1.90291	0.848583	1.20801	1.65134	1.18483	1.64295	1.38273	0.708217
ANKRD28	NUP98	0	0	0	0	0	0	0	0	0	0	0	0
BIRC3	MALT1	0	0	0	0	0	0	0	0	0	0	0	0
UBA2	APOBEC3G	0	0	0	0	0	0	0	0	0	0	0	0
AQP2	CD300C	0	0	0	0	0	0	0	0	0	0	0	0
ARID1B	ZNF384	0	0	0	0	0	0	0	0	0	0	0	0
ARID1B	TFE3	0	0	0	0	0	0	0	0	0	0	0	0
PDGFRB	ATF7IP	3.59604	2.48476	2.6987	0	0	0.945366	1.41925	0.807536	0	1.32211	0	0
ATP2B4	PRKCA	0	0	0	0	0	0	0	0	0	0	0	0
MYCN	AURKA	0	0	0	0	0	0	0	0	0	0	0	0
BACH2	BCL2L1	2.75607	1.88855	2.39395	2.40785	1.05643	1.30474	0	0.849759	1.39514	0	0.661555	0
BRAF	BCAS1	0	0	0	0	0	0	0	0	0	0	0	0
BCAS3	BCAS4	1.71498	1.97916	1.75298	1.83977	1.83666	0.952688	0.931464	0.931025	0.940477	0	1.21598	1.06181
IGH	BCL2	0	0	0	0	0	0	0	0	0	0	0	0
BCL6	DMRT1	0	0	0	0	0	0	0	0	0	0	0	0
RARA	BCOR	1.17937	1.49783	1.94906	0	1.11816	1.66434	1.22661	0.795672	0.592318	0.939892	0	0
PML	BCR	2.67931	1.83695	2.16831	1.75801	1.49492	1.54469	1.06243	0.906053	0.320043	0.562079	0.673555	1.59159
PML	RARA	1.00272	3.31615	1.92193	0	1.85216	0.55859	0.75291	0.59035	0	0.556181	0	0
BEND5	ALK	1.43913	1.43087	0	2.17266	2.12309	1.1773	1.17827	0.802753	0	1.15497	1.25758	0
BMPR1B	GRM4	0	0	0	0	0	0	0	0	0	0	0	0
ESR1	BLNK	1.14357	1.49255	1.2024	1.40499	1.35724	0.71398	0.84429	0.656001	1.03248	0.880127	0.801664	0.716912
PDGFRB	CEP85L	1.36271	1.19273	2.3513	1.12428	1.35395	0.77052	0	0.621833	0.7153	0.539693	0	0.672685
CAMTA1	WWTR1	0	0	0	0	0	0	0	0	0	0	0	0
RUNX3	RUNX1T1	0	0.667125	1.07365	0	0	0.536589	0.644013	0.331592	0	0.88875	1.40636	1.31166
CDC7	XPO1	0	0	0	0	0	0	0	0	0	0	0	0
PDGFRA	CDK5RAP2	0	0	0	0	0	0	0	0	0	0	0	0
ABL1	BCR	0	0	0	0	0	0	0	0	0	0	0	0
FGFR1	CNTRL	0	0	0	0	0	0	0	0	0	0	0	0
ALK	CLIP1	0	0	0	0	0	0	0	0	0	0	0	0
COG5	HMGA2	0	0	0	0	0	0	0	0	0	0	0	0
COL14A1	SKAP1	0	0	0	0	0	0	0	0	0	0	0	0
PPP2R2C	COL1A1	1.68301	1.17741	1.24777	1.44825	1.24495	0	1.00549	0.873831	0.851501	0.975417	1.24462	1.22459
ALK	COL25A1	2.36641	1.47932	1.41154	1.68619	1.61042	0.83322	0.950108	1.04984	1.55088	0.757748	1.44389	0.856884
COL3A1	PLAG1	0	1.22953	0	0	0	0	0	0	0	2.01067	0.766889	0
PPARG	CREB3L2	0	0	0	0	0	0	0	0	0	0	0	0
CREBBP	BCORL1	0	3.27948	0.88866	1.09289	1.46946	0	2.17416	0.498334	0.842919	1.39859	2.76826	0
ZNF384	CREBBP	0	0	0	0	0	0	0	0	0	0	0	0
MAML1	CRTC1	2.57842	0	1.28704	1.36427	2.798	0.514842	0.697234	0.887151	0.648075	0.49048	0	1.1192
MAML2	CRTC1	1.88511	2.12216	1.53905	1.09782	1.79902	0.578484	1.09968	0.754756	0.876934	0.683718	0.658809	0
TRIM11	CRTC1	0	1.42493	1.85787	1.29924	0	0.750877	0.628995	0.482621	0.965799	0.631492	0.719566	0.706531
CSF3R	SPTAN1	0	0	0	0	0	0	0	0	0	0	0	0
CXCR4	MAML2	0	1.06848	0	0	0	0	0	0	0.818821	0	1	1
MEF2D	DAZAP1	0	0	0	0	0	0	0	0	0	0	0	0
DDIT3	EWSR1	0	0	0	0	0	0.867709	0	0	0	0.611251	0	0
DDIT3	FUS	0	0	0	0	0	0	0	0	0	0	0	0
PRKD1	DDX3X	0	1.38007	1.48994	2.88845	2.10828	0.903338	1.00874	0.835457	1.22348	0.934828	0.835087	0.992585
DEPTOR	DDX5	0	0	0	0	1.25083	0	0.644972	0.607902	0	1.08876	0	0
DEK	NUP214	1.29835	0.991599	2.01599	0	1.67549	0.780463	0	0.989043	0	1.08789	0	0
DEK	PRRC2B	1.20873	1.99666	1.91398	0	1.53449	0.880793	0	1.06605	0.811248	0.644109	0	0
DISC1	FEZ1	1.80193	1.43288	2.17505	1.57478	1.52507	1.31332	1.06988	1.46823	1.48399	0.930011	0.457027	0.968386
DVL2	TFE3	0	0	0	0	0	0	0	0	0	0	0	0
ESR1	E2F1	0	0	0	0	0	0	0	0	0	0	0	0
EBF1	HMGA2	0	0	0	0	0	0	0	0	0	0	0	0
EGF	FTH1	0	0	0	0	0	0	0	0	0	0	0	0
PPARGC1A	EGFR	0	0	0	0	0	0	0	0	0	0	0	0
EGFR	RAD51	0	2.08694	1.26035	0	0	0	1.2568	0	1.28619	0.793735	0.735152	0
ANTXR1	EIF2AK1	0	1.72753	0	0	1.45581	0	0.708261	0	0	1.3479	0	0
EML4	NTRK3	0	0	0	0	0	0	0	0	0	0	0	0
ZNF384	EP300	0	0	0	0	0	0	0	0	0	0	0	0
ASXL2	EPC1	0	0	0	0	0	0	0	0	0	0	0	0
PHC2	EPC1	0	0	0	0	0	0	0	0	0	0	0	0
ETV6	RUNX1	0	0	0	0	0	0	0	0	0	0	0	0
ANLN	ETV6	1.68594	2.1148	2.6162	0	0.88897	0.662908	1.14191	0.410001	0	1.06147	0	0.633331
ABL1	ETV6	0	0	0	0	0	0	0	0	0	0	0	0
BRAF	ETV6	0	0	0	0	0	0	0	0	0	0	0	0
ETV6	FANCB	1.59014	2.55447	1.23279	0	0	0	0.594234	0	0	0.735241	0	0
FRK	ETV6	0	0	0	0	0	0	0	0	0	0	0	0
GOT1	ETV6	1.54452	1.64255	1.92944	0	0	0.750998	1.11786	0.596502	0	0.554855	0	0
ETV6	HIC1	0	1.70472	2.68837	0	0	0	0	1.0475	0	0	0	0
LPXN	ETV6	0	0	0	0	0	0	0	0	0	0	0	0
LYN	ETV6	0	0	0	0	0	0	0	0	0	0	0	0
PAX5	PML	0	1.4837	1.77297	5.81082	1.69242	0	0	0.796518	0.868906	1.07766	0.627318	0
PDGFRA	ETV6	0	0	0	0	0	0	0	0	0	0	0	0
RET	ETV6	2.18852	1.74103	0.998939	0	0.955417	0.364663	0.923659	0.310411	0	0.459322	0	0.829902
ETV6	LINC00598	0	0	0	0	0	0	0	0	0	0	0	0
CREB1	EWSR1	0	0	2.26052	1.75627	1.47742	0.793466	0.705983	0	1.9466	0.602769	0	1.09591
FLI1	EWSR1	0	1.75013	2.0817	0	1.17492	0.713359	0.416229	0.949828	0.794393	1.2186	0.787141	0.658476
CREB3L2	EWSR1	0	1.99901	0	0	0	0	0.476946	0	0	0.757572	0	0
CREB3L1	EWSR1	2.08898	0	0	1.25447	0.864072	0.475254	0.394207	1.09005	1.45027	0.814527	0.681815	0.48993
CREB3L3	EWSR1	0	0	0	0	0	0	0	0	0	0	0	0
CREM	EWSR1	0	0	1.63457	0	2.37119	1.98924	1.4377	1.45448	0.741781	1.13648	0	0
ELF5	EWSR1	0	0	1.94928	0	0	0.873887	0	0.444621	0.862268	0	0	0
ETS1	EWSR1	2.67345	0	0	0	0	0	1.49992	0	0	1.32623	0	0
KLF15	EWSR1	1.03836	3.74708	2.50056	0	0	0	0.395602	0.766643	0	0	0	0.585405
KLF17	EWSR1	0	0	0	0	0	0	0	0	0	0	0	0
MYB	EWSR1	1.22226	0	2.01362	0	3.2262	1.00048	1.6231	0	0	0	0	0
NFATC2	EWSR1	1.2272	0.941305	1.82877	1.19434	1.21493	1.28901	0.94847	0.702928	0.848248	0.822453	0.71587	0.895663
PBX3	EWSR1	1.09829	1.89632	1.68842	0	1.11546	0.783605	0.949777	0.834539	0.629147	0.778324	1.13195	0
FUS	EWSR1	0	0	0	0	0	0	0	0	0	0	0	0
EXOC6B	TNS3	2.05828	2.1336	1.9191	1.40288	2.0707	1.44277	1.12184	1.21385	1.12794	1.50577	1.24753	0.944549
COL1A2	EXPH5	0	0	2.44604	0	0	0	0	0	0.894826	0	0	0
EREG	FAS	0	0	0	0	0	0	0	0	0	0	0	0
TACC3	FGF3	0	1.21707	0	0	0	0	0.435008	0	0	0	0.894648	0
FGFR1OP	RET	0.961432	0.942905	2.213	3.19207	2.40563	0.853177	1.24891	1.11939	0.64406	0.871238	0.659076	0
FGFR2	PPHLN1	0	0	0	0	0	0	0	0	0	0	0	0
TACC3	FGFR2	0	0	0	0	0	0	0	0	0	0	0	0
FGFR3	CAMK2A	4.45749	0	1.04851	0	1.14997	0	0.913866	1.38454	0.733596	0.478743	0	0
FGFR3	IGH	1.01098	1.66818	1.54449	2.50088	1.52464	0	1.29299	0.670673	1.19693	1.06857	0.913773	1.79077
FIP1L1	PDGFRB	1.42414	0	2.3902	0	0	0	0.587738	0	0	0.556416	0.953176	0
FIP1L1	RARA	0	1.40488	1.79266	0	1.48631	0	0.587017	0.8657	0.865207	1.62252	0	0
FN1	FGF1	1.17465	2.31097	2.82506	1.22473	1.12942	1.68577	0.280736	0.87653	0	0.998399	0	0
FN1	FGFR1	0	0	0	0	0	0	0	0	0	0	0	0
FGFR1OP	FGFR1	0	0	0	0	0	0	0	0	0	0	0	0
LMNA	FOS	0	1.11065	0	0	1.0079	0	0	0.60297	0	0	0	0
FOXP1	PDGFRA	0	0	0	0	0	0	0	0	0	0	0	0
CREM	FUS	0	0	0	0	0	0	0	0	0	0	0	0
KLF17	FUS	0	0	0	0	0	0	0	0	0	0	0	0
GAB1	ABL1	0	0	0	0	0	0	0	0	0	0	0	0
PDGFRB	GIT2	1.73261	2.68271	3.32402	0	0	0	1.29815	0.562453	1.18428	1.96324	0	0
GOLGB1	PDGFRB	1.2627	0	1.13397	0	0	0	0	0	0	0.640118	0	0
GREB1	NCOA2	0	0	0	0	0	0	0	0	0	0	0	0
GTF2I	NCOA2	0	0	0	0	0	0	0	0	0	0	0	0
GTF2I	RARA	0	1.06388	0	0	4.37251	0	0.958322	0	1.77862	3.19934	2.09247	0
EGFR	HMGA2	0	0	0	0	0	0	0	0	0	0	0	0
HMGA2	SETBP1	0	0	0	0	0	0	0	0	0	0	0	0
NR4A3	HSPA8	0	0	0	0	0	0	0	0	0	0	0	0
HTN3	MSANTD3	0	0	0	0	0	0	0	0	0	0	0	0
HTR4	ST3GAL1	2.04192	1.86252	2.04269	2.94923	1.34552	1.08253	0.945257	1.10183	1.08973	1.07238	1.99846	0.724591
IGH	CRLF2	0	0	0	0	0	0	0	0	0	0	0	0
FOXP1	IGH	1.36224	1.65456	2.03513	2.55952	1.58928	0.814815	1.10777	0.582052	0.601229	0.812414	0.660017	0.690068
IGH	SAMM50	0.973035	1.94622	2.48692	2.02854	2.31915	0.420668	1.34194	0.446145	0.792869	1.20932	0.805626	1.03184
IRF2BP2	RARA	0	0	2.24755	0	0	0	0	0	0	0.974795	0	0
IRF4	BCL2	2.41377	1.5359	1.10051	0	0	0.895053	0	0	1.59393	0.996606	0	0
KRAS	IRS2	0	0	0	0	0	0	0	0	0	0	0	0
CCND3	KCNMB4	1.53567	1.8743	2.70004	1.99792	2.13628	0.520178	1.10744	0.539779	0	0.683171	0	0
WWTR1	KDM2A	0	0	0	0	0	0	0	0	0	0	0	0
PDGFRA	KIF5B	0	0	2.32007	0	0	1.14855	1.08317	0.755547	0	0.568946	0	0
FGFR2	KLK2	0	0	0	0	0	0	0	0	0	0	0	0
KMT2A	FLNA	0	0	0.834655	0	2.04065	0.665191	0.37389	0.579069	0	0	0	0
KMT2A	ME2	0.639081	5.05452	2.8034	1.34772	1.14357	0	2.03772	1.95369	1.39139	0.761053	1.44472	0.921069
RPL31P11	LDLR	0	0	0	0	0	0	0	0	0	0	0	0
LMBRD1	CHD6	0	0	0	0	0	0	0	0	0	0	0	0
LMO2	TRD	0	0	0	0	0	0	0	0	0	0	0	0
ALK	LMO7	0	0	0	0	0	0	0	0	0	0	0	0
LRP1	SNRNP25	0	0	0	1.56045	0	0	0	0	0	0	0	0
LUC7L3	TFE3	0	0	0	0	0	0	0	0	0	0	0	0
TFEB	MALAT1	0	1.70753	0	0	0	0.985605	0.871142	0	0	0	0	0
PRCC	TFEB	2.1148	1.6849	1.57814	0.534557	0.571866	0.757937	0.629886	1.4915	2.45765	0.491296	2.00824	0.749978
ATF1	EWSR1	0.798618	1.6238	0.822515	1.34209	1.25124	0	0.299074	0.477717	0.563242	0.977911	0.821815	0
MAML2	EWSR1	2.108	1.83175	1.22256	1.30571	0	1.18828	1.11914	0.566878	0.80082	0.82355	0	0
MEMO1	RPS9	0	0	0	0	0	0	0	0	0	0	0	0
GPS2	KMT2B	0	0	0	0	0	0	0	0.599516	0	0	0	0
ABL1	KMT2A	1.43731	1.5496	2.82163	2.22226	3.6006	1.25821	0.846499	1.03565	0.595908	0.830303	0.840516	1.28449
EFNA5	KMT2A	1.70798	1.47021	0.886683	1.6156	2.49259	0.529652	1.07579	1.10731	0.611624	1.29139	0.951829	0.771088
MLLT10	PICALM	0	0	0	0	0	0	0	0	0	0	0	0
NFYA	KMT2A	0	0	1.34509	1.92509	1.99933	2.08951	0.827352	2.57749	1.77248	0.89401	0.935957	1.3358
KMT2A	DIAPH2	1.31222	2.03173	1.0889	1.47114	1.33122	0.864429	1.27347	0.938498	0.711408	0.58688	0.999724	0
COX7A2L	KMT2A	1.84952	1.32785	2.31289	0	1.90568	1.34456	1.04868	0.835632	1.0365	0.624266	0	1.58736
ENAH	KMT2A	2.94714	1.59521	3.02825	0.825148	1.66761	1.17398	0.70186	0.423468	1.84242	1.21338	1.42937	0.6698
KMT2A	NKD1	1.14347	1.31755	1.12195	0	3.18441	0.945067	1.55411	1.2051	0.402867	0.546093	1.27019	0.584868
SACM1L	KMT2A	1.1089	1.17594	0.592342	2.11244	0.861927	0.491709	0.85593	0.335785	1.23628	0.690577	0	0.652899
SMAP1	KMT2A	1.68896	1.55382	1.94002	3.94777	1.25107	0.921905	0	0.708701	1.23054	0.88342	0.78261	0
PDGFRB	MPRIP	1.4467	1.36019	0	0	0	0	0	0	0	0	0.522491	0.509066
MECOM	MSI2	2.02323	1.7708	1.96015	1.95115	1.22206	1.05201	1.13806	1.09535	1.06417	0.929221	1.47654	1.06324
MYB	GATA1	0	0	0	0	0	0	0	0	0	0	0	0
MYBL1	NFIB	2.22943	2.13631	1.31441	0	1.69162	1.02834	0.793536	0.872399	1.67164	0.834556	1.22893	0.680733
RET	MYH13	0	0	0	0	0	0	0	0	0	0	0	0
USP6	MYH9	0	0	0	0	0	0	0	0	0	0	0	0
FGFR1	MYO18A	0	0	0	0	0	0	0	0	0	0	0	0
PDGFRB	MYO18A	2.11322	0.917991	0	0	0.979924	0	0	0	0	0	0	1.18835
NBAS	ELMO1	1.63332	1.55095	1.63427	1.42738	1.86161	0.752666	0.895626	1.26206	1.14018	0.977198	0.827504	0.481485
LYN	NCOR1	0	0	0	0	0	0	0	0	0	0	0	0
PDGFRB	NDE1	0.877286	0.912379	2.54179	2.90192	1.46183	0	0.954463	0	0	0	0	0
AIG1	NFIB	0	0	0	0	0	0	0	0	0	0	0	0
NFIB	HMGA2	0	0	0	0	0	0	0	0	0	0	0	0
BRAF	NFIC	0	0	0	0	0	0	0	0	0	0	0	0
NOP2	TCF3	0	0	0	0	0	0	0	0	0	0	0	0
NR4A3	EWSR1	0	3.70107	1.31623	0	1.20943	0	1.0698	0	0	0	0	0
NOTCH2	MIR143	0	0	0	0	0	0	0	0	0	0	0	0
MELK	NPC1	0	0	0	0	0	0	0	0	0	0	0	0
NPM1	HAUS1	0	0	0	0	0	0	0	0	0	0	0	0
NPM1	TYK2	0	0	0	0	0	0	0	0	0	0	0	0
NR4A3	FUS	0	0	0	0	0	0	0	0	0	0	0	0
UHRF1	NRIP1	0	0	0	0	0	0	0	0	0	0	0	0
ANKRD28	NSD1	0	0	0	0	0	0	0	0	0	0	0	0
HOXA10	NUP98	1.77953	1.72486	1.29937	0	0	1.25597	0.894587	1.28948	0	0	0	0
IQCG	NUP98	0	3.46798	0	0.716879	0	0.638678	0	1.52951	0.330484	0	0.565962	0
NUP98	PHF23	0.866078	0	0	0	0	0	0	0	0	0	0	0
NOL7	NUP98	0	0	0	0	0	0	0	0	0	0	0	0
NUP98	RARG	0	0	0	0	0	0	0	0	0	0	0	0
NUTM2A	CIC	0	0	0	0	0	0	0	0	0	0	0	0
NABP1	RARA	2.7211	1.52197	2.2327	0	0	0	0	0.801257	0	0.700273	0	0
JAK2	OFD1	1.67138	1.8029	1.54793	0	0	0.919018	1.00724	1.06668	0.897251	1.84567	0	0
ETV1	OR51E2	0	0	0	0	0	0	0	0	0	0	0	0
OSBPL9	BRAF	0	0	0	0	0	0	0	0	0	0	0	0
CTNNB1	PLAG1	0	1.47302	2.36661	0	0.990422	1.05353	0.367028	0	0.600566	0.871643	0	0
AUTS2	PAX5	0.709136	0.983365	1.43759	1.16406	1.10114	0.970749	0.750942	1.04475	1.10587	0.724349	0.493129	0.825831
PAX5	CREB3L1	1.46698	1.06394	0.689936	0	0.923644	1.78216	0	0.934327	1.19603	0.552187	0	0.72489
PAX5	ESRRB	2.55242	1.85909	1.75912	2.72205	2.22403	1.42539	1.26463	1.07745	1.45432	1.0721	0.962003	0.957648
FOXP1	PAX5	2.04877	2.68959	1.93675	3.52076	2.82798	1.53923	1.38899	1.10042	1.38313	1.37143	1.44178	1.44352
PAX5	KIAA1549L	2.64424	2.14829	2.34445	2.98999	3.20639	1.36836	1.53116	1.17768	1.55459	1.47554	1.62657	1.9014
KIDINS220	PAX5	0	0	0	0	0	0	0	0	0	0	0	0
PAX5	KIF3B	0	1.93963	1.88593	1.38248	2.36114	0	0	0.749561	0.796234	0.591991	0	0
ELN	PAX5	1.47429	1.41412	0.98569	0	1.04756	0.487193	0	0.728009	1.17868	0.418217	0	0
LPL	PEX5	2.39468	0	1.34954	1.69932	0	0	0.645646	0	0	0	1.5804	2.08541
MTA1	PIEZO2	0	0	0	0	0	0	0	0	0	0	0	0
NTRK1	PPL	0	0	0	0	0	0	0	0	0	0	0	0
ALK	PTPN3	0	0	0	0	0	0	0	0	0	0	0	0
PDGFRB	RABEP1	0	0.988005	0	0	1.35263	0.739016	1.30699	0.839867	0	0	0.855942	0
ATXN7	RAD51C	1.58634	1.24543	1.78979	1.78894	1.65254	2.30546	1.01721	0	0	0.699847	0	0
RANBP2	FGFR1	0	0	0	0	0	0	0	0	0	0	0	0
B2M	RARA	0	0	1.81557	0	0	0	1.02386	0	0	0	0	0
RBM6	CSF1R	2.17855	1.40016	1.90834	1.81017	1.92456	1.53885	0.956283	0.472279	1.25905	0.775662	1.94117	1.59374
YAP1	MAMLD1	0	0	0	0	0	0	0	0	0	0	0	0
PKD1L1	INSL6	0	0	0	0	0	0	0	0	0	0	0	0
MYC	RNF213	0	0	0	0	0	0	0	0	0	0	0	0
PRDM16	RPN1	0	0	0	0	0	0	0	0	0	0	0	0
RSPO3	RSPO2	0	0	0	0	0	0	0	0	0	0	0	0
KIAA1549L	RUNX1	2.16148	1.97517	2.08281	2.3953	2.52148	1.01706	1.19319	1.06363	1.03263	1.30468	1.18612	1.03961
ZFPM2	RUNX1	1.41539	1.49718	1.59898	1.85145	1.71488	0.640281	0.852808	0.760426	0.630695	0.969308	1.38315	0.744775
GLRX5	RUNX1	0	0	0	0	0	0	0	0	0	0	0	0
KCNMA1	RUNX1	2.08639	1.8533	2.05396	1.91598	1.6006	1.10596	1.29824	1.08035	1.16403	1.38804	1.65262	1.17092
LPXN	RUNX1	0	0	0	0	0	0	0	0	0	0	0	0
PRDM16	RUNX1	0	0	0	0	0	0	0	0	0	0	0	0
SYNE2	RUNX1	2.48693	2.7971	1.83867	3.02927	1.97375	1.11168	1.07487	1.12699	1.2089	1.36262	1.68361	1.1271
SV2B	RUNX1	0	0	0	0	0	0	0	0	0	0	0	0
RUNX2	USP6	0	0	0	0	0	0	0	0	0	0	0	0
PKHD1L1	SBF1	2.56134	0	2.63137	0	1.60211	0.953591	0	0	0	0	0	0
CNTNAP5	SH3KBP1	0	0	0	0	0	0	0	0	0	0	0	0
DDX10	SKA3	0	0	0	0	0	0	0	0	0	0	0	0
NRG1	SLC3A2	0	0	0	0	0	0	0	0	0	0	0	0
SLC44A1	PRKCA	0	0	0	0	0	0	0	0	0	0	0	0
GLYR1	SLC9A8	0	0	0	0	0	0	0	0	0	0	0	0
PROX1	SMOC2	1.48993	2.4958	2.37669	2.03043	0	1.05742	0	1.40125	0.918663	0.953622	0.927386	0.686377
SNX2	ABL1	2.69146	2.97101	4.82144	3.16363	1.50823	0.523385	1.52325	0.586303	1.10661	1.44515	0	0
JAK2	SPAG9	2.43573	2.52758	2.45838	2.96949	2.56504	1.24532	1.51551	1.14501	1.12123	1.15697	2.05094	1.2854
NTRK1	SQSTM1	0	0	0	0	0	0	0	0	0	0	0	0
SQSTM1	NTRK3	0	0	0	0	0	0	0	0	0	0	0	0
SQSTM1	NUP214	0	0	0	0	0	0	0	0	0	0	0	0
SQSTM1	RET	0	0	0	0	0	0	0	0	0	0	0	0
C3orf62	SRF	0	0	0	0	0	0	0.888284	0	0	0	0	0
SRF	E2F1	0	0	0	0	0	0	0	0	0	0	0	0
SRF	NCOA2	0	0	0	0	0	0	0	0	0	0	0	0
SRF	RELA	0	0	0	0	0	0	0	0	0	0	0	0.736526
SS18L1	SSX1	0	0	0	0	0	0	0	0	0	0	0	0
USP6	SS18	0	0	0	0	0	0	0	0	0	0	0	0
SYT4	SSX1	0	0	0	0	0	0	0	0	0	0	0	0
SYT4	SSX2	0	0	0	0	0	0	0	0	0	0	0	0
NR4A3	TAF15	1.30081	0	0	0	0	0	0	0	0	0	0.729745	0
NUP214	TAF1	0	0	0	0	0	0	0	0	0	0	0	0
TAL1	KRT7	0	0	0	0	0	0	0	0	0	0	0	0
CAMTA1	TAZ	0	0	0	0	0	0	0	0	0	0	0	0
MYB	TRB	0	1.12328	1.72168	0	1.07243	0	0.778442	0	0.599578	0.794976	0	0
ARNT	ETV6	0	0	0	0	0	0	0	0	0	0	0	0
PDGFRB	ETV6	1.52913	1.04489	1.29603	0	0	1.10611	0.568151	0.803986	0	0.946912	0	0
XRCC1	TFE3	0	0	0	0	0	0	0	0	0	0	0	0
ASPSCR1	TFE3	0	0	0	0	0	0	0	0	0	0	0	0
TFG	MET	0	0	0	0	0	0	0	0	0	0	0	0
TFG	ROS1	0	0	0	0	0	0	0	0	0	0	0	0
TGFBR3	PLAG1	1.87119	1.4055	1.7616	0.978792	1.26998	0.712429	0.603565	0	0.495426	0.630395	0.750248	0.731259
ALK	THBS1	0	0	0	0	0	0	0	0	0	0	0	0
ALK	TIMP3	0	0	0	0	0	0	0	0	0	0	0	0
TLX3	BCL11B	0	0	0	0	0	0	0	0.781285	0	0	0	0
ETS1	TMPRSS2	0.785475	1.66148	4.38505	2.83732	0	0.912608	0.825718	0.848868	0.478988	0.92613	0.72142	0.725847
PDGFRB	TP53	0	0	0	0	0	0	0	0	0	0	0	0
TPR	FGFR1	0	0	0	0	0	0	0	0	0	0	0	0
TPR	MET	0	0	0	0	0	0	0	0	0	0	0	0
TRA2B	DNAH5	0	0	0	0	0	0	0	0	0	0	0	0
TANK	EHMT1	1.80733	2.86702	0.849922	0	0	0	2.72765	2.39258	0.866358	0.677784	0	0
TRA	CMC4	0	1.56027	1.57406	1.66699	0	0.966404	0.894785	0.745357	0.519527	0.812679	0	0
RNF216	TSC2	0	1.84629	1.34177	0	0	0	1.98885	0	0.93476	1.53369	0	0
HESX1	TTR	0	0	0	0	0	0	0	0	0	0	0	0
UBR5	ZNF423	0	0	0	0	0	0	0	0	0	0	0	0
IKZF3	VAPB	0	1.04173	2.99381	1.73773	1.91368	0.657105	1.71535	0	0	0	1.22769	0.685131
THAP4	VAV1	3.00778	0.511832	0.791662	1.24054	1.66346	1.45656	0.832458	0.868339	0.292344	0.556123	0.624534	0.729132
VGLL4	PRKG1	0	0	0	0	0	0	0	0	0	0	0	0
XPO1	MLLT10	4.83952	1.59362	2.90305	1.11143	2.92403	1.65054	1.38647	1.00421	2.11643	1.43343	1.47632	0
ZC3HAV1L	CHMP1A	0	0	0	0	0	0	0	0	0	0	0	0
ZMIZ1	PRR12	0	1.38752	2.59542	2.72196	1.76687	0.920738	0.940262	0.498736	0.847006	0.982698	0.921829	0.550681
ZMYND11	MBTD1	1.48276	2.42811	1.99909	0	0	0	0.60952	1.10136	1.90847	1.06287	1.52126	1.6113
ACTB	GLI1	0	0	0	0	0	0	0	0	0	0	0	0
MITF	ACTG1	0	0	0	0	0	0	0	0	0	0	0	0
RPL22	RUNX1	1.61858	1.70398	1.27175	1.53129	1.9356	0.90152	1.02605	0.900551	1.02879	1.02426	1.10871	1.2569
MECOM	RUNX1	0	0	0	0	0	0	0	0	0	0	0	0
AFF3	RUNX1	2.26765	1.94918	2.16097	2.58086	1.94115	1.17811	1.29363	1.07832	1.07679	1.24406	1.3178	1.0684
CBFA2T3	RUNX1	0	0	0	0	0	0	0	0	0	0	0	0
RUNX1	PRDX4	0	0	0	0	0	0	0	0	0	0	0	0
ABL2	ETV6	0	0	0	0	0	0	0	0	0	0	0	0
CREB1	ATF1	2.63786	0.699182	0.53315	1.38182	0	1.23167	1.22936	0.65879	2.27998	0.348656	0.753673	0
CCND1	CEBPG	0	0	0	0	0	0	0	0	0	0	0	0
CCND1	IGH	1.03791	1.73111	1.85623	1.76092	1.83772	0.898454	0.949036	1.87246	0.793226	0.894698	0	0
AFF3	BCL2	0	0	0	0	0	0	0	0	0	0	0	0
BCL2	TSPO	0	0	0	0	0	0	0	0	0	0	0	0
ABL1	BCRP2	0	0	0	0	0	0	0	0	0	0	0	0
FGFR1	BCR	0	0	0	0	0	0	0	0	0	0	0	0
JAK2	BCR	0	0	0	0	0	0	0	0	0	0	0	0
PDGFRA	BCR	0	0	0	0	0	0	0	0	0	0	0	0
BIN1	RIN1	0	1.45077	0	0	1.20738	0	0	0	0	0.693782	0	0
BRD3	NUTM1	0	0	0	0	0	0	1.72792	0.843168	0	0.724135	0	0
NUTM1	BRD4	1.31354	0	1.43908	4.54056	0	0	1.0007	0.930687	0	0.476951	0	0
ETV1	HMGN2P46	0	0	0	0	0	0	0	0	0	0	0	0
CCDC28A	NUP98	0	0	0	0	0	0	0	0	0	0	0	0
KAT6A	CREBBP	0	0	0	0	0	0	0	0	0	0	0	0
CD74	NRG1	0	0	0	0	0	0	0	0	0	0	0	0
CD74	ROS1	0	0	0	0	0	0	0	0	0	0	0	0
CDH11	USP6	0	0	0	0	0	0	0	0	0	0	0	0
CDK6	KMT2A	2.80822	1.0528	0.724395	0	1.631	1.04876	0.657236	0.881414	1.04709	1.7376	1.34679	0.814642
WDFY2	CDKN2D	0	0	0	0	0	0	0	0	0	0.517224	0	0
CIC	FOXO4	0	0	0	0	0	0	0	0	0	0	0	0
ALK	CLTC	0	0	0	0	0	0	0	0	0	0	0	0
CLTC	TFE3	0	0	0	0	0	0	0	0	0	0	0	0
MYC	ABL1	0	0	0	0	1.40212	0	0.981993	1.52049	0	1.37677	0	0
COL1A1	PDGFB	0	0	0	0	0	0	0	0	0	0	0	0
PDGFRB	COL1A1	0.75967	1.01572	3.14961	1.44907	0	0	1.3675	0	0	0	0	0.806513
CSF1	COL6A3	0	0	0	0	0	0	0	0	0	0	0	0
CREB3L2	PPARA	0	2.03915	3.60815	0	2.93271	0.974585	0.717987	0	0.80161	1.20185	1.19457	0
MAML2	CRTC3	0	0	0	0	0	0	0	0	0	0	0	0
KHDRBS3	MIA2	0	0	0	0	0	0	0	0	0	0	0	0
CUX1	FGFR1	0	0	0	0	0	0	0	0	0	0	0	0
DIRC3	HSPBAP1	0	0	0	0	0	0	0	0	0	0	0	0
DISP1	FGFR2	1.71633	1.49595	1.82882	1.6583	2.05518	1.20325	1.00084	1.01408	1.07603	0.613874	1.19682	1.06818
ARNT	TCF3	0.5821	0.730807	0.996984	0.999376	0	1.4572	1.80149	1.24017	0	0	1.50788	0.835675
EPAS1	TCF3	1.06161	1.01298	2.03136	0	0	0.801785	0.51738	1.41773	0.815488	0.534166	0	0
PBX1	TCF3	1.28743	2.11577	1.35655	1.165	1.74818	0.781609	1.48426	0.689955	0.702337	0.841243	0	0.774526
EHD1	CAPN12	0	0	0	0	0	0	0	0	0	0	0	0
KMT2A	ELL	1.51432	0.945398	0.922225	1.65405	2.79367	1.19883	1.08164	1.13793	0.657767	0.650245	1.26334	1.03656
ABL1	EML1	0	0	0	0	0	0	0	0	0	0	0	0
RAF1	ESRP1	4.75502	2.61455	2.0569	1.63202	3.18507	0.789396	1.49062	1.89358	1.64159	1.30961	0.813197	2.94539
KIT	RUNX1T1	0.715573	1.6632	0.974465	0	1.28533	0.821505	0.863301	0.58087	0	1.36013	0.701843	0.776139
ACSL5	ETV6	1.52431	1.40466	2.56224	0	2.17793	1.82482	1.58929	1.4245	0	1.55947	0	0.691703
ACSL6	ETV6	1.70904	1.04141	1.60297	0	2.06748	1.11627	0.826085	0.440475	0	0.42258	0	0.948151
ETV6	CDX2	0	0	1.47787	0	2.10147	0	0	0	0	0	0	0
FGFR3	ETV6	1.33871	2.20379	1.05158	0	0	0	1.32304	0.524982	0	0.799766	0	0
ETV6	FLT3	2.36847	1.97306	2.78643	0	2.4149	1.34457	1.08302	0.532013	0	0.889661	0	0.557977
JAK2	ETV6	0	0	0	0	0	0	0	0	0	0	0	0
MDS2	ETV6	0.512665	2.60704	1.15749	0	1.87077	1.45133	1.40755	0.999806	0	1.107	0	0.50066
ETV6	MN1	2.11153	1.86023	2.01925	0	2.56538	1.10519	0.83265	0.82447	0	1.61817	0	2.60053
NCOA2	ETV6	0	0	0	0	0	0	0	0	0	0	0	0
ETV6	PER1	1.46807	0.854205	2.48332	0	0	1.37403	1.13076	1.10853	0	0.804749	0	0
PTK2B	ETV6	0	0	0	0	0	0	0	0	0	0	0	0
SYK	ETV6	0	0	0	0	0	0	0	0	0	0	0	0
MECOM	ABL1	0	0	0	0	0	0	0	0	0	0	0	0
MECOM	CDK6	0	0	0	0	0	0	0	0	0	0	0	0
BATF	EWSR1	0	0	0	0	0	0	0	0	0	0	0	0
CHN1	EWSR1	2.63618	1.31989	2.10868	0	1.45705	0.730775	0.695302	0	0	1.35586	0	0
ETV4	EWSR1	0.648688	1.32015	0.51815	0	0	0.426916	0	1.27203	0	0	0	0.578466
ERG	EWSR1	0.707304	1.06209	1.04429	1.5925	2.36547	0.762315	0.602691	0.467658	0.887342	0.651855	0.773751	0.658375
ETV1	EWSR1	0	1.26555	1.41275	0	1.59898	0.90583	0.809439	0	0.966453	0	0	0
FEV	EWSR1	0	0	0	0	0	0	0	0	0	0	0	0
FLII	EWSR1	2.66784	1.16331	0	0	0	0	0	0	0	0	1.02866	0.506506
NFATC1	EWSR1	2.12293	2.50232	1.70658	0	0	0	0	1.23469	0	0	0.895782	0
PBX1	EWSR1	1.14786	1.82311	1.11059	0	1.487	0.864608	0.621559	0.525468	0.777155	0.48954	0	0.552019
SMARCA5	EWSR1	0	0	1.32002	0	0	0	0	0	0	0.573682	0	0
TAF15	EWSR1	1.71815	0.818178	0	0	1.69922	0	0	0	0	0	0	1.10583
WT1	EWSR1	0	1.11226	0	0	0	0.722361	0.492559	0	0	0.565229	0	0
YY1	EWSR1	0.805301	2.01752	3.79362	0	5.00418	1.9417	0.506406	1.71731	0.661832	2.35255	0.82077	1.98353
ZNF384	EWSR1	0	0	0	0	0	0	0	0	0	0	0	0
ZNF444	EWSR1	0	1.16798	0.993425	0	0	0	0.416476	0	0	0.545997	0	0
TEC	EWSR1	2.44824	1.58168	1.06905	1.0323	0	0	0	0.366918	0	0.978289	0	0.625771
ERBB4	EZR	1.86784	1.58682	1.51298	1.80524	2.13746	0.631544	0.554144	0.862955	0.846428	0.766988	1.27209	1.52799
FGFR1	FGFR1OP2	1.78345	0	1.103	0	1.10359	0.628321	0.749097	0	1.24642	1.70586	0	0
FGFR1	ZMYM2	0	0	0	0	0	0	0	0	0	0	0	0
AFF3	FGFR2	1.98754	1.57948	1.76327	1.09525	3.03443	1.05274	1.23123	1.20338	1.08763	0.962194	0.819008	0.242289
OGDH	FGFR2	0	0	0	0	0	0	0	0	0	0	0	0
SASS6	FGFR2	1.40978	1.26603	1.28333	2.10637	0	0.822755	0	0.814995	0	0	0	0.957576
TXLNA	FGFR2	0	0	0	0	0	0	0	0	0	0	0	0
FGFR3	BAIAP2L1	0	0	1.01191	0	1.26768	0	0.553476	0	0.625896	0	0	0
FGFR3	CCND1	3.78867	0	0.956557	0	0	0	0.497862	0	2.03088	0.546174	0	1.59658
PAX3	FOXO1	1.72192	0	1.63697	0	0	0.572799	0	0.972875	0.513997	0.982318	0	0
FLI1	BCR	0	0	0	0	0	0	0	0	0	0	0	0
FLI1	ERG	0	0	0	0	0	0	0	0	0	0	0	0
FOXP1	ABL1	0	0	0	0	0	0	0	0	0	0	0	0
BATF	FUS	0	0	0	0	0	0	0	0	0	0	0	0
ATF1	FUS	0	0	0	0	0	0	0	0	0	0	0	0
CREB3L2	FUS	0	0	0	0	0	0	0	0	0	0	0	0
CREB1	FUS	0	0	0	0	0	0	0	0	0	0	0	0
CREB3L1	FUS	0	0	0	0	0	0	0	0	0	0	0	0
ALK	HIP1	0	0	0	0	0	0	0	0	0	0	0	0
PDGFRB	HIP1	0	2.24811	0	0	1.83733	0	0.785572	0	0.823557	0.452585	0.956649	0
MNX1	ETV6	1.23563	1.30511	0.91375	0	0	1.12691	0.544961	0.696822	0	0.969973	0	0
C9orf92	HMGA2	0	0	0	0	0	0	0	0	0	0	0	0
FHIT	HMGA2	0	0	0	0	0	0	0	0	0	0	0	0
HMGA2	RAD51B	0	0	0	0	0	0	0	0	0	0	0	0
HOOK3	RET	0.950575	1.64393	3.37281	0	0.945976	2.00533	1.29518	0	0	0	0.567251	1.64561
HOXA9	DACH1	0	0	0	0	0	0	0	0	0	0	0	0
HOXA9	NUP98	0	0	0	0	0	0	0	0	0	0	0	0
NUP98	HOXC13	1.47874	1.54581	1.94289	1.47388	0	0.716755	0.627427	0	0	0	0	0
MLLT10	KMT2A	1.64308	1.8437	4.20622	1.0058	2.15863	3.00137	1.35288	1.34633	0.841054	1.17591	0.74131	0.899034
KMT2A	BCR	2.49789	1.03874	1.98835	1.87203	1.1466	1.07878	0.624531	0.766098	0.986758	1.01684	1.70837	1.55348
IGH	BCL3	1.20108	1.57174	1.60432	2.2346	1.8979	0.877511	1.34534	1.07852	0.871817	0.930671	1.3051	0
MYC	IGH	1.4486	0	1.66948	1.89692	1.11546	0.744467	2.09959	1.25496	0	0	0	0
BCL10	IGH	0	0	0	0	0	0	0	0	0	0	0	0
BCL11A	IGH	0.737268	1.65996	1.62931	2.01194	1.37006	0.386893	0.991156	0.495	0.491874	0.745217	0.896391	0.482502
BCL6	IGH	0	0	0	0	0	0	0	0	0	0	0	0
BMI1	IGH	0	0	0	0	0	0	0	0	0	0	0	0
CCND3	IGH	0.782984	1.47949	1.51205	0.914422	1.57172	0.412451	1.25684	0.539499	0.381314	0.666437	0.355422	0.120279
CHST11	IGH	0.899157	1.24191	2.18235	1.60903	1.28498	0.365639	1.10691	0.513474	0.599216	0.603624	0.639489	0.193218
IGH	EPOR	0	1.03285	1.2096	0	1.77149	0	2.44146	2.11448	1.05273	1.81505	0	0
IGH	IGF2BP1	0.479571	1.28115	1.18789	2.06231	1.51647	0.732147	1.05587	0.848618	0.624096	0.776797	0.720746	1.70236
IGH	MAF	1.95166	2.16368	1.33365	1.96382	1.83784	0.947465	0.755247	1.26028	1.0786	1.4312	1.00509	0
IGH	MALT1	1.01268	1.02942	1.86028	1.89986	2.07087	0.694991	1.01893	0.922246	0.929773	0.55917	0.70313	0
IRF2BP2	CDX1	0	0	0	0	0	0	0	0	0	1.00552	0	0
IRF4	TRA	1.16935	1.52554	1.23047	1.95783	1.54555	0.709271	0.746656	0.718249	1.20514	1.20359	0.909006	0.779247
ITK	SYK	0	0	0	0	0	0	0	0	0	0	0	0
BCL6	ITPR2	0	0	0	0	0	0	0	0	0	0	0	0
JAK2	MBD1	0	0	0	0	0	0	0	0	0	0	0	0
JAZF1	SUZ12	1.33982	2.61021	0	0	2.59658	0.872333	1.06776	1.0665	1.29069	1.37268	0	1.20929
PDGFRB	CCDC88C	1.08799	1.25363	2.20055	0	1.12004	1.47203	0.625106	1.14279	0	1.03883	0	0.568911
ALK	KIF5B	1.41821	1.6434	0	1.59463	1.34061	1.07185	0.82188	0.701744	0	0.649231	0.685912	0
ALK	KLC1	0	0	0	0	0	0	0	0	0	0	0	0
ETV4	KLK2	0	0	0	0	0	0	0	0	0	0	0	0
KMT2A	MLLT1	0	0	0	0	0	0	0	0	0	0	0	0
MLLT3	KMT2A	1.7669	2.15443	1.78863	0.731226	1.64908	1.11432	1.514	1.79099	0.541854	0.960063	0	0.846453
ALK	KTN1	0	0	0	0	0	0	0	0	0	0	0	0
PRKCD	LAMTOR1	0	0	0	0	0	0	0	0	0	0	0	0
BCL6	LCP1	0	0	0	0	0	0	0	0	0	0	0	0
LCT	TSPYL2	0	0	0	0	0	0.798883	0.522724	0	0	0	0	0
LIFR	PLAG1	1.61129	1.41185	0.78108	2.34729	1.27922	1.14608	0.710886	0.550813	0.484381	1.03143	0.702054	1.51391
MACROD1	RUNX1	2.17065	2.11764	1.8845	2.18587	2.00704	0.9221	1.19279	0.922377	0.998552	1.18553	1.56068	0.827103
LRP5	LITAF	1.54028	1.28718	1.49958	2.17273	2.61157	0.427079	1.56236	1.59697	1.40991	1.19377	0	0
MALAT1	GLI1	0	0	0	0	0	0	0	0	0.800014	0	0	0
MAP4	MALT1	1.71104	2.64346	1.06636	1.67013	2.29649	1.46465	0.935265	0.71391	1.51705	1.68476	0.78391	1.69685
EWSR1	CD99	0	0	0	0	0	0	0	0	0	0	0	0
ABI1	KMT2A	0.518427	1.75516	3.33299	1.00916	1.06496	0	2.00512	0.560909	0.481669	2.01302	0.689911	0
KMT2A	ACACA	0	1.8173	0	1.91345	2.77681	0.951472	0	1.059	1.18228	0	1.05445	0
KMT2A	ACTN4	1.1697	4.17182	0.95676	2.27572	3.01846	1.43533	1.12153	0.763938	0.818067	0.693734	1.27973	0
KMT2A	MLLT6	0	0	0	0	0	0	0	0	0	0	0	0
AFF4	KMT2A	3.1344	3.42482	3.12102	5.2029	1.73527	2.21287	2.33138	0.87636	2.16227	1.39492	1.12732	1.8977
KMT2A	CREBBP	0	2.46962	2.65247	0.706621	0.633271	1.27567	0.968745	0.301419	1.8735	1.71807	0.839958	0
KMT2A	EP300	2.06153	1.07743	0	4.29406	1.57182	1.24172	1.36137	0.590222	1.38372	0.865786	1.58628	1.541
EPS15	KMT2A	1.21904	1.34393	2.44922	1.57616	1.80997	0.856308	1.94823	1.04927	1.64791	1.30406	0.576955	0.783749
KMT2A	FANCB	1.61412	1.54274	0	1.67663	0	0	0.823481	0.972055	0.989791	0.967169	0	0
FNBP1	KMT2A	1.61398	1.25096	1.38189	1.28105	1.79802	0.85257	1.01689	0.751045	1.37266	1.90492	1.7513	1.46503
FOXO3	KMT2A	1.90374	0.567416	1.01079	2.44217	2.67199	0.863338	1.30668	0	0.697307	1.45192	1.25532	0
KMT2A	FOXO4	1.88025	1.56138	2.33695	0	0	0.923528	1.575	0	0	0	0	0
KMT2A	GPHN	2.02125	2.30583	2.29662	1.5088	2.84174	0.733299	0.783262	0.582614	0.827864	0.933779	0.966115	0.987239
ARHGAP26	KMT2A	1.54801	2.06718	1.915	1.36583	0.93766	0.73063	1.0182	0.894211	0.309152	1.2044	1.49345	0.65231
KMT2A	CEP170B	0	0	0	0	0	0	0	0	0	0	0	0
AFF3	KMT2A	1.62178	1.251	2.07202	2.03275	1.53302	0.888909	0.684155	0.498162	1.08565	0.673844	0.868375	0.761193
KMT2A	LASP1	1.95153	1.05741	1.20464	3.59658	1.91134	0.692986	0.871407	0.60869	1.9481	1.70521	1.40957	0.624987
MLLT11	KMT2A	0	0	0	0	0	0	0	0	0	0	0	0
FN1	KMT2A	0.63703	2.09579	1.95206	0	4.63527	0.55734	0.77659	0.677419	0.704115	0.898981	0.703798	0
KMT2A	MYO18A	0	2.52977	1.57179	1.44858	2.81788	1.22561	1.54753	0.480317	0.293545	0	0.994875	1.38287
KMT2A	MYO1F	0	0	0	0	0	0	0	0	0	0	0	0
NCKIPSD	KMT2A	0	0	0	0	0	0	0	0	0	0	0	0
NEBL	KMT2A	1.86315	1.05335	2.26245	2.08849	1.73924	0	0.845409	0.635659	1.09969	1.09391	0.744945	0.729013
PRRC1	KMT2A	2.45175	1.51029	1.31261	0	1.78436	0	0.691074	0.885816	0	0.674773	0	0
KAT6A	EP300	2.73078	3.47312	1.26179	3.42785	3.00297	0.897295	0.970845	1.93867	0	0	1.07461	0.902152
HOXA9	MSI2	0	0	0	0	0	0	0	0	0	0	0	0
ALK	MSN	0	0	0	0	0	0	0	0	0	0	0	0
ROS1	MSN	0	0	0	0	0	0	0	0	0	0	0	0
MBNL1	MYB	1.89852	0	1.25204	2.82102	0	0	1.03584	0	0.81944	0	0	0.83844
MYB	NFIB	2.40972	1.34827	1.3864	0	1.40583	0.726731	1.12625	0.692503	0.897569	1.12299	0.821399	0.739708
BCL6	MYC	0	0	0	0	0	0	0	0	0	0	0	0
MYC	TRA	1.5234	0	2.80944	1.6034	1.5962	0	0.778738	0	0	0	0	0
ALK	MYH9	0	0	0	0	0	0	0	0	0	0	0	0
NDRG1	ERG	1.66523	1.46276	1.10868	3.01439	1.5551	1.27458	1.77916	1.45863	0.84518	1.30216	0.801415	0
NFKB1	CEBPA	0	0	0	0	0	0	0	0	0	0	0	0
PDGFRB	NIN	2.03393	1.90438	0.91107	0	0	0.632846	1.44256	0.566799	0.722842	1.14057	0	0.656598
ALK	NPM1	1.7165	1.172	0	1.69857	1.40039	1.12395	1.13021	0.513126	0	0.874848	0.831422	0
MLF1	NPM1	0	1.36184	0	0	1.49763	0	0	0	2.42854	0	0	0
NPM1	PRAM1	1.15933	1.21399	0.921089	1.31068	1.15708	0	0	0	0.795436	1.17161	0	0
NPM1	RARA	1.27002	1.05063	1.08827	0	0	0.783388	0	1.82847	0	0	0	0
MECOM	NPM1	0	1.66152	1.41478	0	1.46204	0	0.668612	0	0.908719	0	0	0
NSD1	NUP98	0	0	0	0	0	0	0	0	0	0	0	0
PDGFRB	NUMA1	0	1.72882	0	3.70784	0	0	0.343374	2.749	0	1.35132	0	0
NUMA1	RARA	1.68375	2.24083	0	0	0	0.612374	0.773514	1.13922	1.10909	2.67891	0	0
SFMBT1	NUMA1	0	0	0	0	0	0	0	0	0	0	0	0
ADD3	NUP98	0	0	0	0	0	0	0	0	0	0	0	0
HOXA11	NUP98	0	0	1.90444	0	0	0	0	1.06156	0	0	0	0
HOTTIP	NUP98	1.31015	1.0992	1.63316	0	0	0	0	0	0	0	0	0
NUP98	HOTAIR	0	0	0	0	0	0	0	0	0	0	0	0
HOXD11	NUP98	0	0	0	0	0	0	0	0	0	0	0	0
HOXD13	NUP98	0	0	0	0	0	0	0	0	0	0	0	0
NUP98	KDM5A	0	0	0	0	0	0	0	0	0	0	0	0
PSIP1	NUP98	1.19356	1.0901	3.68428	0	0	0.700728	1.7947	0	0	0	0.873201	0
SLC17A5	NUP98	3.77893	2.81867	2.36548	1.05715	0	1.41334	3.55092	2.68002	0.449438	1.60973	3.88757	0
POU1F1	NUP98	0	0	0	0	0	0	0	0	0	0	0	0
RAP1GDS1	NUP98	0	0	0	0	0	0	0	0	0	0	0	0
TOP2B	NUP98	0	5.05516	0.931884	0	0	1.20983	3.68662	1.82793	1.21922	0.981327	0	0
RBM15	MAL	0	0	0	0	0	0	0	0	0	0	0	0
EXOSC1	RUNX1	0	0	0	0	0	0	0	0	0	0	0	0
EXOSC1	ETV6	0	0	0	0	0	0	0	0	0	0	0	0
PAX3	MAML3	2.1631	1.13453	1.66339	1.44542	2.02067	0.785536	0.896554	0.909817	0.598428	1.25393	0.748757	0.649254
PAX3	NCOA2	2.89058	2.10342	1.57616	0	1.66677	0.649829	0.81966	0.983797	1.0933	0.73301	1.16886	0
PAX5	ETV6	0	0	0	0	0	0	0	0	0	0	0	0
PAX5	IGH	0.626352	1.06551	1.41398	2.08219	1.55431	0.445074	1.18313	0.361885	0.167871	0.623231	0.322681	0.270751
PAX7	FOXO1	0	0	0	0	0	0	0	0	0	0	0	0
PAX8	PPARA	0	0	0	0	0	0	0	0	0	0	0	0
PAX8	PPARG	0	0	0	0	0	0	0	0	0	0	0	0
RET	MBD1	0	0	0	0	0	0	0	0	0	0	0	0
MECOM	PDGFRA	0	0	0	0	0	0	0	0	0	0	0	0
PDGFRB	ABL1	1.49448	2.3534	2.01822	0	0	1.72887	0.561919	1.09984	0.773308	0.508872	1.68359	0.764717
PLEKHG3	TCF4	1.50551	1.07215	1.15957	0	1.37668	0.868398	0.913256	0.536157	1.38994	0.674688	1.03646	0.689951
ZBTB16	PRAM1	1.42908	0	1.02118	2.11288	0	0	0.777553	0.56359	1.19843	0.669293	0.755818	0
ZBTB16	RARA	2.73552	0	1.03732	0	1.38266	0.753002	1.53946	0.910965	0.7868	0.875384	0	0
PMM2	PRAM1	0	1.53796	0.970934	1.99193	1.70364	1.65753	1.50457	1.48502	0.949211	0.64756	0.590645	0
PML	CDC6	2.03604	2.1834	0.848368	0	2.6077	0.582115	0.998191	0.437354	0	0.804387	0	0
PML	PRAM1	0.880125	0	0.959802	1.1675	2.02624	0.607956	0	0.623277	0	0	0.814637	0
ALK	PPFIBP1	0	0	0	0	0	0	0	0	0	0	0	0
PRCC	MITF	0	1.19282	2.13185	1.07915	0	0	0.395669	0.656161	1.16617	1.1585	1.34273	0
PRDM16	MBTPS1	2.71529	1.623	1.05786	1.42655	0.99095	1.02981	0.884127	0.798478	0.765224	0.850627	0.596652	0.954593
PRKG2	PDGFRB	1.3418	2.62878	0	0	0	0	0	0	0.948222	0.761321	0	0
PTPRC	CPN2	2.69947	0.751852	1.37396	0	1.50791	0	0.90635	0.739002	0.806047	1.23778	0	0.897547
QKI	NTRK2	1.70592	1.23399	1.82234	1.74212	1.4826	1.18953	0.990072	1.01418	0.820537	0.866765	0.912087	0.706613
COL12A1	RAC1	1.45022	1.86796	1.21775	0	1.20155	0	0	0.596489	0.799971	0.694981	0.771485	0
RAC1	NUP214	0	1.65866	1.70453	0	2.00164	0.873566	0.546405	0.679928	1.34919	1.2914	0.799494	0
RAF1	QKI	0.941625	4.3494	0.840216	2.40384	1.59757	2.46467	0	0	2.24792	0.406466	2.45692	0
DTL	FGFR1	0	0	0	0	0	0	0	0	0	0	0	0
CHN1	TAF15	0	0	0	0	0	0	0	0	0	0	0	0
RCSD1	ABL1	1.44612	2.48915	3.00102	4.515	3.66054	1.01679	1.46114	1.09561	1.90816	1.59261	1.77485	0
BCL11A	GGT5	0	0	0	0	0	0	0	0	0	0	0	0
ALK	RNF213	0	0	0	0	0	0	0	0	0	0	0	0
USP42	RUNX1	0	0	0	0	0	0	0	0	0	0	0	0
NRG1	SDC4	0	0	0	0	0	0	0	0	0	0	0	0
ROS1	SDC4	0	0	0	0	0	0	0	0	0	0	0	0
ALK	SEC31A	1.29925	1.7901	1.65409	2.41308	2.3688	0.950938	0.565952	0.807853	0.884432	0.622194	1.0619	0.779543
SEC31A	JAK2	1.33118	2.47053	3.55978	1.61315	1.65941	1.02344	1.1444	0.804622	1.11545	0.718055	0.863974	1.10071
EXOC4	PTEN	0	0	0	0	0	0	0	0	0	0	0	0
SERPINE1	FOSB	0	0	0	0	0	0	0	0	0	0	0	0
NUP98	SETBP1	0	0	0	0	0	0	0	0	0	0	0	0
SFPQ	ABL1	0	0	0	0	0	0	0	0	0	0	0	0
SFPQ	TFE3	0	0	0	0	0	0	0	0	0	0	0	0
TAL1	PMEL	0	0	0	0	0	0	0	0	0	0	0	0
SLC34A2	ROS1	1.30546	1.51373	1.18861	0	2.40288	0.88215	0	0.8086	0.974412	0	0.923161	0
SLC45A3	BRAF	0	0	0	0	0	0	0	0	0	0	0	0
SLC45A3	ERG	0	0	0	0	0	0	0	0	0	0	0	0
SLC45A3	ETV5	0	0	0	0	0	0	0	0	0	0	0	0
ALK	SQSTM1	0	0	0	0	0	0	0	0	0	0	0	0
SS18	SSX1	0	0	0	0	0	0	0	0	0	0	0	0
SSBP2	JAK2	2.08983	2.25746	1.76469	1.86344	2.19578	1.16633	1.07742	0.909575	1.51716	1.08774	1.2401	0.978127
SS18	SSX2	0	0	0	0	0	0	0	0	0	0	0	0
STAT1	STAT3	0	0	0	0	0	0	0	0	0	0	0	0
ZNF384	TAF15	0	0	0	0	0	0	0	0	0	0	0	0
TBL1XR1	HMGA1	0	0.943369	1.88903	0	0	0	0.694598	0	0	0	0	0
NR4A3	TCF12	2.10735	2.01639	1.32462	0	1.59832	1.14972	1.05783	1.57408	0	1.03921	0.896808	0
ZNF384	TCF3	0	0	0	0	0	0	0	0	0	0	0	0
PBX1	HGF	1.60497	1.8361	1.4409	0	1.37741	0	0.88445	0.728929	0.792633	1.39476	0.682687	0.704122
MECOM	ETV6	0	0	0	0	0	0	0	0	0	0	0	0
TET1	KMT2A	1.84648	0.694045	4.68387	1.57006	0.898677	0	1.71085	2.28676	1.53492	0.811515	2.79824	0.810713
TFEB	TFE3	0	0	0	0	0	0	0	0	0	0	0	0
ALK	TFG	0	0	0	0	0	0	0	0	0	0	0	0
TFG	NR4A3	0	0	0	0	0	0	0	0	0	0	0	0
NTRK1	TFG	0	0	0	0	0	0	0	0	0	0	0	0
TFG	TEC	0	0	0	0	0	0	0	0	0	0	0	0
ETV1	TMPRSS2	0.851945	1.56462	0	0	0	0.638455	0.462798	1.17028	0	1.44357	0.744468	0
ETV4	TMPRSS2	0	0	0	0	0	0	0	0	0	0	0	0
ETV5	TMPRSS2	0.889889	2.28337	0	1.10665	0	0	1.22103	0.43517	2.22835	1.00246	0	0
TNS3	MAP3K3	0	0	0	0	0	0	0	0	0	0	0	0
BRAF	TOM1L2	0	0	0	0	0	0	0	0	0	0	0	0
PDGFRB	TP53BP1	3.50831	3.39323	0.929168	0	0	1.88423	0.896749	0.667936	0	0	0	0
TPM3	ALK	0	0	0	0	0	0	0	0	0	0	0	0
TPM3	PDGFRB	0	0	0	0	0	0	0	0	0	0	0	0
TPM3	ROS1	0	0	0	0	0	0	0	0	0	0	0	0
ALK	TPM4	1.38663	1.69362	0	1.57041	1.90007	0.926107	0.76683	0.684845	0	0.729134	0	0
TPR	ALK	0	0	0	0	0	0	0	0	0	0	0	0
ALK	TRAF1	0	0	0	0	0	0	0	0	0	0	0	0
TRB	NOTCH1	0	2.02579	1.66032	0	1.31075	0.683757	1.0699	0	0.810274	1.03863	0.660453	0.617927
TRIM33	RET	4.21517	1.62571	0.564743	1.47606	0.990922	0.492303	1.12352	0.480492	0.790867	0.808429	0.945781	0.746125
PDGFRB	TRIP11	3.05876	1.10465	0	0	1.33679	0	0.361772	0.728295	1.78541	1.82883	0.842675	0.906407
MCOLN2	ALK	0	0	0	0	0	0	0	0	0	0	0	0
KRAS	UBE2L3	0	1.23397	0	1.58998	0	0	1.30217	0	0	0.533771	0.824858	0
ALK	VCL	1.12303	1.59274	1.41377	1.3943	1.15474	0.626677	0.688141	0.893247	0.684169	1.08074	0.666938	0.488871
YAP1	TFE3	0	0	0	0	0	0	0	0	0	0	0	0
NUTM2A	YWHAE	0	0	0	0	0	0	0	0	0	0	0	0
ZC3H7B	BCOR	0	0	0	0	0	0	0	0	0	0	0	0
ZC3H7A	BCOR	0	0	0	0	0	0	0	0	0	0	0	0
ROS1	ZCCHC8	1.86946	1.17139	0	0	1.577	0.931115	0	0.98298	0.842766	1.42746	0	0
ZEB2	BCL11B	0	0	0	0	0	0	0	0	0	0	0	0
ZFPM2	ELF5	1.43226	1.24788	1.60705	1.76724	1.73601	0.829983	0	0.93944	0	0	1.12036	0.8268
RELA	ZMYND8	0	1.25973	1.31341	0	0	0	0.734497	1.0537	1.00861	0	0.760738	0
PCM1	JAK2	2.54236	1.90616	1.85933	1.77005	1.97594	0.861429	0.991633	1.03346	0.820443	0.884297	0.97201	1.28069
COL1A2	PLAG1	0	0	1.20159	0	0	0	0	0	0	0.673936	0	0
ETV1	KLK2	0	0	0	0	0	0	0	0	0	0	0	0
SLC45A3	ETV1	0	0	0	0	0	0	0	0	0	0	0	0
ACSL3	ETV1	1.43436	2.87522	0	0	0	1.07772	1.70999	0.566286	0.487391	1.32347	1.21854	0
TADA2A	MAST1	2.38927	3.9453	0	1.25588	0	0	0	1.0525	0	0	0	0
NUTM2B	YWHAE	0	0	0	0	0	0	0	0	0	0	0	0
ROS1	LRIG3	1.5226	1.52172	1.27417	0	0	0.872382	0	0.862063	0	0.678658	0	0
POU5F1	EWSR1	0	0	0	0	0	0	0	0	0	0	0	0
DUX4L1	CIC	0	0	0	0	0	0	0	0	0	0	0	0
THRAP3	USP6	0	0	0	0	0	0	0	0	0	0	0	0
OMD	USP6	0	0	0	0	0	0	0	0	0	0	0	0
CNBP	USP6	0	0	0	0	0	0	0	0	0	0	0	0
CLCN6	BRAF	0	0	0	0	0	0	0	0	0	0	0	0
MEAF6	PHF1	0	0	0	0	0	0	0	0	0	0	0	0
PHF1	EPC1	0	0	0	0	0	0	1.06112	0	0	0	0	0.877599
PHF1	JAZF1	0	0	0	0	0	0	0.814151	0	1.12363	0	0	0
MBTD1	CXorf67	0	0	0	0	0	0	1.34599	0	0	0	0	0
PCM1	RET	3.26579	2.54429	1.2455	0	2.49719	0.437175	1.18968	0.475825	1.10111	1.89461	1.33762	0.71721
RNF130	BRAF	0	0	0	0	0	0	0	0	0	0	0	0
RET	GOLGA5	0	0	0	0	0	0	1.05949	0	0	0	0.788653	0
RET	ERC1	2.24564	2.0317	1.54113	0	1.82847	1.35661	0.753026	1.07278	0	0.613777	0	0.96842
RET	PRKAR1A	0	1.0783	0.798199	0	0	0	0.456999	0	0.807304	0.554584	0	0
RET	KTN1	2.53009	1.59783	1.63685	1.09067	0.914695	1.25412	0.609374	0.677328	1.10216	0.653279	1.36872	0
TRIM27	RET	0	0	0	0	0	0	0	0	0	0	0	0
TRIM24	RET	0	3.43768	1.32934	0	0	0.582024	0.937549	0	0.620219	0.387844	0.722255	0
ROS1	ERC1	0	0	0	0	0	0	0	0	0	0	0	0
ROS1	PPFIBP1	0	0	0	0	0	0	0	0	0	0	0	0
ROS1	MYO5A	0	0	0	0	0	0	0	0	0	0	0	0
PWWP2A	ROS1	1.77565	1.68187	1.38928	1.07773	0	1.01618	0	1.35609	0.491411	0.825645	0.70472	0
ROS1	CLIP1	0	0	0	0	0	0	0	0	0	0	0	0
ROS1	SHTN1	0	0	0	0	0	0	0	0	0	0	0	0
BRAF	CEP89	1.79373	1.86877	1.36763	0	1.02981	0.706791	1.48396	0.970449	0.549391	1.75066	1.0181	0
BRAF	LSM14A	3.26292	3.32419	2.06298	0	1.2114	1.9741	1.92918	1.73744	2.10167	1.41182	0.707022	0.945288
NTRK1	TP53	0	0	0	0	0	0	0	0	0	0	0	0
RET	RELCH	2.55989	1.41319	2.83283	0	2.56406	0.500683	1.90214	0.628058	0.559012	0.894518	0.730158	1.24755
BRAF	HERPUD1	0	0	0	0	0	0	0	0	0	0	0	0
BRAF	ZSCAN30	0	0	0	0	0	0	0	0	0	0	0	0
BRAF	GATM	2.0839	0.99836	0	0	1.70428	0.714063	3.10405	1.03671	0.795448	1.28482	0.88416	0
AFDN	KMT2A	1.99632	1.83354	1.32455	1.7684	0	1.28494	0	2.09648	0.746443	0.974469	0	0
LPP	KMT2A	1.72138	1.50687	1.83934	1.29932	1.20564	0.46506	0.603834	0.674453	0.419059	0.793741	1.33275	0.753249
CIP2A	KMT2A	1.35993	1.41875	1.33161	0	1.92258	0	1.16758	0	0	1.37443	0	0
ABI2	KMT2A	2.42412	0.820784	1.43097	1.02659	2.85721	0.624959	0.330503	0.534744	0	1.09833	1.83901	2.43498
SORBS2	KMT2A	2.29993	2.55226	1.49304	0	1.81749	0.606192	0	0.847752	1.42064	1.0837	1.49915	0.760836
PDS5A	KMT2A	3.1582	2.63604	2.7165	1.9098	0.892954	3.066	2.00447	0.998266	0.742902	1.2449	1.84916	1.66385
KMT2A	SARNP	1.64554	0.41423	1.25585	0.632663	1.86238	0.762011	1.36235	0.538181	0	0.724492	0	1.52831
DAB2IP	KMT2A	3.18315	0.760564	1.85055	0.832249	1.80434	1.21449	0.566528	1.16555	0.726053	1.19493	0	0.505181
CENPK	KMT2A	0	2.74952	0	0	0	0.857013	0.844219	0.887258	0	0.66705	0	0
KMT2A	KNL1	2.71673	1.62718	1.88077	1.36658	2.13349	1.69504	0.965818	1.09177	1.25265	1.54042	0.513212	2.87219
KMT2A	ZFYVE19	0	0	1.76068	0	0	0	1.02171	0	0	0	0.97726	0
KMT2A	GAS7	3.52519	1.36796	2.50281	0	2.22527	0.830105	0.836399	1.03597	0.327271	1.0758	0	0.637538
KMT2A	TOP3A	0.689056	2.22529	0	0	0	0	0	0	0	0	0.601846	0.700573
KMT2A	MAPRE1	0.969698	3.10749	2.45471	1.37885	0	1.14964	1.27742	0.616804	0	0.637818	0.881399	0.770973
KMT2A	SH3GL1	0.823725	0	1.14095	1.2361	1.29291	0.588011	0.899323	0.560954	2.01827	0.560861	0.823464	2.03746
FRYL	KMT2A	1.67384	1.03969	2.53545	1.34348	0	0	0	1.10802	0	0	0.606614	0
2024-09-02	KMT2A	2.86493	1.42436	2.66375	3.83272	1.68635	1.2888	1.16804	0	0	1.13515	0	1.07118
KMT2A	CT45A2	0	0	0	0	0	0	0	0	0	0	0	0
SP3	EWSR1	1.32037	1.40288	1.98564	1.50509	0	0	0.547543	0.548755	0.862833	0.786523	0.940944	0
FEV	FUS	0	0	0	0	0	0	0	0	0	0	0	0
FUS	ERG	0	0	0	0	0	0	0	0	0	0	0	0
FCHSD1	BRAF	0	1.11879	1.44096	0	1.77604	0.718935	0.630084	0	1.13891	1.58007	0	0
ALK	CARS	0	0	0	0	0	0	0	0	0	0	0	0
SS18	SSX4	0	0	0	0	0	0	0	0	0	0	0	0
SYCP1	RGS22	0	0	0	0	0	0	0	0	0	0	0	0
NFIA	EHF	1.50298	1.4842	1.60975	1.54139	0	1.16528	1.43745	0.921042	0.830936	1.11603	0	0
CYP39A1	EIF3K	0	0	0	0	0	0	0	0	0	0	0	0
ATG4C	FBXO38	0.829186	1.33587	1.59482	1.1915	0	0.526311	1.55399	0	1.00927	1.22905	0	1.6156
PDE8B	GMDS	0	0	0	0	0	0	0	0	0	0	0	0
AGTRAP	BRAF	1.8797	2.87212	1.36822	0	1.80177	0.834341	1.21778	0.882248	1.53364	0.875288	0	0
LPP	HMGA2	0	0	0	0	0	0	0	0	0	0	0	0
HMGA2	LHFPL6	0	0	0	0	0	0	0	0	0	0	0	0
HMGA2	CCNB1IP1	0	0	0	0	0	0	0	0	0	0	0	0
COX6C	HMGA2	0	0	0	0	0	0	0	0	0	0	0	0
AFF1	CCDC84	1.19411	1.83405	1.15731	1.30139	0	0	0	1.19709	0.780776	0.777496	0.884308	0.839081
AHI1	TRB	0	0	0	0	0	0	0	0	0	0	0	0
AIF1L	ETV6	3.45744	2.20557	2.66283	0	0	1.22561	0.949491	0	0	0.928822	0	0
ATF6	SERINC3	2.95908	2.48447	1.48667	1.87164	1.92174	0.723403	0.729425	0.963664	0	1.66824	0.841215	0
JAK2	ATF7IP	2.14598	1.62272	2.34364	2.3732	1.90703	1.11851	1.11968	0.95871	0.970637	0.950546	0	1.22818
BCL6	CIITA	0	0	0	0	0	0	0	0	0	0	0	0
BCL6	PIM1	0	0	1.13975	0	0	0	0	0	0	0	0	0
RALGPS1	BCR	0	0	0	0	0	0	0	0	0	0	0	0
C11ORF95	MRTFB	0	0	1.10834	0	0	0.957556	0.895101	0	0.873037	0	0	0
PDGFRB	CCDC6	1.20289	1.07721	1.06849	1.20772	0	1.46391	0.551524	0.523581	1.52385	0.5021	0.892039	0
CCND2	TRA	1.51473	2.19149	1.96937	1.97962	1.72405	0.975096	0.98929	1.33834	1.09334	0.719081	0.868818	0.982826
CDKN1A	IGH	0	0	0	0	0	0	0	0	0	0	0	0
CDKN1A	PAPOLA	0	0	0	0	0	0	0	0	0	0	0	0
CDKN2A	TRA	0	0	0	0	0	0	0	0	0	0	0	0
CEP43	FGFR1	0	0	0	0	0	0	0	0	0	0	0	0
CHIC2	ETV6	0	0	0	0	0	0	0	0	0	0	0	0
FGFR1	CPSF6	2.18375	0.975125	5.88572	0	2.35929	0.724804	0.533609	0	0	0	0	0
CREBRF	AK7	2.04478	2.69091	3.24967	1.98436	3.62094	1.23598	1.07001	0.441549	1.41414	0.857174	0	0.74339
PAX5	DBX1	0	0	0	0	0	0	0	0	0	0	0	0
ETV6	ETS2	0	0	0	0	0	0	0	0	0	0	0	0
EBF1	ETV6	0	0	0	0	0	0	0	0	0	0	0	0
ETV6	NUFIP1	0	0	0	0	0	0	0	0	0	0	0	0
PAX5	FBRSL1	0	1.34511	1.12066	1.31029	3.40886	0	0	0.421471	0	0.965621	0	0.81701
FNDC3B	RARA	0	1.04876	1.66757	1.36055	1.24453	1.13492	0.974841	0.781856	0.852664	0.6514	0.821292	0
H2AX	WDR18	0	0	0	0	0	0	0	0	0	0	0	0
PLPP3	HMGA2	0	0	0	0	0	0	0	0	0	0	0	0
BCL6	HSP90AA1	0	0	0	0	0	0	0	0	0	0	0	0
BCL9	IGH	1.02415	1.86093	1.11952	1.25347	1.72463	0.659371	0.866855	0.809026	0.71306	0.867502	0.860378	1.84347
CCND2	IGH	1.51658	2.67176	2.26687	2.7737	2.1916	1.18373	1.2585	1.68397	1.37597	1.0625	0.694587	0
CDK6	IGH	0	0	0	0	0	0	0	0	0	0	0	0
IGH	CEBPA	1.5968	1.48028	5.40095	0	1.2009	0	1.89185	1.82024	0	0	0	0
IGH	CEBPB	0	0	0	0	0	0	0	0	0	0	0	0
CEBPD	IGH	0	0	0	0	0	0	0	0	0	0	0	0
IGH	CEBPG	2.22374	2.481	2.19564	0	1.68911	0.95967	1.12563	0	1.50634	1.3652	1.35259	0
DDX6	IGH	1.03592	2.01371	2.65227	2.10933	1.66223	1.02081	0.994414	1.53439	1.05871	1.51803	1.25387	0
FCGR2B	IGH	0	0	0	0	0	0	0	0	0	0	0	0
IGH	GPR34	1.92301	2.45407	3.97294	0	2.30785	0	1.33951	0	0	1.59896	1.07497	0
ID4	IGH	1.59829	0	0	0	8.62863	3.83736	0	0	0	0	0	0
IGH	IGL	0	0	0	0	0	0	0	0	0	0	0	0
IL3	IGH	0	0	0	0	0	0	1.27574	0	0	0	0	0
LHX4	IGH	1.39216	1.60434	1.99341	1.32089	2.03721	1.78702	1.15163	1.10231	0.873988	1.42039	1.17491	0
MRPL21	IGH	1.36006	1.84159	3.20404	1.72038	2.022	0.76425	1.14011	1.41376	1.02644	1.05939	0.895707	0
IGH	NECTIN2	1.59416	1.77718	1.61603	4.64465	1.97798	1.01902	1.33693	0.862155	0.961497	1.05981	0.979504	2.11063
NT5DC2	IGH	0	0	0	0	0	0	0	0	0	0	0	0
RPL8	IGH	0	0	1.82352	0	1.79174	0.936627	0	4.83374	0	0	0	0
IGH	SPIB	0	0	0	0	0	0	0	0	0	0	0	0
IGH	WWOX	1.98365	2.42927	1.61435	2.06818	1.19582	0.495792	0.539373	0.57332	0.577976	0.901609	1.25927	0.345445
BCL6	IKZF1	0	0	0	0	0	0	0	0	0	0	0	0
ING4	C17ORF50	0	0	0	1.6284	2.13396	0	0	0	0	0	0	0
INPP5D	ABL1	0	0	0	0	0	0	0	0	0	0	0	0
KAT6A	LEUTX	0	0	0	0	0	0	0.938632	1.13568	0	0	0	0
MAML1	KMT2A	2.55574	1.05442	2.68513	1.21526	1.12988	0.954866	0.726419	0.527919	1.55083	1.1263	0.681387	0.648782
MATR3	KMT2A	1.54304	1.25068	2.53632	0	1.42667	1.35703	1.40283	1.00152	1.66773	1.48195	1.62706	0
KMT2A	MYH11	2.67384	0.490848	3.13606	1.20045	3.29358	1.07133	0	0.280312	1.25653	1.10253	0.913227	0
KMT2A	PFDN4	0	0	0	0	0	0	0	0	0	0	0	0
KMT2A	RARA	1.37778	1.14756	0.978429	2.30162	1.36778	0.543996	1.10878	0.584702	1.12196	0.544296	0	1.7081
KMT2A	SUGP2	1.0218	0	2.32931	0	1.30896	1.01994	0.611634	0	0	1.42917	0.847326	0
USO1	KMT2A	1.95265	0	4.69762	0.842804	0.828336	0.975153	1.02109	0.454919	1.07367	1.77059	0	0
KMT2A	USP10	1.82709	2.44506	2.73247	4.18945	1.43688	0.21039	1.21013	1.34472	0.936006	0.580723	0.842614	0
KMT2A	VAV1	2.28531	2.11789	4.36743	1.47178	0.531254	0.975009	0.761342	0.501413	0.677919	0.57248	1.19918	0
LMAN2	PAPOLA	0.951166	0	0	0	0	0.594514	0.612956	0.530991	0	0.498024	0	0
LMO1	TRA	1.85012	1.49218	1.7566	1.31772	1.18079	0.954376	0.88245	0.660472	0.764505	0.864062	1.21137	0.652077
LMO2	TRA	0	0	0	0	0	0	0	0	0	0	0	0
LPAR5	EP300	0	0	0	0	0	0	0	0	0	0	0	0
MLLT10	CEP164	1.78008	1.51437	2.77472	1.24271	1.06332	0.545987	1.0661	0.731654	0.859841	0.495947	0	1.27409
MLLT10	EED	0	2.167	1.58329	3.13428	1.53263	1.85123	1.86692	1.07871	1.22646	1.13371	0.948314	0
MLLT10	PPP2R1B	0	0	1.88977	1.37854	1.51783	0.794479	1.37912	0.782489	1.61598	0.621443	0.874975	0.889408
MYC	ZBTB5	1.63912	0	0	0	0	0	0	0	0	0	0	0
MYC	ZCCHC7	0	0	1.65973	0	0	0	0	0	0	0	0	0
GOLGA3	MYH6	0	0	3.18593	0	1.10833	0.609622	0	0.994217	0	0	0	0
CACNA1C	MYH9	0	0	0	0	0	0	0	0	0	0	0	0
NDST2	RUNX1	1.76669	1.77373	0	1.60004	1.79446	1.17822	1.18106	0.8988	0	0.822662	0.981817	1.03871
NSD2	IGH	0	0	0	0	0	0	0	0	0	0	0	0
NT5C2	KMT2A	2.52089	1.33277	2.71159	1.92548	1.00093	0	0.972998	1.19358	0.592854	0.822345	0.96623	0.646399
NUP214	XKR3	2.58913	2.48007	1.36782	0	1.99252	1.28242	0	0.890587	0	0	0	0
HOXA13	NUP98	0	1.14601	1.65527	0	0	1.59525	0	1.60633	0	0	0	0
NUP98	HOXC11	0	0	0	0	0	0	0	0	0.671552	0	0	1.79344
LNP1	NUP98	0	0	0	0	0	0	0	0	0	0	0	0
NUP98	TOP1	1.19706	3.85291	3.0517	1.93592	0	3.69805	1.31579	2.09188	1.84587	1.18204	2.4489	0
CD48	PARD6B	1.25804	1.0834	1.99157	1.44815	0	0.58899	0.763552	0	0.650066	0	0	1.08801
PAX5	NCOA5	0	0	0	0	0	0	0	0	0	0	0	0
VWF	PDE9A	0	0	0	0	0	0	0	0	0	0	0	0
PLEC	IGH	0	0	0	0	0	0	0	0	0	0	0	0
ATN1	PLK5	0	0	0	0	0	0	0	0	0	0	0	0
PRRC2B	BCR	0	0	0	0	0	0	0	0	0	0	0	0
TRB	RIC3	0	0	0	0	0	0	0	0	0	0	0	0
ARHGDIB	RUNX1	1.73076	1.29311	1.09327	0	1.49021	0.742744	0.781138	0.866642	0.879401	0.775662	0.721315	0.739757
ATF7IP	RUNX1	1.91582	1.53223	1.94338	1.43804	1.7467	0.927262	1.06	0.94238	1.10518	0.907522	0	0.828086
DDX47	RUNX1	0	0	0	0	0	0	0	0	0	0	0	0
NDC1	RUNX1	1.59955	1.52238	1.82207	2.12841	1.87803	0.968921	0.983113	1.31995	0.790042	1.23848	1.02575	1.18048
PRPF38A	RUNX1	0	0	0	0	0	0	0	0	0	0	0	0
TCF12	RUNX1	2.28538	1.92549	1.84848	2.35628	2.32245	1.00402	1.15728	1.03839	1.1066	1.25526	1.20086	1.14931
ZCCHC7	SERINC3	1.93986	1.07906	1.80839	0	2.04798	1.55844	0	1.66693	0.936764	1.11451	0.951723	1.08476
SMARCA2	ZNF384	0	0	0	0	0	0	0	0	0	0	0	0
BCL6	SRSF3	0	0	0	0	0	0	0	0	0	0	0	0
NSD1	STIM1	0	0	0	0	0	0	0	0	0	0	0	0
ZNF384	SYNRG	0	0	0	0	0	0	0	0	0	0	0	0
TAL1	TRA	0	0	0	0	0	0	0	0	0	0	0	0
TBL1XR1	RARA	0	2.0388	1.19335	1.26894	1.4559	0	0	0	0.798601	1.33676	2.61579	0
HLF	TCF3	0	0	0	1.21268	0	0	0.586709	0	0	0.559907	0	0
TLX1	TRA	2.00976	0	0	3.11896	0	0	1.18648	0.921113	0	0.654979	0	0
TRB	TLX1	1.72573	0	0	0	0	0	0	0	0.76737	0	0	0
TRA	MTCP1	1.88353	1.9739	1.31183	1.34716	1.38718	1.10014	0.96576	0.875853	0.88932	0.678145	0.562089	0.62406
TRA	NECTIN2	1.00462	1.74226	1.32346	1.75375	1.36859	0.80157	0.824919	0.951793	1.15274	0.885655	0.861399	0.979586
TRA	OLIG2	0	1.34683	1.44188	2.6643	1.38618	0.592828	0.77724	1.41509	0	0	0	1.79008
TRB	TRA	0	0	0	0	0	0	0	0	0	0	0	0
TRB	LMO1	0	2.32572	2.10227	0	1.2418	0	1.12322	0	0.659297	0.755105	0.661997	0
TRB	LMO2	0	0	0	0	0	0	0	0	0	0	0	0
LMO1	TRD	0	0.934748	0	0	0	0	0.913013	0.999683	0	0.514261	0	0
MYC	TRD	0	0	0	0	0	0	0.948504	0	0	0	0	0
RANBP17	TRD	1.76653	3.04722	1.28163	0	0	1.29727	0.856046	1.52364	0.973218	1.1912	0	0
TAL1	TRD	0	0	0	0	0	0	0	0	0	0	0	0
TLX1	TRD	0	0	0	0	0	0	0	0	0	0	0	0
TLX3	TRD	0	0	0	0	0	0	0	0	0	0	0	0
UAP1	TSHZ2	0	0	0	0	0	0	0	0	0	0	0	0
WDR6	IGH	1.51162	2.9986	2.48823	0	1.54073	0	1.0351	1.77161	0	1.55793	0	0
NUTM2E	YWHAE	0	0	0	0	2.33721	1.17409	0.896938	0	1.07227	2.78212	0	0
ZBTB20	JAK2	2.18916	1.68782	2.14411	2.1213	1.68625	0.873475	0.728807	1.1647	0.987704	1.11914	1.17417	1.33796
ABL1	ZMIZ1	0	0	0	0	0	0	0	0	0	0	0	0
ERBB2	CTTN	0.783848	1.68114	1.73514	0	1.16493	0.599445	1.24193	0.406258	0.555181	1.07675	0.762102	0
TYMS	GNAS	0	0	0	0	0	0	0	0	0	0	0	0
ACKR3	CASC4	0	0	0	0	0	0	0	0	0	0	0	0
ALDOA	COL1A1	0	0	0	0	0	0	0	0	0	0	0	0
CP	SOX5	1.20942	1.55561	1.64358	0	1.53215	0.806848	0.976169	0.873321	0	0.851732	0	0.80198
EYA3	SUSD6	0	0	0	0	0	0	0	0	0	0	0	0
PDS5B	UBR2	0	0	0	0	0	0	0	0	0	0	0	0
RUNX2	IFT88	0	0	0	0	0	0	0	0	0	0	0	0
TSKU	SFRP4	0	0	0	0	0	0	0	0	0	0	0	0
MIR205HG	RPL14	0	0	0	0	1.755	0	0	0	0	0	0	0
ARHGEF1	TMEM120A	0	0	0	0	0	0.942378	1.00674	0	0	0.960292	0	0
ETV6	NTRK3	0	0	0	0	0	0	0	0	0	0	0	0
F3	C11orf80	0	0	0	0	0	0	0	0	0	0	0	0
SFPQ	TFE3	0	0	0	0	0	0	0	0	0	0	0	0
PRCC	TFE3	0	0	0	0	0	0	0	0	0	0	0	0
SFPQ	TFE3	0	0	0	0	0	0	0	0	0	0	0	0
TFE3	PRCC	0	0	0	0	0	0	0	0	0	0	0	0
BCR	ABL1	0	0	0	0	0	0	0	0	0	0	0	0
KMT2A	ELL	1.51432	0.945398	0.922225	1.65405	2.79367	1.19883	1.08164	1.13793	0.657767	0.650245	1.26334	1.03656
KMT2A	MLLT10	1.64308	1.8437	4.20622	1.0058	2.15863	3.00137	1.35288	1.34633	0.841054	1.17591	0.74131	0.899034
LYZ	SMG1	0	0	0	0	0	0	1.65129	0	0	0	0	0
NUP98	NSD1	0	0	0	0	0	0	0	0	0	0	0	0
PICALM	MLLT10	0	0	0	0	0	0	0	0	0	0	0	0
PML	RARA	1.00272	3.31615	1.92193	0	1.85216	0.55859	0.75291	0.59035	0	0.556181	0	0
RPL13	MPO	0	0	0	0	0	0	0	0	0	0	0	0
RPS8	MPO	0	0	0	0	0	0	0	0	0	0	0	0
RUNX1	RUNX1T1	1.17347	1.54837	1.58346	1.37214	2.0123	0.943677	0.956038	0.997174	0.75916	0.943196	0.601933	0.999741
NFASC	ATP2B2	1.78549	1.53739	1.72043	1.5098	2.57503	0.835295	1.06291	0.93913	1.08482	0.932395	1.45407	1.25346
TMCC2	MNAT1	0	0	0	0	0	0	0	0	0	0	0	0
SFPQ	TFEB	0	0	0	0	0	0	0	0	0	0	0	0
TMPRSS6	PPP6R3	0.803148	1.66801	0.912764	2.76501	1.07995	0.694345	0.829506	0.756144	1.09204	0.559194	0.723488	0
CD74	ROS1	0	0	0	0	0	0	0	0	0	0	0	0
SLC34A2	ROS1	1.30546	1.51373	1.18861	0	2.40288	0.88215	0	0.8086	0.974412	0	0.923161	0
TLN1	SFTPB	0	0	0	0	0	0	0	0	0	0	0	0
ERBB2	CTTN	0.783848	1.68114	1.73514	0	1.16493	0.599445	1.24193	0.406258	0.555181	1.07675	0.762102	0
TRAF7	LRRC1	0	0	0	0	0	0	0	0	0	0	0	0
ACVR1	NFATC1	0	0	0	0	0	0	0	0	0	0	0	0
MYO3B	TSHZ2	1.18442	1.38096	1.47763	0.870443	0.983618	0.631642	0.731963	0.826006	0.673976	0.660639	1.05847	0.683263
CEL	CPA1	0	0	0	0	0	0	0	0	0	0	0	0
IRF2BP2	SP2	0	0	0	0	0	0	0.812656	0	0	0	0	0
PHF21A	TTC25	2.24344	1.02817	1.89536	1.5667	2.26113	1.26386	0.967753	0.84075	0.737265	1.93458	1.1745	0
UBTF	MAML3	0	0	0	0	0	0	0	0	0	0	0	0
UNC5B	IGF2	0	0	0	0	0	0	0	0	0	0	0	0
ACPP	ZNF462	0	0	0	0	0	0	0	0	0	0	0	0
ANTXR2	CHMP1A	1.29767	2.7209	1.23432	1.94921	1.51996	0	0.689288	0	0.9205	1.03075	0	0
GNAQ	VEPH1	1.86906	1.10733	0.981673	1.7091	1.44611	0.712934	0.944397	1.03828	1.01925	1.12474	0.699891	0.959383
NDRG1	ERG	1.66523	1.46276	1.10868	3.01439	1.5551	1.27458	1.77916	1.45863	0.84518	1.30216	0.801415	0
SLC45A3	ERG	0	0	0	0	0	0	0	0	0	0	0	0
SLC45A3	ETV1	0	0	0	0	0	0	0	0	0	0	0	0
TMEFF2	CHMP1A	1.54204	2.45511	0	1.40312	1.85738	0.947622	0.727652	0	0	0.718612	0.834821	0
TMPRSS2	DGKG	0.842964	1.44952	2.26695	0	0	0.981563	1.0938	0.498472	1.44276	1.21488	0	1.01792
TMPRSS2	ETV4	0	0	0	0	0	0	0	0	0	0	0	0
TMPRSS2	ETV5	0.889889	2.28337	0	1.10665	0	0	1.22103	0.43517	2.22835	1.00246	0	0
TMPRSS2	TMEM109	0	0	0	0	0	0.854836	0	0.871463	0	0	0	0
MICALL2	UCKL1	0	1.66386	1.46502	0	2.7384	0	1.34384	1.72231	1.32085	0.810394	0	0.583442
CCT2	CACNG3	1.03988	1.03048	0.971936	0	1.01882	0	0.542214	0	0	0	0	0.640191
SS18	SSX1	0	0	0	0	0	0	0	0	0	0	0	0
SS18	SSX2	0	0	0	0	0	0	0	0	0	0	0	0
PLAT	C12orf66	0.972267	0	0	1.27297	0	0	0.537287	0.713218	1.30576	0.594414	0	0
PTGDS	NOC4L	0	0	0	0	0	0	0	0	0	0	0	0
CLDN18	ARHGAP26	1.55787	1.0828	1.21932	0	2.44842	0.741784	0.789582	0.710338	0.75996	0.743258	0.765436	0.681803
GP2	LYZ	0	1.86413	0	0	0	0	0	0	0	0	0	0
PVT1	QRSL1	1.50095	1.69187	1.38632	2.1104	2.4353	1.16875	1.26449	0.923639	1.53394	0.920595	0.890636	0.677343
ZNF90	CMSS1	0	2.43417	1.55541	1.74274	1.64872	0	0	0	1.69655	0	0	0.888747
AGGF1	RAF1	2.47041	3.04021	0	1.77251	3.44883	0.880985	1.25294	1.14213	0.922762	1.44927	0	0
ERC1	RET	2.24564	2.0317	1.54113	0	1.82847	1.35661	0.753026	1.07278	0	0.613777	0	0.96842
ETV6	NTRK3	0	0	0	0	0	0	0	0	0	0	0	0
NTRK3	ETV6	0	0	0	0	0	0	0	0	0	0	0	0
PAX8	PPARG	0	0	0	0	0	0	0	0	0	0	0	0
PPARG	PAX8	0	0	0	0	0	0	0	0	0	0	0	0
RAF1	AGGF1	2.47041	3.04021	0	1.77251	3.44883	0.880985	1.25294	1.14213	0.922762	1.44927	0	0
TRA2A	THADA	0	0	0	0	0	0	0	0	0	0	0	0
