# Supplementary material for: A 3D Genome Atlas of Genetic Variants and Their Pathological Effects in Cancer
Source: Adv Sci (Weinh). 2025 Mar 25;12(19):2408420. doi: 10.1002/advs.202408420 (PMC12097094; doi:10.1002/advs.202408420)
Supplement: Supplementary file 3 — Supplemental Table 2 [file ADVS-12-2408420-s003.xlsx]

## Sheet: Compartment interruptions
## Compartment interruptions for 12 cell lines
## "1" and "11" indicates A-A; "0" and "00" indicates B-B; "10" indicates "A-B"; "01" indicates "B-A"
## Switching=1 indicates there exists compartment switching condition across 12 cell lines; Switching=0 indicates all the compartments were stable conditions across 12 cell lines.
## Flexibel IF of SVs across 12 cell lines
## Number of dosage genes for SVs
SV_chrom	SV_start	SV_end	SV_length	CyT49.ev	GM12878.ev	H1.ev	H9.ev	HCT116.ev	HFFc6.ev	HeLa.S3.ev	HepG2.ev	IMR90.ev	K562.ev	KBM7.ev	WTC.11.ev	Switching	CyT49.IF	GM12878.IF	H1.IF	H9.IF	HCT116.IF	HFFc6.IF	HeLa.IF	HepG2.IF	IMR90.IF	K562.IF	KBM7.IF	WTC.IF	#dosage genes
chr1	10000	5532775	5522775	01	0	01	0	10	1	1	01	1	0	01	0	1	1.6708	1.59858	1.70895	1.67677	1.66118	1.71997	1.64251	1.68153	1.52523	1.66023	1.57956	1.72627	1
chr1	14873	7467242	7452369	11	0	01	0	01	0	0	11	0	0	11	0	0	1.62949	1.56679	1.70013	1.65042	1.61809	1.71579	1.63442	1.65878	1.56294	1.62377	1.56248	1.70994	0
chr1	14873	8785327	8770454	11	0	01	0	11	0	0	11	0	0	11	0	0	1.57421	1.52919	1.51283	1.58844	1.54228	1.64011	1.58113	1.60521	1.54657	1.46288	1.51569	1.51837	0
chr1	19224	4341631	4322407	11	0	11	0	10	1	1	11	1	0	11	0	1	1.9291	1.614642778å91565	2.09703	1.97712	1.64363	1.65772	1.61848	2.05662	1.54816	1.63638	1.8731	1.66247	1
chr1	47850	6599812	6551962	11	0	01	0	11	0	0	11	0	0	11	0	0	1.58357	1.6487	1.62535	1.59427	1.56948	1.81186	1.56463	1.75013	1.46594	1.58807	1.6262	1.63621	1
chr1	82153	1101579	1019426	11	0	01	0	11	0	0	11	0	0	11	0	0	3.04066	3.39492	3.61379	3.04068	3.15684	3.87962	3.46924	3.58958	3.88932	3.15977	2.31741	3.70025	0
chr1	82153	3424291	3342138	11	0	11	0	11	0	0	01	1	0	11	0	1	2.19694	2.11721	2.38275	2.22727	2.1392	2.445	2.28188	2.3701	2.18659	2.18549	2.1412	2.39289	1
chr1	82153	3432949	3350796	11	0	01	0	11	0	0	11	1	0	11	0	1	2.19694	2.11721	2.38275	2.22727	2.1392	2.445	2.28188	2.3701	2.18659	2.18549	2.1412	2.39289	1
chr1	82153	7577000	7494847	11	0	11	0	11	0	0	11	0	0	11	0	0	1.62949	1.56679	1.70013	1.65042	1.61809	1.71579	1.63442	1.65878	1.56294	1.62377	1.56248	1.70994	2
chr1	82153	7876212	7794059	01	0	11	0	11	0	0	01	0	0	11	0	0	1.62949	1.56679	1.46794	1.53293	1.50739	1.71579	1.63442	1.53109	1.56294	1.42732	1.45366	1.47345	2
chr1	618994	9719784	9100790	11	0	01	0	11	0	0	11	0	0	11	0	0	1.43105	1.41029	1.46807	1.43621	1.39196	1.48059	1.43116	1.45587	1.43417	1.42016	1.39087	1.47405	2
chr1	629024	8537745	7908721	11	0	11	0	01	0	0	01	0	0	01	0	0	1.57421	1.52919	1.51283	1.58844	1.54228	1.64011	1.58113	1.60521	1.54657	1.46288	1.51569	1.51837	2
chr1	629043	3346226	2717183	01	0	01	0	01	0	0	11	1	0	11	0	1	2.19694	2.11721	2.38275	2.22727	2.1392	2.445	2.28188	2.3701	2.18659	2.18549	2.1412	2.39289	1
chr1	629043	3665494	3036451	11	0	01	0	11	0	0	11	1	0	01	0	1	2.19694	2.11721	2.38275	2.22727	2.1392	2.445	2.28188	2.3701	2.18659	2.18549	2.1412	2.39289	1
chr1	629043	7008678	6379635	11	0	11	0	11	0	0	11	0	0	11	0	0	1.62949	1.56679	1.70013	1.65042	1.61809	1.71579	1.63442	1.65878	1.56294	1.62377	1.56248	1.70994	2
chr1	633327	1348399	715072	11	0	11	0	01	0	0	01	0	0	11	0	0	3.04066	3.39492	3.61379	3.04068	3.15684	3.87962	3.46924	3.58958	3.88932	3.15977	2.31741	3.70025	0
chr1	633327	2636393	2003066	11	0	01	0	11	0	0	01	0	0	11	0	0	2.16086	2.11375	2.16238	2.09102	2.03385	2.19071	2.15169	2.20194	2.16109	2.07322	2.08142	2.15307	1
chr1	633327	3746385	3113058	11	0	11	0	11	0	0	11	1	0	11	0	1	2.19694	2.11721	2.38275	2.22727	2.1392	2.445	2.28188	2.3701	2.18659	2.18549	2.1412	2.39289	1
chr1	762413	2636399	1873986	11	0	11	0	11	0	0	01	0	0	11	0	0	2.16086	2.11375	2.16238	2.09102	2.03385	2.19071	2.15169	2.20194	2.16109	2.07322	2.08142	2.15307	0
chr1	778697	4898439	4119742	01	0	11	0	10	1	1	11	1	0	11	0	1	1.66185	1.61464	1.64905	1.63678	1.64363	1.65772	1.61848	1.6491	1.54816	1.63638	1.5859	1.66247	1
chr1	778763	2950871	2172108	11	0	11	0	11	0	0	11	0	0	11	0	0	2.16086	2.11375	2.16238	2.09102	2.03385	2.19071	2.15169	2.20194	2.16109	2.07322	2.08142	2.15307	0
chr1	792757	5006311	4213554	11	0	11	0	10	1	1	01	1	0	01	0	1	1.6708	1.59858	1.70895	1.67677	1.66118	1.71997	1.64251	1.68153	1.52523	1.66023	1.57956	1.72627	1
chr1	818081	1785896	967815	01	0	01	0	11	0	0	01	0	0	11	0	0	2.27316	3.39492	2.38026	2.22996	2.24485	3.87962	2.38679	2.42559	3.88932	3.15977	2.31741	2.4103	1
chr1	821712	2463016	1641304	01	0	01	0	11	0	0	01	0	0	11	0	0	2.16086	2.50722	2.82996	2.09102	2.03385	2.93156	2.15169	2.82098	2.16109	2.07322	2.08142	2.15307	1
chr1	821712	2554047	1732335	01	0	01	0	01	0	0	01	0	0	11	0	0	2.16086	2.50722	2.16238	2.09102	2.03385	2.19071	2.15169	2.82098	2.16109	2.07322	2.08142	2.15307	1
chr1	821712	2636393	1814681	01	0	01	0	11	0	0	11	0	0	11	0	0	2.16086	2.11375	2.16238	2.09102	2.03385	2.19071	2.15169	2.20194	2.16109	2.07322	2.08142	2.15307	1
chr1	821712	2976123	2154411	11	0	11	0	01	0	0	01	0	0	11	0	0	2.16086	2.11375	2.16238	2.09102	2.03385	2.19071	2.15169	2.20194	2.16109	2.07322	2.08142	2.15307	1
chr1	821712	3438208	2616496	11	0	11	0	01	0	0	11	1	0	11	0	1	2.19694	2.11721	2.38275	2.22727	2.1392	2.445	2.28188	2.3701	2.18659	2.18549	2.1412	2.39289	1
chr1	821712	3569891	2748179	11	0	11	0	11	0	0	01	1	0	11	0	1	2.19694	2.11721	2.38275	2.22727	2.1392	2.445	2.28188	2.3701	2.18659	2.18549	2.1412	2.39289	1
chr1	821712	3928354	3106642	11	0	11	0	11	0	0	11	1	0	01	0	1	1.8496	1.59649	1.94036	1.87793	1.49213	1.59135	1.54473	1.94061	1.52689	1.57019	1.82632	1.5767	1
chr1	821712	4155674	3333962	11	0	11	0	10	1	1	01	1	0	01	0	1	1.9291	1.61464	2.09703	1.97712	1.64363	1.65772	1.61848	2.05662	1.54816	1.63638	1.8731	1.66247	1
chr1	821712	4225085	3403373	11	0	01	0	10	1	1	01	1	0	11	0	1	1.9291	1.61464	2.09703	1.97712	1.64363	1.65772	1.61848	2.05662	1.54816	1.63638	1.8731	1.66247	1
chr1	821712	5099990	4278278	11	0	11	0	10	1	1	01	1	0	01	0	1	1.6708	1.59858	1.70895	1.67677	1.66118	1.71997	1.64251	1.68153	1.52523	1.66023	1.57956	1.72627	1
chr1	821712	5239643	4417931	11	0	11	0	10	1	1	11	1	0	01	0	1	1.6708	1.59858	1.70895	1.67677	1.66118	1.71997	1.64251	1.68153	1.52523	1.66023	1.57956	1.72627	1
chr1	821712	5480263	4658551	11	0	11	0	10	1	1	01	1	0	11	0	1	1.6708	1.59858	1.70895	1.67677	1.66118	1.71997	1.64251	1.68153	1.52523	1.66023	1.57956	1.72627	1
chr1	821712	7000838	6179126	11	0	11	0	01	0	0	01	0	0	11	0	0	1.62949	1.56679	1.70013	1.65042	1.61809	1.71579	1.63442	1.65878	1.56294	1.62377	1.56248	1.70994	2
chr1	826552	4719105	3892553	11	0	01	0	10	1	1	01	1	0	11	0	1	1.66185	1.61464	1.64905	1.63678	1.64363	1.65772	1.61848	2.05662	1.54816	1.63638	1.8731	1.66247	1
chr1	826699	7249626	6422927	11	0	11	0	01	0	0	11	0	0	11	0	0	1.62949	1.56679	1.70013	1.65042	1.61809	1.71579	1.63442	1.65878	1.56294	1.62377	1.56248	1.70994	1
chr1	832678	1254039	421361	11	0	11	0	11	0	0	11	0	0	11	0	0	3.7097	3.99712	3.58852	3.67069	3.79275	3.59953	4.73286	3.80538	3.93332	3.81495	3.31466	3.3479	0
chr1	844146	4598532	3754386	11	0	11	0	10	1	1	01	1	0	01	0	1	1.9291	1.61464	2.09703	1.97712	1.64363	1.65772	1.61848	2.05662	1.54816	1.63638	1.8731	1.66247	1
chr1	844146	5020772	4176626	11	0	11	0	10	1	1	01	1	0	11	0	1	1.6708	1.59858	1.70895	1.67677	1.66118	1.71997	1.64251	1.68153	1.52523	1.66023	1.57956	1.72627	1
chr1	844146	5827203	4983057	11	0	11	0	10	1	1	01	1	0	11	0	1	1.6708	1.59858	1.70895	1.67677	1.66118	1.71997	1.64251	1.68153	1.52523	1.66023	1.57956	1.72627	1
chr1	844146	5970026	5125880	01	0	11	0	10	1	1	11	1	0	11	0	1	1.6708	1.59858	1.70895	1.67677	1.66118	1.71997	1.64251	1.68153	1.52523	1.66023	1.57956	1.72627	1
chr1	844346	2131805	1287459	11	0	01	0	01	0	0	01	0	0	11	0	0	2.52025	2.50722	2.82996	2.59574	2.03385	2.93156	2.7139	2.82098	2.69529	2.07322	2.08142	2.83229	1
chr1	844346	2627474	1783128	11	0	01	0	11	0	0	11	0	0	01	0	0	2.16086	2.11375	2.16238	2.09102	2.03385	2.19071	2.15169	2.20194	2.16109	2.07322	2.08142	2.15307	1
chr1	844346	3006252	2161906	01	0	11	0	11	0	0	11	1	0	01	0	1	2.19694	2.11721	2.38275	2.22727	2.1392	2.445	2.28188	2.3701	2.18659	2.18549	2.1412	2.39289	1
chr1	844346	3319395	2475049	11	0	11	0	01	0	0	11	1	0	11	0	1	2.19694	2.11721	2.38275	2.22727	2.1392	2.445	2.28188	2.3701	2.18659	2.18549	2.1412	2.39289	1
chr1	844346	3712147	2867801	11	0	11	0	11	0	0	11	1	0	01	0	1	2.19694	2.11721	2.38275	2.22727	2.1392	2.445	2.28188	2.3701	2.18659	2.18549	2.1412	2.39289	1
chr1	844346	4398122	3553776	11	0	01	0	10	1	1	01	1	0	01	0	1	1.9291	1.61464	2.09703	1.97712	1.64363	1.65772	1.61848	2.05662	1.54816	1.63638	1.8731	1.66247	1
chr1	844346	4665295	3820949	11	0	11	0	10	1	1	11	1	0	11	0	1	1.9291	1.61464	2.09703	1.97712	1.64363	1.65772	1.61848	2.05662	1.54816	1.63638	1.8731	1.66247	1
chr1	844346	5682587	4838241	01	0	11	0	10	1	1	11	1	0	01	0	1	1.6708	1.59858	1.70895	1.67677	1.66118	1.71997	1.64251	1.68153	1.52523	1.66023	1.57956	1.72627	1
chr1	844346	6477436	5633090	11	0	11	0	11	0	0	11	0	0	11	0	0	1.69713	1.6487	1.79363	1.72536	1.69705	1.81186	1.70082	1.75013	1.59012	1.70547	1.6262	1.80738	1
chr1	844346	6916587	6072241	11	0	11	0	11	0	0	11	0	0	01	0	0	1.58357	1.53291	1.62535	1.59427	1.56948	1.63514	1.56463	1.60687	1.46594	1.58807	1.5297	1.63621	2
chr1	844346	7870545	7026199	11	0	11	0	11	0	0	11	0	0	11	0	0	1.62949	1.56679	1.46794	1.53293	1.50739	1.71579	1.63442	1.53109	1.56294	1.42732	1.45366	1.47345	2
chr1	844346	8171914	7327568	11	0	01	0	11	0	0	01	0	0	11	0	0	1.57421	1.52919	1.51283	1.58844	1.54228	1.64011	1.58113	1.60521	1.54657	1.46288	1.51569	1.51837	2
chr1	844352	2420916	1576564	01	0	11	0	11	0	0	01	0	0	11	0	0	2.16086	2.50722	2.82996	2.09102	2.03385	2.93156	2.15169	2.82098	2.16109	2.07322	2.08142	2.15307	1
chr1	844352	3153909	2309557	11	0	11	0	11	0	0	11	1	0	01	0	1	2.19694	2.11721	2.38275	2.22727	2.1392	2.445	2.28188	2.3701	2.18659	2.18549	2.1412	2.39289	1
chr1	844352	3487877	2643525	01	0	11	0	01	0	0	11	1	0	11	0	1	2.19694	2.11721	2.38275	2.22727	2.1392	2.445	2.28188	2.3701	2.18659	2.18549	2.1412	2.39289	1
chr1	844352	5827192	4982840	01	0	01	0	10	1	1	01	1	0	01	0	1	1.6708	1.59858	1.70895	1.67677	1.66118	1.71997	1.64251	1.68153	1.52523	1.66023	1.57956	1.72627	1
chr1	844352	6477474	5633122	01	0	11	0	11	0	0	11	0	0	01	0	0	1.69713	1.6487	1.79363	1.72536	1.69705	1.81186	1.70082	1.75013	1.59012	1.70547	1.6262	1.80738	1
chr1	845436	2523513	1678077	01	0	01	0	01	0	0	01	0	0	11	0	0	2.16086	2.50722	2.16238	2.09102	2.03385	2.19071	2.15169	2.82098	2.16109	2.07322	2.08142	2.15307	1
chr1	859214	8747647	7888433	11	0	11	0	01	0	0	11	0	0	11	0	0	1.57421	1.52919	1.51283	1.58844	1.54228	1.64011	1.58113	1.60521	1.54657	1.46288	1.51569	1.51837	2
chr1	870176	4426613	3556437	11	0	01	0	10	1	1	11	1	0	01	0	1	1.9291	1.61464	2.09703	1.97712	1.64363	1.65772	1.61848	2.05662	1.54816	1.63638	1.8731	1.66247	1
chr1	872304	2047715	1175411	11	0	11	0	11	0	0	01	0	0	11	0	0	2.52025	2.50722	2.82996	2.59574	2.53595	2.93156	2.7139	2.82098	2.69529	2.07322	2.51873	2.83229	1
chr1	872304	2642603	1770299	11	0	11	0	01	0	0	11	0	0	11	0	0	2.16086	2.11375	2.16238	2.09102	2.03385	2.19071	2.15169	2.20194	2.16109	2.07322	2.08142	2.15307	1
chr1	872304	2642603	1770299	01	0	01	0	11	0	0	11	0	0	01	0	0	2.16086	2.11375	2.16238	2.09102	2.03385	2.19071	2.15169	2.20194	2.16109	2.07322	2.08142	2.15307	1
chr1	872304	3054463	2182159	01	0	01	0	11	0	0	11	1	0	11	0	1	2.19694	2.11721	2.38275	2.22727	2.1392	2.445	2.28188	2.3701	2.18659	2.18549	2.1412	2.39289	1
chr1	872304	4133409	3261105	01	0	11	0	10	1	1	11	1	0	01	0	1	1.9291	1.61464	2.09703	1.97712	1.64363	1.65772	1.61848	2.05662	1.54816	1.63638	1.8731	1.66247	1
chr1	874378	4973261	4098883	11	0	01	0	10	1	1	11	1	0	01	0	1	1.66185	1.61464	1.64905	1.63678	1.64363	1.65772	1.61848	1.6491	1.54816	1.63638	1.5859	1.66247	1
chr1	888583	6768303	5879720	01	0	11	0	01	0	0	01	0	0	11	0	0	1.58357	1.53291	1.62535	1.59427	1.56948	1.63514	1.56463	1.60687	1.46594	1.58807	1.5297	1.63621	1
chr1	898720	6016080	5117360	11	0	01	0	11	0	0	01	0	0	01	0	0	1.69713	1.6487	1.79363	1.72536	1.69705	1.81186	1.70082	1.75013	1.59012	1.70547	1.6262	1.80738	1
chr1	898720	7811306	6912586	01	0	11	0	11	0	0	11	0	0	11	0	0	1.62949	1.56679	1.46794	1.53293	1.50739	1.71579	1.63442	1.53109	1.56294	1.42732	1.45366	1.47345	2
chr1	902110	9556305	8654195	11	0	01	0	01	0	0	11	0	0	01	0	0	1.51444	1.48616	1.56715	1.52412	1.47333	1.57911	1.52051	1.54933	1.52057	1.50184	1.47	1.57306	2
chr1	911299	2963389	2052090	01	0	11	0	11	0	0	11	0	0	01	0	0	2.16086	2.11375	2.16238	2.09102	2.03385	2.19071	2.15169	2.20194	2.16109	2.07322	2.08142	2.15307	1
chr1	911299	3487859	2576560	11	0	01	0	11	0	0	01	1	0	11	0	1	2.19694	2.11721	2.38275	2.22727	2.1392	2.445	2.28188	2.3701	2.18659	2.18549	2.1412	2.39289	0
chr1	911299	3614487	2703188	01	0	11	0	01	0	0	11	1	0	11	0	1	2.19694	2.11721	2.38275	2.22727	2.1392	2.445	2.28188	2.3701	2.18659	2.18549	2.1412	2.39289	1
chr1	911299	4027367	3116068	11	0	11	0	10	1	1	01	1	0	11	0	1	1.9291	1.61464	2.09703	1.97712	1.64363	1.65772	1.61848	2.05662	1.54816	1.63638	1.8731	1.66247	0
chr1	911299	9329925	8418626	11	0	11	0	11	0	0	11	0	0	11	0	0	1.51444	1.48616	1.56715	1.52412	1.47333	1.57911	1.52051	1.54933	1.52057	1.50184	1.47	1.57306	2
chr1	914085	1379057	464972	01	0	01	0	11	0	0	01	0	0	01	0	0	3.7097	3.99712	3.58852	3.67069	3.79275	3.59953	4.73286	3.80538	3.93332	3.81495	3.31466	3.3479	0
chr1	914085	1538895	624810	11	0	11	0	11	0	0	01	0	0	01	0	0	3.04066	3.39492	3.61379	3.04068	3.15684	3.87962	2.38679	3.58958	3.88932	3.15977	2.31741	3.70025	0
chr1	914085	1613769	699684	01	0	11	0	01	0	0	01	0	0	01	0	0	2.27316	3.39492	2.38026	2.22996	3.15684	3.87962	2.38679	3.58958	3.88932	3.15977	2.31741	2.4103	0
chr1	914085	1875220	961135	01	0	11	0	01	0	0	11	0	0	01	0	0	2.27316	3.39492	2.38026	2.22996	2.24485	3.87962	2.38679	2.42559	3.88932	3.15977	2.31741	2.4103	1
chr1	914085	2045349	1131264	01	0	11	0	11	0	0	11	0	0	11	0	0	2.52025	2.50722	2.82996	2.59574	2.53595	2.93156	2.7139	2.82098	2.69529	2.07322	2.51873	2.83229	1
chr1	914085	2101817	1187732	01	0	01	0	11	0	0	01	0	0	01	0	0	2.52025	2.50722	2.82996	2.59574	2.03385	2.93156	2.7139	2.82098	2.69529	2.07322	2.08142	2.83229	1
chr1	914085	2309193	1395108	01	0	11	0	01	0	0	01	0	0	01	0	0	2.16086	2.50722	2.82996	2.59574	2.03385	2.93156	2.15169	2.82098	2.69529	2.07322	2.08142	2.83229	1
chr1	914085	2398899	1484814	01	0	01	0	11	0	0	01	0	0	01	0	0	2.16086	2.50722	2.82996	2.59574	2.03385	2.93156	2.15169	2.82098	2.69529	2.07322	2.08142	2.83229	1
chr1	914085	2465738	1551653	11	0	11	0	01	0	0	01	0	0	11	0	0	2.16086	2.50722	2.82996	2.09102	2.03385	2.93156	2.15169	2.82098	2.16109	2.07322	2.08142	2.15307	1
chr1	914085	2622836	1708751	01	0	11	0	11	0	0	11	0	0	11	0	0	2.16086	2.11375	2.16238	2.09102	2.03385	2.19071	2.15169	2.20194	2.16109	2.07322	2.08142	2.15307	1
chr1	914085	2675577	1761492	11	0	11	0	11	0	0	11	0	0	11	0	0	2.16086	2.11375	2.16238	2.09102	2.03385	2.19071	2.15169	2.20194	2.16109	2.07322	2.08142	2.15307	1
chr1	914085	2832272	1918187	11	0	01	0	01	0	0	11	0	0	11	0	0	2.16086	2.11375	2.16238	2.09102	2.03385	2.19071	2.15169	2.20194	2.16109	2.07322	2.08142	2.15307	1
chr1	914085	3305463	2391378	01	0	11	0	11	0	0	11	1	0	11	0	1	2.19694	2.11721	2.38275	2.22727	2.1392	2.445	2.28188	2.3701	2.18659	2.18549	2.1412	2.39289	1
chr1	914085	3480281	2566196	11	0	01	0	01	0	0	11	1	0	11	0	1	2.19694	2.11721	2.38275	2.22727	2.1392	2.445	2.28188	2.3701	2.18659	2.18549	2.1412	2.39289	1
chr1	914085	3587042	2672957	01	0	11	0	01	0	0	11	1	0	01	0	1	2.19694	2.11721	2.38275	2.22727	2.1392	2.445	2.28188	2.3701	2.18659	2.18549	2.1412	2.39289	1
chr1	914085	3988475	3074390	11	0	11	0	11	0	0	01	1	0	01	0	1	1.8496	1.59649	1.94036	1.87793	1.49213	1.59135	1.54473	1.94061	1.52689	1.57019	1.82632	1.5767	1
chr1	914085	4039411	3125326	01	0	11	0	10	1	1	11	1	0	11	0	1	1.9291	1.61464	2.09703	1.97712	1.64363	1.65772	1.61848	2.05662	1.54816	1.63638	1.8731	1.66247	1
chr1	914085	4202855	3288770	01	0	01	0	10	1	1	11	1	0	11	0	1	1.9291	1.61464	2.09703	1.97712	1.64363	1.65772	1.61848	2.05662	1.54816	1.63638	1.8731	1.66247	1
chr1	914085	4768999	3854914	11	0	01	0	10	1	1	11	1	0	11	0	1	1.66185	1.61464	1.64905	1.63678	1.64363	1.65772	1.61848	2.05662	1.54816	1.63638	1.8731	1.66247	1
chr1	914085	5258492	4344407	01	0	01	0	10	1	1	11	1	0	11	0	1	1.6708	1.59858	1.70895	1.67677	1.66118	1.71997	1.64251	1.68153	1.52523	1.66023	1.57956	1.72627	1
chr1	914085	5292432	4378347	01	0	01	0	10	1	1	01	1	0	01	0	1	1.6708	1.59858	1.70895	1.67677	1.66118	1.71997	1.64251	1.68153	1.52523	1.66023	1.57956	1.72627	1
chr1	914085	5565506	4651421	11	0	11	0	10	1	1	11	1	0	11	0	1	1.6708	1.59858	1.70895	1.67677	1.66118	1.71997	1.64251	1.68153	1.52523	1.66023	1.57956	1.72627	1
chr1	914085	5647455	4733370	11	0	01	0	10	1	1	11	1	0	11	0	1	1.6708	1.59858	1.70895	1.67677	1.66118	1.71997	1.64251	1.68153	1.52523	1.66023	1.57956	1.72627	1
chr1	914085	5942895	5028810	01	0	01	0	10	1	1	01	1	0	01	0	1	1.6708	1.59858	1.70895	1.67677	1.66118	1.71997	1.64251	1.68153	1.52523	1.66023	1.57956	1.72627	1
chr1	914085	6314149	5400064	11	0	01	0	11	0	0	01	0	0	01	0	0	1.69713	1.6487	1.79363	1.72536	1.69705	1.81186	1.70082	1.75013	1.59012	1.70547	1.6262	1.80738	1
chr1	914085	6445218	5531133	11	0	11	0	01	0	0	11	0	0	11	0	0	1.69713	1.6487	1.79363	1.72536	1.69705	1.81186	1.70082	1.75013	1.59012	1.70547	1.6262	1.80738	1
chr1	914085	6506026	5591941	01	0	11	0	11	0	0	01	0	0	01	0	0	1.58357	1.6487	1.62535	1.59427	1.56948	1.81186	1.56463	1.75013	1.46594	1.58807	1.6262	1.63621	1
chr1	914085	7240118	6326033	11	0	01	0	11	0	0	01	0	0	11	0	0	1.62949	1.56679	1.70013	1.65042	1.61809	1.71579	1.63442	1.65878	1.56294	1.62377	1.56248	1.70994	2
chr1	914085	7245535	6331450	01	0	11	0	11	0	0	01	0	0	11	0	0	1.62949	1.56679	1.70013	1.65042	1.61809	1.71579	1.63442	1.65878	1.56294	1.62377	1.56248	1.70994	2
chr1	914085	7577000	6662915	01	0	11	0	11	0	0	01	0	0	01	0	0	1.62949	1.56679	1.70013	1.65042	1.61809	1.71579	1.63442	1.65878	1.56294	1.62377	1.56248	1.70994	2
chr1	914085	7726485	6812400	11	0	11	0	01	0	0	11	0	0	11	0	0	1.62949	1.56679	1.70013	1.65042	1.61809	1.71579	1.63442	1.65878	1.56294	1.62377	1.56248	1.70994	2
chr1	914085	8841879	7927794	11	0	11	0	11	0	0	11	0	0	01	0	0	1.57421	1.52919	1.51283	1.58844	1.54228	1.64011	1.58113	1.60521	1.54657	1.46288	1.51569	1.51837	2
chr1	914085	9567122	8653037	01	0	11	0	01	0	0	11	0	0	11	0	0	1.51444	1.48616	1.56715	1.52412	1.47333	1.57911	1.52051	1.54933	1.52057	1.50184	1.47	1.57306	2
chr1	914085	9623750	8709665	11	0	11	0	01	0	0	11	0	0	11	0	0	1.51444	1.41029	1.56715	1.52412	1.47333	1.57911	1.52051	1.54933	1.52057	1.42016	1.47	1.57306	2
chr1	917482	4143449	3225967	11	0	01	0	10	1	1	11	1	0	01	0	1	1.9291	1.61464	2.09703	1.97712	1.64363	1.65772	1.61848	2.05662	1.54816	1.63638	1.8731	1.66247	1
chr1	939074	2646355	1707281	11	0	01	0	11	0	0	11	0	0	11	0	0	2.16086	2.11375	2.16238	2.09102	2.03385	2.19071	2.15169	2.20194	2.16109	2.07322	2.08142	2.15307	1
chr1	939074	3261357	2322283	01	0	11	0	11	0	0	01	1	0	11	0	1	2.19694	2.11721	2.38275	2.22727	2.1392	2.445	2.28188	2.3701	2.18659	2.18549	2.1412	2.39289	1
chr1	949997	5336052	4386055	01	0	01	0	10	1	1	11	1	0	01	0	1	1.6708	1.59858	1.70895	1.67677	1.66118	1.71997	1.64251	1.68153	1.52523	1.66023	1.57956	1.72627	0
chr1	949997	6574945	5624948	01	0	11	0	01	0	0	01	0	0	01	0	0	1.58357	1.6487	1.62535	1.59427	1.56948	1.81186	1.56463	1.75013	1.46594	1.58807	1.6262	1.63621	0
chr1	1013080	1722599	709519	1	0	1	0	1	0	0	1	0	0	1	0	0	0	0	0	0	0	0	0	0	0	0	0	0	0
chr1	1019122	1057119	37997	1	0	1	0	1	0	0	1	0	0	1	0	0	0	0	6.18193	0	5.58672	5.18455	0	0	4.72883	5.30024	5.30465	6.19654	1
chr1	1020152	1313808	293656	1	0	1	0	1	0	0	1	0	0	1	0	0	0	0	0	0	0	0	0	0	0	0	0	0	1
chr1	1020162	2306775	1286613	01	0	11	0	01	0	0	11	0	0	11	0	0	2.17167	1.85256	2.21845	2.19247	1.95629	2.21936	2.01233	2.21291	1.90704	2.01019	1.96369	2.17153	1
chr1	1022093	4665295	3643202	01	0	01	0	10	1	1	11	1	0	01	0	1	1.68508	1.52432	1.78156	1.73639	1.58582	1.50825	1.52097	1.74063	1.41078	1.57567	1.58951	1.5345	1
chr1	1041681	5119514	4077833	11	0	01	0	10	1	1	01	1	0	01	0	1	1.56566	1.45701	1.55073	1.57069	1.54285	1.53697	1.49622	1.52588	1.34728	1.5426	1.44771	1.5605	1
chr1	1072905	2806838	1733933	01	0	11	0	11	0	0	01	0	0	11	0	0	2.17167	1.93409	1.9415	2.07895	1.95629	1.87788	2.01233	2.02809	1.87919	2.01019	1.96369	1.88844	1
chr1	1104645	1220751	116106	1	0	1	0	1	0	0	1	0	0	1	0	0	0	0	0	0	0	0	0	0	0	0	0	0	8
chr1	1118635	4179080	3060445	01	0	11	0	10	1	1	11	1	0	11	0	1	1.68508	1.52432	1.78156	1.73639	1.58582	1.50825	1.52097	1.74063	1.41078	1.57567	1.58951	1.5345	1
chr1	1181846	5507243	4325397	11	0	11	0	10	1	1	11	1	0	01	0	1	1.56566	1.45701	1.55073	1.57069	1.54285	1.53697	1.49622	1.52588	1.34728	1.5426	1.44771	1.5605	1
chr1	1193937	2109254	915317	11	0	11	0	11	0	0	11	0	0	11	0	0	2.07995	1.85256	2.21845	2.19247	1.95629	2.21936	2.13757	2.21291	1.90704	2.01019	1.96369	2.17153	1
chr1	1373992	2112255	738263	11	0	01	0	11	0	0	11	0	0	01	0	0	2.07995	1.85256	2.21845	2.19247	1.95629	2.21936	2.13757	2.21291	1.90704	2.01019	1.96369	2.17153	1
chr1	1455906	1524959	69053	1	0	1	0	1	0	0	1	0	0	1	0	0	0	4.52457	4.71121	4.73829	4.46602	4.38831	0	5.8341	4.9139	0	0	5.01315	1
chr1	1456348	1526461	70113	1	0	1	0	1	0	0	1	0	0	1	0	0	0	4.52457	4.71121	4.73829	4.46602	4.38831	0	5.8341	4.9139	0	0	5.01315	1
chr1	1475763	1518921	43158	1	0	1	0	1	0	0	1	0	0	1	0	0	0	4.88287	0	0	5.07037	4.82716	0	0	4.73192	0	0	5.38876	1
chr1	1478545	1517871	39326	1	0	1	0	1	0	0	1	0	0	1	0	0	0	4.88287	0	0	5.07037	4.82716	0	0	4.73192	0	0	5.38876	1
chr1	1480419	4947175	3466756	01	0	11	0	10	1	1	11	1	0	01	0	1	1.61985	1.52432	1.53053	1.58746	1.58582	1.50825	1.81302	1.53962	1.41078	1.57567	1.50677	1.5345	1
chr1	1480825	1519043	38218	1	0	1	0	1	0	0	1	0	0	1	0	0	0	4.88287	0	0	5.07037	4.82716	0	0	4.73192	0	0	5.38876	1
chr1	1481057	1519916	38859	1	0	1	0	1	0	0	1	0	0	1	0	0	0	4.88287	0	0	5.07037	4.82716	0	0	4.73192	0	0	5.38876	1
chr1	1482277	3152536	1670259	11	0	01	0	01	0	0	11	1	0	11	0	1	1.88537	1.70078	1.96094	1.92016	1.7783	1.96695	2.90601	1.95148	1.69616	1.83903	1.75926	1.9501	1
chr1	1482908	1519025	36117	1	0	1	0	1	0	0	1	0	0	1	0	0	0	4.88287	0	0	5.07037	4.82716	0	0	4.73192	0	0	5.38876	2
chr1	1485177	1523009	37832	1	0	1	0	1	0	0	1	0	0	1	0	0	0	4.88287	0	0	5.07037	4.82716	0	0	4.73192	0	0	5.38876	1
chr1	1535694	5771585	4235891	11	0	01	0	10	1	1	11	1	0	01	0	1	1.8808	1.45701	1.95038	1.91031	1.54285	1.53697	1.84947	1.52588	1.34728	1.5426	1.44771	1.97014	1
chr1	1541803	2307999	766196	01	0	01	0	11	0	0	01	0	0	01	0	0	2.74085	1.85256	4.15479	3.6332	1.95629	2.21936	2.6981	2.21291	1.90704	2.01019	1.96369	4.10811	1
chr1	1550603	2022997	472394	11	0	11	0	11	0	0	01	0	0	01	0	0	5.5041	1.98886	8.36333	6.09549	2.0217	2.46375	4.21909	2.34237	2.00595	2.09958	2.05505	8.21513	1
chr1	1602762	2208832	606070	11	0	11	0	11	0	0	01	0	0	11	0	0	3.28253	1.85256	4.15479	3.6332	2.53732	2.21936	2.6981	3.9593	1.90704	2.01019	1.96369	4.10811	1
chr1	1739280	3900299	2161019	01	0	11	0	01	0	0	11	1	0	11	0	1	2.15786	1.5641	2.32703	2.25217	1.65641	1.7666	1.7072	2.29692	1.42436	1.57452	1.66714	1.75179	1
chr1	1786141	1979440	193299	1	0	1	0	1	0	0	1	0	0	1	0	0	0	0	0	0	0	0	0	0	0	0	0	0	4
chr1	1792211	3528282	1736071	11	0	11	0	11	0	0	11	1	0	11	0	1	2.73069	1.70078	3.1377	2.86631	2.67314	3.22248	2.90601	3.0554	1.69616	1.83903	1.75926	3.1418	1
chr1	2072658	2202423	129765	1	0	1	0	1	0	0	1	0	0	1	0	0	0	0	0	0	0	0	0	0	0	0	0	0	2
chr1	2112213	2241243	129030	1	0	1	0	1	0	0	1	0	0	1	0	0	0	0	0	0	0	0	0	0	0	0	0	0	5
chr1	2259410	3587042	1327632	11	0	01	0	11	0	0	11	1	0	01	0	1	3.05331	2.105	2.40425	2.29036	3.22247	4.66009	3.71326	2.39451	3.30787	1.50973	3.12162	2.43462	0
chr1	2329782	5244813	2915031	11	0	11	0	10	1	1	11	1	0	11	0	1	2.07245	1.67216	1.73956	2.16769	2.15918	2.25668	2.07391	1.70719	1.83551	1.41578	1.93227	2.27871	0
chr1	2349221	2620461	271240	1	0	1	0	1	0	0	1	0	0	1	0	0	3.84901	3.13172	3.45859	4.09426	3.65636	4.21367	3.94769	3.42518	3.59012	2.01712	3.3681	3.93146	9
chr1	2659404	3273322	613918	11	0	11	0	11	0	0	11	1	0	01	0	1	3.05331	2.91051	4.38785	3.61482	3.22247	4.66009	3.71326	4.07545	3.30787	1.50973	3.12162	4.49683	6
chr1	2683402	4729121	2045719	11	0	11	0	10	1	1	11	1	0	11	0	1	2.04814	1.92106	2.10184	2.08855	2.15486	2.11053	2.01341	3.09863	1.84659	1.49729	2.57436	2.13627	0
chr1	2844759	8007940	5163181	11	0	11	0	11	0	0	11	0	0	01	0	0	1.91081	1.83063	1.83157	1.98269	1.89729	2.08526	1.95706	1.99323	1.90561	1.28731	1.83916	1.84032	1
chr1	2868476	7332569	4464093	11	0	01	0	11	0	0	01	0	0	11	0	0	2.02127	1.90594	2.23038	2.11957	2.05896	2.25672	2.07955	2.11637	1.95438	1.34665	1.93654	2.24956	1
chr1	2877256	7450790	4573534	11	0	01	0	11	0	0	01	0	0	11	0	0	2.02127	1.90594	2.23038	2.11957	2.05896	2.25672	2.07955	2.11637	1.95438	1.34665	1.93654	2.24956	1
chr1	2900854	10610821	7709967	01	0	11	0	01	0	0	01	0	0	11	0	0	1.59812	1.57894	1.68772	1.63436	1.56634	1.7008	1.61911	1.65743	1.65032	1.26815	1.5782	1.6941	1
chr1	2906019	5336116	2430097	01	0	11	0	10	1	1	11	1	0	11	0	1	2.07245	1.918	2.24013	2.16769	2.15918	2.25668	2.07391	2.14104	1.83551	1.41578	1.93227	2.27871	0
chr1	3472162	7842947	4370785	01	0	11	0	01	0	0	11	10	0	11	0	1	1.86322	1.75975	1.62392	1.76	1.73911	1.95384	1.86095	1.69112	1.7731	1.23032	1.63638	1.62592	1
chr1	3622517	5187022	1564505	11	0	01	0	10	1	1	01	11	0	11	0	1	2.01307	2.17522	1.99763	2.05132	2.0859	1.96802	1.90124	1.92403	1.70162	1.33753	1.83325	2.02375	0
chr1	3712087	4027367	315280	11	0	11	0	10	1	1	11	01	0	11	0	1	5.63446	3.389	6.97232	6.12191	4.00313	2.37249	3.59073	6.3183	2.64633	3.41808	2.79338	2.39806	0
chr1	3741064	8958860	5217796	11	0	11	0	11	0	0	11	10	0	11	0	1	0	0	2.05622	0	0	0	0	0	0	1.90343	1.57232	1.68486	0
chr1	3815381	3852427	37046	1	0	1	0	1	0	0	1	1	0	1	0	0	5.82429	4.36841	0	0	3.72289	7.7201	0	0	4.83359	3.4654	4.44691	7.13272	1
chr1	4498527	13119984	8621457	01	0	11	0	0	11	01	11	01	0	11	0	0	1.57884	1.56371	1.65243	1.60389	1.52976	1.64937	1.5897	1.60694	1.62693	1.58895	1.57628	1.64375	2
chr1	4799318	6129675	1330357	11	0	01	0	1	10	10	11	10	0	01	0	1	2.90434	2.0936	3.89346	3.30134	2.29654	2.50465	2.30695	3.47156	2.11423	2.32126	2.89549	2.47657	8
chr1	4898438	12911913	8013475	01	0	11	0	1	10	10	11	01	0	11	0	1	1.71829	1.53229	1.85898	1.77066	1.49299	1.60271	1.55615	1.79584	1.59773	1.55566	1.72349	1.59718	2
chr1	4898438	13111056	8212618	11	0	11	0	0	11	11	01	11	0	01	0	0	1.78178	1.56371	1.94728	1.83713	1.52976	1.64937	1.5897	1.86582	1.62693	1.58895	1.79251	1.64375	2
chr1	4905570	8046927	3141357	01	0	11	0	1	10	10	01	10	0	01	0	1	2.46487	1.88561	2.32561	2.62152	1.91588	2.10307	2.03021	2.66443	2.06006	1.80732	2.38882	1.85558	1
chr1	5210258	8516754	3306496	01	0	01	0	1	10	10	11	10	0	01	0	1	2.36137	1.81174	2.22047	2.45429	1.70799	1.97007	1.89263	2.48909	2.00674	1.74325	2.34313	1.7743	0
chr1	5919606	5947909	28303	1	0	1	0	0	1	1	1	1	0	1	0	0	0	0	0	0	0	0	0	0	0	0	0	0	1
chr1	6303640	15799093	9495453	11	0	11	0	01	0	0	01	0	0	11	0	0	1.74126	1.75989	1.81386	1.75768	1.6874	1.81305	1.75248	1.75896	1.48424	1.76011	1.64446	1.80696	2
chr1	6467552	6477668	10116	1	0	1	0	1	0	0	1	0	0	1	0	0	0	0	0	0	0	0	0	0	0	0	0	0	1
chr1	6554884	16056011	9501127	11	0	11	0	01	0	0	01	0	0	01	0	0	1.79153	1.80417	1.87964	1.81451	1.73166	1.88122	1.80844	1.82127	1.8365	1.81884	1.68543	1.87644	3
chr1	6652338	12724844	6072506	11	0	11	0	11	0	0	11	1	0	11	0	1	1.96409	2.30461	2.38898	2.00003	2.13222	2.0944	2.31194	2.33843	2.44364	2.26331	2.26162	2.38321	2
chr1	7028199	7162042	133843	1	0	1	0	1	0	0	1	0	0	1	0	0	0	0	0	0	0	0	0	0	0	0	0	0	1
chr1	7165035	13111056	5946021	11	0	01	0	10	1	1	01	1	0	11	0	1	1.97728	2.03377	2.09169	2.00667	1.8999	2.09244	1.99483	2.04589	2.05301	2.01634	2.01599	2.07938	2
chr1	7175566	7545451	369885	1	0	1	0	1	0	0	1	0	0	1	0	0	4.87052	5.54581	5.7276	5.20599	4.80483	8.13495	5.57404	6.82957	5.78156	4.80394	5.58799	5.73187	1
chr1	7206875	7348358	141483	1	0	1	0	1	0	0	1	0	0	1	0	0	0	0	0	0	0	0	0	0	0	0	0	0	1
chr1	7241885	11083241	3841356	11	0	11	0	11	0	0	01	0	0	11	0	0	2.31378	2.42572	2.40558	2.33278	2.20239	2.43006	2.36307	2.40927	2.56406	2.30909	2.37706	2.40012	2
chr1	7271253	9367737	2096484	01	0	01	0	11	0	0	11	0	0	01	0	0	2.79154	2.97174	2.95374	2.82407	2.60787	2.99362	2.90817	2.98078	3.34762	2.73387	2.84126	2.94744	1
chr1	7331895	9715871	2383976	11	0	11	0	01	0	0	11	0	0	01	0	0	2.46755	2.62907	2.43872	2.45598	2.29889	2.45482	2.4739	2.52744	2.856	2.4271	2.50662	2.42638	1
chr1	7334446	7577972	243526	1	0	1	0	1	0	0	1	0	0	1	0	0	4.87052	5.54581	5.7276	5.20599	4.80483	8.13495	5.57404	6.82957	5.78156	4.80394	5.58799	5.73187	1
chr1	7404799	7606118	201319	1	0	1	0	1	0	0	1	0	0	1	0	0	4.87052	5.54581	5.7276	5.20599	4.80483	8.13495	5.57404	6.82957	5.78156	4.80394	5.58799	5.73187	2
chr1	7935012	7970963	35951	1	0	1	0	1	0	0	1	0	0	1	0	0	8.3579	8.9772	8.77566	9.45128	8.51416	0	0	9.60673	9.77341	8.06426	8.29639	8.76836	2
chr1	7958784	7984894	26110	1	0	1	0	1	0	0	1	0	0	1	0	0	0	0	0	0	0	0	0	0	0	0	0	0	1
chr1	8195161	12725253	4530092	11	0	01	0	01	0	0	11	1	0	11	0	1	2.01307	2.39115	2.39716	2.04198	2.17065	2.10607	2.32079	2.38422	2.38372	2.35318	2.37608	2.39301	1
chr1	8283693	12470133	4186440	11	0	01	0	01	0	0	11	1	0	11	0	1	2.24461	2.39115	2.39716	2.28904	2.17065	2.41758	2.32079	2.38422	2.38372	2.35318	2.37608	2.39301	1
chr1	8437130	8753725	316595	1	0	1	0	1	0	0	1	0	0	1	0	0	6.9562	7.50036	6.09789	7.19329	6.26484	8.2125	7.41292	7.90011	8.21508	5.77394	6.7911	6.06684	1
chr1	8790454	15945888	7155434	01	0	11	0	11	0	0	01	0	0	11	0	0	1.76411	1.78793	1.81823	1.77625	1.71665	1.8153	1.75595	1.77361	1.73472	1.80513	1.6887	1.81117	2
chr1	8930030	16191550	7261520	11	0	01	0	11	0	0	11	0	0	11	0	0	1.97661	1.99775	1.88037	2.00444	1.92081	2.07722	1.98598	2.0126	1.97535	1.85454	1.83941	1.87815	0
chr1	9034670	16441465	7406795	11	0	11	0	01	0	0	01	0	0	11	0	0	0.822483	0.818442	2.21031	0.795211	0.827334	0.792512	0.818003	0.785917	0.816006	2.15716	1.77176	1.9712	2
chr1	9064491	12666744	3602253	11	0	11	0	11	0	0	11	1	0	01	0	1	0.759669	0.801771	3.41877	0.75555	0.777074	0.740197	0.763502	0.76496	0.7688	3.24222	2.56615	3.42537	1
chr1	9384579	9442740	58161	1	0	1	0	1	0	0	1	0	0	1	0	0	1.29311	1.18054	16.8898	1.34264	1.21352	1.18732	1.37487	1.36702	1.41318	8.85218	12.113	17.1074	0
chr1	9428537	15815791	6387254	11	0	01	0	11	0	0	01	0	0	01	0	0	0.825449	0.849464	2.08929	0.817275	0.854626	0.787234	0.816423	0.803344	0.808087	2.05279	1.73017	2.08449	1
chr1	9792337	11849418	2057081	01	0	01	0	11	0	0	01	0	0	11	0	0	2.78391	3.83432	4.19285	3.85638	3.63838	4.27495	3.95973	2.90039	4.01314	3.81431	3.90295	4.22202	1
chr1	9967352	9982701	15349	1	0	1	0	1	0	0	1	0	0	1	0	0	0	0	0	0	0	0	0	0	0	0	0	0	1
chr1	10203954	12060262	1856308	11	0	11	0	11	0	0	11	1	0	11	0	1	2.719	2.77861	2.94283	2.80017	2.65594	2.94802	2.80887	2.86328	2.57724	2.93094	2.78734	2.94668	1
chr1	10245411	10637093	391682	1	0	1	0	1	0	0	1	0	0	1	0	0	5.65314	5.61166	5.99528	6.04879	5.37937	6.06802	6.0812	6.07905	6.29512	6.98488	5.71457	6.01541	8
chr1	10264396	15780840	5516444	11	0	11	0	11	0	0	11	0	0	01	0	0	1.94589	1.90014	1.98197	1.95545	1.91614	1.96731	1.91001	1.907	1.77793	1.9858	1.77937	1.97666	1
chr1	10388081	15780836	5392755	01	0	11	0	11	0	0	01	0	0	01	0	0	1.94589	1.90014	2.21503	2.15109	1.91614	2.20704	2.12493	1.907	1.98073	1.9858	1.89182	2.21231	0
chr1	10621775	16520709	5898934	11	0	01	0	11	0	0	11	0	0	11	0	0	1.98127	2.18184	2.37074	2.28079	2.20965	2.06744	1.98205	2.26781	1.89138	2.30604	1.98047	2.07207	2
chr1	10662667	13941278	3278611	01	0	11	0	10	1	1	11	1	0	01	0	1	2.24679	2.40653	2.26385	2.24913	2.21529	2.63998	2.21466	2.2074	2.34677	0	0	2.25188	1
chr1	10662897	12850921	2188024	11	0	11	0	11	0	0	11	1	0	11	0	1	2.7487	2.61466	2.93747	2.81634	2.66165	2.94353	2.77242	2.80353	2.57092	2.848	2.6648	2.94441	1
chr1	10809038	16422500	5613462	11	0	11	0	11	0	0	11	0	0	11	0	0	1.98127	2.18184	2.37074	2.28079	2.20965	2.06744	1.98205	2.26781	1.89138	2.30604	1.98047	2.07207	1
chr1	10993043	11276911	283868	11	0	01	0	11	0	0	11	0	0	11	0	0	4.85082	5.68683	6.02983	6.09804	5.59239	6.02964	5.96318	4.7514	5.68552	7.33443	5.90613	6.0497	7
chr1	11021750	15236671	4214921	11	0	11	0	01	0	0	11	0	0	11	0	0	2.72964	2.59988	2.90639	2.78017	2.76237	2.91127	2.7621	2.74101	2.55414	0.663108	2.64435	2.36779	0
chr1	11121624	16324498	5202874	11	0	11	0	11	0	0	11	0	0	11	0	0	2.43179	2.35838	2.58789	2.47759	2.41405	2.59013	2.46116	2.46771	2.32639	0.676497	2.09188	2.59542	1
chr1	11630708	12775596	1144888	11	0	01	0	11	0	0	11	1	0	11	0	1	3.18037	4.55086	5.62971	3.28486	4.60011	3.39569	5.1215	5.31323	4.5268	0.629649	4.46731	5.67455	0
chr1	11734495	12726477	991982	11	0	01	0	01	0	0	11	1	0	11	0	1	3.18037	4.55086	5.62971	3.28486	4.60011	3.39569	5.1215	5.31323	4.5268	0.629649	4.46731	5.67455	0
chr1	12627414	13993978	1366564	11	0	11	0	10	1	1	11	11	0	11	0	1	2.74349	0.652259	0.65937	2.7248	0.815534	3.49205	0.723185	2.65052	0.655424	0	0	0.650833	0
chr1	12724784	16034788	3310004	11	0	11	0	01	0	0	11	10	0	11	0	1	2.63331	2.59778	2.88389	2.71016	2.63467	2.90078	2.72131	2.71689	2.59082	2.73342	2.23178	2.8977	1
chr1	13110796	20670207	7559411	11	0	01	0	1	10	10	01	10	0	11	0	1	1.84646	1.67843	1.79675	1.88219	1.70371	1.80043	1.7413	1.87485	1.67175	1.87248	1.67752	1.95822	2
chr1	13110898	19635364	6524466	11	0	11	0	1	10	10	11	10	0	01	0	1	1.94514	1.87834	2.04775	1.98037	1.90604	2.06	1.96299	1.96639	1.88229	1.97361	1.88935	2.06149	2
chr1	13400934	15356944	1956010	11	0	11	0	1	10	10	11	10	0	11	0	1	2.76564	3.3967	2.88271	2.80062	2.78535	2.91179	2.83532	2.75126	2.72411	2.82399	3.43982	2.9037	0
chr1	13619978	18466172	4846194	01	0	11	0	1	01	10	11	11	0	11	0	1	2.02239	2.20997	2.16873	2.0792	2.00048	2.56933	2.05685	2.38584	2.25802	2.34987	2.24294	2.1854	2
chr1	15052046	16499873	1447827	01	0	11	0	11	0	0	01	0	0	01	0	0	2.22505	3.25978	2.59443	2.46258	2.20738	2.65893	2.25901	2.6341	2.86515	0.538938	0.655971	2.26551	1
chr1	15173496	17019576	1846080	01	0	01	0	11	0	0	11	1	0	11	0	1	2.11391	2.54998	1.92887	1.95488	2.00898	2.92938	2.20094	2.12766	2.7445	0.520574	0.556905	2.35961	2
chr1	15173496	18242678	3069182	01	0	01	0	11	1	0	11	1	0	11	0	1	1.94308	2.25486	1.98333	1.97473	1.89331	2.61082	1.94851	2.1262	2.36555	0.540175	0.567243	1.99277	2
chr1	15385266	20980349	5595083	11	0	11	0	11	0	0	11	0	0	11	0	0	1.77099	1.97977	1.81368	1.79412	1.71835	1.97925	2.12173	1.79048	1.8616	2.10455	0.627888	1.82161	2
chr1	15438464	15736863	298399	1	0	1	0	1	0	0	1	0	0	1	0	0	3.79052	5.86423	4.03297	3.86172	3.51818	4.7705	7.32106	5.93724	5.21637	5.30196	4.44469	4.02065	1
chr1	15681811	19662339	3980528	11	0	11	0	01	0	0	01	0	0	01	0	0	2.65752	2.46747	2.88938	2.745	2.60213	2.92156	2.71258	2.74928	2.59597	2.66209	2.47973	2.9159	2
chr1	15714935	20969371	5254436	11	0	11	0	11	0	0	01	0	0	11	0	0	2.12038	1.97977	2.20567	2.16137	2.07205	2.21501	2.12173	2.15018	2.04426	2.10455	1.96766	2.21923	2
chr1	16044464	16057346	12882	1	0	1	0	1	0	0	1	0	0	1	0	0	13.5166	10.2595	0	0	13.3868	14.7145	0	0	15.528	10.254	0	0	1
chr1	16045683	16062110	16427	1	0	1	0	1	0	0	1	0	0	1	0	0	13.5166	10.2595	0	0	13.3868	14.7145	0	0	15.528	10.254	0	0	1
chr1	16458754	23165099	6706345	11	0	11	0	11	0	0	11	0	0	11	0	0	2.13955	1.84032	2.22202	2.18408	2.12902	2.2421	2.18268	1.95357	2.14744	1.91306	1.82254	2.22874	1
chr1	16958410	21452002	4493592	11	0	11	0	11	0	0	11	0	0	01	0	0	2.45748	2.2981	2.60929	2.52204	2.42869	2.62731	2.16294	2.52225	2.39914	2.14489	1.95403	2.62026	1
chr1	17018721	17054170	35449	1	0	1	0	1	0	0	1	1	0	1	0	0	3.56662	12.3264	0	0	0.318494	7.43586	0	0	0	13.057	0	0	1
chr1	17018870	17033155	14285	1	0	1	0	1	0	0	1	1	0	1	0	0	0	0	0	0	0	0	0	0	0	0	0	0	1
chr1	17018870	17044898	26028	1	0	1	0	1	0	0	1	1	0	1	0	0	0	0	0	0	0	0	0	0	0	0	0	0	1
chr1	17018870	17054029	35159	1	0	1	0	1	0	0	1	1	0	1	0	0	3.56662	12.3264	0	0	0.318494	7.43586	0	0	0	13.057	0	0	1
chr1	17018874	17033151	14277	1	0	1	0	1	0	0	1	1	0	1	0	0	0	0	0	0	0	0	0	0	0	0	0	0	1
chr1	17018874	17044894	26020	1	0	1	0	1	0	0	1	1	0	1	0	0	0	0	0	0	0	0	0	0	0	0	0	0	1
chr1	17018880	17044898	26018	1	0	1	0	1	0	0	1	1	0	1	0	0	0	0	0	0	0	0	0	0	0	0	0	0	1
chr1	17018880	17044908	26028	1	0	1	0	1	0	0	1	1	0	1	0	0	0	0	0	0	0	0	0	0	0	0	0	0	1
chr1	17018880	17054019	35139	1	0	1	0	1	0	0	1	1	0	1	0	0	3.56662	12.3264	0	0	0.318494	7.43586	0	0	0	13.057	0	0	1
chr1	17018880	17071491	52611	1	0	1	0	1	0	0	1	1	0	1	0	0	0	0	0	0	0	0	0	0	0	0	0	0	1
chr1	17022601	17033151	10550	1	0	1	0	1	0	0	1	1	0	1	0	0	0	0	0	0	0	0	0	0	0	0	0	0	1
chr1	17048753	17064432	15679	1	0	1	0	1	0	0	1	1	0	1	0	0	3.56662	12.3264	0	0	0.318494	7.43586	0	0	0	13.057	0	0	1
chr1	17050060	17070437	20377	1	0	1	0	1	0	0	1	1	0	1	0	0	0	0	0	0	0	0	0	0	0	0	0	0	1
chr1	18347820	22512894	4165074	11	0	11	0	11	10	0	01	10	0	01	0	1	2.10829	2.02843	0.507794	0.533119	2.08037	2.1201	2.11287	1.93098	2.12662	2.08386	2.02489	2.11255	0
chr1	19093305	20063342	970037	11	0	01	0	01	0	0	01	0	0	11	0	0	4.11855	2.9106	5.54116	4.52132	2.47938	0.356764	2.55993	0.374532	0.366084	3.09856	0.385962	5.58434	0
chr1	19740630	22211369	2470739	11	0	01	0	11	0	0	11	0	0	11	0	0	2.52653	2.44503	2.64182	2.56742	2.52514	0.423822	2.61623	2.59312	2.68523	2.51485	2.45095	2.63632	0
chr1	20482656	21271999	789343	11	0	01	0	01	0	0	01	0	0	01	0	0	3.29309	3.36542	3.44738	3.33143	3.18216	3.48907	3.41374	3.48557	3.66682	3.29731	3.2941	3.4421	0
chr1	21554071	21577658	23587	1	0	1	0	1	0	0	1	0	0	1	0	0	0	0	0	0	0	0	0	0	0	0	0	0	1
chr1	23814179	23868296	54117	1	0	1	0	1	0	0	1	0	0	1	0	0	0	0	0	0	0	0	0	0	0	0	0	0	1
chr1	25257398	25275853	18455	1	0	1	0	1	0	0	1	0	0	1	0	0	0	0	0	0	0	0	0	0	0	0	0	0	1
chr1	25543688	25557277	13589	1	0	1	0	1	0	0	1	0	0	1	0	0	9.33058	9.90347	10.8034	10.7108	8.31875	14.5495	9.21628	9.68843	14.8186	9.19695	8.59945	11.7581	1
chr1	25543688	26469141	925453	11	0	01	0	01	0	0	11	0	0	01	0	0	4.62493	5.02992	5.59129	4.79034	4.62529	5.83391	5.21661	5.20099	5.48311	4.96777	4.98888	5.67483	1
chr1	26675006	26783840	108834	1	0	1	0	1	0	0	1	0	0	1	0	0	0	0	0	0	0	0	0	0	0	0	0	0	1
chr1	26807011	27685191	878180	11	0	11	0	11	0	0	11	0	0	11	0	0	4.71418	5.43153	5.69415	4.97905	4.68558	5.82993	5.28565	5.2775	5.6777	4.96691	5.1471	5.74954	1
chr1	26963044	32279045	5316001	11	0	11	0	11	0	0	11	0	0	11	0	0	2.27441	2.02778	2.08955	2.29896	2.23941	2.38981	2.26616	2.05218	2.32363	2.26248	2.22467	2.39262	1
chr1	27601121	27889441	288320	1	0	1	0	1	0	0	1	0	0	1	0	0	0	0	0	0	0	0	0	0	0	0	0	0	1
chr1	28424866	33122854	4697988	11	0	11	0	11	1	1	11	1	0	01	0	1	1.96541	2.00133	2.19911	2.12543	2.02467	2.20532	2.08028	2.12921	2.08294	2.07059	1.98722	2.2051	0
chr1	29274475	31126076	1851601	11	0	11	0	11	10	0	11	10	0	11	0	1	2.61544	2.53664	4.08684	2.71412	2.59432	2.92551	2.72694	3.85319	2.67471	3.50714	2.57368	4.13695	0
chr1	30347027	33914818	3567791	01	0	11	0	11	11	1	11	01	0	11	0	1	2.19353	2.18276	2.23635	2.19647	2.02655	2.23591	2.17136	2.19733	2.24884	2.17642	2.19167	2.2406	0
chr1	30766757	33359428	2592671	11	0	11	0	11	11	1	11	11	0	01	0	1	2.19353	3.02346	2.572	2.39858	2.21325	2.6037	2.40787	2.47872	3.21574	2.98791	3.04791	2.58481	0
chr1	31089316	36956357	5867041	11	0	11	0	01	1	0	01	1	0	01	0	1	1.93916	1.87462	1.98236	1.94874	1.85536	1.96567	1.90128	1.91655	1.83706	1.93362	1.86805	0.293505	0
chr1	31122107	32402160	1280053	11	0	11	0	11	0	0	11	0	0	11	0	0	3.16603	2.99823	2.71993	3.18523	2.50102	2.70421	2.69792	2.8007	3.02028	2.82176	2.93181	0.225124	0
chr1	32393813	35989314	3595501	11	0	11	0	11	0	0	01	0	0	01	0	0	2.48204	2.3212	2.59502	2.49439	2.37247	0	2.44122	0.284589	2.26562	2.42284	2.3193	2.59994	0
chr1	34364685	36479492	2114807	11	0	11	0	1	11	10	11	01	0	01	0	1	0.31649	2.64758	2.45016	2.44778	2.27993	2.89062	2.31748	2.72617	2.6277	2.6909	2.61439	2.44645	0
chr1	34753937	36055310	1301373	11	0	01	0	1	11	10	11	11	0	11	0	1	0.264189	2.64758	2.88588	2.72285	2.451	2.89062	2.5767	2.72617	2.6277	3.55802	3.42292	2.90582	0
chr1	35934216	36821999	887783	01	0	11	0	11	1	0	11	1	0	01	0	1	2.83834	2.61308	2.73658	2.85533	2.74119	3.43019	2.72073	2.70241	2.6273	2.80921	2.52197	2.73322	0
chr1	38108664	42327551	4218887	11	0	11	0	11	10	0	01	10	0	11	0	1	2.28491	2.20417	2.38583	2.30968	2.02478	2.12612	2.36604	2.32892	2.20038	2.29311	2.20765	2.39057	1
chr1	38222736	45636176	7413440	01	0	01	0	01	10	0	01	10	0	01	0	1	1.81488	1.91538	1.83051	1.79675	1.77175	1.85872	1.86132	1.87009	1.94921	1.85436	1.89657	1.83408	2
chr1	39360746	40900817	1540071	11	0	11	0	11	0	0	11	0	0	01	0	0	0.249851	0.260554	0.210683	0.238681	0.264407	0.207792	0.241648	0.240967	0.254587	0.252559	0.260731	0.207252	0
chr1	40462414	44668040	4205626	11	0	11	0	01	0	0	01	0	0	11	0	0	2.35899	2.34925	2.40686	2.34119	2.35533	2.46356	2.484	2.38107	2.47921	2.35493	2.44661	2.41284	2
chr1	40693288	44514104	3820816	11	0	01	0	01	0	0	01	0	0	11	0	0	2.78886	2.34925	2.93875	2.7934	2.35533	3.02555	2.99201	2.38107	2.47921	2.35493	2.44661	2.95399	2
chr1	40834403	43123071	2288668	01	0	01	0	11	0	0	01	0	0	11	0	0	3.21379	2.588	2.6412	2.59301	2.31267	3.51274	3.48976	2.58661	2.69587	2.5691	2.68588	3.42711	2
chr1	40877935	42655836	1777901	11	0	11	0	11	0	0	11	0	0	11	0	0	3.65149	2.46562	4.12396	3.78478	2.45296	3.01315	4.05584	2.73836	2.47203	2.46829	2.62559	4.14813	1
chr1	42448631	44535607	2086976	11	0	01	0	01	0	0	11	0	0	01	0	0	2.91454	3.66749	4.16159	3.76003	3.79558	3.05184	3.05961	4.01535	3.09641	3.74298	3.74248	2.99554	1
chr1	42653384	43093829	440445	11	0	01	0	11	0	0	11	0	0	11	0	0	4.50967	6.75759	4.97424	5.25302	7.04173	4.69197	4.60438	7.89097	4.40752	6.96209	6.528	4.67989	1
chr1	42746696	42958651	211955	1	0	1	0	1	0	0	1	0	0	1	0	0	0	0	0	0	0	0	0	0	0	0	0	0	1
chr1	42871127	44247530	1376403	11	0	01	0	11	0	0	11	0	0	01	0	0	3.78508	3.66749	4.16159	3.76003	3.79558	3.05184	4.09727	4.01535	3.09641	3.74298	3.74248	4.20651	1
chr1	42925374	42959176	33802	1	0	1	0	1	0	0	1	0	0	1	0	0	8.1539	9.79437	9.44711	8.19513	9.05893	5.86472	8.90277	18.5346	5.78153	11.0092	8.97949	19.7041	1
chr1	42927020	43404570	477550	11	0	11	0	11	0	0	01	0	0	11	0	0	7.0213	5.05424	5.6613	5.21615	5.16668	3.65726	7.77861	5.44768	3.98609	5.23243	5.00436	5.72809	1
chr1	42927039	42958651	31612	1	0	1	0	1	0	0	1	0	0	1	0	0	8.1539	9.79437	9.44711	8.19513	9.05893	5.86472	8.90277	18.5346	5.78153	11.0092	8.97949	19.7041	1
chr1	42928911	42943341	14430	1	0	1	0	1	0	0	1	0	0	1	0	0	0	0	0	0	0	0	0	0	0	0	0	0	1
chr1	43389948	43450500	60552	1	0	1	0	1	0	0	1	0	0	1	0	0	10.77	8.95932	9.67511	10.3876	10.1599	12.0564	10.9637	11.1035	12.1042	11.007	9.06509	12.1213	1
chr1	44837685	51692184	6854499	11	0	11	0	01	0	0	01	0	0	11	1	1	2.07702	1.99945	2.19626	2.12674	2.0073	2.17939	1.83976	2.0616	1.90907	2.05402	2.04883	2.20371	0
chr1	45500299	45513382	13083	1	0	1	0	1	0	0	1	0	0	1	0	0	0	0	0	0	0	0	0	0	0	0	0	0	1
chr1	46806511	52039733	5233222	01	0	11	0	11	0	0	01	0	0	01	0	0	1.99364	1.95101	2.07014	2.03515	1.90586	2.35321	2.20532	1.96079	1.8818	1.96826	1.9837	2.07555	0
chr1	51263900	54698328	3434428	11	0	01	0	01	0	0	01	0	0	01	10	1	2.20014	2.25857	2.28056	2.17461	2.05248	2.30035	2.57769	2.33359	2.60875	2.2476	2.20191	2.29067	0
chr1	51476204	56222842	4746638	10	1	10	1	10	1	0	11	1	1	10	01	1	2.40212	2.40318	2.60818	2.42997	2.28982	2.64678	2.50855	2.60803	2.81343	2.37539	2.36125	2.62839	0
chr1	53738211	61439648	7701437	10	1	10	1	01	1	0	11	1	1	10	1	1	1.99958	1.78783	1.88104	1.8676	1.83383	1.89535	1.84948	1.87701	1.82989	1.82842	1.84175	1.88906	1
chr1	54207425	54756958	549533	1	0	1	0	1	0	0	1	0	0	1	0	0	0	0	0	0	0	0	0	0	0	0	0	0	0
chr1	54998932	55017172	18240	10	1	10	1	11	0	0	01	0	1	10	1	1	6.6506	6.22372	8.58364	7.612	5.93493	8.89905	7.86037	8.10616	7.93366	6.86665	5.79301	8.71068	1
chr1	54999176	55064863	65687	10	1	10	1	11	0	0	11	0	1	10	1	1	5.83996	5.69666	7.79353	6.65987	5.31999	8.09534	6.85808	7.40992	6.73403	6.15299	5.44366	7.97015	1
chr1	55325613	62940096	7614483	1	01	1	10	11	1	0	11	1	10	1	10	1	1.86562	1.82042	1.94464	1.90205	1.87025	1.95471	1.86263	1.90195	1.77243	1.84974	1.89674	1.95394	1
chr1	59871037	62029355	2158318	1	11	1	10	11	1	10	01	01	10	11	10	1	2.42432	2.30586	3.35397	3.06645	2.88577	3.36771	3.01746	2.47156	2.29783	2.86904	3.03081	3.38871	0
chr1	61086059	61155258	69199	0	1	0	1	1	1	0	1	1	1	0	1	0	0.219736	7.18826	8.77838	0.226214	6.44626	8.76832	7.61622	8.8059	7.41457	7.44128	7.01507	0.243496	1
chr1	61139193	61381803	242610	0	1	0	1	1	1	0	1	1	1	0	1	0	0	0	0	0	0	0	0	0	0	0	0	0	1
chr1	61277585	61426464	148879	0	1	0	1	1	1	0	1	1	1	0	1	0	0	0	0	0	0	0	0	0	0	0	0	0	1
chr1	61319929	66965273	5645344	0	01	0	01	11	10	0	10	10	01	1	01	1	0.180174	1.87877	1.97616	0.175331	1.8622	1.9823	1.92546	1.96207	1.9216	1.89451	1.87211	0.160384	1
chr1	61922649	66445757	4523108	0	11	0	11	11	10	0	10	10	01	1	11	1	2.36349	2.03611	2.20407	0.15755	2.02458	2.22005	2.1269	2.15126	2.12087	2.06528	2.04871	0.145901	0
chr1	61969126	71190497	9221371	0	11	0	11	10	11	1	10	11	01	0	11	1	1.67151	1.66083	1.64978	0.205541	1.51072	1.64533	1.57907	1.66073	1.58793	1.62927	1.63959	0.191362	0
chr1	64944524	67592003	2647479	0	11	0	1	11	0	0	0	01	0	10	01	1	2.91489	3.05508	3.33001	3.04658	2.35793	2.64766	2.51576	2.50367	2.51737	2.95492	2.96827	3.38702	0
chr1	65572326	65601683	29357	0	1	0	1	1	0	0	0	1	0	1	1	0	0.210871	7.98819	0.276063	0.236733	0.187812	13.6775	0.218149	9.4926	0.321322	9.72116	6.20103	0.409792	1
chr1	67239703	71924806	4685103	0	11	0	11	10	1	1	0	11	1	0	11	1	2.08159	1.99351	2.10933	2.11875	1.96621	2.07457	2.01217	0	1.9646	2.01802	2.08005	2.11143	0
chr1	68438186	68484090	45904	0	1	0	1	1	1	0	0	1	1	0	1	0	3.16661	8.37011	6.32903	3.37038	5.79987	7.02233	3.9345	4.64309	6.38815	5.13606	5.46826	6.5401	1
chr1	70944895	77665473	6720578	0	01	0	11	1	10	10	0	10	01	1	01	1	0.156964	1.84368	0.141404	0.152025	0.186641	0.142127	2.11207	1.85505	2.03955	0.175574	1.7888	2.20072	0
chr1	71637758	76721289	5083531	0	11	0	01	1	01	11	0	01	11	0	11	1	2.06837	2.03996	2.18277	2.09044	1.97771	2.18085	2.09112	2.0477	1.92186	2.02134	2.11302	2.19619	0
chr1	75183111	77304359	2121248	0	01	0	11	1	10	10	0	10	01	1	01	1	2.72585	2.38589	2.93996	2.74941	2.2985	2.99144	2.88338	2.78632	2.91328	0.143487	2.39845	2.99237	9
chr1	75541434	76074884	533450	0	01	0	01	1	11	01	0	01	01	0	11	1	2.91695	2.69427	2.78452	2.88852	2.81176	2.7338	2.96919	2.68976	2.72227	0.113316	3.19107	2.81313	1
chr1	75724767	75762783	38016	0	1	0	1	0	1	1	0	1	1	0	1	0	6.35662	6.84112	9.47013	7.37743	6.47848	8.97517	6.9186	8.03886	4.85876	0.212637	6.15793	9.9004	1
chr1	75724777	75750556	25779	0	1	0	1	0	1	1	0	1	1	0	1	0	6.35662	6.84112	9.47013	7.37743	6.47848	8.97517	6.9186	8.03886	4.85876	0.212637	6.15793	9.9004	1
chr1	75724777	75762773	37996	0	1	0	1	0	1	1	0	1	1	0	1	0	6.35662	6.84112	9.47013	7.37743	6.47848	8.97517	6.9186	8.03886	4.85876	0.212637	6.15793	9.9004	1
chr1	80338816	89024701	8685885	0	01	0	01	1	11	0	0	01	10	1	11	1	1.81608	1.70972	1.93909	1.85371	1.76412	1.9458	1.83817	1.71611	1.77853	1.6504	1.71803	1.95081	0
chr1	85104019	85119891	15872	0	1	0	1	1	0	0	0	0	1	1	1	0	0	0	0	0	0	0	0	0	0	0	0	0	1
chr1	91940340	93552640	1612300	1	10	1	0	11	0	0	11	10	0	1	10	1	3.5691	3.64346	4.18728	3.66816	3.25051	4.27671	3.76532	4.27104	4.31582	3.73171	3.51534	4.25365	1
chr1	92490928	93507291	1016363	11	0	01	0	01	0	0	11	0	0	01	0	0	4.68087	4.685	5.7734	4.82394	4.26121	5.92835	3.27603	3.72348	6.00345	4.8151	4.5218	5.87256	0
chr1	93937186	94040126	102940	01	1	10	0	01	0	0	11	0	1	01	1	1	4.90766	4.70024	5.75284	5.19199	4.74327	5.91321	5.09943	6.13044	5.67015	4.75437	4.79478	5.87963	1
chr1	93993236	95072898	1079662	10	1	10	1	11	1	1	10	1	1	10	1	1	3.28112	3.28515	4.01454	3.46303	3.2817	4.16275	3.68591	3.82791	3.56662	3.24908	3.42399	4.07306	1
chr1	96554405	97919058	1364653	0	11	0	01	11	10	10	0	10	11	0	01	1	0.120856	2.78885	0.0940236	0.115605	3.21622	3.40559	0	3.13074	0.118423	2.84413	3.34803	2.76045	5
chr1	97193247	97593218	399971	0	1	0	1	1	0	0	0	0	1	0	1	0	0.129933	0.135321	0.106231	0.126542	0.151477	0.0915833	0.101145	4.70612	0.146594	5.40055	4.89251	0.105714	1
chr1	97272391	103779124	6506733	0	11	0	11	10	0	1	0	1	01	0	01	1	0.130712	0.141479	0.111316	0.123728	0.141285	0.110832	0.124744	1.91462	0.162134	1.86423	2.19932	0.109172	0
chr1	97291874	97332505	40631	0	1	0	1	1	0	0	0	0	1	0	1	0	0.190969	0.161785	0.229091	0.210797	0.175164	0.140621	0.167736	6.3791	0.228705	6.21943	6.06092	0.329889	1
chr1	99836956	99853545	16589	0	1	0	1	1	1	0	0	1	1	0	1	0	7.17419	8.65657	0	7.78125	5.35022	6.79419	8.7218	6.45304	5.99596	8.57779	0	7.1817	1
chr1	99970526	100015430	44904	0	11	0	10	01	10	0	0	10	10	1	01	1	7.80454	9.37066	9.96764	8.40253	5.82631	7.0229	9.2353	6.90067	6.65526	9.50285	8.94474	9.34276	1
chr1	100214806	100230924	16118	0	1	0	0	1	0	0	0	0	0	1	1	0	0	0	0	0	0	0	0	0	0	0	0	0	1
chr1	102914703	103082972	168269	0	01	0	11	0	10	11	0	01	11	0	11	1	5.21419	5.99877	5.85135	5.35642	4.43117	5.97269	5.36476	5.93679	5.46137	4.51946	6.41966	6.00868	1
chr1	102915923	102966355	50432	0	1	0	1	0	1	1	0	1	1	0	1	0	0	0	0	0	0	0	0	0	0	0	0	0	1
chr1	103067147	103589563	522416	0	1	0	1	0	0	1	0	1	1	0	1	0	0	0	0	0	0	0	0	0	0	0	0	0	3
chr1	103175203	111410059	8234856	1	10	1	10	1	0	10	1	01	10	1	10	1	1.71521	1.81168	1.75953	1.73099	1.6687	1.74893	1.71054	0.118014	1.65742	1.70444	1.83283	1.76579	1
chr1	103191698	111908637	8716939	1	10	1	10	1	0	10	1	01	10	1	10	1	1.71521	1.7011	1.75953	1.73099	1.6687	1.74893	1.71054	0.128757	1.65742	1.70444	1.73563	1.76579	0
chr1	103621231	103779124	157893	0	1	0	1	0	0	1	0	1	1	0	1	0	0	0	0	0	0	0	0	0	0	0	0	0	0
chr1	105468291	112190626	6722335	1	10	1	10	1	10	10	1	10	10	1	10	1	1.86988	1.88377	1.97326	1.86462	1.7905	1.97986	1.87398	1.93037	1.75533	1.87815	1.83216	1.99053	1
chr1	106074586	110144290	4069704	1	10	1	10	1	10	10	1	01	10	1	10	1	2.19022	2.27611	2.39342	0.0960807	0.111203	2.39889	2.23754	0.0968729	1.84522	2.23675	2.13682	2.4181	1
chr1	107236469	110656583	3420114	1	10	1	10	1	10	10	1	11	10	1	10	1	2.42365	2.16039	3.42585	2.4296	0.126817	1.85503	2.47147	3.32993	2.6674	2.25059	1.90175	3.47285	1
chr1	109048898	109079629	30731	1	0	1	0	1	0	0	1	0	0	1	0	0	7.49985	7.78657	18.0885	8.07751	6.83814	0.0614009	0.0735896	9.16106	8.97427	7.12004	7.52986	7.17534	1
chr1	109756629	118650204	8893575	11	1	01	0	10	1	1	10	1	1	10	0	1	1.69369	1.66056	1.87177	1.70433	1.64308	1.8822	1.81652	1.69208	1.65791	1.81409	1.66796	1.88422	0
chr1	110451556	111817824	1366268	11	0	01	0	11	0	0	11	11	0	11	0	0	3.26914	4.74669	3.52481	3.33096	3.22881	2.70732	3.33809	3.44646	3.1976	3.29159	4.22503	3.54943	0
chr1	110593872	110604802	10930	1	0	1	0	1	0	0	1	1	0	1	0	0	9.8586	12.3283	14.478	10.8508	10.0932	6.11153	12.5521	12.7605	10.0521	10.9744	5.99355	17.1285	1
chr1	113094338	113110562	16224	1	0	1	0	1	0	0	1	0	0	1	0	0	8.56728	9.02145	9.22648	9.31467	7.67789	11.0477	10.5139	8.41985	7.61819	7.80783	7.3813	9.16024	1
chr1	113481838	115646514	2164676	11	1	11	0	01	0	0	10	1	0	11	0	1	2.72358	2.62651	2.94348	2.82181	2.73493	2.96929	2.90389	2.72358	2.68249	2.38561	2.75276	2.97458	0
chr1	113964878	119951609	5986731	01	1	11	0	11	0	1	11	1	0	01	0	1	1.69295	1.6064	1.76883	1.74597	1.66171	1.77652	1.69984	1.63426	1.63432	1.67189	1.26861	1.7955	0
chr1	116059620	120130051	4070431	01	0	11	0	11	0	0	01	10	0	11	0	1	1.8588	0.102763	1.94035	1.90733	0.103446	1.94425	1.83866	1.77046	1.81767	2.02656	1.33988	1.96512	0
chr1	116679121	119290029	2610908	01	1	01	0	01	0	1	11	11	0	01	0	1	3.00904	0.097922	3.49307	3.2506	2.94976	3.5488	3.10649	3.05095	2.93632	2.97781	3.18493	3.58757	0
chr1	119049232	119085332	36100	1	1	1	0	1	0	1	1	1	0	1	0	0	0	0	0	0	0	0	0	0	0	0	0	0	1
chr1	143515073	149076087	5561014	01	10	01	0	1	10	10	1	10	0	1	0	1	1.95142	1.70582	2.04015	1.71831	1.72477	1.81366	1.77893	0.117204	1.75199	2.0086	2.01791	2.03699	3
chr1	143515073	149076087	5561014	11	10	11	0	1	10	10	1	10	0	1	0	1	1.95142	1.70582	2.04015	1.71831	1.72477	1.81366	1.77893	0.117204	1.75199	2.0086	2.01791	2.03699	2
chr1	143515073	149563337	6048264	11	10	11	0	1	10	10	1	10	0	1	0	1	1.79347	1.61242	2.04015	1.63497	1.62161	1.81366	1.66729	0.135271	1.75199	1.82336	1.8144	2.03699	2
chr1	143965075	149471555	5506480	11	10	11	0	1	10	10	1	10	0	1	0	1	1.95142	1.70582	2.04015	1.71831	1.72477	1.81366	1.77893	0.117204	1.75199	2.0086	2.01791	2.03699	2
chr1	144536525	148549211	4012686	11	0	11	0	01	0	0	01	0	0	01	0	0	1.84129	1.61793	1.83571	1.64242	1.94299	1.67863	1.70686	0.111729	1.65409	1.86706	1.8381	1.8393	4
chr1	144536525	148549211	4012686	11	0	01	0	11	0	0	01	0	0	11	0	0	1.84129	1.61793	1.83571	1.64242	1.94299	1.67863	1.70686	0.111729	1.65409	1.86706	1.8381	1.8393	2
chr1	144572469	149076087	4503618	01	0	11	0	11	0	0	11	0	0	11	0	0	1.79037	1.59278	1.87746	1.59885	2.01571	1.70662	1.65901	0.115037	1.62978	1.84251	1.84486	1.87998	2
chr1	144572469	149076087	4503618	11	0	01	0	11	0	0	11	0	0	11	0	0	1.79037	1.59278	1.87746	1.59885	2.01571	1.70662	1.65901	0.115037	1.62978	1.84251	1.84486	1.87998	2
chr1	144572469	149076087	4503618	01	0	11	0	11	0	0	11	0	0	01	0	0	1.79037	1.59278	1.87746	1.59885	2.01571	1.70662	1.65901	0.115037	1.62978	1.84251	1.84486	1.87998	2
chr1	145215696	148492647	3276951	11	0	01	0	01	0	0	11	0	0	11	0	0	1.77333	1.58546	1.75493	1.62873	0.0703999	2.91605	1.67082	0.114454	2.0834	1.81439	1.77676	2.26444	2
chr1	145215696	148534530	3318834	01	0	11	0	11	0	0	01	0	0	11	0	0	1.79058	1.58546	1.75493	1.62873	0.0703999	2.28225	1.67082	0.114454	2.0834	1.81439	1.77676	2.26444	2
chr1	145215696	149076087	3860391	11	0	11	0	11	0	0	01	0	0	11	0	0	1.70528	1.53883	1.77411	1.5549	0.0633549	2.53106	1.61381	0.116998	2.2465	1.75493	1.75498	2.491	2
chr1	145215696	149076087	3860391	11	0	01	0	11	0	0	11	0	0	01	0	0	1.70528	1.53883	1.77411	1.5549	0.0633549	2.53106	1.61381	0.116998	2.2465	1.75493	1.75498	2.491	2
chr1	145215696	149076087	3860391	11	0	11	0	11	0	0	01	0	0	11	0	0	1.70528	1.53883	1.77411	1.5549	0.0633549	2.53106	1.61381	0.116998	2.2465	1.75493	1.75498	2.491	2
chr1	145215696	149078153	3862457	01	0	01	0	11	0	0	11	0	0	01	0	0	1.70528	1.53883	1.77411	1.5549	0.0633549	2.53106	1.61381	0.116998	2.2465	1.75493	1.75498	2.491	0
chr1	145232829	148587578	3354749	01	0	01	0	11	0	0	01	0	0	11	0	0	1.79058	1.58546	1.75493	1.62873	0.0703999	2.28225	1.67082	0.114454	2.0834	1.81439	1.77676	2.26444	2
chr1	145335790	146133507	797717	11	0	11	0	01	0	0	01	0	0	01	0	0	1.62699	1.45577	1.91561	1.51883	0.0432481	4.55386	1.66374	3.58197	3.16412	1.71473	1.66686	4.41056	0
chr1	145335790	146944906	1609116	11	0	01	0	01	0	0	01	0	0	11	0	0	1.79329	1.62141	1.83558	1.62571	0.0581024	2.78921	1.73794	2.42641	1.89491	1.84767	1.84192	2.72969	0
chr1	145338381	148599763	3261382	11	0	01	0	11	0	0	01	0	0	01	0	0	1.79058	1.58546	1.75493	1.62873	0.0703999	2.28225	1.67082	2.75095	2.0834	1.81439	1.77676	2.26444	2
chr1	145386562	148492647	3106085	11	0	01	0	01	0	0	11	0	0	01	0	0	1.77333	1.58546	1.75493	1.62873	0.0703999	2.91605	1.67082	2.75095	2.0834	1.81439	1.77676	2.26444	8
chr1	145430979	148249598	2818619	11	0	01	0	01	0	0	01	0	0	11	0	0	1.77333	1.58546	1.75493	1.60829	0.0583756	2.91605	1.67082	2.75095	2.53344	1.81361	1.79967	2.26444	8
chr1	145430979	148342369	2911390	01	0	11	0	11	0	0	11	0	0	11	0	0	1.77333	1.58546	1.75493	1.62873	0.0583756	2.91605	1.67082	2.75095	2.53344	1.81439	1.79967	2.26444	8
chr1	145430979	148347166	2916187	11	0	01	0	01	0	0	01	0	0	11	0	0	1.77333	1.58546	1.75493	1.62873	0.0583756	2.91605	1.67082	2.75095	2.53344	1.81439	1.79967	2.26444	8
chr1	145430979	148347687	2916708	11	0	11	0	01	0	0	11	0	0	01	0	0	1.77333	1.58546	1.75493	1.62873	0.0583756	2.91605	1.67082	2.75095	2.53344	1.81439	1.79967	2.26444	8
chr1	145430979	148352079	2921100	11	0	11	0	11	0	0	11	0	0	11	0	0	1.77333	1.58546	1.75493	1.62873	0.0583756	2.91605	1.67082	2.75095	2.53344	1.81439	1.79967	2.26444	16
chr1	145430979	148352079	2921100	11	0	11	0	11	0	0	01	0	0	11	0	0	1.77333	1.58546	1.75493	1.62873	0.0583756	2.91605	1.67082	2.75095	2.53344	1.81439	1.79967	2.26444	8
chr1	145430979	148352079	2921100	01	0	11	0	01	0	0	01	0	0	11	0	0	1.77333	1.58546	1.75493	1.62873	0.0583756	2.91605	1.67082	2.75095	2.53344	1.81439	1.79967	2.26444	8
chr1	145430979	148353420	2922441	11	0	11	0	11	0	0	11	0	0	01	0	0	1.77333	1.58546	1.75493	1.62873	0.0583756	2.91605	1.67082	2.75095	2.53344	1.81439	1.79967	2.26444	8
chr1	145430979	148353550	2922571	11	0	11	0	11	0	0	11	0	0	11	0	0	1.77333	1.58546	1.75493	1.62873	0.0583756	2.91605	1.67082	2.75095	2.53344	1.81439	1.79967	2.26444	8
chr1	145430979	148354530	2923551	11	0	11	0	11	0	0	11	0	0	01	0	0	1.77333	1.58546	1.75493	1.62873	0.0583756	2.91605	1.67082	2.75095	2.53344	1.81439	1.79967	2.26444	0
chr1	145430979	148354530	2923551	01	0	11	0	01	0	0	01	0	0	01	0	0	1.77333	1.58546	1.75493	1.62873	0.0583756	2.91605	1.67082	2.75095	2.53344	1.81439	1.79967	2.26444	0
chr1	145430979	148354661	2923682	01	0	11	0	11	0	0	11	0	0	01	0	0	1.77333	1.58546	1.75493	1.62873	0.0583756	2.91605	1.67082	2.75095	2.53344	1.81439	1.79967	2.26444	8
chr1	145430979	148356382	2925403	11	0	01	0	01	0	0	01	0	0	01	0	0	1.77333	1.58546	1.75493	1.62873	0.0583756	2.91605	1.67082	2.75095	2.53344	1.81439	1.79967	2.26444	8
chr1	145430979	148357085	2926106	11	0	11	0	11	0	0	01	0	0	11	0	0	1.77333	1.58546	1.75493	1.62873	0.0583756	2.91605	1.67082	2.75095	2.53344	1.81439	1.79967	2.26444	8
chr1	145430979	148358246	2927267	11	0	01	0	01	0	0	11	0	0	11	0	0	1.77333	1.58546	1.75493	1.62873	0.0583756	2.91605	1.67082	2.75095	2.53344	1.81439	1.79967	2.26444	8
chr1	145430979	148358774	2927795	01	0	11	0	11	0	0	01	0	0	11	0	0	1.77333	1.58546	1.75493	1.62873	0.0583756	2.91605	1.67082	2.75095	2.53344	1.81439	1.79967	2.26444	8
chr1	145430979	148359881	2928902	11	0	11	0	11	0	0	11	0	0	01	0	0	1.77333	1.58546	1.75493	1.62873	0.0583756	2.91605	1.67082	2.75095	2.53344	1.81439	1.79967	2.26444	0
chr1	145430979	148371305	2940326	11	0	01	0	11	0	0	11	0	0	11	0	0	1.77333	1.58546	1.75493	1.62873	0.0583756	2.91605	1.67082	2.75095	2.53344	1.81439	1.79967	2.26444	24
chr1	145430979	148371305	2940326	11	0	11	0	11	0	0	11	0	0	11	0	0	1.77333	1.58546	1.75493	1.62873	0.0583756	2.91605	1.67082	2.75095	2.53344	1.81439	1.79967	2.26444	8
chr1	145430979	148395581	2964602	11	0	11	0	11	0	0	01	0	0	11	0	0	1.77333	1.58546	1.75493	1.62873	0.0583756	2.91605	1.67082	2.75095	2.53344	1.81439	1.79967	2.26444	8
chr1	145430979	148395640	2964661	11	0	11	0	11	0	0	11	0	0	01	0	0	1.77333	1.58546	1.75493	1.62873	0.0583756	2.91605	1.67082	2.75095	2.53344	1.81439	1.79967	2.26444	8
chr1	145430979	148400100	2969121	11	0	01	0	11	0	0	11	0	0	01	0	0	1.77333	1.58546	1.75493	1.62873	0.0703999	2.91605	1.67082	2.75095	2.0834	1.81439	1.77676	2.26444	0
chr1	145430979	148400100	2969121	01	0	11	0	11	0	0	01	0	0	01	0	0	1.77333	1.58546	1.75493	1.62873	0.0703999	2.91605	1.67082	2.75095	2.0834	1.81439	1.77676	2.26444	0
chr1	145430979	148405009	2974030	01	0	11	0	11	0	0	11	0	0	01	0	0	1.77333	1.58546	1.75493	1.62873	0.0703999	2.91605	1.67082	2.75095	2.0834	1.81439	1.77676	2.26444	8
chr1	145430979	148405053	2974074	11	0	11	0	11	0	0	11	0	0	11	0	0	1.77333	1.58546	1.75493	1.62873	0.0703999	2.91605	1.67082	2.75095	2.0834	1.81439	1.77676	2.26444	8
chr1	145430979	148428808	2997829	11	0	11	0	01	0	0	01	0	0	01	0	0	1.77333	1.58546	1.75493	1.62873	0.0703999	2.91605	1.67082	2.75095	2.0834	1.81439	1.77676	2.26444	8
chr1	145430979	148434879	3003900	11	0	11	0	01	0	0	01	0	0	11	0	0	1.77333	1.58546	1.75493	1.62873	0.0703999	2.91605	1.67082	2.75095	2.0834	1.81439	1.77676	2.26444	0
chr1	145430979	148454226	3023247	11	0	01	0	01	0	0	01	0	0	01	0	0	1.77333	1.58546	1.75493	1.62873	0.0703999	2.91605	1.67082	2.75095	2.0834	1.81439	1.77676	2.26444	8
chr1	145430979	148457202	3026223	11	0	11	0	11	0	0	11	0	0	01	0	0	1.77333	1.58546	1.75493	1.62873	0.0703999	2.91605	1.67082	2.75095	2.0834	1.81439	1.77676	2.26444	8
chr1	145430994	148257619	2826625	01	0	11	0	11	0	0	11	0	0	11	0	0	1.77333	1.58546	1.75493	1.60829	0.0583756	2.91605	1.67082	2.75095	2.53344	1.81361	1.79967	2.26444	2
chr1	145430994	148427734	2996740	01	0	11	0	11	0	0	01	0	0	11	0	0	1.77333	1.58546	1.75493	1.62873	0.0703999	2.91605	1.67082	2.75095	2.0834	1.81439	1.77676	2.26444	2
chr1	145439579	148359881	2920302	11	0	01	0	11	0	0	11	0	0	01	0	0	1.77333	1.58546	1.75493	1.62873	0.0583756	2.91605	1.67082	2.75095	2.53344	1.81439	1.79967	2.26444	2
chr1	145580668	149095000	3514332	01	0	01	0	01	0	0	01	0	0	11	0	0	1.70528	1.53883	1.77411	1.5549	0.0633549	2.53106	1.61381	2.40229	2.2465	1.75493	1.75498	2.491	2
chr1	145601944	146041785	439841	11	0	01	0	01	0	0	01	0	0	01	0	0	1.80585	1.90378	2.26032	0	0.04892	5.79424	1.9806	5.78746	5.22224	0	0	5.64062	0
chr1	145601944	146048346	446402	11	0	11	0	11	0	0	11	0	0	11	0	0	1.80585	1.90378	2.26032	0	0.04892	5.79424	1.9806	5.78746	5.22224	0	0	5.64062	0
chr1	145601944	146049618	447674	01	0	11	0	11	0	0	11	0	0	11	0	0	1.80585	1.90378	2.26032	0	0.04892	5.79424	1.9806	5.78746	5.22224	0	0	5.64062	0
chr1	145601944	148889374	3287430	01	0	11	0	01	0	0	01	0	0	11	0	0	1.79058	1.58546	1.75493	1.62873	0.0703999	2.28225	1.63696	2.19582	2.0834	1.81439	1.77676	2.26444	2
chr1	145601945	146018957	417012	11	0	01	0	11	0	0	01	0	0	01	0	0	1.80585	1.90378	2.26032	0	0.04892	5.79424	1.9806	5.78746	5.22224	0	0	5.64062	0
chr1	145601945	146019823	417878	01	0	11	0	11	0	0	11	0	0	01	0	0	1.80585	1.90378	2.26032	0	0.04892	5.79424	1.9806	5.78746	5.22224	0	0	5.64062	0
chr1	145601945	146046631	444686	11	0	11	0	11	0	0	11	0	0	11	0	0	1.80585	1.90378	2.26032	0	0.04892	5.79424	1.9806	5.78746	5.22224	0	0	5.64062	0
chr1	145601945	146046645	444700	01	0	11	0	11	0	0	11	0	0	01	0	0	1.80585	1.90378	2.26032	0	0.04892	5.79424	1.9806	5.78746	5.22224	0	0	5.64062	0
chr1	145601945	146065803	463858	11	0	11	0	11	0	0	11	0	0	11	0	0	1.80585	1.90378	2.26032	0	0.04892	5.79424	1.9806	5.78746	5.22224	0	0	5.64062	0
chr1	145601945	146090556	488611	11	0	11	0	01	0	0	11	0	0	11	0	0	1.80585	1.90378	2.26032	0	0.04892	5.79424	1.9806	5.78746	5.22224	0	0	5.64062	0
chr1	145601945	146149839	547894	11	0	01	0	11	0	0	01	0	0	11	0	0	1.62699	1.45577	1.91561	1.51883	0.0432481	4.55386	1.66374	3.58197	3.16412	1.71473	1.66686	4.41056	0
chr1	145601945	146944906	1342961	11	0	11	0	11	0	0	01	0	0	01	0	0	1.79329	1.62141	1.83558	1.62571	0.0581024	2.78921	1.73794	2.42641	1.89491	1.84767	1.84192	2.72969	0
chr1	145601945	146944906	1342961	01	0	01	0	11	0	0	11	0	0	11	0	0	1.79329	1.62141	1.83558	1.62571	0.0581024	2.78921	1.73794	2.42641	1.89491	1.84767	1.84192	2.72969	0
chr1	145601945	148572213	2970268	11	0	11	0	11	0	0	11	0	0	01	0	0	1.79058	1.58546	1.75493	1.62873	0.0703999	2.28225	1.67082	2.75095	2.0834	1.81439	1.77676	2.26444	2
chr1	145609215	146046645	437430	11	0	11	0	11	0	0	11	0	0	11	0	0	1.80585	1.90378	2.26032	0	0.04892	5.79424	1.9806	5.78746	5.22224	0	0	5.64062	0
chr1	145625046	146021303	396257	11	0	01	0	11	0	0	01	0	0	11	0	0	1.80585	1.90378	2.26032	0	0.04892	5.79424	1.9806	5.78746	5.22224	0	0	5.64062	0
chr1	145631217	146047980	416763	11	0	01	0	11	0	0	11	0	0	11	0	0	1.80585	1.90378	2.26032	0	0.04892	5.79424	1.9806	5.78746	5.22224	0	0	5.64062	0
chr1	145635444	146009630	374186	11	0	11	0	11	0	0	01	0	0	11	0	0	1.80585	1.90378	2.26032	0	0.04892	5.79424	1.9806	5.78746	5.22224	0	0	5.64062	0
chr1	145635444	146046645	411201	01	0	11	0	11	0	0	11	0	0	01	0	0	1.80585	1.90378	2.26032	0	0.04892	5.79424	1.9806	5.78746	5.22224	0	0	5.64062	0
chr1	145642988	146047980	404992	11	0	01	0	11	0	0	11	0	0	11	0	0	1.80585	1.90378	2.26032	0	0.04892	5.79424	1.9806	5.78746	5.22224	0	0	5.64062	0
chr1	145646116	146019823	373707	01	0	01	0	01	0	0	11	0	0	11	0	0	1.80585	1.90378	2.26032	0	0.04892	5.79424	1.9806	5.78746	5.22224	0	0	5.64062	0
chr1	145670379	146036819	366440	11	0	01	0	11	0	0	11	0	0	11	0	0	1.80585	1.90378	2.26032	0	0.04892	5.79424	1.9806	5.78746	5.22224	0	0	5.64062	0
chr1	145688093	146046645	358552	01	0	11	0	01	0	0	01	0	0	01	0	0	1.80585	1.90378	2.26032	0	0.04892	5.79424	1.9806	5.78746	5.22224	0	0	5.64062	0
chr1	145688152	146166380	478228	11	0	11	0	11	0	0	11	0	0	01	0	0	1.80585	1.90378	2.26032	0	0.04892	5.79424	1.9806	5.78746	5.22224	0	0	5.64062	0
chr1	145691624	146082575	390951	01	0	11	0	01	0	0	01	0	0	11	0	0	1.80585	1.90378	2.26032	0	0.04892	5.79424	1.9806	5.78746	5.22224	0	0	5.64062	0
chr1	145699679	146047055	347376	01	0	11	0	11	0	0	11	0	0	01	0	0	1.80585	1.90378	2.26032	0	0.04892	5.79424	1.9806	5.78746	5.22224	0	0	5.64062	0
chr1	145699679	146047055	347376	01	0	11	0	11	0	0	11	0	0	01	0	0	1.80585	1.90378	2.26032	0	0.04892	5.79424	1.9806	5.78746	5.22224	0	0	5.64062	0
chr1	145699679	146066154	366475	11	0	11	0	01	0	0	01	0	0	11	0	0	1.80585	1.90378	2.26032	0	0.04892	5.79424	1.9806	5.78746	5.22224	0	0	5.64062	0
chr1	145699679	146147146	447467	11	0	01	0	11	0	0	11	0	0	11	0	0	1.80585	1.90378	2.26032	0	0.04892	5.79424	1.9806	5.78746	5.22224	0	0	5.64062	0
chr1	145699738	146047055	347317	11	0	01	0	11	0	0	01	0	0	11	0	0	1.80585	1.90378	2.26032	0	0.04892	5.79424	1.9806	5.78746	5.22224	0	0	5.64062	0
chr1	145699738	146047055	347317	11	0	11	0	01	0	0	01	0	0	11	0	0	1.80585	1.90378	2.26032	0	0.04892	5.79424	1.9806	5.78746	5.22224	0	0	5.64062	0
chr1	145699738	146155066	455328	11	0	01	0	01	0	0	11	0	0	11	0	0	1.80585	1.90378	2.26032	0	0.04892	5.79424	1.9806	5.78746	5.22224	0	0	5.64062	0
chr1	145699738	146213564	513826	11	0	11	0	01	0	0	11	0	0	11	0	0	1.62699	1.45577	1.91561	1.51883	0.0432481	4.55386	1.66374	3.58197	3.16412	1.71473	1.66686	2.72969	0
chr1	145705540	146009831	304291	11	0	11	0	01	0	0	11	0	0	11	0	0	1.80585	1.90378	2.26032	0	0.04892	5.79424	1.9806	5.78746	5.22224	0	0	5.64062	0
chr1	145730940	146039391	308451	01	0	01	0	11	0	0	11	0	0	11	0	0	1.80585	1.90378	2.26032	0	0.04892	5.79424	1.9806	5.78746	5.22224	0	0	5.64062	0
chr1	145838206	146021941	183735	11	0	01	0	11	0	0	11	0	0	11	0	0	1.80585	1.90378	2.26032	0	0.04892	5.79424	1.9806	5.78746	5.22224	0	0	5.64062	0
chr1	145879257	145927446	48189	1	0	1	0	1	0	0	1	0	0	1	0	0	0	0	0	0	0	0	0	0	0	0	0	0	1
chr1	145925881	146020231	94350	01	0	11	0	11	0	0	11	0	0	11	0	0	0	0	0	0	0	0	0	0	0	0	0	0	1
chr1	145960268	146020231	59963	11	0	11	0	11	0	0	11	0	0	01	0	0	0	0	0	0	0	0	0	0	0	0	0	0	1
chr1	146349747	149566742	3216995	11	0	01	0	11	0	0	11	0	0	11	0	0	1.86041	1.91795	3.10291	1.96974	1.91359	3.17435	2.07377	2.09942	2.73004	1.97537	1.98145	3.11699	2
chr1	146349747	149566742	3216995	11	0	11	0	01	0	0	01	0	0	01	0	0	1.86041	1.91795	3.10291	1.96974	1.91359	3.17435	2.07377	2.09942	2.73004	1.97537	1.98145	3.11699	2
chr1	146349908	149563337	3213429	01	0	01	0	11	0	0	11	0	0	01	0	0	1.86041	1.91795	3.10291	1.96974	1.91359	3.17435	2.07377	2.09942	2.73004	1.97537	1.98145	3.11699	2
chr1	146349908	149568057	3218149	11	0	11	0	11	0	0	11	0	0	11	0	0	1.86041	1.91795	3.10291	1.96974	1.91359	3.17435	2.07377	2.09942	2.73004	1.97537	1.98145	3.11699	2
chr1	146349908	149568057	3218149	11	0	11	0	11	0	0	11	0	0	11	0	0	1.86041	1.91795	3.10291	1.96974	1.91359	3.17435	2.07377	2.09942	2.73004	1.97537	1.98145	3.11699	2
chr1	146354109	148494217	2140108	11	0	01	0	11	0	0	11	0	0	01	0	0	3.25616	2.4283	2.72418	2.59262	2.49704	3.93219	3.72525	3.75877	2.44875	2.59029	2.56089	2.74493	2
chr1	146354109	148503773	2149664	11	0	11	0	11	0	0	01	0	0	01	0	0	2.4266	2.4283	2.72418	2.59262	2.49704	2.76336	3.72525	3.75877	2.44875	2.59029	2.56089	2.74493	2
chr1	146354109	148503773	2149664	11	0	11	0	11	0	0	11	0	0	11	0	0	2.4266	2.4283	2.72418	2.59262	2.49704	2.76336	3.72525	3.75877	2.44875	2.59029	2.56089	2.74493	2
chr1	146355223	148494171	2138948	11	0	11	0	01	0	0	11	0	0	11	0	0	3.25616	2.4283	2.72418	2.59262	2.49704	3.93219	3.72525	3.75877	2.44875	2.59029	2.56089	2.74493	2
chr1	146355223	148503773	2148550	01	0	11	0	01	0	0	11	0	0	11	0	0	2.4266	2.4283	2.72418	2.59262	2.49704	2.76336	3.72525	3.75877	2.44875	2.59029	2.56089	2.74493	2
chr1	146964167	148572213	1608046	11	0	11	0	11	0	0	01	0	0	11	0	0	2.4266	2.4283	2.72418	2.59262	2.49704	2.76336	3.72525	3.75877	2.44875	2.59029	2.56089	2.74493	2
chr1	146964167	148572213	1608046	01	0	11	0	01	0	0	01	0	0	01	0	0	2.4266	2.4283	2.72418	2.59262	2.49704	2.76336	3.72525	3.75877	2.44875	2.59029	2.56089	2.74493	2
chr1	146964167	148572213	1608046	11	0	11	0	01	0	0	11	0	0	01	0	0	2.4266	2.4283	2.72418	2.59262	2.49704	2.76336	3.72525	3.75877	2.44875	2.59029	2.56089	2.74493	2
chr1	146964167	148572213	1608046	01	0	01	0	11	0	0	11	0	0	01	0	0	2.4266	2.4283	2.72418	2.59262	2.49704	2.76336	3.72525	3.75877	2.44875	2.59029	2.56089	2.74493	2
chr1	146987840	148234205	1246365	11	0	11	0	01	0	0	11	0	0	11	0	0	3.25616	2.4283	2.72418	3.57186	3.369	3.93219	3.72525	3.75877	3.35896	3.51447	3.51217	2.74493	2
chr1	146987840	148234205	1246365	11	0	01	0	11	0	0	01	0	0	11	0	0	3.25616	2.4283	2.72418	3.57186	3.369	3.93219	3.72525	3.75877	3.35896	3.51447	3.51217	2.74493	2
chr1	146987840	148287692	1299852	11	0	11	0	11	0	0	01	0	0	11	0	0	3.25616	2.4283	2.72418	3.57186	3.369	3.93219	3.72525	3.75877	3.35896	3.51447	3.51217	2.74493	2
chr1	146987840	148328747	1340907	11	0	11	0	11	0	0	01	0	0	11	0	0	3.25616	2.4283	2.72418	2.59262	3.369	3.93219	3.72525	3.75877	3.35896	2.59029	3.51217	2.74493	2
chr1	146987840	148352084	1364244	11	0	01	0	11	0	0	11	0	0	11	0	0	3.25616	2.4283	2.72418	2.59262	3.369	3.93219	3.72525	3.75877	3.35896	2.59029	3.51217	2.74493	2
chr1	146987840	148352084	1364244	01	0	11	0	01	0	0	01	0	0	01	0	0	3.25616	2.4283	2.72418	2.59262	3.369	3.93219	3.72525	3.75877	3.35896	2.59029	3.51217	2.74493	2
chr1	146987840	148355961	1368121	11	0	11	0	01	0	0	01	0	0	01	0	0	3.25616	2.4283	2.72418	2.59262	3.369	3.93219	3.72525	3.75877	3.35896	2.59029	3.51217	2.74493	2
chr1	146987840	148359881	1372041	01	0	11	0	11	0	0	01	0	0	01	0	0	3.25616	2.4283	2.72418	2.59262	3.369	3.93219	3.72525	3.75877	3.35896	2.59029	3.51217	2.74493	2
chr1	146987840	148359881	1372041	11	0	11	0	11	0	0	11	0	0	11	0	0	3.25616	2.4283	2.72418	2.59262	3.369	3.93219	3.72525	3.75877	3.35896	2.59029	3.51217	2.74493	2
chr1	146987840	148415560	1427720	01	0	11	0	11	0	0	11	0	0	11	0	0	3.25616	2.4283	2.72418	2.59262	2.49704	3.93219	3.72525	3.75877	2.44875	2.59029	2.56089	2.74493	2
chr1	146987840	148436925	1449085	11	0	11	0	01	0	0	11	0	0	11	0	0	3.25616	2.4283	2.72418	2.59262	2.49704	3.93219	3.72525	3.75877	2.44875	2.59029	2.56089	2.74493	2
chr1	146987840	148436984	1449144	11	0	01	0	11	0	0	01	0	0	01	0	0	3.25616	2.4283	2.72418	2.59262	2.49704	3.93219	3.72525	3.75877	2.44875	2.59029	2.56089	2.74493	2
chr1	146987840	148436984	1449144	11	0	11	0	01	0	0	01	0	0	01	0	0	3.25616	2.4283	2.72418	2.59262	2.49704	3.93219	3.72525	3.75877	2.44875	2.59029	2.56089	2.74493	2
chr1	146987840	148437125	1449285	01	0	01	0	11	0	0	11	0	0	11	0	0	3.25616	2.4283	2.72418	2.59262	2.49704	3.93219	3.72525	3.75877	2.44875	2.59029	2.56089	2.74493	2
chr1	146987840	148437125	1449285	11	0	11	0	11	0	0	01	0	0	11	0	0	3.25616	2.4283	2.72418	2.59262	2.49704	3.93219	3.72525	3.75877	2.44875	2.59029	2.56089	2.74493	2
chr1	146987840	148444397	1456557	11	0	11	0	01	0	0	11	0	0	11	0	0	3.25616	2.4283	2.72418	2.59262	2.49704	3.93219	3.72525	3.75877	2.44875	2.59029	2.56089	2.74493	2
chr1	146987840	148444397	1456557	01	0	11	0	11	0	0	11	0	0	01	0	0	3.25616	2.4283	2.72418	2.59262	2.49704	3.93219	3.72525	3.75877	2.44875	2.59029	2.56089	2.74493	2
chr1	146987840	148492647	1504807	11	0	11	0	11	0	0	11	0	0	11	0	0	3.25616	2.4283	2.72418	2.59262	2.49704	3.93219	3.72525	3.75877	2.44875	2.59029	2.56089	2.74493	2
chr1	146987840	149343657	2355817	11	0	01	0	01	0	0	01	0	0	01	0	0	2.54805	2.67178	3.10291	2.75403	2.71157	3.17435	2.97522	3.00622	2.73004	2.78165	2.8328	3.11699	2
chr1	146999329	149087283	2087954	11	0	11	0	11	0	0	01	0	0	11	0	0	2.54805	2.67178	3.10291	2.75403	2.71157	3.17435	2.97522	3.00622	2.73004	2.78165	2.8328	3.11699	2
chr1	147002656	148355961	1353305	01	0	01	0	11	10	0	01	10	0	11	0	1	2.7557	2.37375	2.34683	2.41044	2.80955	3.03039	3.10305	3.11032	2.7851	2.47633	3.01079	2.33648	2
chr1	147016573	147580216	563643	1	0	1	0	1	1	0	1	1	0	1	0	0	0	0	0	0	0	0	0	0	0	0	0	0	4
chr1	147016573	147926447	909874	1	0	1	0	1	1	0	1	1	0	1	0	0	0	0	0	0	0	0	0	0	0	0	0	0	7
chr1	147016573	149087283	2070710	11	0	11	0	01	10	0	11	10	0	11	0	1	2.14397	2.32839	2.5076	2.28027	2.28822	2.56772	2.49776	2.51767	2.31104	2.36399	2.42783	2.49729	2
chr1	147024822	147937706	912884	1	0	1	0	1	1	0	1	1	0	1	0	0	0	0	0	0	0	0	0	0	0	0	0	0	8
chr1	147024865	147576808	551943	1	0	1	0	1	1	0	1	1	0	1	0	0	0	0	0	0	0	0	0	0	0	0	0	0	4
chr1	147026740	147929279	902539	1	0	1	0	1	1	0	1	1	0	1	0	0	0	0	0	0	0	0	0	0	0	0	0	0	8
chr1	147026740	149087283	2060543	01	0	01	0	01	10	0	11	10	0	11	0	1	2.14397	2.32839	2.5076	2.28027	2.28822	2.56772	2.49776	2.51767	2.31104	2.36399	2.42783	2.49729	2
chr1	147029418	148167468	1138050	11	0	11	0	01	10	0	11	10	0	11	0	1	2.7557	2.90777	2.99224	2.98028	2.80955	3.03039	3.10305	3.11032	2.7851	3.00545	3.01079	2.98636	2
chr1	147029418	148342687	1313269	11	0	11	0	11	10	0	01	10	0	11	0	1	2.7557	2.37375	2.34683	2.41044	2.80955	3.03039	3.10305	3.11032	2.7851	2.47633	3.01079	2.33648	2
chr1	147029418	148352079	1322661	11	0	11	0	11	10	0	01	10	0	11	0	1	2.7557	2.37375	2.34683	2.41044	2.80955	3.03039	3.10305	3.11032	2.7851	2.47633	3.01079	2.33648	2
chr1	147029418	148355961	1326543	11	0	11	0	01	10	0	01	10	0	01	0	1	2.7557	2.37375	2.34683	2.41044	2.80955	3.03039	3.10305	3.11032	2.7851	2.47633	3.01079	2.33648	2
chr1	147029418	148355961	1326543	01	0	11	0	11	10	0	11	10	0	01	0	1	2.7557	2.37375	2.34683	2.41044	2.80955	3.03039	3.10305	3.11032	2.7851	2.47633	3.01079	2.33648	2
chr1	147031737	149087283	2055546	01	0	01	0	11	10	0	11	10	0	11	0	1	2.14397	2.32839	2.5076	2.28027	2.28822	2.56772	2.49776	2.51767	2.31104	2.36399	2.42783	2.49729	2
chr1	147035963	147968808	932845	1	0	1	0	1	1	0	1	1	0	1	0	0	0	0	0	0	0	0	0	0	0	0	0	0	8
chr1	147035963	148352079	1316116	01	0	01	0	11	10	0	01	10	0	11	0	1	2.7557	2.37375	2.34683	2.41044	2.80955	3.03039	3.10305	3.11032	2.7851	2.47633	3.01079	2.33648	2
chr1	147035963	148436984	1401021	01	0	01	0	01	10	0	01	10	0	11	0	1	2.7557	2.37375	2.34683	2.41044	2.34919	3.03039	3.10305	3.11032	2.29555	2.47633	2.46223	2.33648	2
chr1	147036092	147909352	873260	1	0	1	0	1	1	0	1	1	0	1	0	0	0	0	0	0	0	0	0	0	0	0	0	0	2
chr1	147036092	148352084	1315992	01	0	01	0	01	10	0	11	10	0	01	0	1	2.7557	2.37375	2.34683	2.41044	2.80955	3.03039	3.10305	3.11032	2.7851	2.47633	3.01079	2.33648	2
chr1	147036154	147945622	909468	1	0	1	0	1	1	0	1	1	0	1	0	0	0	0	0	0	0	0	0	0	0	0	0	0	2
chr1	147054747	148355961	1301214	11	0	01	0	11	10	0	11	10	0	11	0	1	2.7557	2.37375	2.34683	2.41044	2.80955	3.03039	3.10305	3.11032	2.7851	2.47633	3.01079	2.33648	2
chr1	147055788	148328747	1272959	01	0	11	0	11	10	0	11	10	0	11	0	1	2.7557	2.37375	2.34683	2.41044	2.80955	3.03039	3.10305	3.11032	2.7851	2.47633	3.01079	2.33648	2
chr1	147063808	147908808	845000	1	0	1	0	1	1	0	1	1	0	1	0	0	0	0	0	0	0	0	0	0	0	0	0	0	7
chr1	147071298	148355961	1284663	11	0	11	0	11	10	0	11	10	0	11	0	1	2.7557	2.37375	2.34683	2.41044	2.80955	3.03039	3.10305	3.11032	2.7851	2.47633	3.01079	2.33648	2
chr1	147089016	147944008	854992	1	0	1	0	1	1	0	1	1	0	1	0	0	0	0	0	0	0	0	0	0	0	0	0	0	8
chr1	147089016	147944008	854992	1	0	1	0	1	1	0	1	1	0	1	0	0	0	0	0	0	0	0	0	0	0	0	0	0	8
chr1	147093176	148262736	1169560	11	0	11	0	01	10	0	11	10	0	11	0	1	2.7557	2.37375	2.34683	2.98028	2.80955	3.03039	3.10305	3.11032	2.7851	3.00545	3.01079	2.33648	2
chr1	147099719	148273480	1173761	11	0	11	0	11	10	0	01	10	0	01	0	1	2.7557	2.37375	2.34683	2.98028	2.80955	3.03039	3.10305	3.11032	2.7851	3.00545	3.01079	2.33648	2
chr1	147099719	148436984	1337265	01	0	11	0	01	10	0	11	10	0	11	0	1	2.7557	2.37375	2.34683	2.41044	2.34919	3.03039	3.10305	3.11032	2.29555	2.47633	2.46223	2.33648	2
chr1	147156521	148352084	1195563	01	0	11	0	11	10	0	01	10	0	01	0	1	4.3502	2.37375	3.36942	3.10876	2.80955	5.89519	3.10305	3.11032	2.7851	3.16998	3.01079	3.38992	2
chr1	147335697	147909284	573587	1	0	1	0	1	1	0	1	1	0	1	0	0	0	0	0	0	0	0	0	0	0	0	0	0	6
chr1	147773471	148355961	582490	11	0	01	0	11	10	0	11	10	0	01	0	1	4.3502	3.0264	3.36942	3.10876	4.69954	5.89519	5.55604	5.63765	2.7851	3.16998	5.04883	3.38992	2
chr1	149923475	150158324	234849	11	0	11	0	01	0	0	01	0	0	11	0	0	4.82663	5.44635	5.41997	4.92475	4.50569	5.70666	4.84486	5.16297	5.46894	4.85138	4.88099	5.52802	5
chr1	150880567	154675310	3794743	11	0	11	0	01	0	0	11	0	0	11	0	0	2.13024	2.04465	2.11916	2.07089	2.01468	2.0953	2.09313	2.07	1.98565	2.11752	2.01903	2.12523	3
chr1	150989332	151584777	595445	11	0	11	0	11	0	0	01	0	0	11	0	0	3.01697	3.26003	3.34782	3.00852	3.05548	2.66222	3.23672	3.23145	2.72135	2.77623	2.70973	3.387	1
chr1	151017811	151043727	25916	1	0	1	0	1	0	0	1	0	0	1	0	0	0	0	0	0	0	0	0	0	0	0	0	0	1
chr1	153729027	154246108	517081	01	0	01	0	01	0	0	11	0	0	11	0	0	3.50296	4.90692	5.67403	5.06575	4.89642	5.88079	5.42086	3.67245	3.73259	5.07733	4.76904	5.83498	1
chr1	153759562	154219803	460241	11	0	01	0	01	0	0	11	0	0	11	0	0	5.44089	6.80437	7.90072	10.4832	6.54579	8.17036	7.43533	5.06572	4.888	7.0611	6.69944	8.05518	1
chr1	153778988	156690670	2911682	11	0	11	0	11	0	0	11	0	0	11	0	0	3.36332	3.4425	3.44636	3.30955	3.1875	2.68886	3.3463	3.62334	3.89843	2.2389	3.24068	3.48538	3
chr1	153887334	154062496	175162	01	0	01	0	11	0	0	11	0	0	01	0	0	10.0702	6.80437	7.90072	10.4832	6.54579	8.17036	7.43533	5.06572	6.83581	7.0611	6.69944	8.05518	1
chr1	153939570	153978276	38706	1	0	1	0	1	0	0	1	0	0	1	0	0	15.1154	0	0	0	11.9445	13.9422	0	0	15.3834	11.8612	0	0	6
chr1	153981674	157103925	3122251	11	0	11	0	10	1	1	10	1	0	11	1	1	2.37589	2.43529	2.41252	2.37577	2.24914	2.11744	2.33403	2.11932	3.0328	2.3815	2.3158	2.42933	0
chr1	154158508	156874085	2715577	01	0	11	0	11	0	0	11	0	0	11	0	0	3.95452	3.13477	2.99533	2.91591	2.81852	2.47954	2.91985	3.23402	4.83175	2.2168	2.92809	3.00545	2
chr1	154566500	157624084	3057584	11	0	11	0	10	1	1	10	1	0	11	1	1	2.53814	2.6444	2.63486	2.57459	2.40374	2.24701	2.514	2.04658	3.41478	2.55843	2.49289	2.65483	2
chr1	154575688	155292901	717213	11	0	11	0	11	0	0	11	0	0	11	0	0	3.48128	3.70543	3.45016	3.42173	3.24933	5.92166	3.3596	3.15237	4.15243	3.40092	3.34229	3.49607	0
chr1	155218387	155240077	21690	1	0	1	0	1	0	0	1	0	0	1	0	0	0	0	0	0	0	0	0	0	0	0	0	0	1
chr1	155282410	155323834	41424	1	0	1	0	1	0	0	1	0	0	1	0	0	6.85718	6.89573	8.71959	7.50509	6.30241	14.6181	7.16386	7.04539	6.99653	8.30781	5.93557	8.09893	1
chr1	155324844	155482449	157605	1	0	1	0	1	0	0	1	0	0	1	0	0	0	0	0	0	0	0	0	0	0	0	0	0	1
chr1	155666545	158054709	2388164	10	0	10	0	10	1	1	10	1	1	10	1	1	3.00527	3.13447	3.36325	3.11577	3.01527	2.61194	3.09831	2.49084	3.04551	3.09804	3.07904	3.39471	1
chr1	156101096	156268802	167706	1	0	1	0	1	0	0	1	0	0	1	0	0	0	0	0	0	0	0	0	0	0	0	0	0	8
chr1	156113669	156141089	27420	1	0	1	0	1	0	0	1	0	0	1	0	0	0	0	0	0	0	0	0	0	0	0	0	0	1
chr1	156114898	156126243	11345	1	0	1	0	1	0	0	1	0	0	1	0	0	0	0	0	0	0	0	0	0	0	0	0	0	1
chr1	156114898	156139859	24961	1	0	1	0	1	0	0	1	0	0	1	0	0	0	0	0	0	0	0	0	0	0	0	0	0	1
chr1	156114908	156139116	24208	1	0	1	0	1	0	0	1	0	0	1	0	0	0	0	0	0	0	0	0	0	0	0	0	0	1
chr1	156114918	156243162	128244	1	0	1	0	1	0	0	1	0	0	1	0	0	0	0	0	0	0	0	0	0	0	0	0	0	1
chr1	156256494	156681863	425369	1	0	1	0	1	0	0	1	0	0	1	0	0	4.93995	5.17309	5.78102	5.12586	4.67128	8.21914	5.1765	5.58285	5.87191	3.7155	4.91042	5.87999	0
chr1	158685544	158698022	12478	0	0	0	0	0	1	1	0	1	1	0	1	0	0	0	0	0	0	0	0	0	0	0	0	0	1
chr1	159373647	161948682	2575035	1	0	1	0	1	0	10	1	10	10	1	10	1	2.69412	2.93693	2.93433	2.76065	2.535	2.94604	2.71082	2.89062	2.61668	2.858	2.19404	2.99459	0
chr1	159479886	166895086	7415200	0	1	0	1	0	1	11	0	01	01	0	01	1	2.05537	2.02458	2.18991	2.09032	2.01273	2.1978	2.06304	2.05986	1.99929	2.04734	2.0874	2.20666	2
chr1	161285450	161306707	21257	1	0	1	0	1	0	0	1	0	0	1	0	0	7.98581	12.1681	8.57107	8.40603	0.123286	7.65184	6.67382	15.1965	6.59962	0.167921	6.58447	8.54912	1
chr1	161309666	161329606	19940	1	0	1	0	1	0	0	1	0	0	1	0	0	0	0	0	0	0	0	0	0	0	0	0	0	2
chr1	161314367	161362518	48151	1	0	1	0	1	0	0	1	0	0	1	0	0	8.05021	12.1591	8.68782	8.43398	4.84887	7.63362	6.79649	5.01502	6.40183	0.17656	6.99459	7.1517	1
chr1	161314399	161362439	48040	1	0	1	0	1	0	0	1	0	0	1	0	0	8.05021	12.1591	8.68782	8.43398	4.84887	7.63362	6.79649	5.01502	6.40183	0.17656	6.99459	7.1517	1
chr1	161329272	161356785	27513	1	0	1	0	1	0	0	1	0	0	1	0	0	8.05021	12.1591	8.68782	8.43398	4.84887	7.63362	6.79649	5.01502	6.40183	0.17656	6.99459	7.1517	1
chr1	161340583	161356850	16267	1	0	1	0	1	0	0	1	0	0	1	0	0	8.05021	12.1591	8.68782	8.43398	4.84887	7.63362	6.79649	5.01502	6.40183	0.17656	6.99459	7.1517	1
chr1	162040049	167480663	5440614	1	10	0	0	01	0	0	01	1	0	1	11	1	1.93674	1.87424	2.20979	2.15748	2.09443	2.20037	2.09697	2.07557	2.04029	1.90413	2.14449	2.2203	1
chr1	163123230	169022001	5898771	0	10	0	11	1	11	10	0	01	01	1	01	1	1.97219	1.95564	2.06566	2.01068	1.96235	2.07398	1.97933	1.99555	1.92025	1.94385	1.81766	2.07634	1
chr1	164639444	169246860	4607416	0	10	0	11	1	11	10	0	01	01	1	01	1	2.30122	2.00856	2.55118	2.36772	2.00191	2.57911	2.36562	2.06938	2.2628	1.9992	2.03945	2.5728	1
chr1	166762831	175327423	8564592	0	11	0	11	0	01	01	0	01	11	0	01	0	1.64801	1.68093	1.69554	1.66848	1.57584	1.69973	1.64691	1.66124	1.65542	1.63641	1.75147	1.70343	0
chr1	167461233	174666480	7205247	10	1	0	1	11	1	0	10	11	0	11	01	1	1.73506	1.79624	1.80191	1.76087	1.66063	0.0753573	0.0858986	1.76925	1.7792	0.083946	1.7828	1.80641	0
chr1	168314821	175299299	6984478	0	1	0	11	10	11	1	10	01	11	10	11	1	1.89174	1.90128	1.96563	1.92227	1.7952	1.97398	1.89097	1.89306	1.89574	1.86934	1.90861	1.97407	0
chr1	169126011	175809774	6683763	0	1	0	01	10	01	1	0	01	01	10	11	1	1.8799	1.87951	1.90452	1.90168	1.78069	1.90539	1.86977	1.85162	1.88937	1.85679	1.88664	1.91112	0
chr1	169218235	178075834	8857599	0	1	0	11	01	10	0	1	10	01	11	11	1	1.77445	1.73446	1.81236	1.7916	1.7101	1.70613	1.76475	1.75213	1.77741	1.75118	1.69626	1.81779	0
chr1	169623983	169744043	120060	0	0	0	1	1	1	0	0	1	1	1	1	0	0	0	0	0	0	0	0	0	0	0	0	0	3
chr1	172081795	172212537	130742	0	0	0	1	1	0	0	0	0	1	1	1	0	0	0	0	0	0	0	0	0	0	0	0	0	5
chr1	172773811	181845361	9071550	0	0	0	10	10	1	1	0	1	10	10	11	1	1.74991	1.71233	1.81304	1.7649	1.7083	1.81063	1.73277	1.89957	1.72261	1.73068	1.73025	1.8204	1
chr1	173193361	182733117	9539756	1	0	0	10	11	1	1	1	1	0	01	10	1	1.75289	1.71681	1.82097	1.77389	1.72433	1.81856	1.7371	1.7901	1.71351	1.75309	1.71734	1.83313	1
chr1	173903758	173917428	13670	0	0	0	1	1	0	0	0	0	0	1	1	0	0	0	0	0	0	0	0	0	0	0	0	0	1
chr1	173903803	173917378	13575	0	0	0	1	1	0	0	0	0	0	1	1	0	0	0	0	0	0	0	0	0	0	0	0	0	1
chr1	173903888	173917430	13542	0	0	0	1	1	0	0	0	0	0	1	1	0	0	0	0	0	0	0	0	0	0	0	0	0	1
chr1	179595616	183881686	4286070	10	10	0	1	11	0	0	01	0	10	01	11	1	2.21875	2.1325	2.39785	2.27213	1.98501	0.0691213	2.03685	2.86404	2.03477	2.12186	0.0741384	2.42263	1
chr1	179882502	179904022	21520	1	1	0	0	1	0	0	1	0	1	1	1	0	8.68957	15.3217	0	9.27793	10.9028	18.8218	13.979	13.0396	11.624	12.3866	11.1748	9.9545	1
chr1	181602866	191555153	9952287	0	1	0	1	0	11	11	0	11	1	0	01	1	1.76778	1.66728	1.86223	1.79859	1.66444	1.75176	1.70567	1.67233	1.72917	1.69208	1.73478	1.86863	0
chr1	182137725	186931125	4793400	10	1	0	1	11	10	10	10	10	1	10	1	1	2.18723	2.00788	2.3558	2.21617	2.12657	2.1109	2.01805	0.0733796	2.15081	2.10927	2.19441	2.38224	0
chr1	184888427	186622330	1733903	0	01	0	11	11	0	10	0	0	01	10	11	1	2.34722	2.60893	2.86846	2.64948	2.45159	2.91303	2.69039	2.65435	2.72651	2.43189	2.68387	2.89454	0
chr1	186942882	187163442	220560	0	01	0	01	10	1	1	0	1	11	0	01	1	5.16218	5.55751	7.04559	5.4334	4.82118	4.48172	5.5794	5.52427	4.3944	3.62107	6.12236	7.12151	1
chr1	188651771	188959356	307585	0	1	0	1	0	1	1	0	1	1	0	1	0	0	0	0	0	0	0	0	0	0	0	0	0	0
chr1	189138876	190601748	1462872	0	11	0	11	0	11	11	0	01	11	0	01	0	2.82583	2.14906	3.22378	0.0639373	2.23708	2.70193	2.36262	2.29327	2.30035	0.0788053	2.50298	3.23004	1
chr1	190653502	191215811	562309	0	01	0	11	0	11	11	0	01	11	0	01	0	4.00009	2.96692	5.29246	4.24927	2.85121	5.31624	3.18571	3.03137	3.0107	2.83282	3.03666	5.34955	0
chr1	191919193	194615758	2696565	0	01	0	01	0	01	11	0	11	11	0	01	0	2.38058	2.16042	2.58213	2.43612	1.9658	2.59159	1.98692	2.13781	2.22143	2.03119	2.13218	2.60658	0
chr1	192567875	193180049	612174	0	11	0	01	11	10	10	0	1	11	0	11	1	3.71787	4.06181	5.2167	3.98818	3.14656	5.52092	4.11341	4.3456	4.1051	3.47603	4.10413	5.35605	0
chr1	193122190	193150392	28202	0	1	0	1	1	0	0	0	1	1	0	1	0	3.90756	6.83993	6.76416	3.74682	3.91404	7.1892	4.28823	8.61466	3.9828	7.63661	5.13959	6.95469	1
chr1	193122190	193152454	30264	0	1	0	1	1	0	0	0	1	1	0	1	0	3.90756	6.83993	6.76416	3.74682	3.91404	7.1892	4.28823	8.61466	3.9828	7.63661	5.13959	6.95469	1
chr1	193122190	193250722	128532	0	1	0	1	1	0	0	0	1	1	0	1	0	0	0	0	0	0	0	0	0	0	0	0	0	1
chr1	193122200	193250712	128512	0	1	0	1	1	0	0	0	1	1	0	1	0	0	0	0	0	0	0	0	0	0	0	0	0	1
chr1	193203788	193236362	32574	0	1	0	1	1	0	0	0	1	1	0	1	0	0	0	0	0	0	0	0	0	0	0	0	0	1
chr1	193203794	193236356	32562	0	1	0	1	1	0	0	0	1	1	0	1	0	0	0	0	0	0	0	0	0	0	0	0	0	1
chr1	193212054	193250712	38658	0	1	0	1	1	0	0	0	1	1	0	1	0	6.09143	4.42257	8.44209	6.7453	5.83641	9.14179	7.07567	5.56611	6.90663	4.03963	6.55647	8.77574	1
chr1	195120687	197473891	2353204	0	01	0	11	1	10	10	0	01	11	1	01	1	2.4511	2.62056	2.45144	2.4361	2.30711	4.06488	2.34355	2.39656	2.19546	2.34812	2.50509	2.45199	0
chr1	195514308	197896494	2382186	0	01	0	11	1	10	10	0	11	11	1	01	1	2.4511	2.32664	2.45144	2.4361	2.30711	2.91579	2.34355	2.39656	2.19546	2.5459	2.50509	2.45199	0
chr1	196529219	196657535	128316	0	1	0	1	0	1	1	0	1	1	0	1	0	0	0	0	0	0	0	0	0	0	0	0	0	1
chr1	196743745	196828416	84671	0	1	0	1	0	1	1	0	1	1	0	1	0	7.08776	10.3938	7.71213	7.62611	0.0763305	8.32778	8.40891	13.0322	0.104911	5.80577	6.84198	9.19424	3
chr1	196788147	196827586	39439	0	1	0	1	0	1	1	0	1	1	0	1	0	8.64426	11.1297	8.27567	7.79278	0.113907	8.91649	8.64182	14.6326	0.197374	6.30014	6.93024	9.67929	2
chr1	196949454	197772932	823478	0	11	0	11	1	10	10	0	01	11	1	11	1	2.82058	3.07952	2.76194	2.84726	2.99123	3.39656	3.20176	3.19406	3.01702	2.64118	2.85461	3.45147	1
chr1	197084313	197478465	394152	0	1	0	1	1	0	0	0	1	1	1	1	0	0	0	0	0	0	0	0	0	0	0	0	0	1
chr1	197122836	197144681	21845	0	1	0	1	1	0	0	0	1	1	1	1	0	0	0	0	0	0	0	0	0	0	0	0	0	1
chr1	197268412	197357013	88601	0	1	0	1	1	0	0	0	1	1	1	1	0	4.73291	11.251	6.51231	4.99288	9.64203	7.57343	6.69556	10.8497	11.199	4.64821	5.53671	15.442	1
chr1	197328411	197357023	28612	0	1	0	1	1	0	0	0	1	1	1	1	0	5.45229	11.0989	6.3339	5.79316	3.96871	7.79277	4.80436	4.94323	4.41419	3.85796	4.76611	6.4408	1
chr1	197328411	197442544	114133	0	1	0	1	1	0	0	0	1	1	1	1	0	0	0	0	0	0	0	0	0	0	0	0	0	1
chr1	198608513	199646718	1038205	0	01	0	01	01	0	0	0	1	11	11	11	1	2.31541	2.85346	2.53215	2.35504	2.92601	3.40582	3.23436	4.2392	3.05078	3.05635	3.23227	2.52061	9
chr1	200144602	203112078	2967476	1	0	1	10	11	0	0	1	0	10	11	10	1	2.56423	2.53478	2.67909	2.60133	2.62488	2.32048	2.69912	2.72667	3.02723	2.35232	2.47412	2.70642	1
chr1	204033172	208209798	4176626	10	1	10	1	10	1	1	10	1	1	10	1	1	2.07164	2.0919	2.11508	2.10165	1.99257	0.0596747	2.07871	2.27969	2.16504	2.11615	2.03456	2.11514	0
chr1	204713384	212642304	7928920	11	0	10	0	11	0	0	11	0	0	01	1	1	1.78679	1.82261	1.88829	1.81379	1.73605	1.88922	1.80781	1.80192	1.75279	1.81817	1.77863	1.89348	1
chr1	204990128	210220258	5230130	10	1	10	1	10	0	1	10	1	1	10	1	1	2.18307	1.97512	2.37139	2.25795	1.97611	2.38564	2.03498	1.95359	1.9072	2.02881	1.99084	2.38028	1
chr1	206342820	206393698	50878	1	0	1	0	1	0	0	1	0	0	1	0	0	0	0	0	0	0	0	0	0	0	0	0	0	1
chr1	206406351	206461470	55119	1	0	1	0	1	0	0	1	0	0	1	0	0	0	0	0	0	0	0	0	0	0	0	0	0	1
chr1	207583526	210159181	2575655	0	1	0	01	10	0	1	10	11	1	10	11	1	2.43832	2.03249	2.59209	2.50498	2.24978	2.60858	2.21209	2.02063	2.07291	2.15704	2.22844	2.59896	1
chr1	208063460	211907812	3844352	0	10	0	11	1	10	10	1	10	11	1	11	1	1.96249	0.0760851	2.22759	1.98042	1.95617	1.98794	1.96873	1.84885	1.88846	1.9464	1.97142	2.23454	0
chr1	209569376	210601229	1031853	0	01	0	11	0	0	11	0	11	01	0	11	0	2.58482	0.0717595	2.35654	2.5537	2.62041	2.3156	2.49121	2.60363	2.78952	3.27058	2.48032	2.34635	1
chr1	209625637	209638658	13021	0	1	0	1	0	0	1	0	1	1	0	1	0	0	0	0	0	0	0	0	0	0	0	0	0	1
chr1	209782472	209799634	17162	0	1	0	1	0	0	1	0	1	1	0	1	0	0	0	0	0	0	0	0	0	0	0	0	0	1
chr1	211444661	211486922	42261	0	0	0	1	1	0	0	1	0	1	1	1	0	4.43977	4.64842	7.14063	4.99256	4.64958	6.50483	5.27382	5.64663	5.65776	4.14447	4.55951	7.34467	1
chr1	212782371	212951818	169447	1	0	0	0	1	0	0	1	0	0	1	1	0	0	0	0	0	0	0	0	0	0	0	0	0	1
chr1	213223034	213419480	196446	0	1	0	1	0	1	1	1	1	1	0	1	0	0	0	0	0	0	0	0	0	0	0	0	0	1
chr1	215206759	222004068	6797309	0	01	0	11	1	0	10	0	0	11	0	01	1	1.91103	1.86791	1.94878	1.9351	1.88314	1.94942	1.91058	1.83428	1.88268	1.87875	1.95216	1.95153	0
chr1	215415368	221971730	6556362	0	01	0	01	0	0	10	0	0	11	0	11	1	1.92028	1.8503	1.89594	1.93897	1.86485	1.87369	1.88545	1.81266	1.86648	1.8731	1.9329	1.89306	1
chr1	215447346	221971832	6524486	0	01	0	01	0	0	10	0	0	01	0	01	1	1.92028	1.8503	1.89594	1.93897	1.86485	1.87369	1.88545	1.81266	1.86648	1.8731	1.9329	1.89306	0
chr1	215573785	215650801	77016	0	1	0	1	0	0	1	0	0	1	0	1	0	5.70762	6.38266	7.87497	6.15183	4.28528	6.45704	4.92641	6.7607	4.42151	4.6305	5.91901	7.20186	1
chr1	215625770	215680386	54616	0	1	0	1	0	0	1	0	0	1	0	1	0	0	0	0	0	0	0	0	0	0	0	0	0	1
chr1	215656120	219052515	3396395	0	01	0	11	0	1	11	0	1	11	0	01	1	2.69298	2.62112	2.85725	2.7661	2.60457	2.87892	2.74923	2.23571	2.66491	2.52914	2.77818	2.8647	6
chr1	215662827	215678590	15763	0	1	0	1	0	0	1	0	0	1	0	1	0	0	0	0	0	0	0	0	0	0	0	0	0	1
chr1	215728019	215766798	38779	0	1	0	1	0	0	1	0	0	1	0	1	0	7.44291	7.58581	10.7522	7.81226	4.58231	9.60283	6.8928	5.37339	7.12043	6.00738	7.52767	10.0939	1
chr1	215728384	215766680	38296	0	1	0	1	0	0	1	0	0	1	0	1	0	7.44291	7.58581	10.7522	7.81226	4.58231	9.60283	6.8928	5.37339	7.12043	6.00738	7.52767	10.0939	1
chr1	215741354	215759863	18509	0	1	0	1	0	0	1	0	0	1	0	1	0	7.44291	7.58581	10.7522	7.81226	4.58231	9.60283	6.8928	5.37339	7.12043	6.00738	7.52767	10.0939	1
chr1	215741364	215759853	18489	0	1	0	1	0	0	1	0	0	1	0	1	0	7.44291	7.58581	10.7522	7.81226	4.58231	9.60283	6.8928	5.37339	7.12043	6.00738	7.52767	10.0939	1
chr1	215741374	215759843	18469	0	1	0	1	0	0	1	0	0	1	0	1	0	7.44291	7.58581	10.7522	7.81226	4.58231	9.60283	6.8928	5.37339	7.12043	6.00738	7.52767	10.0939	1
chr1	215766660	215934815	168155	0	1	0	1	0	0	1	0	0	1	0	1	0	0	0	0	0	0	0	0	0	0	0	0	0	1
chr1	215766670	215934805	168135	0	1	0	1	0	0	1	0	0	1	0	1	0	0	0	0	0	0	0	0	0	0	0	0	0	1
chr1	215813735	215846033	32298	0	1	0	1	0	0	1	0	0	1	0	1	0	0	0	0	0	0	0	0	0	0	0	0	0	1
chr1	215837990	215867170	29180	0	1	0	1	0	0	1	0	0	1	0	1	0	8.76854	8.22877	11.6529	9.11443	5.55002	10.0823	7.54318	7.92554	7.76678	6.55841	7.7188	10.855	1
chr1	215837990	216097213	259223	0	01	0	01	0	1	11	0	1	01	0	11	1	5.8658	6.30375	7.60542	6.48562	5.28076	7.8674	6.98736	6.32974	6.40195	5.49999	6.36711	7.74312	1
chr1	215866378	215891198	24820	0	1	0	1	0	0	1	0	0	1	0	1	0	0	0	0	0	0	0	0	0	0	0	0	0	1
chr1	215867006	215993167	126161	0	1	0	1	0	0	1	0	0	1	0	1	0	0	0	0	0	0	0	0	0	0	0	0	0	1
chr1	215888425	215900905	12480	0	1	0	1	0	0	1	0	0	1	0	1	0	8.77904	8.53333	11.6963	9.20351	5.67633	10.0427	7.78655	8.24234	7.78134	6.64731	7.95414	11.0053	1
chr1	215934605	215965489	30884	0	1	0	1	0	0	1	0	0	1	0	1	0	9.26014	8.80771	11.9664	9.75065	6.04653	10.2058	8.13726	8.72252	8.05685	6.73777	8.29002	11.2356	1
chr1	215970776	216418513	447737	0	01	0	01	0	1	11	0	1	11	0	01	1	5.8658	6.30375	7.60542	6.48562	5.28076	7.8674	6.98736	6.32974	6.40195	5.49999	6.36711	7.74312	1
chr1	215999482	216183366	183884	0	01	0	11	0	1	01	0	1	01	0	01	1	5.8658	6.30375	7.60542	6.48562	5.28076	7.8674	6.98736	6.32974	6.40195	5.49999	6.36711	7.74312	1
chr1	216000402	216327654	327252	0	1	0	1	0	1	1	0	1	1	0	1	0	0	0	0	0	0	0	0	0	0	0	0	0	1
chr1	216038812	216061129	22317	0	1	0	1	0	1	1	0	1	1	0	1	0	8.71924	8.70124	11.73	9.21541	6.254	10.1168	8.0734	8.79713	8.05766	6.82971	7.98967	11.0791	1
chr1	216048533	216097213	48680	0	1	0	1	0	1	1	0	1	1	0	1	0	8.71924	8.70124	11.73	9.21541	6.254	10.1168	8.0734	8.79713	8.05766	6.82971	7.98967	11.0791	1
chr1	216066817	222607612	6540795	0	11	0	11	1	10	10	0	10	11	0	11	1	1.99736	1.84612	2.0588	2.0245	1.82466	2.0585	1.85327	1.79574	1.97109	1.83667	1.89844	2.06343	1
chr1	216070100	216097213	27113	0	1	0	1	0	1	1	0	1	1	0	1	0	0	0	0	0	0	0	0	0	0	0	0	0	1
chr1	216072878	216097223	24345	0	1	0	1	0	1	1	0	1	1	0	1	0	0	0	0	0	0	0	0	0	0	0	0	0	1
chr1	216073300	216364952	291652	0	1	0	1	0	1	1	0	1	1	0	1	0	0	0	0	0	0	0	0	0	0	0	0	0	1
chr1	216078362	216097082	18720	0	1	0	1	0	1	1	0	1	1	0	1	0	0	0	0	0	0	0	0	0	0	0	0	0	1
chr1	216086022	216144867	58845	0	1	0	1	0	1	1	0	1	1	0	1	0	8.62528	8.48658	11.2617	9.37059	6.37439	9.63089	8.22227	8.59825	8.35377	6.67805	8.06859	10.6682	1
chr1	216086708	216097223	10515	0	1	0	1	0	1	1	0	1	1	0	1	0	0	0	0	0	0	0	0	0	0	0	0	0	1
chr1	216086718	216097213	10495	0	1	0	1	0	1	1	0	1	1	0	1	0	0	0	0	0	0	0	0	0	0	0	0	0	1
chr1	216086718	216097213	10495	0	1	0	1	0	1	1	0	1	1	0	1	0	0	0	0	0	0	0	0	0	0	0	0	0	1
chr1	216097062	216251118	154056	0	1	0	1	0	1	1	0	1	1	0	1	0	0	0	0	0	0	0	0	0	0	0	0	0	1
chr1	216175237	216723299	548062	0	1	0	1	0	1	1	0	1	1	0	1	0	0	0	0	0	0	0	0	0	0	0	0	0	1
chr1	216182165	216244429	62264	0	1	0	1	0	1	1	0	1	1	0	1	0	8.93039	8.3647	11.1177	9.69392	6.50681	9.59876	8.3816	8.65737	8.40834	6.62483	7.80826	10.6016	1
chr1	216207262	216251108	43846	0	1	0	1	0	1	1	0	1	1	0	1	0	8.58688	8.59944	11.4387	9.47171	6.461	10.0956	8.48842	9.01842	8.36124	6.7418	8.01153	10.8843	1
chr1	216217386	216292370	74984	0	1	0	1	0	1	1	0	1	1	0	1	0	0	0	0	0	0	0	0	0	0	0	0	0	1
chr1	216263261	216311879	48618	0	1	0	1	0	1	1	0	1	1	0	1	0	8.09621	8.38455	10.9586	9.23996	6.37341	10.1115	8.40339	9.03796	8.47799	6.6869	7.94203	10.7573	1
chr1	216292164	216327664	35500	0	1	0	1	0	1	1	0	1	1	0	1	0	8.09621	8.38455	10.9586	9.23996	6.37341	10.1115	8.40339	9.03796	8.47799	6.6869	7.94203	10.7573	1
chr1	216292174	216327654	35480	0	1	0	1	0	1	1	0	1	1	0	1	0	8.09621	8.38455	10.9586	9.23996	6.37341	10.1115	8.40339	9.03796	8.47799	6.6869	7.94203	10.7573	1
chr1	216396694	217549806	1153112	0	11	0	01	0	11	01	0	11	11	0	11	0	2.96862	2.72259	2.78133	2.99294	2.66931	2.72006	2.77862	2.64829	2.7849	2.76296	2.76718	2.7738	4
chr1	216498838	220029233	3530395	0	01	0	01	1	01	10	0	01	01	0	11	1	2.26254	2.20053	2.36192	2.30865	2.12405	2.35448	2.25473	2.19267	2.19246	2.1689	2.28465	2.36951	1
chr1	216518606	219827290	3308684	0	01	0	11	0	01	01	0	11	11	0	11	0	2.935	2.45431	3.26575	2.60631	2.36994	2.60251	2.54633	2.45791	2.51179	2.19013	2.55058	2.61598	0
chr1	217452422	218818361	1365939	0	01	0	11	0	11	11	0	11	01	0	01	0	3.02178	2.80979	2.81006	3.04457	2.98049	2.68144	2.77981	2.78165	2.91085	2.77376	2.81483	2.80458	0
chr1	217525985	218516306	990321	0	01	0	11	0	11	11	0	11	01	0	01	0	3.02178	2.80979	2.81006	3.04457	2.98049	2.68144	2.77981	2.78165	2.91085	2.77376	2.81483	2.80458	4
chr1	218313457	218459026	145569	0	1	0	1	0	1	1	0	1	1	0	1	0	0	0	0	0	0	0	0	0	0	0	0	0	2
chr1	218344333	218445619	101286	0	1	0	1	0	1	1	0	1	1	0	1	0	0	0	0	0	0	0	0	0	0	0	0	0	1
chr1	218346681	218441382	94701	0	1	0	1	0	1	1	0	1	1	0	1	0	5.70226	5.71656	6.58694	6.13182	5.39856	6.41908	10.0429	6.3607	6.69727	5.30011	5.50775	6.75434	1
chr1	218405158	218437506	32348	0	1	0	1	0	1	1	0	1	1	0	1	0	0	0	0	0	0	0	0	0	0	0	0	0	1
chr1	218405158	218444629	39471	0	1	0	1	0	1	1	0	1	1	0	1	0	0	0	0	0	0	0	0	0	0	0	0	0	1
chr1	218405158	219273649	868491	0	01	0	01	0	01	01	0	01	11	0	01	0	3.93765	4.01334	5.30506	4.25451	3.89215	5.47734	4.63776	4.38865	3.97739	3.44221	4.30371	5.38898	1
chr1	218434071	218444629	10558	0	1	0	1	0	1	1	0	1	1	0	1	0	0	0	0	0	0	0	0	0	0	0	0	0	1
chr1	219561570	223917291	4355721	0	11	0	11	1	10	10	0	10	01	0	01	1	1.96107	2.02848	2.0661	1.97872	2.03495	2.09287	0	1.97666	2.03454	2.02301	2.01515	2.07978	0
chr1	219817460	219918599	101139	0	1	0	1	0	1	1	0	1	1	0	1	0	0	0	0	0	0	0	0	0	0	0	0	0	1
chr1	220234997	220316704	81707	0	1	0	1	1	1	0	0	1	1	0	1	0	0.0746281	9.16948	0.0677818	0.0776629	0.0783526	0.0622942	0.0762318	8.92307	0.0868981	8.22108	8.55097	0.0792866	1
chr1	220673534	223683512	3009978	0	11	0	01	11	10	0	0	10	11	0	01	1	0.0625228	2.52326	0.0435141	0.0524043	0.0619405	0.0430514	0.0506805	2.49033	0.0530522	2.48076	2.46157	0.0426204	0
chr1	222431782	224508926	2077144	1	10	1	10	01	0	0	1	0	10	1	10	1	2.15199	2.67348	2.45855	2.14037	2.13122	2.48684	2.49912	2.12168	2.46784	2.80308	2.39151	2.48039	0
chr1	222468046	227949873	5481827	1	11	1	10	01	0	0	1	0	10	1	10	1	1.83433	2.1152	2.02821	1.82857	1.7389	2.02689	2.03529	1.86711	1.99804	2.00427	1.97665	2.03002	0
chr1	222676841	223882311	1205470	0	11	0	01	01	0	0	0	0	01	0	01	0	2.99999	2.98202	5.57878	4.64742	4.3097	3.52544	4.94551	3.19086	5.04263	3.1187	3.02246	5.71221	0
chr1	223347692	228556332	5208640	1	10	1	10	11	1	0	1	0	10	1	10	1	2.1824	2.09562	2.2579	2.19484	2.01772	2.24735	2.22711	2.26093	2.16916	2.2139	2.16669	2.03222	0
chr1	223379655	224574188	1194533	1	10	1	10	01	0	0	1	0	10	1	10	1	2.83375	2.73767	2.7194	2.7748	2.59074	2.6984	2.71972	2.67126	2.65299	3.23381	2.76686	2.73014	9
chr1	224096287	227859548	3763261	11	1	11	0	01	0	0	01	0	0	11	0	1	2.10431	2.19415	2.29688	2.61124	2.10076	2.26383	0.0597375	2.3509	2.23903	2.29303	2.31425	2.28562	0
chr1	224153178	224960230	807052	1	0	1	0	1	0	0	1	0	0	1	0	0	0	0	0	0	0	0	0	0	0	0	0	0	7
chr1	224254770	224607211	352441	1	0	1	0	1	0	0	1	0	0	1	0	0	6.85091	5.23904	6.06879	7.23456	5.3299	5.92521	0.0605784	5.49195	5.11535	5.33707	5.30615	6.10436	3
chr1	225382171	230418801	5036630	11	10	11	0	11	1	0	11	1	0	01	0	1	2.50564	2.33777	2.63374	2.56332	2.38377	2.61235	2.53108	2.62631	2.46012	2.52984	2.4761	2.63844	0
chr1	226185123	232872488	6687365	11	1	10	0	11	1	1	10	1	1	10	1	1	2.04676	1.79295	2.09643	1.9231	1.89101	1.89176	1.91001	1.92961	1.89035	1.90348	1.89663	2.09474	0
chr1	226881887	226895599	13712	1	0	1	0	1	0	0	1	0	0	1	0	0	0	0	0	0	0	0	0	0	0	0	0	0	1
chr1	226963275	227007955	44680	11	1	11	0	11	0	0	01	0	0	11	0	1	5.4899	8.47603	8.45391	5.81769	7.42326	8.99968	7.80882	8.89773	9.05838	5.47195	7.8872	5.66172	1
chr1	227508407	229016639	1508232	01	10	01	0	11	1	0	01	1	0	11	0	1	2.70428	3.36506	4.1042	2.80901	3.50835	4.13518	2.82427	4.03903	3.68817	2.82681	3.48637	2.91195	0
chr1	227613595	229249335	1635740	11	10	11	0	01	1	0	11	1	0	11	0	1	2.70428	3.36506	4.1042	2.80901	3.50835	4.13518	2.82427	4.03903	3.68817	2.82681	3.48637	2.91195	0
chr1	229419751	229441578	21827	1	0	1	0	1	1	0	1	1	0	1	0	0	0	0	0	0	0	0	0	0	0	0	0	0	2
chr1	230693759	230780212	86453	1	0	1	0	1	1	0	1	1	0	1	0	0	7.50455	6.4946	9.35037	8.44674	7.32058	9.48138	9.29182	8.08214	9.35326	7.59295	6.44738	9.61098	4
chr1	231272196	237126559	5854363	10	1	10	1	10	01	1	10	11	1	10	1	1	1.93057	1.98258	2.04782	1.93861	1.62908	2.05513	1.94966	1.95733	1.93956	1.9151	1.94855	2.06593	0
chr1	231432776	231696534	263758	1	0	1	0	1	1	0	1	1	0	1	0	0	5.61948	5.5095	7.35699	5.8486	5.31225	7.7474	3.93388	6.71441	4.90988	5.22844	5.70427	7.44501	4
chr1	231740969	231949671	208702	1	0	1	0	1	1	0	1	1	0	1	0	0	0	0	0	0	0	0	0	0	0	0	0	0	4
chr1	232090862	240847604	8756742	10	01	0	1	10	10	11	0	01	11	0	01	1	1.7041	1.7174	1.74368	1.71071	1.632	1.7422	1.79074	1.69438	1.66071	1.68607	1.75317	1.74641	1
chr1	232510677	242493037	9982360	10	11	0	1	10	11	11	0	11	01	0	11	1	1.59866	1.67329	1.72906	1.6109	1.51546	1.63989	1.58447	1.56912	1.5385	1.65937	1.65917	1.64124	0
chr1	233708183	237808211	4100028	0	1	0	01	10	01	1	0	11	11	0	01	1	2.15599	2.012	2.34626	2.19796	1.82438	2.07561	1.92084	1.85206	1.98937	1.92175	1.94848	2.37255	0
chr1	234410499	238553572	4143073	10	1	10	1	10	1	1	10	1	1	10	1	1	2.51034	2.25041	2.83484	2.56879	2.15914	2.3766	2.22596	2.04311	2.20814	2.18624	2.28732	2.85199	0
chr1	234469806	240768905	6299099	10	1	10	1	10	0	1	10	1	1	10	1	1	2.18581	1.97922	2.06606	2.2263	1.95643	2.36016	2.2144	1.94563	2.12684	1.92788	2.28919	2.34662	1
chr1	234607143	239312461	4705318	10	1	10	1	10	1	1	10	1	1	10	1	1	2.1053	2.11845	2.19736	2.12979	2.08486	2.58555	2.08989	2.0964	2.29417	2.04382	2.16363	2.20171	0
chr1	235387991	237270632	1882641	10	1	10	1	10	1	1	10	1	1	10	1	1	3.22569	3.28108	3.95882	3.41759	2.26931	4.05155	3.35343	3.45803	3.03657	3.1782	3.49876	4.01711	0
chr1	235470839	235484525	13686	1	0	1	0	1	0	0	1	0	0	1	0	0	0	0	0	0	0	0	0	0	0	0	0	0	1
chr1	235787189	235801107	13918	1	0	1	0	1	0	0	1	0	0	1	0	0	11.5986	14.284	13.3325	13.1226	10.3733	14.2597	12.9768	16.3947	14.0585	11.8648	11.2684	15.5912	1
chr1	236453915	244352076	7898161	1	11	0	10	1	10	0	0	10	01	1	10	1	0.0596084	1.81083	0.0491448	0.0578861	1.83122	1.96061	1.86085	0.0606518	1.81753	0.059142	1.91617	0.0478927	4
chr1	236795683	236897664	101981	0	1	0	1	0	1	0	0	1	1	0	1	0	0	0	0	0	0	0	0	0	0	0	0	0	1
chr1	237042501	237356005	313504	0	1	0	1	0	1	1	0	1	1	0	1	0	0	0	0	0	0	0	0	0	0	0	0	0	1
chr1	237081533	242147606	5066073	0	01	0	11	0	01	11	0	01	01	0	01	0	1.99217	2.11093	1.99198	2.016	2.18637	1.98098	1.9775	1.86478	1.87955	2.10107	2.04932	1.98901	1
chr1	237249737	237377497	127760	0	1	0	1	0	1	1	0	1	1	0	1	0	0	0	0	0	0	0	0	0	0	0	0	0	1
chr1	237906378	244022201	6115823	1	11	0	10	1	10	10	0	10	01	1	10	1	1.91589	1.89112	2.04771	1.96205	1.79595	2.08109	1.96669	1.90231	1.91469	1.88719	2.00336	2.05517	3
chr1	238351118	238702250	351132	0	1	0	1	0	1	1	0	1	1	0	1	0	6.02235	5.60676	7.61437	6.33508	4.03713	5.89904	5.92076	4.4375	5.54918	5.03506	5.58065	7.52496	1
chr1	238412091	241098768	2686677	0	11	0	11	0	11	11	0	01	11	0	11	0	2.45306	2.37562	2.5815	2.51563	2.25784	2.59591	2.48547	2.32903	2.28336	2.32331	2.50951	2.5985	7
chr1	238654322	243974928	5320606	0	01	0	11	0	10	01	0	10	11	0	01	1	1.78589	1.73707	1.79234	1.80718	1.72385	1.79488	1.78692	1.69855	1.7423	1.75343	1.81861	1.79718	3
chr1	239288024	242458053	3170029	0	11	0	01	0	11	01	0	11	11	0	11	0	0.0571232	2.31208	0.045382	2.1773	2.21984	2.60537	2.45293	1.83353	2.30639	2.86216	2.55124	2.21614	2
chr1	239558429	248918469	9360040	1	11	1	01	1	01	11	1	01	11	1	11	1	0.0542182	1.44433	0.0425439	1.39278	1.39556	1.49999	1.44853	1.33259	1.46762	1.45113	1.45265	1.41656	5
chr1	239617959	248930485	9312526	1	11	1	11	1	01	01	1	11	11	1	01	1	0.0542182	1.44433	0.0425439	1.39278	1.39556	1.49999	1.44853	1.33259	1.46762	1.45113	1.45265	1.41656	5
chr1	239629867	248924593	9294726	1	11	1	11	1	01	01	1	01	01	1	11	1	0.0542182	1.44433	0.0425439	1.39278	1.39556	1.49999	1.44853	1.33259	1.46762	1.45113	1.45265	1.41656	5
chr1	239657467	248918610	9261143	1	11	1	11	1	11	11	1	11	11	1	11	1	0.0542182	1.44433	0.0425439	1.39278	1.39556	1.49999	1.44853	1.33259	1.46762	1.45113	1.45265	1.41656	5
chr1	240060961	240153738	92777	0	1	0	1	0	0	1	0	1	1	0	1	0	7.37831	8.16603	12.978	8.19023	4.40455	0.0558698	8.20517	4.54227	0.075231	4.34516	8.14019	11.8826	1
chr1	240244443	248891309	8646866	1	11	1	11	1	1	01	1	11	11	1	11	1	1.47094	1.48843	1.5454	1.49246	1.41426	0.0396841	1.48141	1.49683	0.0522789	1.47962	1.47829	1.54885	4
chr1	240391654	247179291	6787637	0	11	0	11	0	1	11	0	11	01	1	01	1	1.56513	1.59661	1.70327	1.59555	1.32081	0.0397954	1.59742	1.64141	0.0531458	1.57718	1.59163	1.71397	4
chr1	240456983	247527115	7070132	0	11	0	01	0	1	11	0	11	01	1	11	1	1.33593	1.59661	1.70327	1.59555	1.32081	0.0397954	1.35588	1.37457	0.0531458	1.35495	1.59163	1.71397	4
chr1	240465121	248918469	8453348	1	01	1	11	1	1	11	1	11	01	1	01	1	1.47094	1.48843	1.5454	1.49246	1.41426	0.0396841	1.48141	1.49683	0.0522789	1.47962	1.47829	1.54885	4
chr1	240794754	243535565	2740811	0	11	0	01	0	0	01	0	10	11	0	11	1	2.12025	2.11033	2.26986	2.17181	2.06035	2.3146	2.18947	2.11889	2.19148	2.10747	2.20645	2.28401	2
chr1	240887869	248930485	8042616	1	11	1	01	1	1	01	1	11	11	1	11	1	1.47094	1.48843	1.5454	1.49246	1.41426	1.55275	1.48141	1.49683	1.50837	1.47962	1.47829	1.54885	4
chr1	240931351	246507537	5576186	1	10	1	10	1	0	10	1	10	10	1	01	1	1.77393	1.77875	1.93023	1.81616	1.71801	1.97815	1.80629	1.8687	1.8974	1.75671	1.77472	1.94664	4
chr1	241047421	248924593	7877172	1	11	1	01	1	11	01	1	01	11	1	01	1	1.45093	1.46815	1.50559	1.46527	1.3943	1.50292	1.44535	1.47681	1.48632	1.45992	1.44073	1.5078	4
chr1	241438663	248930485	7491822	1	11	1	01	1	01	11	1	01	11	1	11	1	1.45093	1.54968	1.50559	1.46527	1.47417	1.50292	1.44535	1.47681	1.48632	1.54664	1.53751	1.5078	4
chr1	241459439	247704671	6245232	0	01	0	11	0	11	01	0	11	11	1	11	1	1.33863	1.38336	1.36499	1.35448	1.36651	1.37648	1.34205	1.37546	1.41982	1.4009	1.37742	1.37058	4
chr1	241497556	241519785	22229	0	1	0	1	0	1	1	0	1	1	0	1	0	7.51738	9.83822	9.26804	8.39156	8.25976	9.42976	8.49389	5.20309	6.96905	10.0141	10.87	10.2263	1
chr1	241497807	242268256	770449	0	01	0	11	0	11	11	0	11	01	0	11	0	2.74867	2.84518	2.73046	2.78226	3.04907	2.68552	2.77362	2.5671	2.53081	4.19	3.25977	2.73177	1
chr1	241497817	241508795	10978	0	1	0	1	0	1	1	0	1	1	0	1	0	7.51738	9.83822	9.26804	8.39156	8.25976	9.42976	8.49389	5.20309	6.96905	10.0141	10.87	10.2263	1
chr1	241497817	241512153	14336	0	1	0	1	0	1	1	0	1	1	0	1	0	7.51738	9.83822	9.26804	8.39156	8.25976	9.42976	8.49389	5.20309	6.96905	10.0141	10.87	10.2263	1
chr1	241497817	241519732	21915	0	1	0	1	0	1	1	0	1	1	0	1	0	7.51738	9.83822	9.26804	8.39156	8.25976	9.42976	8.49389	5.20309	6.96905	10.0141	10.87	10.2263	1
chr1	241497827	241519722	21895	0	1	0	1	0	1	1	0	1	1	0	1	0	7.51738	9.83822	9.26804	8.39156	8.25976	9.42976	8.49389	5.20309	6.96905	10.0141	10.87	10.2263	1
chr1	241497827	241870961	373134	0	1	0	1	0	1	1	0	1	1	0	1	0	3.66835	5.79184	3.95004	3.82	5.03797	7.84379	4.9597	4.22256	5.53737	5.39578	5.91582	3.99423	1
chr1	241625114	245453782	3828668	1	11	0	10	1	10	10	1	10	10	1	01	1	1.6562	1.71939	1.67136	1.66608	1.73701	1.68418	1.75779	1.80714	1.88824	2.17116	1.72616	1.67897	3
chr1	241676907	245647727	3970820	1	11	0	10	1	10	10	1	10	10	1	01	1	1.6562	1.71939	1.67136	1.66608	1.73701	1.68418	1.75779	1.80714	1.88824	2.17116	1.72616	1.67897	3
chr1	241757248	248891309	7134061	1	11	1	11	1	11	11	1	11	11	1	01	1	1.55104	1.54968	1.62689	1.57206	1.47417	1.50292	1.54457	1.57359	1.57713	1.54664	1.53751	1.62947	3
chr1	241967138	245542967	3575829	1	11	0	10	1	10	10	1	10	10	1	11	1	1.78201	1.71939	1.84165	1.80289	1.73701	1.86569	1.75779	1.80714	1.88824	2.17116	1.72616	1.85298	3
chr1	241987031	246355060	4368029	1	10	1	10	1	10	10	1	10	10	1	01	1	1.93609	1.90384	2.10388	1.97737	1.86566	2.1496	1.9443	2.05166	2.07927	1.8878	1.89403	2.12191	3
chr1	242045278	248930485	6885207	1	11	1	01	1	01	11	1	01	01	1	11	1	1.49161	1.5046	1.55468	1.50672	1.4113	0.0344764	1.61075	1.65348	0.0454938	1.62166	1.61187	1.55684	3
chr1	242100309	244396371	2296062	1	11	0	10	1	10	10	0	10	11	1	10	1	2.41198	3.08811	2.67014	2.46489	2.97622	0.0341727	3.28256	3.39756	0.0433261	2.98927	3.12504	2.70392	1
chr1	242161095	248930485	6769390	1	11	1	01	1	11	11	1	01	11	1	11	1	1.49161	1.64152	1.55468	1.50672	1.54047	0.0344764	1.61075	1.65348	0.0454938	1.62166	1.61187	1.55684	3
chr1	242193905	246215521	4021616	1	10	1	10	1	10	10	1	10	10	1	11	1	1.81364	2.09222	1.93924	1.83831	2.02429	0.0342917	2.10694	2.28009	0.0442026	2.04095	2.04028	1.95639	3
chr1	242240796	245200164	2959368	1	01	0	10	1	10	10	1	10	10	1	01	1	1.75155	1.86002	1.74914	1.75131	1.86161	0.0347664	1.86998	1.9687	0.046791	2.38447	1.82649	1.75875	3
chr1	242268255	243843190	1574935	0	11	0	01	0	10	01	0	10	01	0	11	1	2.54988	2.78104	2.42313	2.52452	2.72508	0.0357614	2.81838	2.83288	0.050099	2.58195	2.72661	2.42119	1
chr1	242319879	244923746	2603867	1	11	0	10	1	10	10	0	10	11	1	10	1	0	2.11129	0	0	2.05134	0	2.12705	2.2316	0	2.05398	2.08034	0	3
chr1	242410568	245413313	3002745	1	01	0	10	1	10	10	1	10	10	1	11	1	1.75155	1.86002	1.74914	1.75131	1.86161	0.0347664	1.86998	1.9687	0.046791	2.38447	1.82649	1.75875	3
chr1	242493157	248918801	6425644	1	01	1	11	1	01	11	1	11	11	1	01	1	1.49161	1.64152	1.55468	1.50672	1.54047	0.0344764	1.61075	1.65348	0.0454938	1.62166	1.61187	1.55684	3
chr1	242546031	244062209	1516178	1	01	0	10	1	10	10	0	10	11	1	10	1	2.41198	3.08811	2.67014	2.46489	2.97622	0.0341727	3.28256	3.39756	0.0433261	2.98927	3.12504	2.70392	4
chr1	242828730	248891309	6062579	1	11	1	01	1	11	01	1	01	11	1	01	1	1.49161	1.64152	1.55468	1.50672	1.54047	0.0344764	1.61075	1.65348	0.0454938	1.62166	1.61187	1.55684	3
chr1	242932575	248864636	5932061	1	01	1	11	1	01	11	1	11	01	1	01	1	1.49161	1.64152	1.55468	1.50672	1.54047	0.0344764	1.61075	1.65348	0.0454938	1.62166	1.61187	1.55684	3
chr1	242936285	245539994	2603709	1	01	0	10	1	10	10	1	10	10	1	11	1	1.75155	1.86002	1.74914	1.75131	1.86161	0.0347664	1.86998	1.9687	0.046791	2.38447	1.82649	1.75875	3
chr1	242940098	248825119	5885021	1	11	1	11	1	11	11	1	11	11	1	11	1	1.49161	1.64152	1.55468	1.50672	1.54047	0.0344764	1.61075	1.65348	0.0454938	1.62166	1.61187	1.55684	3
chr1	243016905	244746138	1729233	1	11	0	10	1	0	10	0	0	11	1	10	1	2.21336	2.16168	2.41747	2.25187	2.06398	0.0369434	2.13347	2.26049	0.0472981	0.0468343	2.11556	2.4438	8
chr1	243145748	244433395	1287647	1	11	0	10	1	0	10	0	0	01	1	10	1	2.21336	3.4531	4.78041	2.25187	3.28171	5.098	2.8866	4.24487	3.83161	3.54017	2.70547	2.4438	2
chr1	243184307	243708155	523848	0	1	0	1	0	0	1	0	0	1	0	1	0	0	0	0	0	0	0	0	0	0	0	0	0	3
chr1	243225390	245289313	2063923	1	11	0	10	1	0	10	1	0	10	1	01	1	2.07901	1.99708	2.15212	2.11482	2.02081	2.20206	2.02719	2.20131	2.3115	2.76597	2.00557	2.17333	3
chr1	243229945	243611173	381228	0	1	0	1	0	0	1	0	0	1	0	1	0	5.98061	5.93257	7.20871	6.26703	5.99637	7.67919	6.37364	6.01605	6.85746	5.56331	6.15445	7.28108	3
chr1	243263990	243320452	56462	0	1	0	1	0	0	1	0	0	1	0	1	0	5.6962	6.15063	7.33643	6.10224	5.43202	7.72676	5.87394	6.27782	6.70978	6.9357	5.9064	7.41167	1
chr1	243264191	244668463	1404272	1	01	0	10	1	0	10	0	0	11	1	10	1	3.38683	2.20564	4.78041	3.7315	2.10515	5.098	2.2394	2.48526	3.83161	2.27044	2.24356	4.92416	2
chr1	243314317	248938897	5624580	1	11	1	01	1	1	11	1	1	11	1	11	1	1.73257	1.75191	1.82951	1.76955	1.62816	1.82244	1.71277	1.77732	1.72609	1.74112	1.73398	1.83205	0
chr1	243409603	243452026	42423	0	1	0	1	0	0	1	0	0	1	0	1	0	7.58681	6.87452	8.5226	8.54888	6.24518	8.72386	7.40565	7.10039	8.50709	3.96029	6.44983	9.13638	1
chr1	243518101	244649133	1131032	1	01	0	10	1	0	10	0	0	01	1	10	1	3.38683	2.20564	4.78041	3.7315	2.10515	5.098	2.2394	2.48526	3.83161	2.27044	2.24356	4.92416	5
chr1	243677223	244923447	1246224	1	01	0	10	1	0	10	0	0	11	1	10	1	0	2.20564	0	0	2.10515	0	2.2394	2.48526	0	2.27044	2.24356	0	3
chr1	243786628	243870496	83868	0	1	0	1	0	0	1	0	0	1	0	1	0	8.14712	7.17744	8.43813	8.92002	7.19299	8.39786	8.24475	7.17765	8.72848	7.48135	7.16505	9.04443	1
chr1	243786628	248918469	5131841	1	11	1	01	1	1	11	1	1	11	1	01	1	1.73257	1.75191	1.82951	1.76955	1.62816	1.82244	1.71277	1.77732	1.72609	1.74112	1.73398	1.83205	3
chr1	243928444	244582123	653679	1	11	0	10	1	0	10	0	0	11	1	10	1	3.38683	2.20564	4.78041	3.7315	2.10515	5.098	2.2394	2.48526	3.83161	2.27044	2.24356	4.92416	4
chr1	243992591	244342015	349424	1	01	0	10	1	0	10	0	0	11	1	10	1	5.87063	5.71964	7.33836	6.3334	5.67825	7.68277	6.3958	6.2804	6.50624	5.44616	5.75546	7.48465	1
chr1	244034488	248930485	4895997	11	11	1	1	11	1	1	1	1	11	11	1	1	1.69559	1.71886	1.74095	1.71564	1.5745	1.71523	1.65202	1.68342	1.64357	1.68497	1.69486	1.73381	2
chr1	244216178	248930485	4714307	11	11	1	1	01	1	1	1	1	01	01	1	1	1.69559	1.71886	1.74095	1.71564	1.5745	1.71523	1.65202	1.68342	1.64357	1.68497	1.69486	1.73381	1
chr1	244222221	245502219	1279998	11	11	0	0	11	0	0	1	0	10	01	1	1	2.31579	2.14651	2.10784	2.30257	2.20001	2.10377	2.1117	2.2746	2.54125	2.48559	2.12158	2.10232	1
chr1	244222221	246544473	2322252	11	10	1	0	01	0	0	1	0	10	11	1	1	2.22003	2.19981	2.34145	2.2489	2.10901	2.39864	2.15969	2.42412	2.46938	2.14871	2.13792	2.35428	1
chr1	244354112	246161458	1807346	11	10	1	0	01	0	0	1	0	10	11	1	1	2.22003	2.19981	2.34145	2.2489	2.10901	2.39864	2.15969	2.42412	2.46938	2.14871	2.13792	2.35428	9
chr1	244498869	248918610	4419741	01	01	1	1	11	1	1	1	1	01	11	1	1	1.90445	1.9298	2.00948	1.93926	1.77567	1.98785	1.89024	1.91616	1.8567	1.87966	1.89168	2.00346	1
chr1	244582122	248918469	4336347	01	11	1	1	11	1	1	1	1	01	01	1	1	1.90445	1.9298	2.00948	1.93926	1.77567	1.98785	1.89024	1.91616	1.8567	1.87966	1.89168	2.00346	1
chr1	244634336	248930485	4296149	01	11	1	1	11	1	1	1	1	11	11	1	1	1.90445	1.9298	2.00948	1.93926	1.77567	1.98785	1.89024	1.91616	1.8567	1.87966	1.89168	2.00346	1
chr1	244648022	245562680	914658	01	11	0	0	11	0	0	1	0	10	01	1	1	2.54082	2.35203	2.51596	2.5607	2.48421	2.56504	2.46727	2.61124	2.94767	3.40292	2.35126	2.52428	5
chr1	244692060	245647727	955667	01	11	0	0	11	0	0	1	0	10	11	1	1	2.54082	2.35203	2.51596	2.5607	2.48421	2.56504	2.46727	2.61124	2.94767	3.40292	2.35126	2.52428	9
chr1	244703897	246652909	1949012	11	10	1	0	11	0	0	1	0	10	01	1	1	2.77441	2.75566	3.16056	2.86431	2.66525	3.27893	2.84669	3.18016	3.2005	2.67551	1.84364	3.19096	8
chr1	244808203	244860982	52779	1	1	0	0	1	0	0	0	0	1	1	0	0	0	0	0	0	0	0	0	0	0	0	0	0	2
chr1	244828694	244953935	125241	1	1	0	0	1	0	0	0	0	1	1	0	0	0	0	0	0	0	0	0	0	0	0	0	0	2
chr1	245115434	245808648	693214	1	1	0	0	1	0	0	1	0	0	1	1	0	0	0	0	0	0	0	0	0	0	0	0	0	3
chr1	245177850	248918230	3740380	11	11	1	1	01	1	1	11	1	1	01	01	1	0.0387005	2.15113	0.0281378	0.035622	1.88773	0.0273979	2.07254	2.07108	0.0387264	2.09017	2.11523	0.0271886	0
chr1	245312814	248918469	3605655	11	01	1	1	11	1	1	11	1	1	01	11	1	0.0387005	2.15113	0.0281378	0.035622	1.88773	0.0273979	2.07254	2.07108	0.0387264	2.09017	2.11523	0.0271886	0
chr1	245502160	248938897	3436737	01	01	1	1	11	1	1	01	1	1	01	11	1	0.0387005	2.15113	0.0281378	0.035622	1.88773	0.0273979	2.07254	2.07108	0.0387264	2.09017	2.11523	0.0271886	0
chr1	245584221	248918610	3334389	11	11	1	1	01	1	1	11	1	1	11	11	1	0.0387005	2.15113	0.0281378	0.035622	1.88773	0.0273979	2.07254	2.07108	0.0387264	2.09017	2.11523	0.0271886	0
chr1	246401741	248930485	2528744	01	1	11	1	01	1	1	11	1	1	11	01	1	0.0419737	2.04944	0.0307367	0.0386312	1.79585	0.0297255	1.95442	1.81431	0.0409636	2.00415	2.05453	0.0296252	0
chr1	246689896	248887700	2197804	01	1	01	1	11	1	1	11	1	1	01	11	1	0.0419737	2.04944	0.0307367	0.0386312	1.79585	0.0297255	2.52127	1.81431	0.0409636	2.52498	2.58224	0.0296252	0
chr10	26905	5260203	5233298	0	11	0	0	01	11	11	0	0	0	01	0	0	1.50961	1.81098	1.96658	1.90643	1.82091	1.9894	1.97374	1.94723	1.88185	1.86208	1.84008	1.98332	0
chr10	54085	1028770	974685	0	10	0	0	10	10	11	0	1	0	10	0	1	1.96557	2.72663	3.65138	2.9596	2.70362	3.74643	3.01175	3.05371	2.52453	2.67106	2.7912	3.7263	5
chr10	54085	1235330	1181245	0	10	0	0	10	10	11	0	1	0	10	0	1	1.96557	2.20797	3.65138	2.9596	1.96894	2.00387	2.10866	1.88262	1.76399	2.67106	1.95913	3.7263	8
chr10	54085	144938	90853	0	1	0	0	1	1	1	0	0	0	1	0	0	0	4.61977	5.41075	4.84314	4.21158	5.44824	4.6693	4.7389	4.72555	3.85809	4.62321	5.4855	1
chr10	54085	1600803	1546718	0	10	0	0	10	10	01	0	1	0	10	0	1	1.96557	2.20797	3.65138	2.9596	1.96894	2.00387	2.10866	1.88262	1.76399	1.89309	1.95913	3.7263	1
chr10	54085	4391014	4336929	1	10	1	1	11	01	11	0	0	0	01	1	1	1.48157	1.97293	2.15292	2.0857	1.99089	2.17918	2.14244	2.04681	2.01391	1.98675	2.00486	2.17051	1
chr10	54085	4719396	4665311	1	10	1	1	01	11	11	0	0	0	01	1	1	1.48157	1.97293	2.15292	2.0857	1.99089	2.17918	2.14244	2.04681	2.01391	1.98675	2.00486	2.17051	1
chr10	54085	646088	592003	0	1	0	0	1	1	1	0	0	0	1	0	0	0	0	0	0	0	0	0	0	0	0	0	0	2
chr10	54085	774249	720164	0	1	0	0	1	1	1	0	0	0	1	0	0	0	0	0	0	0	0	0	0	0	0	0	0	2
chr10	54085	835258	781173	0	1	0	0	1	1	1	0	0	0	1	0	0	0	0	0	0	0	0	0	0	0	0	0	0	3
chr10	69259	6209368	6140109	0	01	0	0	11	01	01	0	1	0	01	0	1	1.5795	1.69452	1.81786	1.74536	1.68735	1.83739	1.65928	1.78963	1.71957	1.71844	1.69928	1.83128	1
chr10	70104	1531026	1460922	0	10	0	0	10	10	11	0	1	0	10	0	1	1.96557	2.20797	3.65138	2.9596	1.96894	2.00387	2.10866	1.88262	1.76399	1.89309	1.95913	3.7263	8
chr10	70104	908831	838727	0	1	0	0	1	1	1	0	0	0	1	0	0	0	0	0	0	0	0	0	0	0	0	0	0	3
chr10	70477	1042794	972317	0	10	0	0	10	10	01	0	1	0	10	0	1	1.96557	2.72663	3.65138	2.9596	2.70362	3.74643	3.01175	3.05371	2.52453	2.67106	2.7912	3.7263	1
chr10	70477	1759743	1689266	0	10	0	0	10	10	01	0	1	0	10	0	1	1.96557	2.20797	3.65138	2.9596	1.96894	2.00387	2.10866	1.88262	1.76399	1.89309	1.95913	3.7263	0
chr10	70477	312686	242209	0	1	0	0	1	1	1	0	0	0	1	0	0	0	0	0	0	0	0	0	0	0	0	0	0	3
chr10	70477	770688	700211	0	1	0	0	1	1	1	0	0	0	1	0	0	0	0	0	0	0	0	0	0	0	0	0	0	7
chr10	70535	405043	334508	0	1	0	0	1	1	1	0	0	0	1	0	0	0	0	0	0	0	0	0	0	0	0	0	0	2
chr10	73912	3568826	3494914	0	11	0	0	11	01	11	0	0	0	11	0	0	1.90943	1.88639	1.98638	1.97568	1.87451	1.98569	2.01301	1.9137	1.82823	1.92208	1.90527	1.99914	0
chr10	73912	4605842	4531930	1	10	1	1	01	11	11	0	0	0	01	1	1	1.48157	1.97293	2.15292	2.0857	1.99089	2.17918	2.14244	2.04681	2.01391	1.98675	2.00486	2.17051	0
chr10	74060	6878038	6803978	0	11	0	0	11	01	11	0	1	0	11	0	1	1.5795	1.56821	1.65415	1.62031	1.57128	1.66116	1.65928	1.6351	1.60682	1.58864	1.5742	1.66391	1
chr10	87457	2482736	2395279	1	10	0	0	10	10	01	1	1	1	10	1	1	2.04924	1.91317	2.1886	2.14475	1.96229	2.1587	2.1567	1.97099	1.73988	1.97803	2.05283	2.1995	1
chr10	90220	1843892	1753672	0	10	0	0	10	10	11	0	1	0	10	0	1	1.96557	2.20797	3.65138	2.0568	1.96894	2.00387	2.10866	1.88262	1.76399	1.89309	1.95913	3.7263	1
chr10	90420	228837	138417	0	1	0	0	1	1	1	0	0	0	1	0	0	0	0	0	0	0	0	0	0	0	0	0	0	1
chr10	90420	3058742	2968322	0	01	0	0	11	11	01	0	0	0	11	0	0	2.13379	2.06321	2.39896	2.25361	2.11855	2.43708	2.32883	2.17936	2.03604	2.12225	2.15967	2.42557	1
chr10	90420	6769994	6679574	0	01	0	0	11	01	11	0	1	0	01	0	1	1.5795	1.56821	1.65415	1.62031	1.57128	1.66116	1.65928	1.6351	1.60682	1.58864	1.5742	1.66391	1
chr10	90420	8442783	8352363	1	10	1	1	10	10	10	1	1	1	10	1	1	1.45747	1.45062	1.52189	1.56732	1.45576	1.53424	1.50567	1.49662	1.46524	1.52788	1.467	1.53069	2
chr10	90420	8808646	8718226	1	10	1	1	10	10	10	1	1	1	10	1	1	1.45747	1.45062	1.52189	1.48479	1.45576	1.53424	1.50567	1.49662	1.46524	1.4501	1.467	1.53069	2
chr10	92937	5118753	5025816	0	11	0	0	11	11	11	0	0	0	11	0	0	1.50961	1.81098	1.96658	1.90643	1.82091	1.9894	1.97374	1.94723	1.88185	1.86208	1.84008	1.98332	1
chr10	138230	558661	420431	0	1	0	0	1	1	1	0	0	0	1	0	0	1.99245	4.04871	4.63179	4.03757	3.90036	4.89823	4.30842	4.8473	4.78516	4.10814	3.79348	4.71751	2
chr10	1601171	9203729	7602558	1	0	1	1	0	0	10	1	11	1	0	1	1	1.38691	1.59698	1.70765	1.61456	1.56814	1.72871	1.63921	1.63598	1.57928	1.58449	1.63376	1.71684	1
chr10	2550920	8442783	5891863	01	0	1	1	0	0	10	11	01	11	0	11	1	1.30107	1.7379	1.52468	1.55557	1.46415	1.53847	1.50923	1.52099	1.52266	1.54102	1.48962	1.53226	1
chr10	3076971	6208037	3131066	0	11	0	0	11	11	11	0	1	0	11	0	1	2.12131	2.58093	3.02668	2.6399	2.54724	3.12807	2.32936	2.88247	2.76188	2.62226	2.6362	3.07302	0
chr10	7335330	9087168	1751838	1	10	1	1	0	0	10	11	01	1	10	01	1	1.90808	2.57884	2.85346	2.71089	2.52384	2.87769	2.19854	2.55382	2.40909	2.56113	2.85804	2.85685	7
chr10	7969192	9954123	1984931	1	10	1	1	0	0	10	11	11	1	10	11	1	2.35988	2.21679	2.88379	2.38492	2.31477	2.84368	2.36439	2.21317	2.44008	2.29496	2.40115	2.3873	2
chr10	8014325	8076702	62377	1	0	1	1	0	0	0	1	1	1	0	1	0	0	0	0	0	0	0	0	0	0	0	0	0	2
chr10	9095525	17185169	8089644	11	0	11	10	1	1	1	01	10	10	1	11	1	1.67441	1.6696	1.74664	1.81984	1.75662	1.76088	1.69985	1.69717	1.71229	1.70043	1.59377	1.75811	0
chr10	12333252	13948472	1615220	0	11	0	0	01	1	11	0	0	0	11	0	1	2.615	0.724797	3.48265	2.61203	2.49533	3.47854	3.19468	2.6347	2.76588	3.29064	0.68046	3.52555	0
chr10	12791157	13136866	345709	0	11	0	0	11	1	11	0	0	0	01	0	1	6.21659	0.69011	7.83975	6.65403	5.94241	7.84615	6.53451	6.97954	6.23683	6.234	0.694163	8.05624	1
chr10	13109102	13136886	27784	0	1	0	0	1	1	1	0	0	0	1	0	0	0	0	0	0	0	0	0	0	0	0	0	0	1
chr10	13109122	13183100	73978	0	1	0	0	1	1	1	0	0	0	1	0	0	0	0	0	0	0	0	0	0	0	0	0	0	1
chr10	14844416	15150430	306014	0	10	0	0	01	11	11	0	1	0	01	1	1	3.4742	5.55429	7.50962	3.62612	3.64705	7.94073	6.1015	5.01212	3.58243	6.24905	5.99801	7.74093	0
chr10	14939789	14954030	14241	0	1	0	0	1	1	1	0	0	0	1	0	0	5.39192	10.85	13.2998	5.72993	0	13.4596	11.1962	6.89746	5.51272	11.6066	10.1265	15.3768	1
chr10	24111340	25350640	1239300	01	0	11	1	11	10	10	1	11	1	10	11	1	2.97522	2.83323	3.31183	3.08724	3.08632	2.64784	3.18375	3.01494	2.29455	3.0193	3.16762	3.34367	0
chr10	25484472	26963308	1478836	10	1	10	10	11	0	1	11	11	10	1	01	1	2.84703	3.30845	3.27845	2.86856	2.75204	3.37411	3.01896	3.0329	2.4015	2.95203	3.08258	3.32159	0
chr10	26187752	26204430	16678	0	1	0	0	1	0	1	1	1	0	1	1	0	9.20746	5.02816	13.1508	11.2406	9.45721	10.175	9.67387	8.85191	7.30269	9.14054	7.1891	13.7699	1
chr10	26716418	26733578	17160	0	1	0	0	1	0	1	1	1	0	1	1	0	0	0	0	0	0	0	0	0	0	0	0	0	1
chr10	26823015	30248926	3425911	0	01	0	0	01	1	01	10	10	0	01	10	1	2.53482	2.43415	2.855	2.64544	2.61087	2.93044	2.76977	2.70359	2.84322	2.61036	2.58784	2.90336	1
chr10	27046684	30228891	3182207	0	1	0	0	01	11	01	0	10	0	11	0	1	2.38166	2.24664	2.5838	2.4738	2.45071	2.64103	2.5778	2.5227	2.7003	2.463	2.38321	2.62744	1
chr10	27767969	30046085	2278116	0	1	0	0	01	01	01	0	10	0	11	0	1	2.77141	2.6979	3.27673	2.95636	2.90248	3.38554	3.13486	3.12517	3.26348	2.98398	2.8878	3.34627	1
chr10	27934999	28000048	65049	0	0	0	0	11	11	11	0	10	0	01	0	1	8.8163	8.85255	10.1163	10.2287	8.53301	10.1253	10.337	9.91551	10.033	8.75052	8.67683	10.4479	1
chr10	27940402	27969505	29103	0	0	0	0	1	1	1	0	1	0	1	0	0	8.72414	8.93241	10.4998	10.1494	8.72043	10.6641	9.35439	9.6612	10.0621	9.28453	8.37986	10.9403	1
chr10	28573946	28627874	53928	0	0	0	0	1	1	1	0	0	0	1	0	0	9.32799	7.66682	10.5639	10.6201	8.9906	10.5373	10.4844	9.77536	11.2935	9.58075	8.9962	10.9284	1
chr10	31136752	32310252	1173500	0	10	0	0	11	11	11	0	0	0	11	0	1	2.73926	2.59538	2.73509	2.80422	2.70418	2.74974	2.82422	3.27761	2.9067	2.74784	2.76097	2.74459	4
chr10	31999919	38119681	6119762	0	10	1	1	10	10	10	1	1	1	10	0	1	0	0	1.94831	0	1.69157	1.96351	0	0	0	0	0	1.62699	0
chr10	34546660	34686264	139604	0	0	0	0	1	1	1	0	0	0	1	0	0	0	0	0	0	0	0	0	0	0	0	0	0	1
chr10	34686263	35684215	997952	0	0	0	0	11	11	01	0	0	0	11	0	0	0	0	2.7124	0	2.22389	2.64603	0	0	0	0	0	2.72817	0
chr10	36860943	45674428	8813485	10	1	10	0	1	0	1	10	01	10	1	0	1	0	0	1.8088	0	1.79864	1.69275	0	0	0	0	0	1.71671	1
chr10	42395200	50877059	8481859	0	1	0	0	1	1	1	10	10	10	0	0	1	0	0	1.9268	0	1.90058	1.94763	0	0	0	0	0	0.235724	1
chr10	42884293	52265317	9381024	1	0	1	1	0	0	0	01	01	11	0	1	1	0	0	1.88995	0	1.69806	1.79348	0	0	0	0	0	1.90374	1
chr10	43300731	43541960	241229	0	0	0	0	1	1	0	0	1	0	0	0	0	1.21915	0	7.06479	0	3.45206	3.28397	0	0	0	0	0	4.10051	2
chr10	45710241	49929364	4219123	0	11	0	0	11	1	01	0	11	0	10	0	1	0	2.20969	2.44817	2.30189	0.247105	0	2.31411	0	0	0	2.09369	2.46105	0
chr10	45710241	50151325	4441084	0	01	0	0	01	1	11	0	10	0	10	0	1	0	2.3737	2.66754	2.46624	0.229559	2.7028	2.49003	0	2.55904	0	2.23056	2.69008	0
chr10	45710247	50021141	4310894	0	11	0	0	11	1	11	0	10	0	10	0	1	0	2.3737	2.66754	2.46624	0.229559	2.7028	2.49003	0	2.55904	0	2.23056	2.69008	0
chr10	45728997	49929364	4200367	0	01	0	0	11	1	11	0	01	0	10	0	1	0	2.20969	2.44817	2.30189	0.247105	0	2.31411	0	0	0	2.09369	2.46105	0
chr10	45729915	50114596	4384681	0	11	0	0	11	1	01	0	10	0	10	0	1	0	2.3737	2.66754	2.46624	0.229559	2.7028	2.49003	0	2.55904	0	2.23056	2.69008	0
chr10	45739908	50114403	4374495	0	01	0	0	11	1	11	0	10	0	10	0	1	0	2.3737	2.66754	2.46624	0.229559	2.7028	2.49003	0	2.55904	0	2.23056	2.69008	0
chr10	45746608	49929364	4182756	0	01	0	0	11	1	01	0	11	0	10	0	1	0	2.20969	2.44817	2.30189	0.247105	0	2.31411	0	0	0	2.09369	2.46105	0
chr10	45792372	50101805	4309433	0	11	0	0	11	1	01	0	10	0	10	0	1	0	2.3737	2.66754	2.46624	0.229559	2.7028	2.49003	0	2.55904	0	2.23056	2.69008	0
chr10	45810007	50066466	4256459	0	01	0	0	01	1	01	0	10	0	10	0	1	0	2.3737	2.66754	2.46624	0.229559	2.7028	2.49003	0	2.55904	0	2.23056	2.69008	0
chr10	45931516	49929364	3997848	0	11	0	0	01	1	11	0	11	0	10	0	1	0	2.20969	2.44817	2.30189	0.247105	0	2.31411	0	0	0	2.09369	2.46105	0
chr10	45931516	49929364	3997848	0	11	0	0	01	1	11	0	01	0	10	0	1	0	2.20969	2.44817	2.30189	0.247105	0	2.31411	0	0	0	2.09369	2.46105	0
chr10	45931516	49929364	3997848	0	11	0	0	01	1	11	0	01	0	10	0	1	0	2.20969	2.44817	2.30189	0.247105	0	2.31411	0	0	0	2.09369	2.46105	0
chr10	45931516	49983711	4052195	0	01	0	0	11	1	11	0	11	0	10	0	1	0	2.20969	2.44817	2.30189	0.247105	0	2.31411	0	0	0	2.09369	2.46105	0
chr10	45931516	50062626	4131110	0	11	0	0	11	1	11	0	10	0	10	0	1	0	2.3737	2.66754	2.46624	0.229559	2.7028	2.49003	0	2.55904	0	2.23056	2.69008	0
chr10	45931516	50062626	4131110	0	01	0	0	11	1	11	0	10	0	10	0	1	0	2.3737	2.66754	2.46624	0.229559	2.7028	2.49003	0	2.55904	0	2.23056	2.69008	0
chr10	45931516	50066466	4134950	0	11	0	0	11	1	11	0	10	0	10	0	1	0	2.3737	2.66754	2.46624	0.229559	2.7028	2.49003	0	2.55904	0	2.23056	2.69008	0
chr10	45931516	50114596	4183080	0	11	0	0	11	1	01	0	10	0	10	0	1	0	2.3737	2.66754	2.46624	0.229559	2.7028	2.49003	0	2.55904	0	2.23056	2.69008	0
chr10	45931516	50114596	4183080	0	11	0	0	11	1	11	0	10	0	10	0	1	0	2.3737	2.66754	2.46624	0.229559	2.7028	2.49003	0	2.55904	0	2.23056	2.69008	0
chr10	45931516	50143902	4212386	0	01	0	0	11	1	11	0	10	0	10	0	1	0	2.3737	2.66754	2.46624	0.229559	2.7028	2.49003	0	2.55904	0	2.23056	2.69008	0
chr10	45931516	50143995	4212479	0	11	0	0	01	1	11	0	10	0	10	0	1	0	2.3737	2.66754	2.46624	0.229559	2.7028	2.49003	0	2.55904	0	2.23056	2.69008	0
chr10	45931516	50143996	4212480	0	11	0	0	01	1	11	0	10	0	10	0	1	0	2.3737	2.66754	2.46624	0.229559	2.7028	2.49003	0	2.55904	0	2.23056	2.69008	0
chr10	45931516	50655311	4723795	0	11	0	0	01	1	01	0	10	0	10	0	1	0	2.3737	2.66754	2.46624	0.229559	2.7028	2.49003	0	2.55904	0	2.23056	2.69008	0
chr10	45999929	49937908	3937979	0	01	0	0	01	1	01	0	11	0	10	0	1	0	2.20969	2.44817	2.30189	0.247105	0	2.31411	0	0	0	2.09369	2.46105	0
chr10	45999929	49937908	3937979	0	11	0	0	11	1	11	0	11	0	10	0	1	0	2.20969	2.44817	2.30189	0.247105	0	2.31411	0	0	0	2.09369	2.46105	0
chr10	45999929	49959916	3959987	0	11	0	0	01	1	01	0	01	0	10	0	1	0	2.20969	2.44817	2.30189	0.247105	0	2.31411	0	0	0	2.09369	2.46105	0
chr10	45999929	49959916	3959987	0	01	0	0	11	1	11	0	11	0	10	0	1	0	2.20969	2.44817	2.30189	0.247105	0	2.31411	0	0	0	2.09369	2.46105	0
chr10	45999929	49959916	3959987	0	01	0	0	01	1	01	0	01	0	10	0	1	0	2.20969	2.44817	2.30189	0.247105	0	2.31411	0	0	0	2.09369	2.46105	0
chr10	46157932	50098267	3940335	0	11	0	0	11	11	11	0	10	0	0	0	1	0	2.38468	2.9791	2.4096	2.64048	3.01168	2.81138	2.88314	2.8724	2.74723	2.20363	2.46826	0
chr10	46157934	49873514	3715580	0	01	0	0	11	01	11	0	01	0	0	0	0	0	2.31279	2.67789	2.34408	2.48745	3.51974	2.57205	2.61484	3.31418	2.5613	2.15355	2.74292	0
chr10	47300651	47368829	68178	0	1	0	0	1	1	1	0	0	0	0	0	0	0	0	0	0	0	0	0	0	0	0	0	0	1
chr10	47348484	47368829	20345	0	1	0	0	1	1	1	0	0	0	0	0	0	0	6.41667	11.055	9.44092	0	11.3782	8.94459	9.10139	9.53451	7.02795	5.07205	10.4876	1
chr10	47987500	49433706	1446206	0	11	0	0	11	11	11	0	1	0	0	0	1	0	2.76647	4.25849	3.96129	3.67609	4.3041	3.90233	3.95855	3.88285	2.75992	2.50262	4.322	0
chr10	47987500	49929364	1941864	0	11	0	0	11	01	11	0	1	0	0	0	1	0	2.41311	2.98033	2.84215	2.75371	0	2.83101	2.82087	0	2.40097	2.20662	3.0003	0
chr10	48170312	49926594	1756282	0	11	0	0	11	11	11	0	01	0	10	0	1	0	2.88572	2.76351	2.83979	2.82932	0	2.81386	3.03332	0	2.95099	2.31225	2.76271	0
chr10	48170312	49929364	1759052	0	11	0	0	01	01	11	0	11	0	10	0	1	0	2.88572	2.76351	2.83979	2.82932	0	2.81386	3.03332	0	2.95099	2.31225	2.76271	0
chr10	49458804	49665056	206252	0	1	0	0	1	1	1	0	1	0	0	0	0	2.0332	3.85722	4.88939	4.80473	4.45962	5.90252	6.86726	4.04338	4.89983	5.79777	4.56569	6.00796	1
chr10	49614169	49665066	50897	0	1	0	0	1	1	1	0	1	0	0	0	0	0	0	0	0	0	0	0	0	0	0	0	0	1
chr10	53051045	54726547	1675502	01	0	01	01	0	0	0	11	11	11	0	11	0	2.93809	3.12471	2.7623	2.9468	2.92693	3.26859	3.11089	3.16411	2.4509	2.56526	3.20164	2.7714	3
chr10	53216382	54155592	939210	01	0	01	01	0	0	0	01	01	01	0	11	0	3.04251	3.12471	3.29774	3.08898	2.92693	3.26859	3.11089	3.16411	2.4509	2.56526	3.20164	2.7714	1
chr10	53232076	53535299	303223	1	0	1	1	0	0	0	1	1	1	0	1	0	5.16016	5.5995	7.32367	5.7575	4.89162	7.36671	5.88256	6.00853	5.30022	4.4743	6.11694	7.40855	0
chr10	53709136	53886193	177057	1	0	1	1	0	0	0	1	1	1	0	1	0	0	0	0	0	0	0	0	0	0	0	0	0	1
chr10	53806568	54528412	721844	11	0	01	11	0	0	0	01	11	11	0	01	0	2.96638	4.20781	3.29335	3.08385	3.38643	5.20196	4.20395	4.24448	2.57282	2.66111	4.60187	3.31454	1
chr10	53806568	54664272	857704	01	0	11	01	0	0	0	01	01	11	0	11	0	2.96638	4.20781	3.29335	3.08385	3.38643	5.20196	4.20395	4.24448	2.57282	2.66111	4.60187	3.31454	1
chr10	53806578	54664262	857684	11	0	11	11	0	0	0	01	01	11	0	01	0	2.96638	4.20781	3.29335	3.08385	3.38643	5.20196	4.20395	4.24448	2.57282	2.66111	4.60187	3.31454	1
chr10	53821857	54528402	706545	11	0	01	11	0	0	0	01	11	11	0	01	0	2.96638	4.20781	3.29335	3.08385	3.38643	5.20196	4.20395	4.24448	2.57282	2.66111	4.60187	3.31454	1
chr10	53830189	62230890	8400701	01	1	01	11	1	1	1	11	01	01	0	11	1	1.80882	1.80762	1.9313	1.83666	1.74084	1.93916	1.84085	1.82454	1.78895	1.75401	1.83962	1.94326	0
chr10	53903232	54664272	761040	11	0	01	11	0	0	0	01	11	01	0	01	0	2.96638	4.20781	3.29335	3.08385	3.38643	5.20196	4.20395	4.24448	2.57282	2.66111	4.60187	3.31454	1
chr10	53938804	54664272	725468	01	0	01	11	0	0	0	11	11	01	0	11	0	2.96638	4.20781	3.29335	3.08385	3.38643	5.20196	4.20395	4.24448	2.57282	2.66111	4.60187	3.31454	1
chr10	53954458	54098171	143713	11	0	01	11	0	0	0	01	01	11	0	11	0	6.25678	5.88986	12.0783	7.11602	4.83891	7.47339	6.03988	6.12857	3.99289	3.83645	6.12746	4.43129	1
chr10	53976704	54036062	59358	01	0	01	11	0	0	0	01	11	11	0	11	0	0	6.82981	13.5947	9.29404	5.35042	7.6499	6.89426	7.8697	4.91948	4.80201	6.73229	6.14557	1
chr10	54069817	54963276	893459	1	0	1	1	0	0	0	1	1	1	0	1	0	0	0	0	0	0	0	0	0	0	0	0	0	1
chr10	54079424	54153099	73675	1	0	1	1	0	0	0	1	1	1	0	1	0	0	6.82912	14.0199	9.65099	5.49904	7.64672	6.98782	7.8326	4.85051	4.86271	6.7545	6.31125	1
chr10	54089973	54236941	146968	1	0	1	1	0	0	0	1	1	1	0	1	0	0	0	0	0	0	0	0	0	0	0	0	0	1
chr10	54089983	54195889	105906	1	0	1	1	0	0	0	1	1	1	0	1	0	0	0	0	0	0	0	0	0	0	0	0	0	1
chr10	54153089	54176091	23002	1	0	1	1	0	0	0	1	1	1	0	1	0	0	0	0	0	0	0	0	0	0	0	0	0	1
chr10	54178371	54280446	102075	1	0	1	1	0	0	0	1	1	1	0	1	0	0	0	0	0	0	0	0	0	0	0	0	0	1
chr10	54182896	54294570	111674	1	0	1	1	0	0	0	1	1	1	0	1	0	0	0	0	0	0	0	0	0	0	0	0	0	1
chr10	54271449	63900638	9629189	10	1	10	10	1	1	1	11	11	10	0	11	1	1.63129	1.56944	1.69109	1.64443	1.56349	0	0	1.56923	0	0	1.54728	1.70053	0
chr10	54287238	57268543	2981305	01	0	01	11	0	0	0	01	01	01	0	11	0	2.41403	2.16065	2.57646	2.47093	2.49243	2.55737	2.45365	2.09916	2.19631	2.12478	2.23467	2.57875	5
chr10	54317270	54346484	29214	1	0	1	1	0	0	0	1	1	1	0	1	0	0	0	0	0	0	0	0	0	0	0	0	0	1
chr10	54317270	54664277	347007	1	0	1	1	0	0	0	1	1	1	0	1	0	4.37741	5.73129	4.7403	4.6754	4.90701	7.48072	6.20649	6.15136	4.50023	4.25009	6.17868	4.79896	1
chr10	54346354	54378952	32598	1	0	1	1	0	0	0	1	1	1	0	1	0	8.17673	7.42955	14.3745	9.22685	0	7.97	7.13341	8.00307	5.14233	5.08691	6.99405	6.27405	1
chr10	54527801	54664272	136471	1	0	1	1	0	0	0	1	1	1	0	1	0	0	0	0	0	0	0	0	0	0	0	0	0	1
chr10	54690787	54898513	207726	1	0	1	1	0	0	0	1	1	1	0	1	0	0	0	0	0	0	0	0	0	0	0	0	0	1
chr10	55828167	62452248	6624081	01	1	11	01	1	1	1	11	01	01	0	11	1	1.82741	1.83652	1.95221	1.86115	0.237599	1.96117	1.87026	2.03284	1.8811	1.75093	1.83581	1.96951	0
chr10	66634652	68913719	2279067	10	1	10	10	11	1	1	10	10	10	1	10	1	2.52621	2.53468	2.84847	2.55694	2.43793	2.89249	2.62863	2.60124	2.64545	2.43001	2.57697	2.85875	0
chr10	68989258	69005731	16473	0	11	0	0	11	01	01	0	0	0	11	0	0	10.8739	11.0493	13.6274	12.0543	0	8.21012	11.526	12.3604	7.32102	9.65739	9.81387	13.5715	1
chr10	71439821	71741931	302110	0	1	0	0	1	1	1	0	0	0	1	0	0	5.24873	5.32909	5.84436	5.7164	5.13859	5.85163	5.24007	0.148716	5.54442	6.79347	6.28028	5.92981	1
chr10	71784276	71797230	12954	0	1	0	0	1	1	1	0	0	0	1	0	0	0	0	0	0	0	0	0	0	0	0	0	0	1
chr10	72128081	72161674	33593	0	1	0	0	1	1	1	0	0	0	1	0	0	7.16377	0.207324	0	0.215817	0	0.208562	8.64182	8.93269	0.302595	4.83828	5.66537	0.352005	1
chr10	72720627	75612374	2891747	0	11	0	0	11	10	01	0	0	0	10	0	1	2.5166	0	0.127479	0	2.34619	0.138702	2.51349	2.41079	0	2.45288	2.51214	0.125484	1
chr10	73782308	77669237	3886929	0	01	0	0	01	01	11	0	0	0	10	0	1	2.71307	2.58603	2.89695	2.76131	2.61551	2.95205	2.73513	2.83423	2.92782	2.55678	2.55441	2.92018	1
chr10	73899257	73977195	77938	0	1	0	0	1	1	1	0	0	0	1	0	0	0	9.51279	0	10.3354	9.94767	0	11.0289	10.8994	6.53411	9.88742	9.09602	0	1
chr10	74814377	74867652	53275	0	1	0	0	1	1	1	0	0	0	1	0	0	0	0	0	0	0	0	0	0	0	0	0	0	1
chr10	79201632	79559978	358346	0	1	0	0	1	1	1	0	0	0	1	0	0	0.202032	0.180837	0.140664	0	0.174701	0.136851	0.157607	3.63974	0.176251	4.00548	3.89872	0.143021	1
chr10	79689359	87223773	7534414	0	11	0	0	01	11	11	0	0	0	11	1	1	0	1.88683	2.05756	1.97667	1.88576	2.04507	1.95525	1.92117	1.75344	1.92877	1.96186	2.06751	1
chr10	79697995	87493673	7795678	0	01	0	0	11	01	11	0	0	0	11	1	1	0	1.88683	1.8843	1.97667	1.88576	2.04507	1.95525	1.92117	1.75344	1.92877	1.96186	2.06751	1
chr10	79719428	87358394	7638966	0	11	0	0	01	11	01	0	0	0	11	1	1	0	1.88683	1.8843	1.97667	1.88576	2.04507	1.95525	1.92117	1.75344	1.92877	1.96186	2.06751	1
chr10	79802021	87068261	7266240	0	11	0	0	11	01	11	0	0	0	11	1	1	0	1.88683	2.05756	1.97667	1.88576	2.04507	1.95525	1.92117	1.75344	1.92877	1.96186	2.06751	1
chr10	79802021	87358394	7556373	0	11	0	0	11	01	11	0	0	0	11	1	1	0	1.88683	1.8843	1.97667	1.88576	2.04507	1.95525	1.92117	1.75344	1.92877	1.96186	2.06751	1
chr10	79825544	87341943	7516399	0	01	0	0	11	11	11	0	0	0	11	1	1	0	1.88683	1.8843	1.97667	1.88576	2.04507	1.95525	1.92117	1.75344	1.92877	1.96186	2.06751	1
chr10	79838010	87191590	7353580	0	11	0	0	11	11	11	0	0	0	11	1	1	0	1.88683	2.05756	1.97667	1.88576	2.04507	1.95525	1.92117	1.75344	1.92877	1.96186	2.06751	1
chr10	79857503	87221204	7363701	0	11	0	0	11	11	01	0	0	0	01	1	1	0	1.88683	2.05756	1.97667	1.88576	2.04507	1.95525	1.92117	1.75344	1.92877	1.96186	2.06751	1
chr10	79857503	87387023	7529520	0	01	0	0	01	11	11	0	0	0	01	1	1	0	1.88683	1.8843	1.97667	1.88576	2.04507	1.95525	1.92117	1.75344	1.92877	1.96186	2.06751	1
chr10	79870711	87213813	7343102	0	01	0	0	01	11	11	0	0	0	11	1	1	0	1.88683	2.05756	1.97667	1.88576	2.04507	1.95525	1.92117	1.75344	1.92877	1.96186	2.06751	1
chr10	79870711	87215794	7345083	0	11	0	0	11	01	11	0	0	0	11	1	1	0	1.88683	2.05756	1.97667	1.88576	2.04507	1.95525	1.92117	1.75344	1.92877	1.96186	2.06751	1
chr10	79881237	87180672	7299435	0	01	0	0	01	11	11	0	0	0	11	1	1	0	1.88683	2.05756	1.97667	1.88576	2.04507	1.95525	1.92117	1.75344	1.92877	1.96186	2.06751	1
chr10	79881237	87182117	7300880	0	01	0	0	11	01	11	0	0	0	11	1	1	0	1.88683	2.05756	1.97667	1.88576	2.04507	1.95525	1.92117	1.75344	1.92877	1.96186	2.06751	1
chr10	79882161	87068261	7186100	0	11	0	0	11	11	11	0	0	0	11	1	1	0	1.88683	2.05756	1.97667	1.88576	2.04507	1.95525	1.92117	1.75344	1.92877	1.96186	2.06751	1
chr10	79884322	87213549	7329227	0	11	0	0	01	11	01	0	0	0	01	1	1	0	1.88683	2.05756	1.97667	1.88576	2.04507	1.95525	1.92117	1.75344	1.92877	1.96186	2.06751	1
chr10	79898515	86964367	7065852	0	11	0	0	11	11	11	0	1	0	10	0	1	0	1.81425	1.96538	1.92553	1.82822	1.94138	1.87176	1.82586	1.64535	1.87226	1.89402	1.97178	1
chr10	79898515	87109827	7211312	0	01	0	0	11	11	11	0	0	0	01	1	1	0	1.88683	2.05756	1.97667	1.88576	2.04507	1.95525	1.92117	1.75344	1.92877	1.96186	2.06751	1
chr10	79898515	87358394	7459879	0	01	0	0	11	11	11	0	0	0	11	1	1	0	1.88683	1.8843	1.97667	1.88576	2.04507	1.95525	1.92117	1.75344	1.92877	1.96186	2.06751	1
chr10	79925612	86951708	7026096	0	11	0	0	11	01	11	0	1	0	10	0	1	0	1.81425	1.96538	1.92553	1.82822	1.94138	1.87176	1.82586	1.64535	1.87226	1.89402	1.97178	1
chr10	79938054	87009090	7071036	0	11	0	0	01	11	11	0	0	0	11	1	1	0	1.88683	2.05756	1.97667	1.88576	2.04507	1.95525	1.92117	1.75344	1.92877	1.96186	2.06751	1
chr10	80132654	86963195	6830541	10	1	0	0	01	1	1	10	11	10	0	10	1	0	1.77884	1.8895	1.88812	1.79881	1.86264	1.83172	1.76927	1.61445	1.8364	1.8611	1.88875	1
chr10	80253503	87406698	7153195	10	1	0	0	01	1	1	10	10	10	1	11	1	0	1.82418	1.82084	1.9102	1.82849	1.94499	1.88836	1.84355	1.70063	1.86518	1.89926	1.96184	1
chr10	81619484	91459412	9839928	01	1	10	11	1	1	1	10	10	10	0	11	1	0	1.78036	1.74024	1.70504	1.66823	1.74247	1.71455	1.67558	1.66528	1.69355	1.69839	1.7435	4
chr10	84141500	84258639	117139	1	0	1	1	1	0	0	1	1	1	0	1	0	0	0	0	0	0	0	0	0	0	0	0	0	1
chr10	84195493	84222680	27187	1	0	1	1	1	0	0	1	1	1	0	1	0	3.66141	12.0378	4.66526	3.92191	0	5.05657	6.67149	12.4328	11.8498	3.95897	9.38229	4.89324	1
chr10	84434980	89150802	4715822	11	1	11	11	11	1	1	11	10	11	0	01	1	2.26742	2.43229	2.55184	2.3223	2.29756	2.61203	2.46037	2.43387	2.50543	2.32011	2.36404	2.57467	3
chr10	85006814	90849757	5842943	01	1	11	11	11	0	0	11	01	01	0	11	1	1.88606	2.02111	2.18293	2.03876	2.03892	2.21783	2.13415	1.9554	2.22016	2.04925	2.06276	2.20133	4
chr10	86138211	88549951	2411740	1	11	1	1	11	11	11	1	10	1	1	1	1	2.15536	3.02372	2.34299	2.17129	2.5954	2.41816	2.50741	2.29943	2.37283	2.07816	2.29056	2.35979	0
chr10	86234101	87777680	1543579	0	11	0	0	11	01	11	0	10	0	1	1	1	2.34182	3.11277	2.33009	2.32011	2.67549	2.34612	2.4964	5.38387	2.56711	4.29369	2.48044	2.33684	0
chr10	86668691	86954160	285469	0	1	0	0	1	1	1	0	1	0	0	0	0	0	0	0	0	0	0	0	0	0	0	0	0	1
chr10	86755015	86923729	168714	0	1	0	0	1	1	1	0	1	0	0	0	0	0	0	0	0	0	0	0	0	0	0	0	0	1
chr10	86755015	87965482	1210467	0	01	0	0	11	11	01	0	10	0	1	1	1	3.18487	3.72565	3.48148	3.19353	3.2015	3.60385	2.79007	3.63535	3.30776	2.58791	3.46484	3.53104	1
chr10	86787517	86892381	104864	0	1	0	0	1	1	1	0	1	0	0	0	0	0	0	0	0	0	0	0	0	0	0	0	0	1
chr10	86838864	86900126	61262	0	1	0	0	1	1	1	0	1	0	0	0	0	0	9.02013	13.4794	12.8588	8.44997	9.49077	11.2837	8.49062	12.1286	11.515	8.77681	15.4381	1
chr10	86838865	86876095	37230	0	1	0	0	1	1	1	0	1	0	0	0	0	5.38274	9.16328	14.9972	13.5783	0	9.93915	11.1855	8.48198	12.4362	12.5284	8.44973	17.0259	1
chr10	86838865	86900132	61267	0	1	0	0	1	1	1	0	1	0	0	0	0	0	9.02013	13.4794	12.8588	8.44997	9.49077	11.2837	8.49062	12.1286	11.515	8.77681	15.4381	1
chr10	86838865	87965482	1126617	0	01	0	0	11	11	11	0	10	0	1	1	1	3.18487	3.72565	3.48148	3.19353	3.2015	3.60385	2.79007	3.63535	3.30776	2.58791	3.46484	3.53104	1
chr10	86838979	86890061	51082	0	1	0	0	1	1	1	0	1	0	0	0	0	0	0	0	0	0	0	0	0	0	0	0	0	1
chr10	86855758	87220789	365031	0	11	0	0	01	11	11	0	10	0	1	1	1	4.06608	5.85647	8.21568	7.01282	6.18774	6.12772	7.59678	6.56432	8.36513	5.81384	6.6558	8.37123	9
chr10	86875866	86925188	49322	0	1	0	0	1	1	1	0	1	0	0	0	0	5.68607	9.63229	14.9613	14.3635	0	10.2261	12.214	8.82992	12.6404	12.0766	9.22758	16.791	1
chr10	86875867	87894129	1018262	0	11	0	0	01	11	01	0	10	0	1	1	1	3.18487	3.72565	3.48148	3.19353	3.2015	3.60385	2.79007	3.63535	3.30776	4.29369	3.46484	3.53104	1
chr10	86912229	86923719	11490	0	1	0	0	1	1	1	0	1	0	0	0	0	0	0	0	0	0	0	0	0	0	0	0	0	1
chr10	86923365	87965564	1042199	0	11	0	0	11	01	11	0	10	0	1	1	1	3.18487	3.72565	3.48148	3.19353	3.2015	3.60385	2.79007	3.63535	3.30776	2.58791	3.46484	3.53104	1
chr10	86925629	90384539	3458910	1	11	1	1	11	10	10	1	11	1	0	1	1	2.59392	2.86477	2.87486	2.64973	2.68127	2.95426	2.85848	2.74314	3.02534	2.67408	2.71236	2.9031	3
chr10	87552081	88768928	1216847	1	11	1	1	01	11	11	1	0	1	01	11	1	3.19185	3.90688	5.30198	4.32763	3.21073	3.55534	3.3687	3.13678	3.42641	3.04297	3.45901	5.39307	1
chr10	87732877	87771576	38699	0	1	0	0	1	1	1	0	0	0	1	1	0	5.1457	7.29393	7.92851	6.33782	0	8.18826	4.49413	4.92798	4.56025	9.51363	6.63776	8.96847	2
chr10	87829799	87882793	52994	0	1	0	0	1	1	1	0	0	0	1	1	0	0	0	0	0	0	0	0	0	0	0	0	0	1
chr10	87862042	87933261	71219	0	1	0	0	1	1	1	0	0	0	1	1	0	0	10.6521	7.77497	9.22632	7.65346	8.82429	6.12587	8.9496	6.93196	5.91115	9.15904	10.2048	1
chr10	87863160	87894129	30969	0	1	0	0	1	1	1	0	0	0	1	1	0	0	0	0	0	0	0	0	0	0	0	0	0	1
chr10	87863160	88948936	1085776	1	01	1	1	11	11	11	1	0	1	01	11	1	2.83302	3.38867	3.28059	3.02129	3.02658	0	3.3687	3.04203	3.42641	3.04297	3.10456	3.30744	1
chr10	87863170	87952269	89099	0	1	0	0	1	1	1	0	0	0	1	1	0	0	10.6521	7.77497	9.22632	7.65346	8.82429	6.12587	8.9496	6.93196	5.91115	9.15904	10.2048	1
chr10	87894004	87933271	39267	0	1	0	0	1	1	1	0	0	0	1	1	0	4.7728	10.5564	8.07246	9.25546	0	9.21068	5.88649	9.25141	6.34522	6.58333	9.07053	10.6649	1
chr10	87894014	87965482	71468	0	1	0	0	1	1	1	0	0	0	1	1	0	0	10.6521	7.77497	9.22632	7.65346	8.82429	6.12587	8.9496	6.93196	5.91115	9.15904	10.2048	1
chr10	87925502	87965482	39980	0	1	0	0	1	1	1	0	0	0	1	1	0	4.88134	10.443	8.05175	9.38174	0	9.29987	6.25018	9.38175	6.48759	6.66159	9.19972	10.7252	1
chr10	87925502	87965564	40062	0	1	0	0	1	1	1	0	0	0	1	1	0	4.88134	10.443	8.05175	9.38174	0	9.29987	6.25018	9.38175	6.48759	6.66159	9.19972	10.7252	1
chr10	87931025	87958039	27014	0	1	0	0	1	1	1	0	0	0	1	1	0	4.88134	10.443	8.05175	9.38174	0	9.29987	6.25018	9.38175	6.48759	6.66159	9.19972	10.7252	1
chr10	88770844	89328078	557234	11	11	01	01	11	11	11	11	0	11	10	11	1	3.7584	4.40915	5.32444	4.14986	2.90708	3.38133	3.11162	3.00538	3.11109	2.89672	4.30536	5.4341	1
chr10	88989498	89247668	258170	11	01	11	11	11	01	01	11	0	01	10	11	1	6.00818	6.5757	7.80466	6.68605	5.96616	8.17712	4.90683	6.65361	4.92183	4.49398	6.27817	8.03837	1
chr10	89338660	89612048	273388	1	1	1	1	1	1	1	1	0	1	0	1	0	5.396	5.60023	7.44371	5.88724	5.51767	0.0962345	3.66073	6.34889	3.39017	7.26295	5.9892	7.60149	1
chr10	90908123	97210627	6302504	10	01	10	10	01	1	1	10	10	10	1	10	1	2.09943	2.03305	2.20789	2.12918	2.055	2.19604	2.06658	2.16192	1.99162	2.08064	2.1069	2.21966	1
chr10	91426769	94060529	2633760	10	01	0	10	11	10	10	0	1	0	1	01	1	2.47889	2.41467	2.62009	2.51583	2.40548	2.6308	2.46941	2.55504	2.47385	2.42917	2.45314	2.63336	1
chr10	92148413	100049966	7901553	0	11	0	0	01	01	01	0	0	0	11	0	0	1.84156	1.76848	1.89101	1.84829	0.145968	0.115127	0	1.90126	0	0.131276	1.89259	1.89686	1
chr10	92626679	97755102	5128423	0	11	0	0	11	11	01	0	0	0	11	0	0	1.8165	1.71133	1.99483	2.14252	1.83658	1.95482	1.85716	2.54391	1.75528	1.90039	2.15647	1.99897	1
chr10	92633625	95459418	2825793	0	01	0	0	11	10	10	0	1	0	01	0	1	2.53708	2.343	2.64126	3.17845	2.45675	3.37198	3.07898	3.25029	2.86157	2.45031	3.16132	2.64338	1
chr10	92643918	95471137	2827219	0	11	0	0	01	10	10	0	1	0	01	0	1	2.53708	2.343	2.64126	3.17845	2.45675	3.37198	3.07898	3.25029	2.86157	2.45031	3.16132	2.64338	1
chr10	93161308	93797823	636515	0	1	0	0	1	1	1	0	0	0	1	0	0	0	0	0	0	0	0	0	0	0	0	0	0	1
chr10	93181200	101356779	8175579	0	01	0	0	11	11	11	0	0	0	01	0	0	1.88922	1.85415	1.77325	1.76429	1.73017	1.77081	1.74443	1.83353	1.72551	1.96482	1.83629	1.77447	1
chr10	93655759	93700106	44347	0	1	0	0	1	1	1	0	0	0	1	0	0	8.37198	8.26179	11.0082	9.41575	0	11.4488	9.35038	8.62583	7.9351	8.53887	8.36436	11.4019	1
chr10	93704376	93785620	81244	0	1	0	0	1	1	1	0	0	0	1	0	0	0	0	0	0	0	0	0	0	0	0	0	0	1
chr10	93758124	93777637	19513	0	1	0	0	1	1	1	0	0	0	1	0	0	0	0	0	0	0	0	0	0	0	0	0	0	1
chr10	98307398	98497998	190600	0	1	0	0	1	1	0	0	1	0	1	1	0	0	0	0	0	0	0	0	0	0	0	0	0	3
chr10	98930302	99152054	221752	0	11	0	0	01	11	1	0	11	0	01	10	1	4.9985	4.6815	5.86137	5.73037	4.66334	5.70864	4.88574	4.58174	4.43903	5.21489	6.1489	5.8913	1
chr10	100677716	100764519	86803	0	1	0	0	1	1	1	0	0	0	1	0	0	0	11.9249	14.8114	14.1496	12.2506	15.0292	14.9013	12.8768	14.6544	13.2381	11.8992	15.1257	1
chr10	100809088	100829961	20873	0	1	0	0	1	1	1	0	0	0	1	0	0	0	0	0	0	0	0	0	0	0	0	0	0	1
chr10	101062817	101799111	736294	0	1	0	0	1	1	1	0	0	0	1	0	0	0	0	0	0	0	0	0	0	0	0	0	0	0
chr10	101120346	101831908	711562	0	1	0	0	1	1	1	0	0	0	1	0	0	0	0	0	0	0	0	0	0	0	0	0	0	0
chr10	101127732	101764868	637136	0	1	0	0	1	1	1	0	0	0	1	0	0	0	0	0	0	0	0	0	0	0	0	0	0	7
chr10	101165499	101641829	476330	0	1	0	0	1	1	1	0	0	0	1	0	0	9.50175	10.5114	8.01118	7.00017	6.72634	8.31547	7.4121	7.63298	0.131268	10.5694	7.03149	5.76774	5
chr10	101177304	101719109	541805	0	1	0	0	1	1	1	0	0	0	1	0	0	0	0	0	0	0	0	0	0	0	0	0	0	0
chr10	101177377	101647704	470327	0	1	0	0	1	1	1	0	0	0	1	0	0	9.50175	10.5114	8.01118	7.00017	6.72634	8.31547	7.4121	7.63298	0.131268	10.5694	7.03149	5.76774	0
chr10	101187971	101728411	540440	0	1	0	0	1	1	1	0	0	0	1	0	0	0	0	0	0	0	0	0	0	0	0	0	0	5
chr10	101189469	101722767	533298	0	1	0	0	1	1	1	0	0	0	1	0	0	0	0	0	0	0	0	0	0	0	0	0	0	5
chr10	101189979	101672663	482684	0	1	0	0	1	1	1	0	0	0	1	0	0	9.50175	10.5114	8.01118	7.00017	6.72634	8.31547	7.4121	7.63298	0.131268	10.5694	7.03149	5.76774	5
chr10	101209581	101748381	538800	0	1	0	0	1	1	1	0	0	0	1	0	0	0	0	0	0	0	0	0	0	0	0	0	0	0
chr10	101219140	101668013	448873	0	1	0	0	1	1	1	0	0	0	1	0	0	9.50175	10.5114	8.01118	7.00017	6.72634	8.31547	7.4121	7.63298	0.131268	10.5694	7.03149	5.76774	0
chr10	101253668	101395093	141425	0	1	0	0	1	1	1	0	0	0	1	0	0	0	0	0	0	0	0	0	0	0	0	0	0	2
chr10	101297762	101618190	320428	0	1	0	0	1	1	1	0	0	0	1	0	0	9.50175	10.5114	8.01118	7.00017	6.72634	8.31547	7.4121	7.63298	0.131268	10.5694	7.03149	5.76774	7
chr10	101416271	101689575	273304	0	1	0	0	1	1	1	0	0	0	1	0	0	9.50175	10.5114	8.01118	7.00017	6.72634	8.31547	7.4121	7.63298	0.131268	10.5694	7.03149	5.76774	7
chr10	101449046	101689516	240470	0	1	0	0	1	1	1	0	0	0	1	0	0	9.50175	10.5114	8.01118	7.00017	6.72634	8.31547	7.4121	7.63298	0.131268	10.5694	7.03149	5.76774	4
chr10	101491827	101668176	176349	0	1	0	0	1	1	1	0	0	0	1	0	0	9.50175	10.5114	8.01118	7.00017	6.72634	8.31547	7.4121	7.63298	0.131268	10.5694	7.03149	5.76774	7
chr10	102131299	103580216	1448917	0	01	0	0	11	01	11	0	0	0	11	0	0	0	3.5087	5.66828	4.5603	4.19399	5.81359	4.94874	5.20834	5.69992	3.27982	4.61857	3.52707	0
chr10	102243340	103929730	1686390	0	11	0	0	11	01	01	0	0	0	01	0	0	0	2.96532	3.42919	3.03522	2.77248	3.46887	3.18927	3.3027	3.55611	2.78968	3.08948	2.75908	0
chr10	102504142	102550116	45974	0	1	0	0	1	1	1	0	0	0	1	0	0	0.148457	12.5114	18.5498	16.5702	14.118	19.0137	17.3493	16.6063	16.2951	13.3132	13.7742	7.36238	1
chr10	102918479	103056964	138485	0	11	0	0	11	01	11	0	0	0	11	0	0	6.40998	7.19869	7.9906	6.6444	6.15487	8.24519	7.20419	7.49025	7.75207	6.73952	7.09007	8.05225	1
chr10	103089661	103174968	85307	0	1	0	0	1	1	1	0	0	0	1	0	0	0	11.4837	12.5067	12.9816	9.71582	12.1161	12.7466	13.689	14.1968	11.9472	11.7952	12.478	1
chr10	110567796	111011838	444042	1	10	1	1	01	10	10	1	1	1	10	11	1	4.85757	4.3298	4.93766	5.08793	0.135756	0.0994768	0	3.766	3.56467	3.919	4.34721	4.93418	1
chr10	110804734	114884010	4079276	0	11	1	1	11	01	11	1	1	0	10	11	1	2.19795	1.88391	2.36995	2.22882	2.07824	2.39263	0	2.3002	1.96929	1.94627	1.93199	2.38963	1
chr10	112074093	115537174	3463081	1	0	1	1	01	10	10	1	11	1	0	11	1	2.01488	2.13438	2.01552	2.01659	1.90755	2.01033	0.12027	1.97388	0.120593	2.23317	2.21056	2.01578	1
chr10	112701185	120970617	8269432	0	1	0	0	01	10	10	0	01	0	0	10	1	1.75829	1.64706	1.72689	1.66517	1.71773	1.87775	1.78754	1.78493	1.79138	1.67761	1.66488	1.73457	3
chr10	114584881	117015907	2431026	0	11	10	10	11	10	10	10	11	0	0	10	1	2.79099	2.76489	3.25901	2.91632	2.77362	3.30963	2.91776	2.86673	2.82804	2.803	2.97299	3.28482	0
chr10	115265275	123183290	7918015	10	1	10	10	11	0	1	10	11	10	0	10	1	1.94519	1.93389	1.89106	1.98095	1.82282	1.87649	1.92974	1.98549	1.73208	1.95806	1.67194	2.07825	2
chr10	117543246	123053789	5510543	0	01	0	0	11	0	1	0	11	0	0	0	1	2.26015	2.21687	2.39735	2.3021	2.07033	2.08707	2.22054	2.33115	1.89694	2.27665	1.94305	2.40659	2
chr10	118330135	118685873	355738	0	1	0	0	1	0	1	0	1	0	0	0	0	4.64206	3.60918	5.68281	4.93911	4.11911	5.77127	4.01558	4.95917	4.6819	5.00326	4.3456	5.79789	4
chr10	119273011	123117390	3844379	0	11	0	0	01	10	11	0	1	0	10	0	1	0	2.17852	0.0758409	0.086737	2.13385	0.0840345	2.2577	2.31279	0	0.0867236	1.95	0.0745571	1
chr10	119651665	119677500	25835	0	1	0	0	1	1	1	0	0	0	1	0	0	0	0	0	0	0	0	0	0	0	0	0	0	1
chr10	120479726	126514463	6034737	0	10	0	0	01	1	1	0	01	1	0	0	1	2.01429	0	2.09862	2.04346	1.82236	2.08569	2.02236	0	0	1.9612	1.90235	2.10396	0
chr10	121507744	121870082	362338	0	1	0	0	1	0	0	0	1	0	0	0	0	0	0	0	0	0	0	0	0	0	0	0	0	2
chr10	122143175	124358013	2214838	0	11	0	0	11	11	11	0	01	0	1	0	1	0	4.00723	4.18005	3.76586	0.0956004	2.94868	2.85983	2.93699	2.59879	3.56502	3.26821	4.22227	0
chr10	122826742	126730948	3904206	0	10	0	0	11	11	01	0	11	1	0	0	1	2.62193	2.19435	2.91166	2.71946	2.37426	2.38922	2.82462	2.69103	2.63238	1.98678	2.46951	2.9332	0
chr10	122973295	128210291	5236996	0	10	0	0	01	10	10	1	01	0	0	0	1	2.10862	2.03858	2.34513	2.1946	1.93227	1.70515	1.81057	2.14365	2.10278	2.08046	2.04339	2.36144	0
chr10	123580319	133558988	9978669	1	01	1	1	01	1	11	1	01	1	1	1	1	1.36458	1.33792	1.37903	1.38237	1.37507	1.32968	1.37266	1.35343	1.35806	1.3563	1.35863	1.38047	0
chr10	123691376	133613639	9922263	1	01	1	1	11	1	11	1	01	1	1	1	1	1.36458	1.33792	1.37903	1.38237	1.37507	1.32968	1.37266	1.40514	1.35806	1.40326	1.35863	1.38047	0
chr10	123986771	133613639	9626868	1	11	1	1	11	1	01	1	11	1	1	1	1	1.4061	1.39306	1.44182	1.43313	1.43051	1.32968	1.43033	1.40514	1.35806	1.40326	1.35863	1.44418	0
chr10	124032887	127368827	3335940	0	10	0	0	11	10	01	0	01	1	10	0	1	2.12776	2.15927	2.22191	2.17227	0.0957669	1.96542	2.50728	2.32271	1.99823	2.08389	1.91903	2.22434	0
chr10	124473107	133620609	9147502	1	11	1	1	01	11	11	1	01	1	11	1	1	1.38407	1.37794	1.40801	1.40789	0.0994262	1.30969	1.40305	1.38242	1.43934	1.38869	1.44273	1.40936	0
chr10	124834857	133622588	8787731	1	11	1	1	11	11	11	1	01	1	01	1	1	1.45303	1.44677	1.48636	1.48195	1.49231	1.48988	1.47295	1.45127	1.43934	1.44399	1.44273	1.48926	0
chr10	125021994	133620609	8598615	1	11	1	1	11	11	11	1	11	1	01	1	1	1.4219	1.50732	1.4442	1.452	1.48379	1.44646	1.42911	1.50233	1.39109	1.42499	0	1.4466	0
chr10	125316123	130269667	4953544	0	10	0	0	10	10	10	1	01	0	10	0	1	1.16708	1.65082	1.33411	1.35831	1.31253	1.93263	1.56323	1.62685	1.5317	1.76499	0	1.33573	0
chr10	125452904	133785874	8332970	1	01	1	1	11	01	11	1	11	1	11	1	1	1.4219	1.50732	1.4442	1.452	1.48379	1.44646	1.42911	1.50233	1.39109	1.42499	0	1.4466	0
chr10	125657471	133620674	7963203	1	11	1	1	11	11	11	1	01	1	11	1	1	1.4219	1.50732	1.4442	1.452	1.48379	1.44646	1.42911	1.50233	1.39109	1.42499	0	1.4466	0
chr10	125687222	133613639	7926417	1	01	1	1	11	11	11	1	11	1	01	1	1	1.4219	1.50732	1.4442	1.452	1.48379	1.44646	1.42911	1.50233	1.39109	1.42499	0	1.4466	0
chr10	125859596	133626747	7767151	1	11	1	1	01	11	11	1	01	1	11	1	1	1.49676	1.50732	1.53826	1.53289	1.57927	1.54278	1.51195	1.50233	1.47409	1.50358	1.49646	1.54165	0
chr10	125969434	133613639	7644205	1	11	1	1	11	11	11	1	01	1	11	1	1	1.49676	1.50732	1.53826	1.53289	1.57927	1.54278	1.51195	1.50233	1.47409	1.50358	1.49646	1.54165	0
chr10	126256584	133613938	7357354	1	1	1	1	01	01	11	1	01	11	1	1	1	1.47783	1.48923	1.49456	1.50258	1.55629	1.49097	1.45907	1.47537	1.4204	1.48097	1.47358	1.49532	0
chr10	126730895	133620609	6889714	1	1	1	1	11	01	11	1	01	01	1	1	1	1.47783	1.48923	1.49456	1.50258	1.65754	1.60983	1.45907	1.47537	1.51668	1.55686	1.54569	1.49532	0
chr10	126776866	133613639	6836773	1	1	1	1	11	11	11	1	11	01	1	1	1	1.47783	1.48923	1.49456	1.50258	1.65754	1.60983	1.45907	1.47537	1.51668	1.55686	1.54569	1.49532	0
chr10	126794645	133613639	6818994	1	1	1	1	01	11	11	1	11	01	1	1	1	1.47783	1.48923	1.49456	1.50258	1.65754	1.60983	1.45907	1.47537	1.51668	1.55686	1.54569	1.49532	0
chr10	126973502	127946614	973112	0	0	0	0	11	10	11	0	01	01	0	0	1	2.75852	2.54569	3.2784	2.98486	2.55825	3.33402	2.9161	2.86903	2.73925	2.66199	2.70994	3.32035	0
chr10	127209408	133613639	6404231	1	1	1	1	01	1	01	1	01	01	1	1	1	1.5222	1.45279	1.55029	0.0660352	1.6441	1.55149	0	1.54309	1.47969	1.52614	1.5091	1.55246	0
chr10	127211507	133613639	6402132	1	1	1	1	11	1	11	1	01	11	1	1	1	1.5222	1.45279	1.55029	0.0660352	1.6441	1.55149	0	1.54309	1.47969	1.52614	1.5091	1.55246	0
chr10	127233000	133613639	6380639	1	1	1	1	11	1	01	1	01	01	1	1	1	1.5222	1.45279	1.55029	0.0660352	1.6441	1.55149	0	1.54309	1.47969	1.52614	1.5091	1.55246	0
chr10	127435984	133622588	6186604	1	1	1	1	11	1	11	1	11	01	1	1	1	1.5222	1.45279	1.55029	0.0660352	1.6441	1.70045	0	1.54309	1.47969	1.52614	1.5091	1.55246	0
chr10	127582830	133613639	6030809	1	1	1	1	01	1	11	1	01	11	1	1	1	1.5222	1.45279	1.55029	0.0660352	1.6441	1.70045	1.65023	1.67518	1.47969	1.52614	1.5091	1.55246	0
chr10	127640488	132776585	5136097	0	1	0	0	11	1	01	0	10	10	1	0	1	1.39811	1.37029	1.40168	0.0668547	1.56248	1.48101	1.43356	1.45245	1.3531	1.38626	1.37114	1.40617	0
chr10	127656627	133634467	5977840	1	1	1	1	11	1	01	1	11	11	1	1	1	1.5222	1.45279	1.55029	0.0660352	1.80085	1.70045	1.65023	1.67518	1.47969	1.52614	1.5091	1.55246	0
chr10	127664167	133622588	5958421	1	1	1	1	11	1	11	1	01	01	1	1	1	1.5222	1.45279	1.55029	0.0660352	1.80085	1.70045	1.65023	1.67518	1.47969	1.52614	1.5091	1.55246	0
chr10	127685417	133620674	5935257	1	1	1	1	01	1	11	1	11	01	1	1	1	1.5222	1.45279	1.55029	0.0660352	1.80085	1.70045	1.65023	1.67518	1.47969	1.52614	1.5091	1.55246	0
chr10	127849716	133622588	5772872	1	1	1	1	01	1	01	1	01	11	1	1	1	1.5222	1.60679	1.55029	0.0660352	1.80085	1.70045	1.65023	1.67518	1.47969	1.52614	1.5091	1.55246	0
chr10	128027188	133613639	5586451	1	1	1	1	11	1	1	01	11	1	1	1	1	1.73507	1.74249	1.8108	1.78881	1.8056	1.63274	1.62074	1.80896	1.48278	1.79284	1.73609	1.81648	0
chr10	128143881	131050454	2906573	0	0	0	0	11	0	1	10	01	0	0	0	1	1.26504	2.22531	1.77807	1.72049	1.89175	1.7763	2.36399	2.38441	2.15387	1.68043	2.22152	1.79599	1
chr10	128549912	133622588	5072676	1	1	1	1	01	1	1	01	11	1	1	1	1	1.73507	1.74249	1.8108	1.78881	1.99812	1.81611	1.77264	1.80896	1.70208	1.79284	1.73609	1.81648	0
chr10	128872418	133564028	4691610	1	1	1	1	11	1	1	11	01	1	1	1	1	1.73507	1.74249	1.8108	1.78881	1.99812	1.81611	1.77264	1.80896	1.70208	1.79284	1.73609	1.81648	0
chr10	128895578	132959361	4063783	0	1	0	0	01	1	1	10	10	0	1	0	1	1.50238	1.52426	1.55391	1.53961	1.7092	1.54636	1.50442	1.53286	1.47094	1.53954	1.48368	1.5638	0
chr10	129427519	133622588	4195069	1	1	1	1	1	1	1	11	11	1	1	1	1	0.0626516	0	0.0500268	0.0577322	1.94936	1.98464	1.94881	0.065734	0.0705788	0.0643296	0	0.0486488	0
chr10	129549257	133620674	4071417	1	1	1	1	1	1	1	11	11	1	1	1	1	0.0626516	0	0.0500268	0.0577322	1.94936	1.98464	1.94881	0.065734	0.0705788	0.0643296	0	0.0486488	0
chr10	129659780	133620674	3960894	1	1	1	1	1	1	1	01	11	1	1	1	1	0.0626516	0	0.0500268	0.0577322	1.94936	1.98464	1.94881	0.065734	0.0705788	0.0643296	0	0.0486488	0
chr10	129673965	133613938	3939973	1	1	1	1	1	1	1	01	11	1	1	1	1	0.0626516	0	0.0500268	0.0577322	1.94936	1.98464	1.94881	0.065734	0.0705788	0.0643296	0	0.0486488	0
chr10	129730760	130333636	602876	0	0	0	0	0	0	0	11	11	0	0	0	0	0.0728997	0	0.0531523	0.0653021	1.94359	1.62108	2.39956	0.0704498	0.075475	0.0596273	0	0.0512503	1
chr10	129763049	131379342	1616293	0	0	0	0	1	0	1	10	11	0	0	0	1	0.0658811	0	0.0506186	0.0589817	1.95024	1.92399	2.77458	0.0642195	0.0676914	0.0663536	0	0.0491038	9
chr10	130150755	133613639	3462884	1	1	1	1	1	1	1	01	01	1	1	1	1	2.15408	2.01417	2.22888	2.19209	2.41072	1.86796	2.19457	2.29035	2.13247	0.0695151	2.09982	2.2274	0
chr10	130670098	133554162	2884064	1	1	1	1	1	1	1	01	01	1	1	1	1	2.15408	2.01417	2.22888	2.19209	2.41072	2.25011	2.19457	2.29035	2.13247	2.23818	2.09982	2.2274	0
chr10	131424681	133613639	2188958	1	1	1	1	11	1	01	1	11	1	1	1	1	2.13801	1.97845	2.05389	2.11779	2.2882	2.0609	2.15608	2.21128	2.15207	2.19707	2.6934	2.03483	0
chr10	131457360	133620674	2163314	1	1	1	1	11	1	01	1	11	1	1	1	1	2.13801	1.97845	2.05389	2.11779	2.2882	2.0609	2.15608	2.21128	2.15207	2.19707	2.6934	2.03483	0
chr10	131914872	133613938	1699066	1	1	1	1	11	1	01	1	11	1	1	1	1	2.13801	2.4876	2.05389	2.11779	2.2882	2.0609	2.80002	2.8839	2.77016	2.19707	2.6934	2.03483	0
chr10	132178474	133620674	1442200	1	01	1	1	11	11	11	1	1	1	01	1	1	2.27652	0	3.47002	3.39247	3.64735	3.58093	0.0515726	0.0527516	0.0607236	3.45295	0.0607861	3.42716	0
chr10	132475848	133620674	1144826	1	11	1	1	11	11	11	1	1	1	01	1	1	2.27652	0	3.47002	3.39247	3.64735	3.58093	0.0515726	0.0527516	0.0607236	3.45295	0.0607861	3.42716	0
chr10	132811365	133613639	802274	1	11	1	1	11	01	01	1	1	1	11	1	1	2.27652	0	3.47002	3.39247	3.64735	3.58093	3.62584	0.0527516	0.0607236	3.45295	0.0607861	3.42716	0
chr10	133438822	133565257	126435	1	1	1	1	1	1	1	1	1	1	1	1	0	2.56903	0	3.87007	4.25457	4.21592	3.67295	5.40088	0	0.0717453	3.91941	0.0727976	3.7316	4
chr10	133443258	133566207	122949	1	1	1	1	1	1	1	1	1	1	1	1	0	2.56903	0	3.87007	4.25457	4.21592	3.67295	5.40088	0	0.0717453	3.91941	0.0727976	3.7316	4
chr11	138202	5462927	5324725	10	1	1	10	0	1	11	10	10	0	10	10	1	1.67682	1.64406	1.73034	1.69819	1.64692	1.73816	1.73179	1.65031	1.6672	1.71023	1.71237	1.73273	0
chr11	193186	5270108	5076922	10	1	1	10	0	1	11	10	10	0	10	10	1	1.67682	1.64406	1.73034	1.69819	1.64692	1.73816	1.73179	1.65031	1.6672	1.71023	1.71237	1.73273	3
chr11	196854	2116185	1919331	01	0	0	01	0	0	11	01	01	0	11	01	0	2.8081	2.72202	2.92852	2.84971	2.83634	3.03998	3.1665	2.94451	3.1856	2.88171	2.75705	2.95704	0
chr11	196854	5321874	5125020	10	1	1	10	0	1	11	10	10	0	10	10	1	1.67682	1.64406	1.73034	1.69819	1.64692	1.73816	1.73179	1.65031	1.6672	1.71023	1.71237	1.73273	3
chr11	196965	3377077	3180112	01	0	0	01	0	0	11	01	11	0	11	01	0	2.31961	2.31324	2.45589	2.345	2.35886	2.51714	2.52158	2.44182	2.5586	2.42758	2.36383	1.746	3
chr11	196965	4435344	4238379	10	1	1	10	0	1	01	10	10	0	10	10	1	1.75858	1.73341	1.83544	1.62626	1.77226	1.86022	1.68181	1.77694	1.66387	1.82058	1.7786	1.8415	3
chr11	210299	8642811	8432512	11	0	0	11	0	0	11	01	10	0	10	01	1	1.57772	1.56942	1.52945	1.49147	1.55048	1.64442	1.59827	1.56453	1.52444	1.58643	1.59844	1.53203	4
chr11	218364	3377077	3158713	11	0	0	11	0	0	11	01	01	0	11	11	0	2.31961	2.31324	2.45589	2.345	2.35886	2.51714	2.52158	2.44182	2.5586	2.42758	2.36383	1.746	3
chr11	230614	4830307	4599693	10	1	1	10	0	1	11	10	10	0	10	10	1	1.75858	1.73341	1.83544	1.62626	1.77226	1.86022	1.68181	1.77694	1.66387	1.82058	1.7786	1.8415	3
chr11	230614	6623696	6393082	10	1	1	10	0	1	11	10	10	0	10	10	1	1.71638	1.71401	1.8211	1.74674	1.68727	1.64867	1.79102	1.72152	1.5666	1.75978	1.76318	1.82478	4
chr11	230614	9682964	9452350	01	0	0	11	0	0	11	11	01	0	01	11	0	1.52224	1.52741	1.49302	1.47023	1.42385	1.48819	1.45966	1.52182	1.42104	1.53435	1.54214	1.58551	4
chr11	758847	1998025	1239178	11	0	0	01	0	0	11	01	01	0	11	11	0	2.58017	2.51101	2.48802	2.51887	2.55204	2.56232	2.79207	2.67852	2.8001	2.53807	2.4768	2.49487	0
chr11	1132898	3213923	2081025	01	0	0	01	0	0	01	11	01	0	11	01	0	1.94348	1.94905	2.0013	1.93411	1.94733	2.0129	1.98838	1.9752	2.03956	2.01649	1.9941	1.58483	3
chr11	1414927	2299904	884977	11	0	0	11	0	0	11	11	11	0	11	11	0	2.31956	2.22616	2.26486	2.29443	2.26609	1.91105	2.4386	2.26897	2.45945	2.31484	2.12481	2.27221	0
chr11	1537378	3360769	1823391	11	0	0	11	0	0	11	11	01	0	11	01	0	1.94348	1.94905	3.215	2.90763	1.94733	2.0129	3.06127	2.9832	2.03956	2.01649	1.9941	1.98484	3
chr11	1923684	2003319	79635	11	0	0	11	0	0	01	11	11	0	11	11	0	9.53472	9.22557	10.2175	10.0575	9.76116	8.41583	9.7062	9.7243	11.5352	8.16497	3.18358	0	0
chr11	1975510	2888695	913185	01	0	0	11	0	0	01	01	11	0	01	01	0	2.56578	2.55017	2.73116	2.64488	2.65779	2.78878	2.87082	2.60163	2.88551	2.71685	2.12481	1.87851	3
chr11	2527917	2848935	321018	1	0	0	1	0	0	1	1	1	0	1	1	0	0	0	0	0	0	0	0	0	0	0	0	0	1
chr11	2662081	2847766	185685	1	0	0	1	0	0	1	1	1	0	1	1	0	0	0	0	0	0	0	0	0	0	0	0	0	4
chr11	2662081	2847766	185685	1	0	0	1	0	0	1	1	1	0	1	1	0	0	0	0	0	0	0	0	0	0	0	0	0	4
chr11	3745060	7846057	4100997	10	1	1	10	0	1	01	10	10	1	10	10	1	2.04856	2.39117	2.21404	2.09459	1.99389	2.6644	2.44209	1.98161	2.19701	2.38021	2.52322	1.7556	1
chr11	4350400	5231897	881497	0	11	11	0	0	01	11	0	0	0	0	0	0	1.35421	2.94543	1.21737	1.34576	2.58025	3.28347	2.91957	2.83246	2.65527	2.89117	3.25152	1.80452	0
chr11	5091292	5315074	223782	0	1	1	0	0	1	1	0	0	0	0	0	0	0	0	0	0	0	0	0	0	0	0	0	0	9
chr11	5166038	5247235	81197	0	1	1	0	0	1	1	0	0	0	0	0	0	5.37101	7.42207	6.9195	2.08151	5.17625	9.13086	5.53457	8.96158	5.35111	5.82292	5.50572	0	3
chr11	6261581	6637999	376418	0	1	1	0	0	1	1	0	0	0	0	0	0	4.45756	8.87578	5.64163	1.31752	4.39508	5.73653	9.85906	10.3224	5.08569	4.70367	4.67698	5.69482	1
chr11	6538382	6619400	81018	0	1	1	0	0	1	1	0	0	0	0	0	0	5.35084	13.3873	6.46914	1.59281	8.98102	6.73079	13.995	13.0793	6.48322	5.7951	5.10225	0	1
chr11	6947781	9235684	2287903	1	10	10	1	0	10	01	1	1	0	1	1	1	3.00347	3.07587	3.36625	3.05485	2.86998	3.40068	3.04342	3.16944	3.03581	2.94558	2.95164	3.40128	0
chr11	9780407	10042991	262584	11	0	0	01	0	0	01	11	01	0	11	11	0	6.34917	6.29472	7.88662	6.67659	6.01408	8.18589	7.26856	7.11333	7.18199	6.06828	6.64141	7.99821	1
chr11	9856683	9880545	23862	1	0	0	1	0	0	1	1	1	0	1	1	0	0	0	0	0	0	0	0	0	0	0	0	0	1
chr11	9989515	16825806	6836291	10	1	1	10	0	1	11	10	10	0	10	10	1	2.05345	1.80776	1.95816	1.74917	1.88283	1.80961	1.74861	1.87287	1.9685	1.90489	1.84936	2.20341	0
chr11	10129018	14069502	3940484	10	1	1	10	0	1	11	10	10	0	10	10	1	2.23331	2.17055	2.36621	2.2817	2.20165	2.39043	2.2748	2.2444	2.34887	2.26603	2.2282	2.38254	0
chr11	14482916	14887915	404999	0	1	1	0	0	1	1	0	0	0	0	0	0	6.39275	6.48641	8.02006	6.96312	6.11854	4.69174	3.74943	6.87759	4.33288	6.22073	6.47869	8.21446	4
chr11	14635842	14896762	260920	0	1	1	0	0	1	1	0	0	0	0	0	0	0	0	0	0	0	0	0	0	0	0	0	0	3
chr11	17416919	17432254	15335	1	1	0	1	0	0	1	1	0	0	1	1	0	0	0	0	0	0	0	0	0	0	0	0	0	1
chr11	17504636	17527050	22414	1	1	0	1	0	0	1	1	0	0	1	1	0	0	0	0	0	0	0	0	0	0	0	0	0	1
chr11	17905088	19674505	1769417	10	01	1	10	0	0	11	10	0	0	10	10	1	2.42419	2.86138	2.99105	2.46375	2.79446	2.48075	2.56295	2.95161	2.82114	3.63084	2.51964	3.0321	0
chr11	22080658	22389549	308891	0	1	1	0	1	1	1	0	0	1	0	0	0	0	0	0	0	0	0	0	0	0	0	0	0	2
chr11	22115601	25375696	3260095	0	11	01	0	01	11	01	0	0	11	0	0	0	2.29319	2.45418	2.58969	2.29998	2.038	2.00717	2.14422	1.97834	2.22203	2.04335	2.56412	2.24718	0
chr11	22193482	22226062	32580	0	1	1	0	1	1	1	0	0	1	0	0	0	8.52385	8.42305	13.2131	11.104	4.42863	5.33513	5.67379	4.88349	4.68449	4.72203	8.35333	9.45053	1
chr11	22203793	22239694	35901	0	1	1	0	1	1	1	0	0	1	0	0	0	0	0	0	0	0	0	0	0	0	0	0	0	1
chr11	22255360	22279775	24415	0	1	1	0	1	1	1	0	0	1	0	0	0	0	0	0	0	0	0	0	0	0	0	0	0	1
chr11	22598251	23420145	821894	0	01	11	0	11	10	11	0	0	11	0	0	1	3.33705	3.05906	5.23658	4.23345	2.89802	2.30984	3.64128	3.21132	3.67886	2.91804	3.28956	3.26647	4
chr11	23024063	27978597	4954534	0	01	01	0	10	0	01	0	0	11	0	0	1	2.05563	0.439005	2.08661	2.0462	0.425272	2.0861	1.82659	0.424415	1.94788	0.425793	0.436107	2.08773	0
chr11	23475947	27906158	4430211	0	01	01	0	10	0	11	0	0	01	0	0	1	2.05563	0.439005	2.08661	2.0462	0.425272	2.0861	1.82659	0.424415	1.94788	0.425793	0.436107	2.08773	0
chr11	24595398	31096539	6501141	0	01	01	0	10	11	11	0	0	11	0	0	1	2.04242	1.98397	2.1772	2.07358	1.91649	2.17276	1.98889	2.02616	1.99494	1.95262	2.11646	2.19531	0
chr11	25175451	34174937	8999486	0	10	11	1	10	10	11	1	1	10	1	1	1	1.71268	1.69557	1.80958	1.73741	1.58712	1.81886	1.65452	1.65274	1.74759	1.69618	1.71962	1.82694	2
chr11	25749660	35593430	9843770	0	01	11	0	10	10	01	0	1	10	0	1	1	1.58271	1.64646	1.65397	1.60184	1.54076	1.65994	1.80813	1.61058	1.63829	1.56276	1.58093	1.40048	2
chr11	26368961	35252976	8884015	0	11	11	0	10	10	11	0	1	10	0	1	1	1.83367	1.83809	1.96307	1.8673	1.86135	1.71088	1.904	1.90182	1.79344	1.8359	1.83576	1.98455	2
chr11	27133305	33280928	6147623	1	10	10	1	0	0	01	1	1	10	1	1	1	2.0283	1.97658	2.10293	2.06195	2.03263	2.0935	2.05889	1.99687	1.98966	1.98061	2.01866	2.13259	2
chr11	27873939	34472942	6599003	0	10	11	1	0	0	11	1	1	10	1	1	1	1.86552	2.02781	1.97567	1.89564	1.87914	2.2268	1.96723	1.9068	2.08997	2.05397	2.05985	1.99993	2
chr11	29729265	32730545	3001280	0	11	11	0	10	11	01	0	0	10	0	0	1	2.40277	2.91608	2.60661	2.47687	2.48205	3.37931	2.64346	3.06488	2.91192	2.89556	3.04751	2.65422	2
chr11	29861453	33844175	3982722	1	10	10	1	10	10	11	1	1	10	1	1	1	2.65898	2.6414	2.93449	2.74399	2.73498	2.95194	2.94551	2.74444	2.68289	2.59651	2.22887	2.9943	2
chr11	30195482	30255156	59674	0	1	1	0	0	1	1	0	0	1	0	0	0	7.09249	6.37759	9.46271	7.86103	6.81936	10.8351	9.58229	7.11754	7.59898	5.74204	7.67722	9.89385	1
chr11	30593579	40584589	9991010	0	01	11	0	1	11	01	0	0	11	0	0	1	1.69044	1.68582	1.7454	1.70279	1.62535	1.75103	1.73748	1.68854	1.69845	1.65731	1.68608	1.75908	2
chr11	30896520	31676711	780191	0	11	11	0	0	11	11	0	0	11	0	0	0	3.29714	3.24406	3.53675	3.43496	3.35899	3.45309	3.54405	3.25365	3.28653	3.08036	3.32871	3.56989	7
chr11	30988876	31725876	737000	0	01	11	0	0	11	11	0	0	11	0	0	0	3.29714	3.24406	3.53675	3.43496	3.35899	3.45309	3.54405	3.25365	3.28653	3.08036	3.32871	3.56989	8
chr11	31062329	31683000	620671	0	1	1	0	0	1	1	0	0	1	0	0	0	0	0	0	0	0	0	0	0	0	0	0	0	4
chr11	31125758	31693305	567547	0	1	1	0	0	1	1	0	0	1	0	0	0	0	0	0	0	0	0	0	0	0	0	0	0	4
chr11	31130455	31671718	541263	0	1	1	0	0	1	1	0	0	1	0	0	0	0	0	0	0	0	0	0	0	0	0	0	0	7
chr11	31164945	31676660	511715	0	1	1	0	0	1	1	0	0	1	0	0	0	0	0	0	0	0	0	0	0	0	0	0	0	4
chr11	31189294	31701133	511839	0	1	1	0	0	1	1	0	0	1	0	0	0	0	0	0	0	0	0	0	0	0	0	0	0	7
chr11	31189294	35414574	4225280	0	11	01	0	0	10	11	0	1	10	0	1	1	2.6005	2.75494	2.90041	2.66464	2.68748	2.45893	2.87533	2.90692	2.92989	2.70608	2.53876	2.94691	2
chr11	31220876	31870878	650002	0	1	1	0	0	1	1	0	0	1	0	0	0	0	0	0	0	0	0	0	0	0	0	0	0	5
chr11	31220876	31935878	715002	0	1	1	0	0	1	1	0	0	1	0	0	0	0	0	0	0	0	0	0	0	0	0	0	0	5
chr11	31256272	31773692	517420	0	1	1	0	0	1	1	0	0	1	0	0	0	0	0	0	0	0	0	0	0	0	0	0	0	9
chr11	31262758	32436763	1174005	0	11	01	0	0	01	01	0	0	10	0	0	1	2.97341	4.0526	3.31341	4.20029	2.91766	5.60801	4.51421	4.48295	3.91996	4.0581	4.13332	3.41762	8
chr11	31263042	31802854	539812	0	1	1	0	0	1	1	0	0	1	0	0	0	0	0	0	0	0	0	0	0	0	0	0	0	1
chr11	31263042	31810826	547784	0	1	1	0	0	1	1	0	0	1	0	0	0	0	0	0	0	0	0	0	0	0	0	0	0	1
chr11	31299322	31790071	490749	0	1	1	0	0	1	1	0	0	1	0	0	0	5.81653	5.82465	7.70501	6.19791	5.81998	8.04508	6.84722	6.33278	6.31457	5.1811	5.8879	7.82698	1
chr11	31394464	31800806	406342	0	1	1	0	0	1	1	0	0	1	0	0	0	5.81653	5.82465	7.70501	6.19791	5.81998	8.04508	6.84722	6.33278	6.31457	5.1811	5.8879	7.82698	4
chr11	31400876	31729876	329000	0	1	1	0	0	1	1	0	0	1	0	0	0	5.81653	5.82465	7.70501	6.19791	5.81998	8.04508	6.84722	6.33278	6.31457	5.1811	5.8879	7.82698	7
chr11	31405792	31548667	142875	0	1	1	0	0	1	1	0	0	1	0	0	0	5.81653	5.82465	7.70501	6.19791	5.81998	8.04508	6.84722	6.33278	6.31457	5.1811	5.8879	7.82698	4
chr11	31445018	31693323	248305	0	1	1	0	0	1	1	0	0	1	0	0	0	5.81653	5.82465	7.70501	6.19791	5.81998	8.04508	6.84722	6.33278	6.31457	5.1811	5.8879	7.82698	2
chr11	31500416	31539732	39316	0	1	1	0	0	1	1	0	0	1	0	0	0	0	0	0	0	0	0	0	0	0	0	0	0	2
chr11	31520069	31791961	271892	0	1	1	0	0	1	1	0	0	1	0	0	0	0	0	0	0	0	0	0	0	0	0	0	0	2
chr11	31528092	31807593	279501	0	1	1	0	0	1	1	0	0	1	0	0	0	0	0	0	0	0	0	0	0	0	0	0	0	8
chr11	31600531	32122801	522270	0	01	11	0	0	11	11	0	0	10	0	0	1	3.98819	4.0526	5.35766	4.20029	4.01209	5.60801	4.51421	4.48295	3.91996	4.0581	4.13332	5.59542	1
chr11	31664396	31794829	130433	0	1	1	0	0	1	1	0	0	1	0	0	0	0	0	0	0	0	0	0	0	0	0	0	0	1
chr11	31720146	31816290	96144	0	1	1	0	0	1	1	0	0	1	0	0	0	7.74072	8.64987	8.73086	8.38311	7.90991	10.856	8.90784	9.46354	10.0611	8.97656	8.45397	0	6
chr11	31738909	31802299	63390	0	1	1	0	0	1	1	0	0	1	0	0	0	7.74072	8.64987	8.73086	8.38311	7.90991	10.856	8.90784	9.46354	10.0611	8.97656	8.45397	0	2
chr11	31765617	31792086	26469	0	1	1	0	0	1	1	0	0	1	0	0	0	0	0	0	0	0	0	0	0	0	0	0	0	2
chr11	31780835	31804150	23315	0	1	1	0	0	1	1	0	0	1	0	0	0	7.63795	8.57443	9.07612	8.36073	7.64478	11.4681	8.86479	9.64445	9.8295	8.9132	8.41039	0	2
chr11	31783372	31794829	11457	0	1	1	0	0	1	1	0	0	1	0	0	0	0	0	0	0	0	0	0	0	0	0	0	0	1
chr11	31789933	31806401	16468	0	1	1	0	0	1	1	0	0	1	0	0	0	7.63795	8.57443	9.07612	8.36073	7.64478	11.4681	8.86479	9.64445	9.8295	8.9132	8.41039	0	1
chr11	31789933	31806411	16478	0	1	1	0	0	1	1	0	0	1	0	0	0	7.63795	8.57443	9.07612	8.36073	7.64478	11.4681	8.86479	9.64445	9.8295	8.9132	8.41039	0	1
chr11	31800875	31954878	154003	0	1	1	0	0	1	1	0	0	1	0	0	0	0	0	0	0	0	0	0	0	0	0	0	0	1
chr11	31804175	31817620	13445	0	1	1	0	0	1	1	0	0	1	0	0	0	0	0	0	0	0	0	0	0	0	0	0	0	4
chr11	31806960	34555148	2748188	0	10	11	1	0	10	11	1	1	10	1	1	1	2.46955	3.12065	2.63661	2.50015	2.53191	2.69286	2.68557	2.7051	2.63681	2.54697	2.95531	2.68153	2
chr11	32389047	32435355	46308	0	1	1	0	0	1	1	0	0	0	0	0	0	5.22056	8.38942	6.74927	6.31576	5.39597	15.8675	6.6262	9.72111	14.006	11.9219	8.36284	0	1
chr11	32389057	32435345	46288	0	1	1	0	0	1	1	0	0	0	0	0	0	5.22056	8.38942	6.74927	6.31576	5.39597	15.8675	6.6262	9.72111	14.006	11.9219	8.36284	0	1
chr11	32396250	32417660	21410	0	1	1	0	0	1	1	0	0	0	0	0	0	5.22056	8.38942	6.74927	6.31576	5.39597	15.8675	6.6262	9.72111	14.006	11.9219	8.36284	0	1
chr11	34161693	36799127	2637434	0	1	11	10	0	1	10	10	10	1	10	11	1	2.43412	2.67908	0.246693	0.272932	2.55003	2.10079	0.281044	2.6151	0.338046	2.14113	2.10132	0.322081	0
chr11	34916732	34931405	14673	0	0	1	1	0	0	1	1	1	0	1	1	0	0	0	0	0	0	0	0	0	0	0	0	0	1
chr11	36007376	40318124	4310748	0	11	11	0	1	11	1	0	0	11	0	10	1	2.12572	2.17197	2.08906	2.12847	2.02128	2.05191	2.11538	2.00046	1.88089	2.03308	2.17933	2.09721	0
chr11	36573284	36598102	24818	0	1	1	0	0	1	0	0	0	1	0	1	0	0	0	0	0	0	0	0	0	0	0	0	0	1
chr11	39179251	49135735	9956484	0	01	11	1	11	11	10	0	0	01	0	10	1	1.78285	1.64948	1.82543	1.82313	1.57373	0.286292	1.68212	1.70278	0.32532	0.324653	1.67302	0	4
chr11	39684825	44845260	5160435	1	11	10	1	10	10	10	1	0	10	0	01	1	2.02404	1.84431	2.17854	2.07802	1.86447	0.24704	2.19909	1.68803	0.294304	0.299789	1.91855	1.60858	2
chr11	40688673	44184136	3495463	1	11	10	1	10	10	10	1	0	10	0	1	1	2.14353	2.09214	2.35069	2.21903	1.96799	2.34785	2.33622	1.83999	2.02194	2.06403	2.18035	1.58968	1
chr11	41118321	48643003	7524682	1	11	10	1	01	11	10	0	0	11	0	1	1	1.79421	1.73741	1.93012	1.84559	1.6993	1.95656	1.75231	1.83153	1.84628	1.77988	1.71924	0	4
chr11	42454346	48351007	5896661	1	01	10	1	11	01	10	0	0	11	0	1	1	1.85759	1.80601	2.01425	1.9064	1.76198	2.04915	1.79344	1.92751	1.95142	2.06296	1.77785	0	4
chr11	42553658	46114792	3561134	1	10	10	1	10	10	10	1	1	10	1	1	1	2.31901	2.73622	2.55342	2.44494	1.78718	2.5866	2.86159	3.10587	2.50738	2.86193	1.86305	0	3
chr11	42727554	49135735	6408181	0	11	11	1	11	11	10	0	0	11	0	0	1	2.1134	2.03978	2.33885	2.15757	1.78554	2.11151	2.01756	2.19527	1.95666	2.12333	2.0337	0	4
chr11	43747655	44937340	1189685	1	11	10	1	0	10	0	1	0	10	0	1	1	3.40694	3.30644	3.56119	3.53853	3.38718	3.59197	3.67565	2.80047	3.87199	3.44442	3.07247	3.59194	2
chr11	44096232	44130158	33926	1	1	0	1	0	0	0	1	0	0	0	1	0	7.44706	0.330984	0.309115	0.350888	6.59577	0.283953	10.0339	5.22498	0.367508	0.397456	4.93005	0	1
chr11	44096232	44244388	148156	1	1	0	1	0	0	0	1	0	0	0	1	0	0	0	0	0	0	0	0	0	0	0	0	0	1
chr11	44107662	44130158	22496	1	1	0	1	0	0	0	1	0	0	0	1	0	0	0	0	0	0	0	0	0	0	0	0	0	1
chr11	44114129	44171722	57593	1	1	0	1	0	0	0	1	0	0	0	1	0	0	0	0	0	0	0	0	0	0	0	0	0	1
chr11	44124905	44135425	10520	1	1	0	1	0	0	0	1	0	0	0	1	0	0	0	0	0	0	0	0	0	0	0	0	0	1
chr11	44136592	46121139	1984547	01	10	0	11	0	0	0	01	1	0	1	11	1	3.07639	0.235957	0.190104	0.213448	2.26251	0.190414	2.89274	3.42876	0.234049	0.230206	2.19513	0	3
chr11	44144226	44198038	53812	1	1	0	1	0	0	0	1	0	0	0	1	0	0	0	0	0	0	0	0	0	0	0	0	0	1
chr11	44146436	44175772	29336	1	1	0	1	0	0	0	1	0	0	0	1	0	6.95628	0.323516	0.302225	0.334503	6.27738	0.280601	9.33212	4.99479	0.353176	0.382812	4.8466	0	1
chr11	44171590	44206979	35389	1	1	0	1	0	0	0	1	0	0	0	1	0	7.03235	0.324346	0.2955	0.33117	6.38284	0.276521	9.36696	5.04776	0.347379	0.375968	4.93998	0	1
chr11	44188728	44285816	97088	1	1	0	1	0	0	0	1	0	0	0	1	0	7.19567	0.331825	0.280688	0.339185	6.51217	0.264428	9.47414	5.20116	0.344457	0.368054	5.1968	0	0
chr11	44197766	44660566	462800	1	1	0	1	0	0	0	1	0	0	0	1	0	5.07972	0.282366	0.224471	0.267962	4.93099	0.217855	6.329	4.34158	0.29334	0.306775	4.90936	8.24074	4
chr11	45852181	46387748	535567	01	0	0	11	0	0	10	11	1	0	11	11	1	5.1117	5.61456	6.15266	5.46807	2.65058	6.4392	5.35175	2.43001	6.78333	5.49089	2.47298	0	1
chr11	45973708	46514793	541085	11	0	0	01	0	0	10	01	1	0	11	11	1	3.70634	5.61456	2.71144	2.72632	2.65058	6.4392	5.35175	2.43001	6.78333	5.49089	2.65026	0	6
chr11	46840453	48643003	1802550	01	1	0	01	1	1	0	10	10	1	10	11	1	2.84159	2.76893	3.13017	2.8506	0.25485	3.21074	2.80076	2.88204	2.77297	2.8116	0.238782	0	1
chr11	46858962	47449174	590212	11	0	0	11	0	0	0	01	01	0	11	01	0	4.84489	3.38705	3.52701	3.23478	0.249547	3.63134	3.20257	3.62678	3.65609	3.31905	0.230747	0	1
chr11	47210658	47427331	216673	1	0	0	1	0	0	0	1	1	0	1	1	0	0	0	0	0	0	0	0	0	0	0	0	0	1
chr11	47321883	47354133	32250	1	0	0	1	0	0	0	1	1	0	1	1	0	0	0	0	0	0.319064	0	5.57509	0	6.65128	0	0	0	1
chr11	47331850	47348561	16711	1	0	0	1	0	0	0	1	1	0	1	1	0	0	0	0	0	0	0	0	0	0	0	0	0	1
chr11	47331850	47352667	20817	1	0	0	1	0	0	0	1	1	0	1	1	0	0	0	0	0	0.319064	0	5.57509	0	6.65128	0	0	0	1
chr11	47342567	47352657	10090	1	0	0	1	0	0	0	1	1	0	1	1	0	0	0	0	0	0.319064	0	5.57509	0	6.65128	0	0	0	1
chr11	55319518	58998777	3679259	10	11	1	11	10	11	10	0	0	11	0	10	1	2.24251	2.06743	2.40683	2.3382	2.12211	2.405	2.36972	2.15304	2.14565	2.19279	2.21719	0	0
chr11	57467608	57700031	232423	1	1	0	1	0	0	0	0	0	0	0	1	0	5.05536	5.10958	5.6398	5.07413	4.97831	5.89912	5.36475	6.2506	6.0813	8.36499	4.82739	5.88458	1
chr11	57704037	57796992	92955	1	1	0	1	0	0	0	0	0	0	0	1	0	0	0	0	0	0	0	0	0	0	0	0	0	1
chr11	57791478	57816308	24830	1	1	0	1	0	0	0	0	0	0	0	1	0	7.46274	7.14395	0	0	6.41019	7.88517	0	0	7.77477	0	6.2062	0	1
chr11	59167741	62410184	3242443	1	10	10	11	0	10	0	1	1	0	01	1	1	2.42725	2.50908	2.61653	2.52978	2.42047	2.61152	2.31428	2.51486	2.34945	2.14714	2.47025	2.63603	1
chr11	62073524	63219858	1146334	01	0	0	11	0	0	0	11	10	0	01	01	1	3.51257	3.09862	3.45801	3.47805	3.14949	3.41211	2.84411	2.61966	2.87141	2.95358	3.24852	3.4932	0
chr11	62249519	62946093	696574	1	0	0	1	0	0	0	1	1	0	1	1	0	0	0	0	0	0	0	0	0	0	0	0	0	0
chr11	62433885	63096003	662118	11	0	0	11	0	0	0	11	10	0	11	11	1	3.51257	4.45366	3.45801	3.47805	3.14949	3.41211	2.84411	2.61966	2.87141	3.40401	4.4607	3.4932	0
chr11	62452570	62862781	410211	1	0	0	1	0	0	0	1	1	0	1	1	0	4.97103	10.445	7.91309	5.06389	6.65253	5.77157	3.95752	4.524	5.62531	10.4259	9.25664	4.15649	0
chr11	62893225	64335043	1441818	01	0	0	11	0	0	0	11	11	0	11	01	0	2.98957	3.67431	2.98108	4.01365	2.82007	2.97358	2.98978	4.07816	2.74597	4.00852	2.79276	4.25047	0
chr11	63765806	65662205	1896399	11	0	0	11	0	0	0	11	1	0	11	01	1	2.56466	3.06538	2.47219	2.54449	3.01789	3.04555	2.58581	2.63564	3.3084	2.69617	2.93483	2.46877	1
chr11	64734446	67361787	2627341	11	0	0	01	0	0	0	01	01	0	11	01	0	0.141132	3.54914	2.67986	0.136957	3.40341	3.53212	2.69561	3.55271	3.86212	3.49001	3.3681	3.47927	1
chr11	65371504	67806931	2435427	11	0	0	11	0	0	0	01	01	0	11	01	0	0.146254	2.62576	2.14642	2.47587	2.52807	3.01271	2.95554	0.126805	3.1779	3.02364	3.00847	0	0
chr11	65741430	67705669	1964239	01	0	0	01	0	0	0	11	11	0	11	11	0	3.82292	4.09377	2.96901	2.86875	2.91207	3.01271	2.95554	4.14882	3.1779	4.05636	3.96116	4.26065	0
chr11	66193501	67890770	1697269	01	0	0	11	0	0	0	11	11	0	11	11	0	3.33965	2.94601	2.72892	2.806	2.84617	2.72838	2.85847	3.5311	2.96243	3.49522	3.41295	2.71524	0
chr11	66507368	66525103	17735	1	0	0	1	0	0	0	1	1	0	1	1	0	0	0	0	0	0	0	0	0	0	0	0	0	1
chr11	66510639	66523902	13263	1	0	0	1	0	0	0	1	1	0	1	1	0	0	0	0	0	0	0	0	0	0	0	0	0	1
chr11	66510639	66532057	21418	1	0	0	1	0	0	0	1	1	0	1	1	0	0	0	0	0	0	0	0	0	0	0	0	0	1
chr11	66510649	66524211	13562	1	0	0	1	0	0	0	1	1	0	1	1	0	0	0	0	0	0	0	0	0	0	0	0	0	1
chr11	66522658	66537551	14893	1	0	0	1	0	0	0	1	1	0	1	1	0	0	0	0	0	0	0	0	0	0	0	0	0	1
chr11	66529286	66539824	10538	1	0	0	1	0	0	0	1	1	0	1	1	0	0	0	0	0	0	0	0	0	0	0	0	0	1
chr11	66885909	67698250	812341	11	0	0	11	0	0	0	01	11	0	01	11	0	4.64399	5.115	3.41303	3.20641	3.23049	3.46511	3.3785	5.33033	3.41863	5.06328	4.89082	5.77089	0
chr11	67016542	67256428	239886	1	0	0	1	0	0	0	1	1	0	1	1	0	0	0	0	0	0	0	0	0	0	0	0	0	5
chr11	67217263	69448598	2231335	11	0	0	11	0	0	0	01	11	0	11	01	0	2.47902	2.54324	2.9176	2.83119	2.4474	2.9588	3.99181	2.87514	2.92522	3.65042	3.46037	2.9384	1
chr11	67446152	68679073	1232921	01	0	0	01	0	0	0	11	11	0	01	11	0	4.64496	2.64115	3.38348	4.99099	3.04119	3.44576	3.43755	2.79215	5.28222	4.5457	4.51003	3.41699	1
chr11	68031692	70855163	2823471	01	0	0	01	0	0	0	11	11	0	01	01	0	2.52673	2.35037	2.45094	2.50282	2.46045	2.42644	2.54271	2.43391	2.39072	2.4686	2.38816	2.44285	2
chr11	68031692	71593495	3561803	11	0	0	11	0	0	0	11	11	0	11	11	0	2.52644	2.34625	2.61653	2.54895	2.48691	2.61458	2.61603	2.53569	2.36013	2.47894	2.35552	2.62394	2
chr11	68903942	68939741	35799	1	0	0	1	0	0	0	1	1	0	1	1	0	0	0	0	0	0	0	0	0	0	0	0	0	1
chr11	68906753	68925289	18536	1	0	0	1	0	0	0	1	1	0	1	1	0	0	0	0	0	0	0	0	0	0	0	0	0	1
chr11	70544682	71096208	551526	01	0	0	01	0	0	0	01	01	0	11	11	0	4.21421	3.8508	5.47377	4.56251	4.27086	5.61478	4.87751	4.87164	3.92431	4.22535	3.77938	5.58412	1
chr11	70594116	70759623	165507	1	0	0	1	0	0	0	1	1	0	1	1	0	0	0	0	0	0	0	0	0	0	0	0	0	1
chr11	70723748	71161978	438230	01	0	0	11	0	0	0	11	01	0	11	11	0	6.11555	5.79997	6.15771	6.18184	5.75561	6.01885	6.26785	6.10389	5.87213	5.89151	5.65403	6.16872	1
chr11	71107756	71192711	84955	1	0	0	1	0	0	0	1	1	0	1	1	0	0	0	0	0	0	0	0	0	0	0	0	0	0
chr11	71142007	71584219	442212	1	0	0	1	0	0	0	1	1	0	1	1	0	4.73479	5.71869	5.58392	4.95681	4.58834	5.64013	5.14403	5.03083	4.39196	4.66207	5.7464	5.71762	0
chr11	71279833	73139987	1860154	01	0	0	11	0	0	0	01	01	0	11	11	0	2.71269	2.87591	2.92795	2.77541	2.7033	2.96507	2.81676	2.87277	2.86577	2.8379	2.8111	2.94343	0
chr11	71928795	77064521	5135726	11	0	0	11	0	0	0	11	11	0	11	11	0	2.0215	2.41738	2.10816	2.03799	1.98875	2.45336	2.27037	2.45914	2.58956	2.32584	2.35664	2.11617	0
chr11	71969880	78232895	6263015	10	1	1	10	0	0	0	11	01	0	10	10	1	2.09698	2.20535	2.22769	2.1204	2.04523	2.2616	2.08892	2.25135	2.35171	2.1197	2.12212	2.24234	0
chr11	72293346	72434494	141148	1	0	0	1	0	0	0	1	1	0	1	1	0	0	0	0	0	0	0	0	0	0	0	0	0	1
chr11	77155886	77197618	41732	1	0	0	1	0	0	0	1	1	0	1	1	0	0	0	0	0	0	0	0	0	0	0	0	0	1
chr11	77166045	77177653	11608	1	0	0	1	0	0	0	1	1	0	1	1	0	0	0	0	0	0	0	0	0	0	0	0	0	1
chr11	78362207	86165380	7803173	0	01	01	0	0	0	0	10	01	0	0	0	1	1.92452	1.7446	2.02809	1.94708	1.62895	1.86023	1.8387	1.74984	1.69733	1.78037	1.83053	2.04533	1
chr11	82060809	91118019	9057210	0	11	11	0	11	11	0	0	0	11	0	0	0	1.75271	1.75295	1.8084	1.7689	1.69817	1.81283	1.76408	1.76231	1.76134	1.70581	1.77476	1.81271	2
chr11	83604250	87044553	3440303	0	11	01	0	0	11	0	0	0	11	0	0	0	2.14815	2.19504	2.33992	2.17277	2.12509	2.39304	2.26853	2.2764	2.2331	2.10099	2.18748	2.36919	2
chr11	83819135	87348700	3529565	0	11	11	0	0	01	0	0	0	11	0	0	0	2.45894	2.56192	2.83415	2.5225	2.45761	2.92291	2.71284	2.66463	2.62366	2.44557	2.59693	2.87106	2
chr11	84114370	84650078	535708	0	1	1	0	1	1	0	0	0	1	0	0	0	0	0	0	0	0	0	0	0	0	0	0	0	1
chr11	84405312	84547789	142477	0	1	1	0	1	1	0	0	0	1	0	0	0	5.22468	5.23013	7.34359	5.65605	5.55947	7.44053	6.04576	5.79897	4.7125	5.36305	5.70523	7.47858	1
chr11	84809994	84986152	176158	0	1	1	0	1	1	0	0	0	1	0	0	0	0	0	0	0	0	0	0	0	0	0	0	0	1
chr11	84877229	84963429	86200	0	1	1	0	1	1	0	0	0	1	0	0	0	7.89657	7.98512	9.45754	8.59599	8.66952	10.4676	9.61647	9.18897	9.64103	7.18955	7.94589	0	1
chr11	85119098	92296767	7177669	0	11	11	0	1	11	0	0	0	01	10	0	1	1.91991	1.85368	1.98301	1.94348	1.85479	1.98161	1.84433	1.77258	1.9164	1.90543	1.91523	1.82957	2
chr11	85213629	93841633	8628004	0	01	11	0	0	01	0	0	0	10	10	0	1	1.7075	1.7662	1.75879	1.72129	1.63392	1.755	1.86632	1.70213	1.70156	1.70673	1.71744	1.76553	2
chr11	86850709	87075791	225082	0	01	01	0	0	1	0	0	10	1	0	0	1	5.63619	5.54352	12.6112	6.05969	7.50498	7.90394	6.58787	7.45128	5.74742	7.15207	8.84753	13.114	2
chr11	88289885	88367023	77138	0	1	1	0	0	1	0	0	0	1	0	0	0	5.83899	7.37054	7.29447	6.31034	5.73997	0.136285	6.81611	6.64761	9.09477	5.58697	6.00565	0	1
chr11	89178772	89284772	106000	0	1	1	0	0	1	0	0	0	1	0	0	0	0	0	0	0	0	0	0	0	0	0	0	0	1
chr11	89214705	89289986	75281	0	1	1	0	0	1	0	0	0	1	0	0	0	0	0	0	0	0	0	0	0	0	0	0	0	1
chr11	93784503	93812074	27571	0	1	1	0	0	1	0	0	0	0	0	0	0	6.74578	0.123891	11.0135	7.4313	7.92291	11.409	9.50988	7.69807	7.82426	7.81514	7.83119	0	1
chr11	93796399	93807645	11246	0	1	1	0	0	1	0	0	0	0	0	0	0	6.74578	0.123891	11.0135	7.4313	7.92291	11.409	9.50988	7.69807	7.82426	7.81514	7.83119	0	1
chr11	94420124	94437235	17111	0	1	1	0	0	0	0	0	0	0	0	0	0	0	0	0	0	0	0	0	0	0	0	0	0	1
chr11	94460925	94479771	18846	0	1	1	0	0	0	0	0	0	0	0	0	0	0	0	0	0	0	0	0	0	0	0	0	0	1
chr11	94470460	94492811	22351	0	1	1	0	0	0	0	0	0	0	0	0	0	0	0	0	0	0	0	0	0	0	0	0	0	1
chr11	96535655	99184810	2649155	0	11	11	0	1	11	0	0	0	11	0	0	1	2.99933	2.89595	3.29804	3.10282	2.42602	2.58908	3.04812	2.9977	2.80464	2.53423	3.26614	3.30452	3
chr11	98357900	106059146	7701246	0	01	01	0	10	11	0	0	0	01	0	0	1	1.91228	1.67187	2.04556	1.94494	1.88568	1.87167	1.97711	1.78604	1.81677	1.66759	1.82737	2.05365	1
chr11	98645169	105100149	6454980	0	11	11	0	10	01	0	0	0	01	0	0	1	2.01666	1.82532	2.17478	1.8687	1.80725	2.18505	1.89647	2.04177	2.08894	1.77896	2.06495	2.18589	1
chr11	101452983	104044105	2591122	0	01	01	0	0	11	0	0	1	11	0	0	1	2.68406	2.87274	3.26186	2.79168	2.87991	3.3698	3.14931	2.93056	3.17997	2.64174	2.89674	3.29267	1
chr11	102707977	107359885	4651908	0	11	11	0	0	1	0	0	10	01	0	0	1	2.42996	2.36049	0.091902	2.45477	0.120309	0.0908161	2.59874	0.110184	2.52358	2.39719	2.56735	2.60216	0
chr11	103145742	103306534	160792	0	1	1	0	0	0	0	0	1	1	0	0	0	0	0	0	0	0	0	0	0	0	0	0	0	1
chr11	103145751	103306534	160783	0	1	1	0	0	0	0	0	1	1	0	0	0	0	0	0	0	0	0	0	0	0	0	0	0	1
chr11	103257635	103412196	154561	0	1	1	0	0	0	0	0	1	1	0	0	0	0	0	0	0	0	0	0	0	0	0	0	0	1
chr11	103257635	103412213	154578	0	1	1	0	0	0	0	0	1	1	0	0	0	0	0	0	0	0	0	0	0	0	0	0	0	1
chr11	103303072	103316640	13568	0	1	1	0	0	0	0	0	1	1	0	0	0	0	0	0	0	0	0	0	0	0	0	0	0	1
chr11	103328807	103570897	242090	0	1	1	0	0	0	0	0	1	1	0	0	0	0.113802	6.36402	0.0995402	6.18591	0.121592	5.68628	6.90444	4.35995	6.34456	5.20513	0.0871824	7.71973	1
chr11	103330215	103583931	253716	0	1	1	0	0	0	0	0	1	1	0	0	0	0.113802	6.36402	0.0995402	6.18591	0.121592	5.68628	6.90444	4.35995	6.34456	5.20513	0.0871824	7.71973	1
chr11	103427004	103497372	70368	0	1	1	0	0	0	0	0	1	1	0	0	0	0	0	0	0	0	0	0	0	0	0	0	0	1
chr11	104142625	107019997	2877372	0	11	11	0	0	11	0	0	10	11	0	0	1	0.110839	2.41172	0.0926742	2.53227	0.124281	2.62827	2.60618	2.19521	2.45223	0.0998385	2.62288	2.63509	0
chr11	104510195	105323725	813530	0	11	11	0	0	11	0	0	10	01	0	0	1	2.74469	4.01715	3.22565	2.759	2.84374	3.48649	3.05383	4.47884	4.1657	0.0871408	4.69255	3.20017	9
chr11	105022699	106359486	1336787	0	01	01	0	0	01	0	0	0	01	0	0	0	2.79707	2.63299	2.74282	2.83255	2.64398	2.68236	2.7026	2.52529	2.6096	0.112934	2.79209	2.74736	0
chr11	105828872	114654154	8825282	1	11	01	1	1	11	0	0	0	10	0	0	1	1.62612	1.69825	1.79482	1.64406	1.53886	1.61349	1.64862	1.68781	1.69218	0.148881	1.5639	1.80515	2
chr11	106596867	114009007	7412140	1	11	01	1	1	11	0	0	0	10	0	0	1	1.67007	0.13126	1.8668	1.79977	1.87607	0.1004	1.93894	0.121333	0.116077	0.119603	0.12208	1.87839	0
chr11	107479090	108222532	743442	0	10	11	0	0	10	0	0	0	10	1	0	1	2.92192	5.23943	3.30879	2.887	2.6957	5.65084	2.98685	5.16337	4.39006	0.0947699	0.0967354	3.33748	1
chr11	108121596	108147400	25804	0	0	1	0	0	0	0	0	0	0	1	0	0	0	0	0	0	0	0	0	0	0	0	0	0	1
chr11	108221831	108370099	148268	0	0	1	0	0	0	0	0	0	0	1	0	0	0	0	0	0	0	0	0	0	0	0	0	0	1
chr11	108222831	108369099	146268	0	0	1	0	0	0	0	0	0	0	1	0	0	0	0	0	0	0	0	0	0	0	0	0	0	1
chr11	108223042	108244128	21086	0	0	1	0	0	0	0	0	0	0	1	0	0	0	0	0	0	0	0	0	0	0	0	0	0	1
chr11	108223042	108249112	26070	0	0	1	0	0	0	0	0	0	0	1	0	0	0	0	0	0	0	0	0	0	0	0	0	0	1
chr11	108227443	108253837	26394	0	0	1	0	0	0	0	0	0	0	1	0	0	11.1256	10.7534	12.8681	11.9431	9.98002	18.7814	0.177803	12.2238	0.193384	10.1009	10.3447	13.1786	1
chr11	108227614	108365518	137904	0	0	1	0	0	0	0	0	0	0	1	0	0	0	0	0	0	0	0	0	0	0	0	0	0	1
chr11	108227618	108267348	39730	0	0	1	0	0	0	0	0	0	0	1	0	0	11.1256	10.7534	12.8681	11.9431	9.98002	18.7814	0.177803	12.2238	0.193384	10.1009	10.3447	13.1786	1
chr11	108227618	108365514	137896	0	0	1	0	0	0	0	0	0	0	1	0	0	0	0	0	0	0	0	0	0	0	0	0	0	1
chr11	108227624	108245036	17412	0	0	1	0	0	0	0	0	0	0	1	0	0	0	0	0	0	0	0	0	0	0	0	0	0	1
chr11	108227624	108365508	137884	0	0	1	0	0	0	0	0	0	0	1	0	0	0	0	0	0	0	0	0	0	0	0	0	0	1
chr11	108229158	108272872	43714	0	0	1	0	0	0	0	0	0	0	1	0	0	11.1256	10.7534	12.8681	11.9431	9.98002	18.7814	0.177803	12.2238	0.193384	10.1009	10.3447	13.1786	1
chr11	108235659	108284483	48824	0	0	1	0	0	0	0	0	0	0	1	0	0	11.1256	10.7534	12.8681	11.9431	9.98002	18.7814	0.177803	12.2238	0.193384	10.1009	10.3447	13.1786	1
chr11	108243932	108365508	121576	0	0	1	0	0	0	0	0	0	0	1	0	0	0	0	0	0	0	0	0	0	0	0	0	0	1
chr11	108243942	108293487	49545	0	0	1	0	0	0	0	0	0	0	1	0	0	11.1256	10.7534	12.8681	11.9431	9.98002	18.7814	0.177803	12.2238	0.193384	10.1009	10.3447	13.1786	1
chr11	108243942	108354884	110942	0	0	1	0	0	0	0	0	0	0	1	0	0	0	0	0	0	0	0	0	0	0	0	0	0	1
chr11	108243942	108365518	121576	0	0	1	0	0	0	0	0	0	0	1	0	0	0	0	0	0	0	0	0	0	0	0	0	0	1
chr11	108243946	108354880	110934	0	0	1	0	0	0	0	0	0	0	1	0	0	0	0	0	0	0	0	0	0	0	0	0	0	1
chr11	108243952	108369099	125147	0	0	1	0	0	0	0	0	0	0	1	0	0	0	0	0	0	0	0	0	0	0	0	0	0	1
chr11	108246943	108289821	42878	0	0	1	0	0	0	0	0	0	0	1	0	0	11.1256	10.7534	12.8681	11.9431	9.98002	18.7814	0.177803	12.2238	0.193384	10.1009	10.3447	13.1786	1
chr11	108246953	108289811	42858	0	0	1	0	0	0	0	0	0	0	1	0	0	11.1256	10.7534	12.8681	11.9431	9.98002	18.7814	0.177803	12.2238	0.193384	10.1009	10.3447	13.1786	1
chr11	108248922	108272862	23940	0	0	1	0	0	0	0	0	0	0	1	0	0	11.1256	10.7534	12.8681	11.9431	9.98002	18.7814	0.177803	12.2238	0.193384	10.1009	10.3447	13.1786	1
chr11	108253758	108354884	101126	0	0	1	0	0	0	0	0	0	0	1	0	0	0	0	0	0	0	0	0	0	0	0	0	0	1
chr11	108259075	108365081	106006	0	0	1	0	0	0	0	0	0	0	1	0	0	0	0	0	0	0	0	0	0	0	0	0	0	1
chr11	108267150	108365528	98378	0	0	1	0	0	0	0	0	0	0	1	0	0	10.3249	10.1438	11.8874	11.3518	9.47909	16.7814	0.128293	11.2496	0.126363	9.58853	9.76043	12.1707	1
chr11	108267160	108307994	40834	0	0	1	0	0	0	0	0	0	0	1	0	0	11.0611	10.7078	12.8471	12.1644	9.98653	18.6194	0.173437	12.0169	0.181667	10.2026	10.5638	13.1562	1
chr11	108267160	108354884	87724	0	0	1	0	0	0	0	0	0	0	1	0	0	10.3249	10.1438	11.8874	11.3518	9.47909	16.7814	0.128293	11.2496	0.126363	9.58853	9.76043	12.1707	1
chr11	108267160	108354884	87724	0	0	1	0	0	0	0	0	0	0	1	0	0	10.3249	10.1438	11.8874	11.3518	9.47909	16.7814	0.128293	11.2496	0.126363	9.58853	9.76043	12.1707	1
chr11	108267160	108365518	98358	0	0	1	0	0	0	0	0	0	0	1	0	0	10.3249	10.1438	11.8874	11.3518	9.47909	16.7814	0.128293	11.2496	0.126363	9.58853	9.76043	12.1707	1
chr11	108267164	108365514	98350	0	0	1	0	0	0	0	0	0	0	1	0	0	10.3249	10.1438	11.8874	11.3518	9.47909	16.7814	0.128293	11.2496	0.126363	9.58853	9.76043	12.1707	1
chr11	108267170	108354874	87704	0	0	1	0	0	0	0	0	0	0	1	0	0	10.3249	10.1438	11.8874	11.3518	9.47909	16.7814	0.128293	11.2496	0.126363	9.58853	9.76043	12.1707	1
chr11	108271053	108287725	16672	0	0	1	0	0	0	0	0	0	0	1	0	0	0	0	0	0	0	0	0	0	0	0	0	0	1
chr11	108279480	108354884	75404	0	0	1	0	0	0	0	0	0	0	1	0	0	10.3249	10.1438	11.8874	11.3518	9.47909	16.7814	0.128293	11.2496	0.126363	9.58853	9.76043	12.1707	1
chr11	108279484	108345914	66430	0	0	1	0	0	0	0	0	0	0	1	0	0	10.3249	10.1438	11.8874	11.3518	9.47909	16.7814	0.128293	11.2496	0.126363	9.58853	9.76043	12.1707	1
chr11	108280982	108321430	40448	0	0	1	0	0	0	0	0	0	0	1	0	0	11.0611	10.7078	12.8471	12.1644	9.98653	18.6194	0.173437	12.0169	0.181667	10.2026	10.5638	13.1562	1
chr11	108280982	108365508	84526	0	0	1	0	0	0	0	0	0	0	1	0	0	10.3249	10.1438	11.8874	11.3518	9.47909	16.7814	0.128293	11.2496	0.126363	9.58853	9.76043	12.1707	1
chr11	108280984	108365518	84534	0	0	1	0	0	0	0	0	0	0	1	0	0	10.3249	10.1438	11.8874	11.3518	9.47909	16.7814	0.128293	11.2496	0.126363	9.58853	9.76043	12.1707	1
chr11	108280994	108365509	84515	0	0	1	0	0	0	0	0	0	0	1	0	0	10.3249	10.1438	11.8874	11.3518	9.47909	16.7814	0.128293	11.2496	0.126363	9.58853	9.76043	12.1707	1
chr11	108288956	108354894	65938	0	0	1	0	0	0	0	0	0	0	1	0	0	10.3249	10.1438	11.8874	11.3518	9.47909	16.7814	0.128293	11.2496	0.126363	9.58853	9.76043	12.1707	1
chr11	108297280	108335967	38687	0	0	1	0	0	0	0	0	0	0	1	0	0	11.0611	10.7078	12.8471	12.1644	9.98653	18.6194	0.173437	12.0169	0.181667	10.2026	10.5638	13.1562	1
chr11	108297286	108335961	38675	0	0	1	0	0	0	0	0	0	0	1	0	0	11.0611	10.7078	12.8471	12.1644	9.98653	18.6194	0.173437	12.0169	0.181667	10.2026	10.5638	13.1562	1
chr11	108299703	108335971	36268	0	0	1	0	0	0	0	0	0	0	1	0	0	11.0611	10.7078	12.8471	12.1644	9.98653	18.6194	0.173437	12.0169	0.181667	10.2026	10.5638	13.1562	1
chr11	108307886	108365508	57622	0	0	1	0	0	0	0	0	0	0	1	0	0	0	0	0	0	0	0	0	0	0	0	0	0	1
chr11	108307890	108365514	57624	0	0	1	0	0	0	0	0	0	0	1	0	0	0	0	0	0	0	0	0	0	0	0	0	0	1
chr11	108315812	108347375	31563	0	0	1	0	0	0	0	0	0	0	1	0	0	0	0	0	0	0	0	0	0	0	0	0	0	1
chr11	108325299	108347375	22076	0	0	1	0	0	0	0	0	0	0	1	0	0	0	0	0	0	0	0	0	0	0	0	0	0	1
chr11	108325299	108365508	40209	0	0	1	0	0	0	0	0	0	0	1	0	0	10.2272	10.1435	12.7711	11.7713	10.3532	18.9682	0.180495	11.3217	0.175955	10.3857	10.0774	13.0822	1
chr11	108325309	108369099	43790	0	0	1	0	0	0	0	0	0	0	1	0	0	10.2272	10.1435	12.7711	11.7713	10.3532	18.9682	0.180495	11.3217	0.175955	10.3857	10.0774	13.0822	1
chr11	108334958	108354884	19926	0	0	1	0	0	0	0	0	0	0	1	0	0	10.2272	10.1435	12.7711	11.7713	10.3532	18.9682	0.180495	11.3217	0.175955	10.3857	10.0774	13.0822	1
chr11	108334962	108354880	19918	0	0	1	0	0	0	0	0	0	0	1	0	0	10.2272	10.1435	12.7711	11.7713	10.3532	18.9682	0.180495	11.3217	0.175955	10.3857	10.0774	13.0822	1
chr11	108343211	108354884	11673	0	0	1	0	0	0	0	0	0	0	1	0	0	10.2272	10.1435	12.7711	11.7713	10.3532	18.9682	0.180495	11.3217	0.175955	10.3857	10.0774	13.0822	1
chr11	108343211	108365508	22297	0	0	1	0	0	0	0	0	0	0	1	0	0	10.2272	10.1435	12.7711	11.7713	10.3532	18.9682	0.180495	11.3217	0.175955	10.3857	10.0774	13.0822	1
chr11	108343211	108365518	22307	0	0	1	0	0	0	0	0	0	0	1	0	0	10.2272	10.1435	12.7711	11.7713	10.3532	18.9682	0.180495	11.3217	0.175955	10.3857	10.0774	13.0822	1
chr11	108343221	108369099	25878	0	0	1	0	0	0	0	0	0	0	1	0	0	10.2272	10.1435	12.7711	11.7713	10.3532	18.9682	0.180495	11.3217	0.175955	10.3857	10.0774	13.0822	1
chr11	108354874	108369100	14226	0	0	1	0	0	0	0	0	0	0	1	0	0	0	0	0	0	0	0	0	0	0	0	0	0	1
chr11	108363079	108374329	11250	0	0	1	0	0	0	0	0	0	0	1	0	0	0	0	0	0	0	0	0	0	0	0	0	0	1
chr11	111300983	112094970	793987	0	11	01	0	0	1	0	0	10	10	0	0	1	0.0826473	2.83764	2.51818	0.0819821	3.00421	3.36286	3.06264	4.53976	0.0851763	2.87007	2.71618	0.0746027	1
chr11	111908960	111926497	17537	0	1	1	0	0	0	0	0	1	1	0	0	0	0	0	0	0	0	0	0	0	0	0	0	0	3
chr11	112025452	112051369	25917	0	1	1	0	0	1	0	0	0	0	0	0	0	11.7959	11.8526	14.7816	11.8564	10.1832	15.3353	14.1189	11.9507	12.1853	11.2043	10.2768	17.9841	1
chr11	112085823	112096801	10978	0	1	1	0	0	1	0	0	0	0	0	0	0	0	0	0	0	0	0	0	0	0	0	0	0	1
chr11	113444445	120648921	7204476	01	10	10	1	0	10	0	1	1	0	0	11	1	1.83249	1.80699	1.99321	1.84248	1.71199	1.82622	1.77741	1.89127	1.79144	1.93389	1.74146	2.00365	3
chr11	115344714	120689219	5344505	11	10	10	11	10	10	0	11	1	10	0	1	1	1.88436	2.08049	2.24337	2.22053	1.90552	2.00625	2.16637	0.113431	1.96063	1.98577	1.88694	2.25308	3
chr11	116436424	118046231	1609807	01	0	0	11	0	10	0	11	1	0	1	01	1	2.17639	2.57191	3.03512	3.03826	2.24934	2.43838	2.98639	4.25289	2.36231	2.51608	2.35111	3.04488	0
chr11	116799034	121108668	4309634	01	0	0	01	0	10	0	11	1	1	0	11	1	2.48982	2.66547	2.63205	2.53832	2.50434	2.65883	2.58391	2.67595	2.50158	2.459	2.38893	2.6389	3
chr11	120080141	125829106	5748965	11	0	0	11	0	1	0	11	10	0	0	11	1	1.8894	1.86933	1.96677	1.90399	1.89401	1.96162	1.93651	1.86886	1.86786	1.85444	1.92388	1.97253	0
chr11	120426092	124771213	4345121	10	1	1	10	0	1	0	10	10	0	0	10	1	2.55366	2.18829	2.86652	2.63586	2.17701	2.37588	2.72239	2.18738	2.20933	2.41646	2.63916	2.88784	0
chr11	122182442	125957977	3775535	01	10	10	11	0	1	0	1	10	10	0	1	1	2.09918	2.07598	2.22111	2.13399	2.06734	2.18306	2.14314	2.06294	1.97563	2.09967	2.14058	2.22777	0
chr11	124384656	125445726	1061070	1	10	10	1	0	11	0	1	0	0	0	1	1	3.038	3.03032	3.40995	3.13536	2.93404	3.40136	2.69569	3.24423	3.19126	2.89364	2.68007	3.44501	0
chr11	125241471	134998513	9757042	11	0	0	11	0	11	0	10	0	0	1	01	1	1.28357	1.24082	1.2822	1.29245	1.25312	1.28089	1.27147	1.25091	1.26469	1.24725	1.25083	1.28546	0
chr11	125496557	135068576	9572019	11	1	1	11	1	11	1	01	1	1	1	01	1	1.37312	1.35677	1.38189	1.37864	1.3646	1.38443	1.37111	1.36932	1.36182	1.34905	1.36217	1.38269	0
chr11	125576204	135034169	9457965	11	1	1	11	1	11	1	11	1	1	1	11	1	1.37312	1.40925	1.38189	1.37864	1.3646	1.38443	1.37111	1.42259	1.36182	1.34905	1.36217	1.38269	0
chr11	125793038	135068576	9275538	11	1	1	11	1	11	1	01	1	1	1	01	1	1.43078	1.40925	1.44826	1.43682	1.42111	1.45134	1.37111	1.42259	1.42257	1.34905	1.36217	1.45004	0
chr11	125891314	129072391	3181077	10	1	1	10	0	10	0	10	0	1	0	10	1	2.62551	2.50981	2.88783	2.73114	2.50988	2.92745	2.24327	2.57888	2.66277	2.10215	2.19577	2.92038	0
chr11	125891368	129095863	3204495	10	1	1	10	0	10	0	10	0	1	0	10	1	2.62551	2.50981	2.88783	2.73114	2.50988	2.92745	2.24327	2.57888	2.66277	2.10215	2.19577	2.92038	0
chr11	125915591	135068576	9152985	11	1	1	11	1	01	1	01	1	1	1	11	1	1.43078	1.40925	1.44826	1.43682	1.42111	1.45134	1.37111	1.42259	1.42257	1.34905	1.36217	1.45004	0
chr11	126046357	134998513	8952156	1	10	10	1	0	1	0	0	0	0	1	1	1	1.31719	1.27124	1.30856	1.32131	1.28346	1.30549	1.27143	1.27566	1.29008	1.24001	1.25213	1.30967	0
chr11	126046357	135075271	9028914	1	01	01	1	1	1	1	1	1	1	1	1	1	1.41533	1.40082	1.41834	1.41557	1.40728	1.41967	1.36189	1.40772	1.39753	1.33244	1.35459	1.41656	0
chr11	126067487	135064169	8996682	1	11	11	1	1	1	1	1	1	1	1	1	1	1.41533	1.40082	1.41834	1.41557	1.40728	1.41967	1.36189	1.40772	1.39753	1.33244	1.35459	1.41656	0
chr11	126199588	135075271	8875683	1	01	01	1	1	1	1	1	1	1	1	1	1	1.41533	1.40082	1.41834	1.41557	1.40728	1.41967	1.36189	1.40772	1.39753	1.33244	1.46172	1.41656	0
chr11	126433739	135040246	8606507	1	11	11	1	1	1	1	1	1	1	1	1	1	1.4726	1.45761	1.49279	1.48072	1.46227	1.49762	1.47327	1.47609	1.46562	1.45905	1.46172	1.49393	0
chr11	126445804	134998513	8552709	1	10	10	1	0	1	0	0	0	0	1	1	1	1.34289	1.29566	1.35391	1.35612	1.306	1.35458	1.33275	1.31219	1.32668	1.31399	1.3049	1.35833	0
chr11	126492146	135068576	8576430	1	11	11	1	1	1	1	1	1	1	1	1	1	1.4726	1.45761	1.49279	1.48072	1.46227	1.49762	1.47327	1.47609	1.46562	1.45905	1.46172	1.49393	0
chr11	126761662	134998513	8236851	1	10	10	1	0	1	0	0	0	0	1	1	1	1.34289	1.29566	1.35391	1.35612	1.306	1.35458	1.33275	1.31219	1.32668	1.31399	1.3049	1.35833	0
chr11	126893047	135068576	8175529	1	11	01	1	1	1	1	1	1	1	1	1	1	1.4726	1.45761	1.49279	1.48072	1.46227	1.49762	1.47327	1.47609	1.46562	1.45905	1.46172	1.49393	0
chr11	126939808	130419273	3479465	1	11	10	1	0	0	0	0	1	0	1	1	1	2.55525	1.92222	2.87234	2.67633	2.41496	2.93074	2.65666	2.57755	2.0326	2.41876	2.52041	2.90549	0
chr11	127564481	135075271	7510790	1	11	01	1	01	11	1	1	1	11	1	1	1	1.44044	1.44327	1.54579	1.5219	1.42685	1.55332	1.44565	1.52847	1.51654	1.4936	1.4288	1.54672	0
chr11	127604659	134998454	7393795	1	10	10	1	10	01	0	0	0	10	1	1	1	1.33067	1.29756	1.38731	1.37991	1.28699	1.39003	1.32209	1.34021	1.35782	1.32649	1.28865	1.39216	0
chr11	127732219	135068576	7336357	1	01	01	1	11	11	1	1	1	11	1	1	1	1.44044	1.44327	1.54579	1.5219	1.42685	1.55332	1.44565	1.52847	1.51654	1.4936	1.4288	1.54672	0
chr11	127820689	132534223	4713534	0	01	11	0	11	01	1	0	0	11	0	0	1	1.58257	1.79427	1.72019	1.67104	1.71659	1.73921	1.83971	1.65624	1.71426	1.59962	1.54217	1.72862	0
chr11	127915963	135068576	7152613	1	01	11	1	01	01	1	1	1	11	1	1	1	1.44044	1.52146	1.54579	1.5219	1.42685	1.55332	1.51075	1.52847	1.51654	1.4936	1.50613	1.54672	0
chr11	128178046	129145480	967434	0	11	11	0	0	0	0	0	0	01	0	0	0	4.08194	0.0807525	5.41703	4.50997	4.08019	0.0591444	0.0709162	4.95398	0.0752359	3.75094	0.07837	5.55778	7
chr11	128686484	128811446	124962	0	1	1	0	0	0	0	0	0	1	0	0	0	0	0	0	0	0	0	0	0	0	0	0	0	1
chr11	128867945	133086998	4219053	1	11	10	1	1	1	0	0	0	01	0	1	1	1.94799	0.0854505	2.09408	1.98877	1.84203	0.0619998	0.0746056	1.92737	0.0789227	1.8482	0.0823446	2.11218	0
chr11	129202397	135068576	5866179	1	01	11	1	1	1	1	1	1	11	1	1	1	0.0726389	1.65998	0.0587201	0.0685883	0.0857506	0.0580243	0.0692448	0.0781675	0.075645	0.0783465	0.0797654	0	0
chr11	129700535	134998513	5297978	1	10	10	1	0	1	0	0	0	10	1	1	1	0.0746861	1.39313	0.0589414	0.0704545	0.0869122	0.0578261	0.0702333	0.0788007	0.0766732	1.41041	0.0808955	0	0
chr11	129851913	135068576	5216663	1	11	01	1	1	1	1	1	1	11	1	1	1	1.66898	1.65998	1.70388	0.0685883	0.0857506	0.0580243	0.0692448	1.6662	0.075645	1.64639	1.64269	0	0
chr11	130060291	135040246	4979955	01	11	1	11	1	1	1	1	01	1	11	01	1	1.62408	1.60664	1.62501	0.0637111	1.77839	1.821	0.064121	1.78741	0.0705286	1.62504	1.60273	0	0
chr11	130258427	135068576	4810149	11	11	1	01	1	1	1	1	11	1	01	11	1	1.62408	1.60664	1.62501	0.0637111	1.77839	1.821	1.76858	1.78741	0.0705286	1.62504	1.60273	0	0
chr11	130706503	135075271	4368768	11	11	1	11	1	1	1	1	11	1	11	01	1	1.62408	1.60664	1.62501	0.0637111	1.77839	1.821	1.76858	1.78741	0.0705286	1.62504	1.76564	0	0
chr11	131099376	135068576	3969200	1	01	11	1	01	1	1	1	1	11	1	1	1	0.0633146	1.93894	0.0504797	0.0596152	0.0757735	0.0497853	0.0601365	0.0686298	1.83503	0.0693248	0.0696353	0	0
chr11	131212027	135075271	3863244	1	11	01	1	11	1	1	1	1	01	1	1	1	0.0633146	1.93894	0.0504797	0.0596152	0.0757735	0.0497853	0.0601365	0.0686298	1.83503	0.0693248	0.0696353	0	0
chr11	131311971	134998654	3686683	1	10	10	1	10	1	0	0	0	10	1	1	1	0.0665694	1.50008	0.0510118	0.0624506	0.0779135	0.049725	0.0617551	0.069839	1.46434	0.071161	0.0715797	0	0
chr11	131556502	135068576	3512074	1	01	01	1	01	1	1	1	1	01	1	1	1	0.0633146	1.93894	0.0504797	0.0596152	0.0757735	0.0497853	0.0601365	0.0686298	1.83503	0.0693248	0.0696353	0	0
chr11	131587469	134609295	3021826	1	10	10	1	10	1	0	0	0	10	1	1	1	0.0665694	1.50008	0.0510118	0.0624506	0.0779135	0.049725	0.0617551	0.069839	1.46434	0.071161	0.0715797	0	0
chr11	131871031	135064169	3193138	1	11	11	1	01	1	1	1	1	11	1	1	1	1.93075	1.93894	1.9822	1.93821	1.87623	1.97894	1.90397	1.94535	1.83503	1.92029	1.92166	1.97952	0
chr11	132317981	135068576	2750595	1	11	11	1	01	01	11	1	1	01	1	1	1	1.88304	1.87617	2.24467	2.19981	1.86094	2.23575	1.83677	1.86655	2.08886	1.86097	1.85891	2.23922	0
chr11	132936724	134998513	2061789	1	10	10	1	10	01	10	0	0	10	1	1	1	1.6705	1.60388	1.77594	1.78671	1.54206	1.74702	1.61934	1.49328	1.57402	1.55594	1.50123	1.78758	0
chr11	133169302	135068576	1899274	01	11	1	11	11	11	1	1	1	11	1	01	1	2.70662	0.0639564	2.68402	2.64706	0.0660542	2.66401	0.0525276	2.8344	2.5367	2.71086	2.75753	2.66707	0
chr11	133455183	134287349	832166	01	10	0	01	10	01	0	0	0	10	1	01	1	2.08816	0.0676151	1.98561	2.07074	0.071375	1.91026	0.0568388	1.88219	1.69561	1.8744	1.80634	2.00051	0
chr11	134232098	134998513	766415	1	0	0	1	0	1	0	0	0	0	1	1	0	0	0	0	0	0	0	0	0	0	0	0	0	0
chr11	134377946	135068576	690630	11	1	1	11	1	11	1	1	1	1	01	11	1	3.46403	0.059834	3.57514	3.33761	0.064182	0.0389477	3.72863	0.056128	2.79591	0.059436	0.0587699	3.50409	2
chr11	134430681	134998513	567832	1	0	0	1	0	1	0	0	0	0	1	1	0	0	0	0	0	0	0	0	0	0	0	0	0	6
chr12	0	9000000	9000000	1	1	0	1	0	1	1	1	1	0	0	1	0	0.0958507	0.0901949	0.0312036	0.369204	0.116176	0.0153305	0.0944732	0.0573303	0.0417274	0.0868503	0.0909902	0.020953	1
chr12	45739	6945196	6899457	11	11	0	11	0	0	11	11	0	0	0	01	0	0	1.60854	0	0	0	0	0	1.65776	1.68918	0	1.59007	0	1
chr12	54426	3639603	3585177	11	11	0	11	0	0	01	01	1	0	0	11	1	2.1933	2.16299	2.416	2.24923	2.16179	1.99374	2.231	1.95584	2.00669	2.16504	2.17051	2.43787	1
chr12	54426	4004912	3950486	11	11	0	11	0	1	10	11	1	0	0	11	1	1.99323	1.97961	2.14489	2.0371	1.96907	2.175	1.991	2.06988	2.10118	1.97614	1.9626	2.16102	1
chr12	54451	2558097	2503646	11	11	0	11	0	0	11	11	0	0	0	11	0	2.53054	2.55454	2.86155	2.6332	2.4884	2.95674	2.635	2.73224	2.23645	2.02656	2.04537	2.90093	1
chr12	64619	2684327	2619708	11	01	0	01	0	0	01	11	0	0	0	11	0	2.53054	2.55454	2.86155	2.6332	2.4884	2.95674	2.635	2.73224	2.23645	2.02656	2.04537	2.90093	1
chr12	64619	2756483	2691864	11	11	0	01	0	0	11	11	0	0	0	01	0	2.53054	2.55454	2.86155	2.6332	2.4884	2.95674	2.635	2.73224	2.23645	2.02656	2.04537	2.90093	1
chr12	64619	3996744	3932125	11	01	0	11	0	0	01	01	1	0	0	11	1	1.89845	1.86653	1.96832	1.91833	0	1.99374	0	1.95584	2.00669	0	0	1.97845	1
chr12	64619	5628344	5563725	11	11	0	01	0	0	10	11	1	0	0	11	1	1.69951	1.64708	1.73651	1.70779	1.66089	1.74619	1.64658	1.69574	1.73241	1.6608	1.65936	1.74204	1
chr12	64619	5842946	5778327	01	11	0	01	0	0	10	11	1	0	0	11	1	1.69951	1.64708	1.73651	1.70779	1.66089	1.74619	1.64658	1.69574	1.73241	1.6608	1.65936	1.74204	1
chr12	64619	5930675	5866056	11	11	0	11	0	0	10	01	1	0	0	11	1	1.69951	1.64708	1.73651	1.70779	1.66089	1.74619	1.64658	1.69574	1.73241	1.6608	1.65936	1.74204	1
chr12	64619	6092766	6028147	01	11	0	11	0	0	11	01	0	0	0	11	0	1.79972	1.76336	1.84485	1.81716	1.77803	1.86093	1.7713	1.83539	1.87554	1.79034	1.75494	1.85332	1
chr12	64619	6236926	6172307	11	01	0	11	0	0	01	11	0	0	0	01	0	1.79972	1.76336	1.84485	1.81716	1.77803	1.86093	1.7713	1.65776	1.87554	1.79034	1.75494	1.85332	1
chr12	64619	6269788	6205169	11	01	0	11	0	0	11	11	0	0	0	11	0	1.79972	1.76336	1.84485	1.81716	1.77803	1.86093	1.7713	1.65776	1.87554	1.79034	1.75494	1.85332	1
chr12	64619	8104453	8039834	01	11	0	11	0	1	01	01	1	0	0	11	1	1.62924	1.58619	1.66007	1.45882	1.59267	1.66502	1.6048	1.63663	1.62125	1.6253	1.59381	1.66506	1
chr12	64619	8241219	8176600	11	11	0	01	0	1	11	01	1	0	0	11	1	1.62924	1.58619	1.66007	1.45882	1.59267	1.66502	1.6048	1.63663	1.62125	1.6253	1.59381	1.66506	1
chr12	79978	7577799	7497821	11	01	0	11	0	0	11	01	1	0	0	01	1	1.5879	1.54442	1.6	1.43067	1.5595	1.6054	1.55531	1.59405	1.58632	1.58652	1.551	1.60432	1
chr12	80049	8032901	7952852	11	11	0	11	0	1	11	01	1	0	0	11	1	1.62924	1.58619	1.66007	1.45882	1.59267	1.66502	1.6048	1.63663	1.62125	1.6253	1.59381	1.66506	1
chr12	80411	2850599	2770188	11	11	0	01	0	0	11	11	0	0	0	01	0	2.53054	2.55454	2.86155	2.6332	2.4884	2.95674	2.635	1.81819	2.23645	2.02656	2.04537	2.90093	1
chr12	80411	4420585	4340174	11	01	0	11	0	1	10	11	1	0	0	11	1	1.99323	1.97961	2.14489	2.0371	1.96907	2.175	1.991	2.06988	2.10118	1.97614	1.9626	2.16102	1
chr12	82075	4574329	4492254	01	01	0	11	0	1	10	01	1	0	0	11	1	1.99323	1.97961	2.14489	2.0371	1.96907	2.175	1.991	2.06988	2.10118	1.97614	1.9626	2.16102	1
chr12	82075	7970189	7888114	11	01	0	01	0	0	01	11	1	0	0	01	1	1.5879	1.54442	1.6	1.43067	1.5595	1.6054	1.55531	1.59405	1.58632	1.58652	1.551	1.60432	1
chr12	99591	1786491	1686900	11	11	0	01	0	0	01	01	0	0	0	01	0	2.98459	3.20182	3.70059	3.14896	2.88223	3.88059	3.30445	3.50209	3.54601	3.11653	3.15776	3.76255	0
chr12	113721	3821886	3708165	11	01	0	01	0	0	01	11	1	0	0	11	1	2.1933	1.86653	2.416	2.24923	2.16179	1.99374	2.231	1.95584	2.00669	2.16504	2.17051	2.43787	1
chr12	121054	7272606	7151552	01	11	0	01	0	0	01	11	1	0	0	01	1	1.5879	1.54442	1.6	1.43067	1.5595	1.6054	1.55531	1.59405	1.58632	1.58652	1.551	1.60432	1
chr12	121254	3003320	2882066	11	11	0	01	0	0	11	11	1	0	0	11	1	2.1933	2.16299	2.416	2.24923	2.16179	1.99374	2.231	1.95584	2.41167	2.16504	2.17051	2.43787	1
chr12	121254	3968447	3847193	01	11	0	01	0	0	01	11	1	0	0	11	1	1.89845	1.86653	1.96832	1.91833	0	1.99374	0	1.95584	2.00669	0	0	1.97845	1
chr12	128421	8125696	7997275	11	11	0	01	0	1	11	11	1	0	0	01	1	1.62924	1.58619	1.66007	1.45882	1.59267	1.66502	1.6048	1.63663	1.62125	1.6253	1.59381	1.66506	1
chr12	199895	3284963	3085068	11	11	0	01	0	0	11	11	1	0	0	01	1	2.1933	2.16299	2.416	2.24923	2.16179	1.99374	2.231	1.95584	2.00669	2.16504	2.17051	2.43787	1
chr12	199895	5807366	5607471	11	01	0	01	0	0	10	11	1	0	0	11	1	1.69951	1.64708	1.73651	1.70779	1.66089	1.74619	1.64658	1.69574	1.73241	1.6608	1.65936	1.74204	1
chr12	201354	1441397	1240043	11	11	0	01	0	0	11	01	0	0	0	01	0	2.98459	3.20182	3.70059	3.14896	2.88223	3.88059	3.30445	3.50209	3.54601	3.11653	3.15776	3.76255	0
chr12	418420	6235914	5817494	01	11	0	11	0	0	01	11	0	0	0	11	0	1.79972	1.76336	1.84485	1.81716	1.77803	1.86093	1.7713	1.65776	1.87554	1.79034	1.75494	1.85332	1
chr12	766595	807868	41273	1	1	0	1	0	0	1	1	0	0	0	1	0	6.0514	6.67203	6.49035	0	5.37716	6.53413	6.40302	6.47715	0	0	0	0	1
chr12	776557	798335	21778	1	1	0	1	0	0	1	1	0	0	0	1	0	0	0	0	0	0	0	0	0	0	0	0	0	1
chr12	827031	862280	35249	1	1	0	1	0	0	1	1	0	0	0	1	0	5.78121	6.0927	6.3943	0	5.07048	6.45829	5.93383	6.10683	0	0	0	0	1
chr12	1027747	1490093	462346	1	1	0	1	0	0	1	1	0	0	0	1	0	0	0	0	0	0	0	0	0	0	0	0	0	1
chr12	1223247	1381612	158365	1	1	0	1	0	0	1	1	0	0	0	1	0	0	0	0	0	0	0	0	0	0	0	0	0	1
chr12	1723118	9582883	7859765	11	11	0	01	0	1	11	11	1	0	0	01	1	1.70175	1.42168	1.75793	1.6087	1.56512	1.76081	1.70523	1.45543	1.55987	1.41576	1.57431	1.76533	0
chr12	1839549	1875410	35861	1	1	0	1	0	0	1	1	0	0	0	1	0	5.57037	4.5255	7.12228	0	5.40768	7.30628	5.96935	5.88569	0	4.95383	0	0	1
chr12	1839744	1875486	35742	1	1	0	1	0	0	1	1	0	0	0	1	0	5.57037	4.5255	7.12228	0	5.40768	7.30628	5.96935	5.88569	0	4.95383	0	0	1
chr12	1840722	1877071	36349	1	1	0	1	0	0	1	1	0	0	0	1	0	5.57037	4.5255	7.12228	0	5.40768	7.30628	5.96935	5.88569	0	4.95383	0	0	1
chr12	1840870	1876004	35134	1	1	0	1	0	0	1	1	0	0	0	1	0	5.57037	4.5255	7.12228	0	5.40768	7.30628	5.96935	5.88569	0	4.95383	0	0	1
chr12	1840870	1877071	36201	1	1	0	1	0	0	1	1	0	0	0	1	0	5.57037	4.5255	7.12228	0	5.40768	7.30628	5.96935	5.88569	0	4.95383	0	0	1
chr12	2492727	4829842	2337115	01	01	0	11	0	1	10	01	1	0	0	11	1	2.03876	2.00733	2.16156	2.07237	2.02086	1.66876	1.66895	2.0727	1.62863	2.03571	1.95933	2.16971	1
chr12	2686911	2733167	46256	1	1	0	1	0	0	1	1	0	0	0	1	0	5.75418	5.82953	7.1388	0	5.54594	7.23467	6.23822	6.9425	0	0	0	0	2
chr12	2687955	2741851	53896	1	1	0	1	0	0	1	1	0	0	0	1	0	5.52123	5.66544	6.61941	0	5.26739	6.70298	5.88379	6.41418	0	0	5.36812	6.47971	2
chr12	3147547	4871561	1724014	11	11	0	11	0	1	10	01	01	0	0	11	1	2.47253	1.38964	2.67414	1.36341	2.48195	1.89397	1.37006	2.51722	2.12977	3.78081	3.74308	1.36696	0
chr12	3509843	5112197	1602354	01	11	0	11	0	0	10	11	01	0	0	11	1	2.07124	1.3517	2.02237	1.38069	2.00727	2.00249	1.3119	1.96287	2.46311	2.39622	2.39431	1.30221	0
chr12	4195891	5956975	1761084	11	11	0	11	0	10	0	11	01	0	0	01	1	2.5394	2.15883	2.40556	2.52899	1.36003	1.80373	2.98537	1.81953	2.49568	1.3557	1.35795	2.40012	0
chr12	4368226	4379712	11486	1	1	0	1	0	1	0	1	1	0	0	1	0	0	0	0	0	0	0	0	0	0	0	0	0	1
chr12	4489898	4536219	46321	1	1	0	1	0	1	0	1	1	0	0	1	0	9.36782	8.33507	12.0458	0	1.90212	5.22664	12.0381	4.90373	0	0	0	0	1
chr12	4649097	4687108	38011	1	1	0	1	0	1	0	1	1	0	0	1	0	4.08969	7.14466	13.5208	0	1.76795	5.02337	10.4025	4.36673	0	0	0	7.37599	1
chr12	5949013	6011615	62602	01	11	0	11	0	0	1	11	10	0	0	01	1	6.9131	6.47537	1.88689	0	5.79259	5.46325	6.29943	6.66104	0	0	6.38759	6.99339	1
chr12	5949013	6124676	175663	11	01	0	11	0	0	1	01	10	0	0	01	1	5.09	4.57988	1.55113	5.36239	4.39684	4.84277	5.40026	4.13411	0	5.00566	4.64508	4.86964	1
chr12	5996222	6121173	124951	01	11	0	01	0	0	1	01	10	0	0	11	1	5.09	4.57988	1.55113	5.36239	4.39684	4.84277	5.40026	4.13411	0	5.00566	4.64508	4.86964	1
chr12	5999345	6143387	144042	11	11	0	11	0	0	1	01	10	0	0	01	1	5.09	4.57988	1.55113	5.36239	4.39684	4.84277	5.40026	4.13411	0	5.00566	4.64508	4.86964	1
chr12	6016870	6124676	107806	1	1	0	1	0	0	1	1	0	0	0	1	0	0	0	0	0	0	0	0	0	0	0	0	0	1
chr12	6052783	6062953	10170	1	1	0	1	0	0	1	1	0	0	0	1	0	0	0	0	0	0	0	0	0	0	0	0	0	1
chr12	6075551	6110373	34822	1	1	0	1	0	0	1	1	0	0	0	1	0	6.76618	6.17228	1.92126	0	8.81447	5.67719	20.1004	9.21712	0	0	0	0	1
chr12	6095584	6121173	25589	1	1	0	1	0	0	1	1	0	0	0	1	0	6.76618	6.17228	1.92126	0	8.81447	5.67719	20.1004	9.21712	0	0	0	0	1
chr12	6095584	6124676	29092	1	1	0	1	0	0	1	1	0	0	0	1	0	6.76618	6.17228	1.92126	0	8.81447	5.67719	20.1004	9.21712	0	0	0	0	1
chr12	6110968	6124676	13708	1	1	0	1	0	0	1	1	0	0	0	1	0	0	0	0	0	0	0	0	0	0	0	0	0	1
chr12	6728664	7705620	976956	11	11	0	01	0	0	11	11	1	0	0	01	1	3.47797	3.03654	3.48548	2.30675	3.1701	2.28457	3.2967	3.34962	2.96718	3.3838	3.31887	3.52211	0
chr12	8089964	8112337	22373	1	1	0	1	0	1	1	1	1	0	0	1	0	1.20271	7.36453	1.42237	0	1.28487	1.39301	1.39129	8.01222	0	0	0	0	1
chr12	8456111	8612767	156656	1	1	0	1	0	1	1	1	1	0	0	1	0	7.04454	6.73601	8.26113	1.337	6.51003	8.13128	5.64463	5.22537	6.61823	6.96593	6.96191	8.39094	1
chr12	10183609	13382415	3198806	10	01	1	01	0	1	10	10	11	1	0	0	1	2.24289	0.7793	2.25178	0.979747	2.28876	2.24976	2.21877	2.24166	2.22562	2.36333	2.32484	2.26298	1
chr12	10564828	13879926	3315098	10	01	1	11	0	1	10	10	01	1	0	0	1	2.24289	0.7793	2.25178	2.43253	2.28876	2.24976	2.21877	2.24166	2.22562	2.36333	2.32484	2.26298	2
chr12	11069359	14247376	3178017	10	01	1	10	0	1	10	10	11	1	0	0	1	2.475	2.54783	2.62823	2.52357	2.36495	2.63114	2.50144	2.52619	2.51324	1.50166	2.41315	2.65343	0
chr12	11121038	15908154	4787116	10	10	1	10	0	0	10	10	01	1	0	0	1	0	2.06719	0	2.07063	1.95385	2.09828	2.0361	2.07029	2.04759	1.52843	0	0	2
chr12	11584889	16627952	5043063	10	10	1	10	1	1	10	10	11	1	1	0	1	2.34819	2.09424	2.57166	1.77044	2.25162	2.58588	2.40927	2.43474	1.72452	1.54759	2.35817	2.59882	2
chr12	11771232	13547775	1776543	10	01	1	11	0	1	10	10	11	1	0	0	1	2.71323	2.63402	2.91106	2.75802	2.60499	2.95115	2.81618	2.8323	2.75514	2.68812	2.59732	2.95171	2
chr12	12363648	15280588	2916940	10	10	1	10	0	0	10	10	1	1	0	10	1	3.01177	2.16083	3.35887	2.4965	2.10332	2.60447	2.48721	3.10136	2.31595	1.57324	2.47196	3.40925	2
chr12	12388841	15540422	3151581	10	10	1	10	0	0	10	10	1	1	0	10	1	3.01177	2.16083	3.35887	2.4965	2.10332	2.22592	2.48721	2.46692	2.05396	1.57324	2.47196	3.40925	2
chr12	12717001	13982130	1265129	10	11	1	01	0	1	10	10	1	1	0	10	1	3.2165	2.59116	3.40651	3.2758	2.72875	2.69631	3.3881	3.16991	2.53207	3.08458	2.71213	3.46242	1
chr12	13442542	13661356	218814	0	1	1	1	0	1	0	0	1	1	0	0	0	5.81094	5.26379	6.08003	6.05611	5.35937	7.96984	6.03418	0.717874	0	0.684153	5.45817	6.13285	1
chr12	13482216	13609944	127728	0	1	1	1	0	1	0	0	1	1	0	0	0	5.81094	5.26379	6.08003	6.05611	5.35937	7.96984	6.03418	0.717874	0	0.684153	5.45817	6.13285	1
chr12	13634986	13726033	91047	0	1	1	1	0	1	0	0	1	1	0	0	0	8.24234	7.98395	8.81929	0	7.57298	10.6213	8.68946	0.863747	0	0	7.84391	8.98492	1
chr12	13889633	13980179	90546	0	1	1	1	0	1	0	0	1	1	0	0	0	7.96479	7.29179	8.67381	0	7.4089	10.4932	8.41563	0.858237	0	0	7.437	8.83973	1
chr12	13909123	14057984	148861	0	01	11	10	0	11	0	0	11	11	0	0	1	4.8238	4.67368	5.72283	5.01466	4.64016	7.79216	4.95157	0.695242	0	0.579334	4.805	5.79711	1
chr12	14116149	14703048	586899	0	1	1	0	0	1	0	0	1	1	0	0	0	0	0	0	0	0	0	0	0	0	0	0	0	3
chr12	15647125	15712993	65868	0	0	1	0	0	0	0	0	1	1	0	0	0	7.61762	0.721595	8.8413	0	6.1159	16.8843	7.66428	13.9222	0	0	6.80601	9.13863	1
chr12	15840853	22021652	6180799	0	0	01	0	0	1	0	0	01	10	1	0	1	1.857	0.534739	1.94599	1.87674	1.8128	2.17733	1.86448	2.02315	1.94411	1.88929	1.93814	1.9499	0
chr12	16019164	17579501	1560337	0	0	11	0	01	01	0	0	11	01	01	0	0	0.557549	2.93829	0.484327	2.38653	3.06737	3.31907	3.16545	2.98955	1.91781	1.98332	0.546528	0.478492	0
chr12	17884172	26528429	8644257	1	1	01	1	10	10	1	1	10	10	10	0	1	1.72246	1.82934	1.79262	1.73589	1.67793	1.80201	1.72402	0.558117	1.74425	1.56032	0.538246	1.80413	1
chr12	19265333	25482589	6217256	0	1	11	1	0	0	01	0	0	10	0	0	1	1.83904	1.80568	1.88831	1.65808	1.79314	1.87371	1.82564	1.78926	1.62135	1.54155	1.87449	1.898	1
chr12	19295847	27012560	7716713	1	1	11	1	0	0	01	1	0	10	0	0	1	1.77781	1.80012	1.8683	1.60611	1.72447	1.87992	1.79234	1.7901	1.63672	1.47531	1.82702	1.88554	1
chr12	20685063	22581939	1896876	0	0	01	0	0	11	10	0	11	10	1	0	1	3.21559	3.29834	3.97756	2.64906	3.11924	2.86699	3.41862	3.43988	2.42365	1.57287	2.68229	4.04063	0
chr12	20864641	21251232	386591	0	0	01	0	0	11	10	0	11	11	1	0	1	7.2209	3.68631	13.0202	3.68755	7.06761	5.60473	8.93431	8.80559	0	2.16799	9.40344	13.4379	3
chr12	21429398	24767337	3337939	0	0	11	0	1	11	0	0	10	10	01	0	1	3.00921	2.95528	3.33205	2.14226	3.11439	3.32996	2.47256	3.06089	2.0709	1.44355	3.17292	3.37079	1
chr12	21532172	21621587	89415	0	0	1	0	0	1	0	0	1	1	1	0	0	7.18834	6.2716	9.09733	0	5.35828	8.07779	6.64821	6.38985	0	0	6.0256	9.57467	1
chr12	22135856	27415740	5279884	1	1	11	1	0	10	1	1	10	0	10	0	1	2.1157	2.17154	2.21344	1.77188	2.05576	2.23053	2.1523	2.15539	1.86428	1.37423	2.14984	2.2387	0
chr12	22449843	25072734	2622891	0	1	01	1	0	10	1	0	10	0	10	0	1	2.2953	2.49121	2.27594	1.90345	2.25242	2.60763	2.55286	2.19096	1.89881	1.41678	2.29333	2.28425	6
chr12	22582214	23899826	1317612	0	0	11	0	1	11	0	0	01	0	11	0	1	3.94779	2.94781	3.3771	3.28662	3.26523	2.7174	3.2419	2.77478	1.94138	1.63739	3.35045	3.39375	2
chr12	22994406	23740865	746459	0	0	11	0	1	01	0	0	11	0	11	0	1	3.94779	4.19188	3.3771	3.28662	3.92442	3.40165	4.67363	3.2865	3.83644	3.32394	4.74321	3.39375	1
chr12	23279749	23620758	341009	0	0	1	0	1	1	0	0	1	0	1	0	0	7.4288	6.22001	7.44658	5.97082	5.46661	4.73509	6.81714	4.77091	6.00236	5.50116	6.82445	7.56076	1
chr12	23304238	25024387	1720149	0	1	01	1	10	10	1	0	10	0	10	0	1	2.71152	2.77832	2.92075	2.76599	2.42917	2.92154	2.75885	2.43045	2.64022	2.61809	2.42086	2.95561	1
chr12	23460256	24693739	1233483	0	0	11	0	01	11	0	0	10	0	11	0	1	4.09864	3.19746	5.39052	4.36818	3.66327	3.37087	2.73521	4.68032	3.35604	3.00941	3.22904	5.51772	6
chr12	23484744	23564581	79837	0	0	1	0	1	1	0	0	1	0	1	0	0	9.18874	7.15284	12.2772	0	5.96884	5.48166	8.44639	5.61472	0	0	7.34638	11.6536	1
chr12	23488791	23626279	137488	0	0	1	0	1	1	0	0	1	0	1	0	0	7.4288	6.22001	7.44658	5.97082	5.46661	4.73509	6.81714	5.45933	6.00236	5.50116	6.82445	7.56076	1
chr12	23521623	23582459	60836	0	0	1	0	1	1	0	0	1	0	1	0	0	0	0	0	0	0	0	0	0	0	0	0	0	1
chr12	23532158	23575935	43777	0	0	1	0	1	1	0	0	1	0	1	0	0	9.29272	7.3367	13.2261	0	5.81754	5.67605	8.67878	6.21744	0	0	0	0	1
chr12	23536645	23630364	93719	0	0	1	0	1	1	0	0	1	0	1	0	0	9.35876	7.34989	12.3842	0	6.01977	5.5084	8.20464	6.49305	0	0	7.39696	11.7073	1
chr12	23565412	23616480	51068	0	0	1	0	1	1	0	0	1	0	1	0	0	9.35876	7.34989	12.3842	0	6.01977	5.5084	8.20464	6.49305	0	0	7.39696	11.7073	1
chr12	23570185	23755865	185680	0	0	1	0	1	1	0	0	1	0	1	0	0	0	0	0	0	0	0	0	0	0	0	0	0	1
chr12	23600780	23623890	23110	0	0	1	0	1	1	0	0	1	0	1	0	0	0	0	0	0	0	0	0	0	0	0	0	0	1
chr12	23620729	23740865	120136	0	0	1	0	1	1	0	0	1	0	1	0	0	0	0	0	0	0	0	0	0	0	0	0	0	1
chr12	23746657	24113738	367081	0	0	11	0	11	11	0	0	10	0	01	0	1	5.57613	4.65688	5.95467	5.82855	5.57289	4.76717	4.3074	5.77056	4.98916	4.68019	4.76873	6.05861	1
chr12	23771865	23888764	116899	0	0	1	0	1	1	0	0	1	0	1	0	0	0	0	0	0	0	0	0	0	0	0	0	0	1
chr12	23826856	23880291	53435	0	0	1	0	1	1	0	0	1	0	1	0	0	0	0	0	0	0	0	0	0	0	0	0	0	1
chr12	23949567	24020298	70731	0	0	01	0	11	11	0	0	10	0	01	0	1	6.70741	6.73578	9.52544	0	6.09597	5.52687	6.98775	7.64475	0	0	7.26357	9.30289	1
chr12	24194178	24318881	124703	0	0	1	0	1	1	0	0	0	0	1	0	0	0	0	0	0	0	0	0	0	0	0	0	0	1
chr12	24198998	24283619	84621	0	0	1	0	1	1	0	0	0	0	1	0	0	0.51611	0.504909	11.0335	0	6.08434	5.50454	0.549964	7.14	0	0	0.493884	11.4615	1
chr12	24406746	24442336	35590	0	0	1	0	1	1	0	0	0	0	1	0	0	0	0	0	0	0	0	0	0	0	0	0	0	1
chr12	25263832	34064528	8800696	0	10	10	10	1	1	10	0	1	1	1	1	1	0.410343	1.83978	0.390165	0	0.445129	2.03778	0	0	0	1.41014	0.40281	0.382306	2
chr12	27161597	27642483	480886	1	1	1	1	0	0	1	1	0	0	0	0	0	5.50294	5.7147	7.39526	0.302709	5.33332	7.8417	6.19284	4.77501	6.36157	5.30165	5.49663	0.302062	5
chr12	28125336	28231096	105760	0	0	1	0	0	1	1	0	0	0	1	0	0	0	0	0	0	0	0	0	0	0	0	0	0	2
chr12	29426096	34682902	5256806	0	0	10	10	1	11	10	0	11	11	11	1	1	2.3826	2.31276	2.67279	0	2.34495	2.67968	0	0	0	1.48489	2.38634	2.01688	1
chr12	32558337	32635080	76743	1	0	0	1	0	0	1	1	1	0	0	1	0	6.12239	0	0	0	5.47605	6.88134	0	0	0	0	0	0	1
chr12	32576255	32640543	64288	1	0	0	1	0	0	1	1	1	0	0	1	0	6.12239	0	0	0	5.47605	6.88134	0	0	0	0	0	0	1
chr12	32576351	32619876	43525	1	0	0	1	0	0	1	1	1	0	0	1	0	0	0	0	0	0	6.68328	0	0	0	0	0	0	1
chr12	32731854	32881857	150003	1	0	0	1	0	0	1	1	1	0	0	1	0	0	0	0	0	0	0	0	0	0	0	0	0	3
chr12	32792403	32824182	31779	1	0	0	1	0	0	1	1	1	0	0	1	0	0	0	0	0	0	6.56653	0	0	0	0	0	0	1
chr12	32792403	32896751	104348	1	0	0	1	0	0	1	1	1	0	0	1	0	0	0	0	0	0	0	0	0	0	0	0	0	1
chr12	32792413	32896741	104328	1	0	0	1	0	0	1	1	1	0	0	1	0	0	0	0	0	0	0	0	0	0	0	0	0	1
chr12	32868916	32879042	10126	1	0	0	1	0	0	1	1	1	0	0	1	0	0	0	0	0	0	0	0	0	0	0	0	0	1
chr12	32877835	32896741	18906	1	0	0	1	0	0	1	1	1	0	0	1	0	0	0	0	0	0	0	0	0	0	0	0	0	1
chr12	39183512	40188995	1005483	0	0	11	0	0	11	10	0	11	01	11	0	1	2.74357	2.8384	3.41575	0	2.65421	3.4403	0	0	0	1.51077	3.09664	3.47894	4
chr12	39287009	39789020	502011	0	0	1	0	0	1	1	0	1	1	1	0	0	0	0	0	0	0	0	0	0	0	0	0	0	4
chr12	40713886	46551900	5838014	1	1	10	1	0	10	1	1	10	10	10	1	1	2.19338	2.20148	2.42439	0	2.11846	2.13732	0	0	0	2.15563	2.27619	2.4214	1
chr12	42476399	42505654	29255	0	0	1	0	0	1	1	0	1	1	1	0	0	5.53508	5.85032	8.82094	0	6.21258	7.14342	6.72245	7.18744	0	0	0	0	1
chr12	42477876	42504431	26555	0	0	1	0	0	1	1	0	1	1	1	0	0	5.53508	5.85032	8.82094	0	6.21258	7.14342	6.72245	7.18744	0	0	0	0	1
chr12	43514690	47706302	4191612	1	1	10	1	0	10	1	1	10	10	10	1	1	2.23662	2.2356	2.90485	1.97375	2.4654	2.39603	2.73907	2.27298	2.70531	2.16376	2.05395	2.9359	0
chr12	43775404	43788500	13096	0	0	1	0	0	1	0	0	1	1	1	0	0	0	0	0	0	0	0	0	0	0	0	0	0	1
chr12	45685367	45864565	179198	0	0	0	1	0	1	1	0	1	1	0	0	0	0	0	0	0	0	0	0	0	0	0	0	0	1
chr12	45747989	45982172	234183	0	0	0	1	0	1	1	0	1	1	0	0	0	0	0	0	0	0	0	0	0	0	0	0	0	2
chr12	45756224	45927887	171663	0	0	0	1	0	1	1	0	1	1	0	0	0	0	0	0	0	0	0	0	0	0	0	0	0	2
chr12	45774388	45910936	136548	0	0	0	1	0	1	1	0	1	1	0	0	0	0	0	0	0	0	0	0	0	0	0	0	0	1
chr12	45783436	45819261	35825	0	0	0	1	0	1	1	0	1	1	0	0	0	9.28558	10.183	11.3971	0	7.85666	12.3571	10.2851	0.305862	0	0	0	0	1
chr12	48640541	49075183	434642	11	01	0	11	0	0	11	11	0	0	0	11	0	4.81855	5.14357	4.82255	0	4.69185	4.83178	4.92807	4.99371	0	5.05943	4.68143	4.85102	1
chr12	50122358	53248460	3126102	01	11	0	11	0	0	11	11	0	0	0	11	0	2.63793	2.59581	2.66031	2.69588	2.37201	2.70142	2.70106	0	2.80061	2.7533	2.57926	2.6859	1
chr12	50633887	52851909	2218022	01	11	0	11	0	0	11	11	0	0	0	01	0	2.58429	2.40814	2.47054	2.5879	2.62503	3.02098	2.54681	0	2.68865	2.59934	2.8326	2.4728	1
chr12	51552550	51630436	77886	1	1	0	1	0	0	1	1	0	0	0	1	0	11.7362	5.24394	14.6183	0	12.9114	14.7976	14.317	13.3298	0	12.6782	11.3539	15.0585	1
chr12	52851849	53558824	706975	01	01	0	01	0	0	01	11	0	0	0	01	0	3.2684	3.2697	5.62286	5.05169	0.20182	5.86738	3.47289	3.60439	5.29953	5.22156	4.75761	5.79308	0
chr12	53099657	53724525	624868	1	1	0	1	0	0	1	1	0	0	0	1	0	0	0	0	0	0	0	0	0	0	0	0	0	0
chr12	53220493	53578018	357525	1	1	0	1	0	0	1	1	0	0	0	1	0	6.98333	9.99606	5.4216	4.6751	6.74738	14.9275	7.87426	7.86122	0	10.3738	9.63206	5.64933	0
chr12	53224023	54222450	998427	11	11	0	01	0	0	11	01	1	0	0	11	1	4.21921	4.36082	5.56546	4.77484	4.17097	5.64444	4.7327	4.6122	1.71662	4.62426	4.38855	5.69707	0
chr12	53306792	53321761	14969	1	1	0	1	0	0	1	1	0	0	0	1	0	0	0	0	0	0	0	0	0	0	0	0	0	1
chr12	53390913	54347579	956666	11	11	0	11	0	0	11	11	1	0	0	11	1	4.21921	4.36082	5.56546	4.77484	4.17097	5.64444	4.7327	4.6122	1.71662	4.62426	4.38855	5.69707	0
chr12	53420605	56202942	2782337	01	11	0	01	0	0	11	11	0	0	0	11	0	2.53833	3.12217	3.43539	3.23858	3.05631	3.4134	3.20287	3.27271	2.30962	3.23968	3.10192	3.48442	1
chr12	53914409	53942031	27622	1	1	0	1	0	0	1	1	0	0	0	1	0	0	0	0	0	0	0	0	0	0	0	0	0	1
chr12	55158586	61732523	6573937	10	10	1	10	0	11	10	10	01	1	1	10	1	1.84786	1.8112	1.88907	1.85664	1.79818	1.88898	1.87558	1.82186	1.73825	1.82966	1.89096	1.8861	1
chr12	56031043	56051500	20457	1	1	0	1	0	0	1	1	0	0	0	1	0	0.309061	11.8967	0.136423	0	12.067	18.9352	15.2754	15.4579	0	0	0	0	1
chr12	57013354	63042498	6029144	10	10	1	10	0	1	01	10	1	1	0	10	1	0.188592	1.72452	2.03494	1.97658	1.90565	2.04237	1.96411	1.83176	1.50857	1.90114	1.91406	2.03581	0
chr12	57041157	60273934	3232777	10	10	1	10	0	1	01	10	1	1	1	10	1	0.158368	1.88588	2.50887	2.34321	2.21209	2.5436	2.38656	2.1608	1.65412	1.98487	2.4831	2.50852	0
chr12	57188379	58638197	1449818	10	10	1	10	0	1	11	10	1	1	1	10	1	0.188742	2.37009	2.71671	2.78534	2.52972	2.69783	2.80939	2.42591	1.93998	2.32844	2.62117	2.72015	0
chr12	57782791	57793083	10292	1	1	0	1	0	0	1	1	0	0	0	1	0	0	0	0	0	0	0	0	0	0	0	0	0	1
chr12	60907150	66568077	5660927	1	0	11	1	0	11	10	0	11	11	01	0	1	1.91043	1.87518	2.03784	1.93111	1.81669	2.05144	1.92311	1.88117	1.90368	1.86841	1.9228	2.05118	2
chr12	63558912	63669201	110289	0	0	1	0	0	1	1	0	1	1	0	0	0	0	0	0	0	0	0	0	0	0	0	0	0	1
chr12	64474229	64501381	27152	1	0	1	1	0	0	1	1	0	0	0	0	0	5.14612	9.26789	9.16209	0	7.64077	10.8212	9.0268	8.27271	0	0	0	0	1
chr12	64739370	64752767	13397	1	0	1	1	0	0	1	1	0	0	0	0	0	5.61683	10.1441	15.8635	0	7.78036	13.059	6.07476	5.30083	0	3.76153	0	0	1
chr12	65445175	71026337	5581162	10	0	01	10	0	1	11	0	1	01	1	0	1	1.98573	1.94536	2.3703	2.0179	2.17723	2.38863	2.03205	2.03958	1.95152	2.00645	1.94126	2.09908	1
chr12	65806996	66181477	374481	01	0	11	01	0	1	10	0	1	11	1	0	1	4.59173	6.12175	7.44582	4.87971	3.85847	7.84705	5.04166	5.32316	0	4.7612	5.8588	5.64365	3
chr12	65958498	69057308	3098810	11	0	11	11	0	0	01	1	1	10	0	0	1	2.24113	2.65852	2.88976	2.28257	2.58377	2.94585	2.2994	2.31639	2.27195	2.26098	2.52914	2.41031	1
chr12	68011416	75383054	7371638	10	10	1	10	0	0	11	0	01	1	1	10	1	1.87845	1.7993	1.958	1.90199	1.84449	1.94617	1.88935	1.8481	0	1.72155	1.9306	1.9625	0
chr12	68178605	70440088	2261483	10	10	1	10	0	1	11	0	11	0	1	10	1	3.53827	3.54135	4.0801	3.64402	3.48585	4.15972	2.83307	2.88414	3.5792	3.58981	3.61157	4.14991	0
chr12	69769736	76964217	7194481	10	0	11	10	0	0	11	10	10	1	0	0	1	0	0	0	0	1.71515	0	1.73586	0	0	0	0	1.96424	0
chr12	70029313	70599455	570142	0	0	1	0	0	1	1	0	1	0	1	0	0	0	0	0	0	0	0	0	0	0	0	0	0	4
chr12	70051304	71116195	1064891	0	0	01	0	0	01	11	0	01	1	11	0	1	3.02258	2.4172	3.34614	3.11776	2.88518	3.3581	3.23809	3.20117	2.64974	3.00617	2.6556	3.3994	5
chr12	70181695	72950879	2769184	0	0	01	0	0	01	10	0	11	1	11	0	1	2.44889	2.21664	2.43868	2.47114	2.31584	2.11109	2.19634	2.07521	1.91114	2.20976	2.43572	2.45335	0
chr12	70194954	70973089	778135	0	0	1	0	0	1	1	0	1	0	1	0	0	0	0	0	0	0	0	0	0	0	0	0	0	4
chr12	75683697	80195649	4511952	0	0	11	0	0	0	10	0	11	11	11	0	1	2.26198	2.32169	2.54256	2.31509	2.17629	2.65935	2.39885	2.41639	2.58905	2.2378	2.39383	2.57761	0
chr12	76566872	82021089	5454217	0	0	01	0	0	1	10	0	1	11	1	0	1	1.87307	1.8816	2.02798	1.61527	1.99912	2.06304	1.95183	2.18888	1.89399	1.85458	1.95534	2.04756	0
chr12	77564756	85370822	7806066	0	0	11	0	0	11	1	0	11	11	01	0	1	0.164526	0.176129	0.146328	0	1.62105	0.145359	1.67275	0	0	0.196583	0.164955	1.73417	0
chr12	80238801	80331073	92272	0	0	1	0	0	0	0	0	1	1	1	0	0	5.51872	6.18653	7.52452	0	5.7053	10.5174	6.63719	6.44819	0	0	7.04078	7.73621	1
chr12	80238801	80334477	95676	0	0	1	0	0	0	0	0	1	1	1	0	0	5.51872	6.18653	7.52452	0	5.7053	10.5174	6.63719	6.44819	0	0	7.04078	7.73621	1
chr12	80238884	80339032	100148	0	0	1	0	0	0	0	0	1	1	1	0	0	0	0	0	0	0	0	0	0	0	0	0	0	1
chr12	80266604	85253555	4986951	0	0	01	0	0	1	1	0	01	11	01	0	1	2.03759	2.00946	2.17165	1.73939	1.9926	2.15536	2.06313	1.83358	2.10543	0.205654	1.91838	2.18063	0
chr12	80278169	80336529	58360	0	0	1	0	0	0	0	0	1	1	1	0	0	5.51872	6.18653	7.52452	0	5.7053	10.5174	6.63719	6.44819	0	0	7.04078	7.73621	1
chr12	80367489	80378127	10638	0	0	1	0	0	0	0	0	1	1	1	0	0	0	0	0	0	0	0	0	0	0	0	0	0	1
chr12	80393096	81021534	628438	0	0	11	0	0	1	0	0	11	01	11	0	1	3.69958	3.90188	5.17089	1.82663	3.63543	5.45354	4.36011	4.1827	3.44873	2.73482	4.59763	5.20907	7
chr12	80490008	80782131	292123	0	0	1	0	0	0	0	0	1	1	1	0	0	6.0115	6.03523	7.68662	2.15224	5.74212	7.82926	6.52233	6.78563	0	3.10493	6.69372	7.88425	3
chr12	80530107	80719071	188964	0	0	1	0	0	0	0	0	1	1	1	0	0	0	0	0	0	0	0	0	0	0	0	0	0	3
chr12	80538483	80798086	259603	0	0	1	0	0	0	0	0	1	1	1	0	0	0	0	0	0	0	0	0	0	0	0	0	0	5
chr12	81789261	88361800	6572539	0	0	01	0	0	10	1	0	10	11	11	0	1	1.8713	2.00084	2.18266	1.91384	1.7943	1.93771	1.89699	2.00352	1.80275	1.85068	2.10239	2.19356	0
chr12	86902558	89907274	3004716	0	0	11	0	0	10	11	0	10	11	10	0	1	2.4094	2.45181	2.59819	2.08261	1.95926	2.60105	2.164	2.50742	0	1.82305	2.44935	2.62517	0
chr12	87983102	88507137	524035	0	0	01	0	0	10	01	0	10	11	01	0	1	3.12227	4.35265	5.51135	2.37832	2.67988	3.5631	0	4.79715	0	1.75345	0.094995	5.60784	1
chr12	88049380	88085170	35790	0	0	1	0	0	0	1	0	0	1	1	0	0	3.83929	0.151074	6.88168	0	4.53082	0.15927	5.08606	0.182403	4.71854	0	0	0	1
chr12	89459617	89497362	37745	0	0	1	0	0	0	1	0	0	1	0	0	0	0	0	0	0	0	0	0	0	0	0	0	0	1
chr12	90996507	94872818	3876311	1	1	10	1	0	10	11	1	10	10	10	1	1	2.21253	2.34855	2.8625	2.22584	2.15319	2.41679	2.32229	2.75052	2.1643	2.57412	2.23014	2.90093	0
chr12	94488218	103242220	8754002	10	01	1	10	0	1	10	10	1	1	1	10	1	1.87915	1.85474	1.96217	1.90215	1.84249	1.95579	1.88472	1.87926	1.76728	1.86343	1.9142	1.97222	1
chr12	96325604	101143863	4818259	0	01	11	0	0	1	0	0	01	11	11	0	1	2.10599	2.00188	2.20233	2.14147	2.09277	2.1718	0	0	1.89763	2.0991	2.17111	2.20569	1
chr12	97394549	101410225	4015676	0	1	11	0	10	11	0	0	11	11	11	0	1	2.21348	2.11907	2.35551	2.24911	2.14593	2.83168	2.21171	2.16796	2.33481	2.18121	2.28693	2.36322	1
chr12	100078578	100273980	195402	0	0	1	0	0	1	0	0	1	1	1	0	0	0	0	0	0	0	0	0	0	0	0	0	0	6
chr12	100492475	100524210	31735	0	0	1	0	0	1	0	0	1	1	1	0	0	12.4209	9.62136	0.18536	0	0.153992	13.0118	0.160563	0.174831	0	0	8.39681	18.4423	1
chr12	100670615	108583607	7912992	1	1	10	1	0	01	1	1	01	10	10	1	1	1.94678	1.72597	2.06072	1.97785	1.88426	2.0732	1.95741	0	1.72553	1.91742	1.67233	2.073	0
chr12	101747143	101796782	49639	0	1	1	0	0	1	0	0	1	1	1	0	0	12.2387	7.45359	25.7303	0	5.93727	8.22135	7.36984	14.5012	0	4.40914	6.76608	26.3724	1
chr12	101747153	101761773	14620	0	1	1	0	0	1	0	0	1	1	1	0	0	12.2387	7.45359	25.7303	0	5.93727	8.22135	7.36984	14.5012	0	4.40914	6.76608	26.3724	1
chr12	102650554	111202001	8551447	1	01	10	1	0	10	1	1	10	10	10	1	1	1.76144	1.81223	1.81921	1.7651	1.71053	1.82568	1.79053	0	1.79103	1.77579	1.75088	1.82831	0
chr12	102840515	102851686	11171	0	1	1	0	0	1	0	0	1	1	1	0	0	3.271	3.77287	6.47602	0	3.83298	7.41934	4.1855	9.19633	0	3.88378	4.25401	6.71988	1
chr12	105234676	112194686	6960010	01	11	0	11	0	1	11	11	1	0	10	1	1	2.12324	2.14295	2.21995	2.13951	2.06131	2.21315	2.1767	2.22437	2.11664	1.85665	1.80081	2.23162	0
chr12	106105035	111815102	5710067	11	01	0	01	0	0	11	11	0	0	10	01	1	1.98741	2.01876	2.00338	1.986	1.92795	1.98798	1.99716	2.04969	1.95819	2.03991	1.98034	2.00886	0
chr12	109572007	109582083	10076	1	1	0	1	0	0	1	1	0	0	0	1	0	0	0	0	0	0	0	0	0	0	0	0	0	1
chr12	110138845	110151221	12376	1	1	0	1	0	0	1	1	0	0	0	1	0	8.72835	10.5342	0.180629	0	0.146987	14.7334	14.2456	15.5656	16.4642	10.9022	11.1345	0	1
chr12	110626341	110642409	16068	1	1	0	1	0	0	1	1	0	0	0	1	0	0	0	0	0	0	0	0	0	0	0	0	0	1
chr12	112303429	112676526	373097	1	1	0	1	0	1	1	1	1	0	0	1	0	6.43851	4.66089	6.02653	4.92404	5.90254	7.73412	5.71939	4.33329	2.9648	5.97699	4.02374	8.11747	4
chr12	112307531	112722967	415436	1	1	0	1	0	1	1	1	1	0	0	1	0	6.43851	4.66089	6.02653	4.92404	4.91455	7.73412	5.71939	4.33329	2.9648	5.04692	4.02374	8.11747	5
chr12	112459654	112474339	14685	1	1	0	1	0	1	1	1	1	0	0	1	0	0	0	0	0	0	0	0	0	0	0	0	0	1
chr12	112525754	115657393	3131639	01	10	0	11	0	10	10	11	11	0	1	11	1	2.98787	2.69015	3.33687	3.15743	2.9999	3.42744	3.08583	3.1558	3.15253	2.33163	2.70295	3.36527	3
chr12	113077774	114372366	1294592	11	10	0	11	0	0	10	11	11	0	1	11	1	2.78277	2.43595	3.24388	2.99696	4.06146	0.0627621	2.73312	4.37233	2.76325	3.6948	2.47985	3.27869	1
chr12	114318751	114433403	114652	1	0	0	1	0	0	0	1	1	0	1	1	0	0	0	0	0	0	0	0	0	0	0	0	0	1
chr12	114355511	114403918	48407	1	0	0	1	0	0	0	1	1	0	1	1	0	0.118152	6.34042	0.159133	12.132	10.6162	15.6686	13.122	0.136246	0	0	0	0	1
chr12	114557839	114939120	381281	1	0	0	1	0	0	0	1	1	0	1	1	0	0	0	0	0	0	0	0	0	0	0	0	0	1
chr12	115574472	116345711	771239	11	1	0	01	0	0	1	11	10	0	10	01	1	2.66161	2.67198	2.70638	2.70362	2.36426	2.70203	2.40368	2.54615	2.88356	2.67856	2.79453	2.71361	1
chr12	115591058	118354003	2762945	11	1	0	11	0	1	0	01	01	0	10	01	1	2.17437	2.22407	2.56941	2.21142	1.80359	1.97304	2.07161	2.10177	2.12282	1.92507	2.29038	2.00771	1
chr12	115884183	116243489	359306	11	1	0	01	0	0	1	11	10	0	10	01	1	5.17148	5.81037	5.98257	5.47656	3.53594	6.03861	3.62681	5.11291	6.63531	5.6462	6.13833	6.00906	1
chr12	115936506	116097518	161012	11	1	0	01	0	0	1	11	10	0	10	01	1	5.17148	5.81037	5.98257	5.47656	4.67632	6.03861	4.88977	5.11291	6.63531	5.6462	6.13833	6.00906	1
chr12	115961245	116096772	135527	11	1	0	01	0	0	1	11	10	0	10	11	1	5.17148	5.81037	5.98257	5.47656	4.67632	6.03861	4.88977	5.11291	6.63531	5.6462	6.13833	6.00906	1
chr12	115979286	116202072	222786	11	1	0	11	0	0	1	11	10	0	10	11	1	5.17148	5.81037	5.98257	5.47656	4.67632	6.03861	4.88977	5.11291	6.63531	5.6462	6.13833	6.00906	1
chr12	116005657	116019999	14342	1	1	0	1	0	0	1	1	0	0	0	1	0	0	0	0	0	0	0	0	0	0	0	0	0	1
chr12	116008502	116200640	192138	1	1	0	1	0	0	1	1	0	0	0	1	0	0	0	0	0	0	0	0	0	0	0	0	0	1
chr12	116019417	116054358	34941	1	1	0	1	0	0	1	1	0	0	0	1	0	8.56536	7.96303	9.86987	9.33144	0.145889	9.79287	0.157103	9.11838	9.2651	7.68123	8.23688	10.0418	1
chr12	116024441	116165654	141213	1	1	0	1	0	0	1	1	0	0	0	1	0	0	0	0	0	0	0	0	0	0	0	0	0	1
chr12	116038357	116218486	180129	1	1	0	1	0	0	1	1	0	0	0	1	0	0	0	0	0	0	0	0	0	0	0	0	0	2
chr12	116043863	116131751	87888	1	1	0	1	0	0	1	1	0	0	0	1	0	8.33493	8.10676	9.39924	9.05999	0.134643	9.21779	0.129264	8.53389	9.26385	7.76866	8.30268	9.48853	1
chr12	116046434	116126238	79804	1	1	0	1	0	0	1	1	0	0	0	1	0	8.33493	8.10676	9.39924	9.05999	0.134643	9.21779	0.129264	8.53389	9.26385	7.76866	8.30268	9.48853	1
chr12	116046493	116257969	211476	1	1	0	1	0	0	1	1	0	0	0	1	0	0	0	0	0	0	0	0	0	0	0	0	0	1
chr12	116060176	116097144	36968	1	1	0	1	0	0	1	1	0	0	0	1	0	0	0	0	0	0	0	0	0	0	0	0	0	1
chr12	116065321	116120287	54966	1	1	0	1	0	0	1	1	0	0	0	1	0	8.33493	8.10676	9.39924	9.05999	0.134643	9.21779	0.129264	8.53389	9.26385	7.76866	8.30268	9.48853	1
chr12	116090708	116168006	77298	1	1	0	1	0	0	1	1	0	0	0	1	0	8.33493	8.10676	9.39924	9.05999	0.134643	9.21779	0.129264	8.53389	9.26385	7.76866	8.30268	9.48853	1
chr12	116090708	116168006	77298	1	1	0	1	0	0	1	1	0	0	0	1	0	8.33493	8.10676	9.39924	9.05999	0.134643	9.21779	0.129264	8.53389	9.26385	7.76866	8.30268	9.48853	1
chr12	116093406	116167581	74175	1	1	0	1	0	0	1	1	0	0	0	1	0	8.33493	8.10676	9.39924	9.05999	0.134643	9.21779	0.129264	8.53389	9.26385	7.76866	8.30268	9.48853	2
chr12	116096668	116111512	14844	1	1	0	1	0	0	1	1	0	0	0	1	0	8.58964	8.3049	9.90274	9.25509	0.151483	9.81464	0.171969	9.24473	9.46537	7.97704	8.5055	10.0496	1
chr12	116103616	116165654	62038	1	1	0	1	0	0	1	1	0	0	0	1	0	0	0	0	0	0	0	0	0	0	0	0	0	2
chr12	116184926	116248171	63245	1	1	0	1	0	0	1	1	0	0	0	1	0	7.70098	8.00129	9.50209	8.54368	0.136275	9.37566	0.126648	5.78234	9.12816	7.94686	8.15532	9.61286	1
chr12	118049036	120557579	2508543	11	11	0	11	0	10	1	11	10	0	0	01	1	2.76554	0.104402	2.92239	2.80775	2.34068	2.41506	2.72308	0	0	0.100009	0.101802	2.93836	0
chr12	120504067	122459718	1955651	11	11	0	11	0	0	11	11	0	0	0	01	0	2.96694	3.33897	2.98362	2.91661	4.1288	3.0728	4.26688	4.42093	3.64024	3.21153	3.20894	2.98081	0
chr12	120718785	127500215	6781430	10	10	1	10	1	1	10	10	1	1	1	01	1	1.90559	2.11603	2.18941	1.91514	1.82425	2.22143	2.09988	1.94503	2.14702	1.92014	1.91827	2.19414	0
chr12	121325873	122505529	1179656	11	01	0	11	0	0	11	11	0	0	0	01	0	3.45507	3.85919	3.47428	3.3998	5.30385	3.59656	3.60922	5.71858	3.66952	3.19794	3.76402	3.47416	0
chr12	121470999	122459718	988719	11	11	0	11	0	0	11	11	0	0	0	11	0	3.45507	3.85919	3.47428	3.3998	5.30385	3.59656	5.55253	5.71858	4.3531	3.75027	3.76402	3.47416	0
chr12	121731496	128599618	6868122	01	10	0	11	1	1	10	10	1	1	1	01	1	1.46295	1.70341	1.4821	2.04415	1.46283	1.77781	2.02039	1.46198	1.03656	1.47147	1.71616	2.17446	0
chr12	121917757	127802717	5884960	10	10	1	10	1	1	10	10	1	1	1	01	1	1.99631	1.98085	2.07487	2.01327	1.89121	1.72266	2.00289	2.01246	2.22806	1.99445	1.99727	2.35817	0
chr12	122242259	126881366	4639107	10	10	1	10	1	1	10	10	1	1	1	11	1	2.57595	2.5102	2.87004	2.66374	2.15323	2.91691	2.03647	2.32373	1.97161	2.29404	2.17486	2.87791	0
chr12	122920372	123708293	787921	11	11	0	01	0	0	11	01	0	0	0	01	0	4.61277	5.14576	5.55727	4.88485	4.81748	5.93748	5.20505	5.53505	2.80303	5.0483	4.9737	5.64378	0
chr12	122985201	130714574	7729373	01	10	0	01	1	1	10	11	1	0	1	11	1	1.71699	1.67654	1.82496	1.11422	1.68535	1.5195	1.73819	1.45203	1.07201	1.24544	1.69983	1.83697	0
chr12	123394297	126344795	2950498	10	10	1	10	1	1	10	10	1	1	1	11	1	2.33611	2.1824	2.5666	2.40562	2.17728	2.56712	2.30718	2.16667	2.00849	2.23592	2.27234	2.56582	0
chr12	123444757	133191400	9746643	01	01	1	11	1	1	01	11	1	1	1	11	1	1.36771	1.33545	1.38118	1.37476	1.35856	1.36938	1.36007	1.34402	1.28481	1.34154	1.34508	1.3813	1
chr12	123509824	133191400	9681576	01	11	1	01	1	1	11	11	1	1	1	11	1	1.36771	1.33545	1.38118	1.37476	1.35856	1.36938	1.36007	1.34402	1.28481	1.34154	1.34508	1.3813	1
chr12	124966858	133234349	8267491	01	11	1	11	1	1	11	11	1	1	1	11	1	1.39319	1.34729	1.48803	1.47432	1.39101	1.39547	1.38444	1.35285	1.28213	1.36347	1.36546	1.48873	1
chr12	126403611	133166920	6763309	1	1	11	1	01	01	1	1	11	11	11	11	1	1.48434	1.47441	0.0706751	0	1.48305	1.49075	1.49549	1.47908	1.42892	1.47012	0.0818086	1.49819	1
chr12	130488854	133201316	2712462	11	1	1	11	11	11	1	01	01	1	01	11	1	2.33555	2.35399	2.31169	2.34008	1.57571	1.88315	2.37334	2.44705	0	2.41706	0.061849	2.27504	1
chr12	130879370	133201059	2321689	11	1	1	01	11	11	1	11	01	1	11	11	1	2.33555	2.35399	2.31169	2.34008	2.0915	2.29879	2.37334	2.44705	0	2.41706	2.35716	2.27504	1
chr12	131264972	133201316	1936344	01	01	1	11	1	01	01	01	11	1	1	11	1	2.25938	2.2887	2.11436	2.19877	1.94013	2.08916	2.19664	2.3119	0	2.28477	2.28913	2.0693	1
chr12	131377764	133201316	1823552	11	11	1	11	1	11	01	01	01	1	1	11	1	2.25938	2.2887	2.11436	2.19877	1.94013	2.08916	2.19664	2.3119	0	2.28477	2.28913	2.0693	1
chr12	131650541	133191400	1540859	01	11	1	11	1	11	11	11	11	1	1	11	1	2.25938	2.2887	2.11436	2.19877	1.94013	2.08916	2.19664	2.3119	0	2.28477	2.28913	2.0693	1
chr12	131897495	133201316	1303821	11	11	1	11	1	01	01	11	11	1	1	01	1	2.25938	2.2887	2.11436	2.19877	1.94013	2.08916	2.19664	2.3119	0	2.28477	2.28913	2.0693	1
chr12	131929712	131943596	13884	1	1	0	1	0	1	1	1	1	0	0	1	0	0	0	0	0	0	0	0	0	0	0	0	0	1
chr12	132576613	133191400	614787	01	01	1	01	1	1	11	01	1	1	1	01	1	0.0517799	0.0579657	3.72405	2.29585	0.0601682	0.0386255	0.0506815	0	0	3.75329	0.0576245	3.63351	1
chr12	132748282	133201316	453034	11	01	1	11	1	1	11	11	1	1	1	01	1	0.061169	0.0667743	5.14555	2.79604	0.0714991	0.0450184	0.0595655	0	0	5.60311	0.0673965	4.99288	0
chr13	18862145	19553298	691153	11	11	11	0	1	11	10	0	01	11	01	0	1	3.44828	3.17961	4.65213	3.68415	3.14323	4.66015	3.69708	3.82951	3.20582	3.41267	3.47675	4.69861	2
chr13	18862145	22489174	3627029	01	11	01	0	1	01	10	0	11	11	01	0	1	1.96514	1.89581	2.12424	2.01114	1.89953	2.11203	1.95076	1.98233	1.91142	2.15479	1.94504	2.09136	0
chr13	18862145	22700401	3838256	11	01	11	0	1	11	10	0	01	11	11	0	1	1.96514	1.89581	2.12424	2.01114	1.89953	2.11203	1.95076	1.98233	1.91142	2.15479	1.94504	2.09136	0
chr13	18862145	24396223	5534078	01	11	01	1	1	10	10	1	11	01	11	0	1	1.73394	1.71013	2.11007	1.98383	1.71098	2.1052	1.75119	1.98458	1.94762	1.87483	1.73042	2.0685	0
chr13	18965890	22275842	3309952	11	11	01	0	1	11	10	0	11	11	11	0	1	1.96514	1.89581	2.12424	2.01114	1.89953	2.11203	1.95076	1.98233	1.91142	2.15479	1.94504	2.09136	0
chr13	19434339	24959983	5525644	01	11	11	1	01	10	0	1	01	01	11	0	1	1.63915	1.6304	1.70663	1.66964	1.63247	1.69835	1.64008	1.65237	1.6745	1.61536	1.63358	1.66432	0
chr13	19495087	26900264	7405177	11	11	01	1	01	10	0	1	11	01	11	0	1	1.47695	1.44876	1.51262	1.49389	1.46477	1.49799	1.46169	1.47616	1.47474	1.45626	1.46222	1.46654	1
chr13	19671933	24985872	5313939	01	01	11	1	01	10	0	1	11	11	11	0	1	1.63915	1.91666	2.0878	1.66964	1.92829	1.69835	1.95341	1.98772	2.00263	1.89582	1.63358	1.66432	0
chr13	19734409	22124598	2390189	11	11	11	0	01	11	0	0	01	11	01	0	0	2.29219	2.21097	2.46016	2.33513	2.24941	2.46877	2.26678	2.3207	2.29658	2.60319	1.82849	2.41918	0
chr13	19885282	22014498	2129216	11	11	11	0	11	01	0	0	11	01	11	0	0	2.29219	2.21097	2.46016	2.33513	2.24941	2.46877	2.26678	2.3207	2.29658	2.60319	1.82849	2.41918	0
chr13	19949130	21398095	1448965	01	11	11	0	11	10	0	1	11	11	01	0	1	3.03538	3.02457	3.73164	3.19572	2.99877	3.85181	3.31061	3.41373	3.37035	3.0861	3.10606	3.73499	0
chr13	19988030	22419236	2431206	11	11	01	0	11	11	0	0	11	11	11	0	0	2.29219	2.21097	2.46016	2.33513	2.24941	2.46877	2.26678	2.3207	2.29658	2.60319	2.27052	2.41918	0
chr13	20026649	21967789	1941140	11	11	11	0	11	0	0	01	1	01	11	0	1	2.22314	2.15506	2.13399	2.24455	2.16303	1.04189	2.07872	2.13157	1.15052	2.40917	1.14755	2.07029	0
chr13	20031343	21185355	1154012	11	11	11	0	11	0	0	01	1	11	01	0	1	2.27561	2.29341	2.80764	2.39709	2.32937	0.975382	2.47657	2.51398	0.863193	2.50228	0.864345	2.79002	0
chr13	20093930	22455091	2361161	01	01	11	0	11	1	0	10	1	01	11	0	1	2.11714	2.02829	2.16614	2.13977	2.09905	1.01364	2.0245	2.0507	0.995292	2.22291	1.03887	2.11404	0
chr13	20222987	20531806	308819	1	1	1	0	1	0	0	1	0	1	1	0	0	4.45016	4.40843	4.32773	4.52242	4.19997	1.47796	4.37876	4.64815	1.74977	4.73288	1.70743	3.95553	2
chr13	20228573	20460629	232056	1	1	1	0	1	0	0	1	0	1	1	0	0	0	0	0	0	0	0	0	0	0	0	0	0	1
chr13	20228587	20460629	232042	1	1	1	0	1	0	0	1	0	1	1	0	0	0	0	0	0	0	0	0	0	0	0	0	0	2
chr13	20229534	20456081	226547	1	1	1	0	1	0	0	1	0	1	1	0	0	0	0	0	0	0	0	0	0	0	0	0	0	1
chr13	20249153	20521759	272606	1	1	1	0	1	0	0	1	0	1	1	0	0	4.45016	4.40843	4.32773	4.52242	4.19997	1.47796	4.37876	4.64815	1.74977	4.73288	1.70743	3.95553	3
chr13	20365206	20496559	131353	1	1	1	0	1	0	0	1	0	1	1	0	0	0	0	0	0	0	0	0	0	0	0	0	0	1
chr13	22945776	24367378	1421602	01	01	11	1	01	10	0	1	11	11	11	0	1	2.31788	2.33491	2.8983	2.7556	2.297	2.91727	2.3222	2.76136	2.83266	3.2269	2.32933	2.9484	8
chr13	22968337	24323208	1354871	01	11	11	1	01	10	0	1	01	11	01	0	1	2.31788	2.33491	2.8983	2.7556	2.297	2.91727	2.3222	2.76136	2.83266	3.2269	2.32933	2.9484	0
chr13	22978826	26453772	3474946	01	01	11	1	01	10	0	1	11	01	11	0	1	2.19606	2.15064	2.35121	2.26127	2.17268	2.36084	2.20185	2.23578	2.21629	2.48941	2.2155	2.38197	1
chr13	23093195	23203899	110704	1	1	1	1	1	0	0	1	0	1	1	0	0	0	0	0	0	0	0	0	0	0	0	0	0	1
chr13	23093195	23368497	275302	1	1	1	1	1	0	0	1	0	1	1	0	0	0	0	0	0	0	0	0	0	0	0	0	0	1
chr13	23093195	23411259	318064	1	1	1	1	1	0	0	1	0	1	1	0	0	0	0	0	0	0	0	0	0	0	0	0	0	1
chr13	23096994	24322418	1225424	01	11	11	11	11	0	0	01	1	01	11	0	1	2.36043	2.36653	2.63748	2.53406	2.30427	2.6233	3.05211	2.56569	2.54782	2.94043	2.29866	2.67633	8
chr13	23106961	23856032	749071	1	1	1	1	1	0	0	1	0	1	1	0	0	0	0	0	0	0	0	0	0	0	0	0	0	6
chr13	23201199	29960487	6759288	11	11	11	11	11	0	0	10	1	01	01	0	1	1.83441	1.96902	1.88621	1.86247	1.7802	1.88197	1.80272	1.9852	1.92163	0	1.85356	1.90022	2
chr13	23203674	23279498	75824	1	1	1	1	1	0	0	1	0	1	1	0	0	0	0	0	0	0	0	0	0	0	0	0	0	1
chr13	23799616	23835311	35695	1	1	1	1	1	0	0	1	0	1	1	0	0	9.96907	10.4031	13.1739	11.6186	8.56056	9.64686	9.01564	8.42851	10.4742	7.7116	9.54164	13.224	1
chr13	26965243	30097858	3132615	01	11	11	11	01	0	0	11	10	01	11	0	1	2.31398	2.74349	2.40429	2.35615	2.23508	2.41859	2.32691	2.73961	2.74406	2.35073	2.32324	2.42656	1
chr13	27573680	27684813	111133	1	1	1	1	1	0	0	1	1	1	1	0	0	0	0	0	0	0	0	0	0	0	0	0	0	2
chr13	27585642	27715653	130011	1	1	1	1	1	0	0	1	1	1	1	0	0	0	0	0	0	0	0	0	0	0	0	0	0	2
chr13	28094926	30793270	2698344	01	01	01	01	01	0	0	1	10	11	11	0	1	2.19352	2.72322	2.91857	2.75814	2.65537	2.97964	2.81992	2.1143	2.89767	2.68439	2.705	2.94654	0
chr13	28351015	33487559	5136544	10	11	10	11	01	0	0	1	10	01	01	1	1	2.31109	2.07449	2.5647	2.38198	2.28909	2.61083	2.42363	2.49625	2.44171	2.24791	2.32885	2.59302	1
chr13	29073319	36556014	7482695	10	01	10	01	10	1	0	0	11	01	11	1	1	1.73426	1.73294	1.96155	1.75331	1.6874	1.97464	1.90624	1.76471	1.89498	1.70419	1.75677	1.97386	2
chr13	29321453	36995348	7673895	10	01	10	11	10	1	0	0	11	11	11	1	1	1.73426	1.73294	0	1.75331	1.6874	0	0	1.76471	0	1.70419	1.75677	0	2
chr13	29654133	32858245	3204112	10	11	10	11	01	0	0	1	10	11	11	1	1	2.38404	2.10065	2.59038	2.4488	2.38195	2.64519	2.48623	2.58787	2.56797	2.35029	2.41209	2.62225	1
chr13	30267514	30603637	336123	1	1	1	1	1	0	0	1	0	1	1	0	0	5.7482	5.97283	6.09305	6.08184	5.51612	4.92291	4.93627	7.25496	7.49526	0.73774	5.41604	6.19204	2
chr13	30313808	39267681	8953873	10	11	10	11	01	0	0	10	1	01	01	1	1	1.69511	1.78862	1.78743	1.71449	1.64204	1.79195	1.71413	1.83066	1.79662	0.573	1.73711	1.79438	2
chr13	31108525	33191653	2083128	0	11	0	01	11	0	0	1	10	01	01	01	1	3.29482	2.80439	4.02486	3.47414	3.30908	4.10848	3.61928	4.04	3.74855	3.17218	3.49557	4.0915	1
chr13	31164046	34428736	3264690	0	11	0	11	11	1	0	0	01	10	01	11	1	2.47724	2.58966	2.61697	2.50662	2.46471	2.62321	2.56131	2.66265	2.50247	2.47088	2.52325	2.63523	1
chr13	32315478	32399673	84195	0	1	0	1	1	0	0	1	0	1	1	1	0	0	0	0	0	0	0	0	0	0	0	0	0	1
chr13	32315479	32346916	31437	0	1	0	1	1	0	0	1	0	1	1	1	0	0	0	0	0	0	0	0	0	0	0	0	0	1
chr13	32315479	32355308	39829	0	1	0	1	1	0	0	1	0	1	1	1	0	9.11291	11.4407	0.756476	0.327655	0.675602	15.642	12.0901	13.491	13.0053	8.60955	10.8006	17.1801	1
chr13	32315479	32357949	42470	0	1	0	1	1	0	0	1	0	1	1	1	0	9.11291	11.4407	0.756476	0.327655	0.675602	15.642	12.0901	13.491	13.0053	8.60955	10.8006	17.1801	1
chr13	32315479	32371120	55641	0	1	0	1	1	0	0	1	0	1	1	1	0	0	0	0	0	0	0	0	0	0	0	0	0	1
chr13	32315479	32394953	79474	0	1	0	1	1	0	0	1	0	1	1	1	0	0	0	0	0	0	0	0	0	0	0	0	0	1
chr13	32315479	32398770	83291	0	1	0	1	1	0	0	1	0	1	1	1	0	0	0	0	0	0	0	0	0	0	0	0	0	1
chr13	32315479	32398771	83292	0	1	0	1	1	0	0	1	0	1	1	1	0	0	0	0	0	0	0	0	0	0	0	0	0	1
chr13	32315479	32398790	83311	0	1	0	1	1	0	0	1	0	1	1	1	0	0	0	0	0	0	0	0	0	0	0	0	0	1
chr13	32316421	32355288	38867	0	1	0	1	1	0	0	1	0	1	1	1	0	9.11291	11.4407	0.756476	0.327655	0.675602	15.642	12.0901	13.491	13.0053	8.60955	10.8006	17.1801	1
chr13	32316454	32331036	14582	0	1	0	1	1	0	0	1	0	1	1	1	0	0	0	0	0	0	0	0	0	0	0	0	0	1
chr13	32316454	32355294	38840	0	1	0	1	1	0	0	1	0	1	1	1	0	9.11291	11.4407	0.756476	0.327655	0.675602	15.642	12.0901	13.491	13.0053	8.60955	10.8006	17.1801	1
chr13	32316454	32357935	41481	0	1	0	1	1	0	0	1	0	1	1	1	0	9.11291	11.4407	0.756476	0.327655	0.675602	15.642	12.0901	13.491	13.0053	8.60955	10.8006	17.1801	1
chr13	32319208	32335388	16180	0	1	0	1	1	0	0	1	0	1	1	1	0	0	0	0	0	0	0	0	0	0	0	0	0	1
chr13	32325055	32363553	38498	0	1	0	1	1	0	0	1	0	1	1	1	0	9.11291	11.4407	0.756476	0.327655	0.675602	15.642	12.0901	13.491	13.0053	8.60955	10.8006	17.1801	1
chr13	32325598	32339135	13537	0	1	0	1	1	0	0	1	0	1	1	1	0	0	0	0	0	0	0	0	0	0	0	0	0	1
chr13	32326080	32363553	37473	0	1	0	1	1	0	0	1	0	1	1	1	0	9.11291	11.4407	0.756476	0.327655	0.675602	15.642	12.0901	13.491	13.0053	8.60955	10.8006	17.1801	1
chr13	32326094	32363539	37445	0	1	0	1	1	0	0	1	0	1	1	1	0	9.11291	11.4407	0.756476	0.327655	0.675602	15.642	12.0901	13.491	13.0053	8.60955	10.8006	17.1801	1
chr13	32326577	32340895	14318	0	1	0	1	1	0	0	1	0	1	1	1	0	0	0	0	0	0	0	0	0	0	0	0	0	1
chr13	32326613	32344557	17944	0	1	0	1	1	0	0	1	0	1	1	1	0	0	0	0	0	0	0	0	0	0	0	0	0	1
chr13	32329422	32398790	69368	0	1	0	1	1	0	0	1	0	1	1	1	0	0	0	0	0	0	0	0	0	0	0	0	0	1
chr13	32329436	32341202	11766	0	1	0	1	1	0	0	1	0	1	1	1	0	0	0	0	0	0	0	0	0	0	0	0	0	1
chr13	32330898	32380165	49267	0	1	0	1	1	0	0	1	0	1	1	1	0	9.11291	11.4407	0.756476	0.327655	0.675602	15.642	12.0901	13.491	13.0053	8.60955	10.8006	17.1801	1
chr13	32336244	32398770	62526	0	1	0	1	1	0	0	1	0	1	1	1	0	0	0	0	0	0	0	0	0	0	0	0	0	1
chr13	32339568	32360855	21287	0	1	0	1	1	0	0	1	0	1	1	1	0	9.11291	11.4407	0.756476	0.327655	0.675602	15.642	12.0901	13.491	13.0053	8.60955	10.8006	17.1801	1
chr13	32341196	32354860	13664	0	1	0	1	1	0	0	1	0	1	1	1	0	9.11291	11.4407	0.756476	0.327655	0.675602	15.642	12.0901	13.491	13.0053	8.60955	10.8006	17.1801	1
chr13	32346346	32505196	158850	0	1	0	1	1	0	0	1	0	1	1	1	0	4.92451	4.47161	0.522838	0.657326	0.487982	7.83172	6.35202	6.80825	6.4377	5.92393	5.94095	5.91798	0
chr13	32346896	32362522	15626	0	1	0	1	1	0	0	1	0	1	1	1	0	9.11291	11.4407	0.756476	0.327655	0.675602	15.642	12.0901	13.491	13.0053	8.60955	10.8006	17.1801	1
chr13	32346896	32394688	47792	0	1	0	1	1	0	0	1	0	1	1	1	0	9.11291	11.4407	0.756476	0.327655	0.675602	15.642	12.0901	13.491	13.0053	8.60955	10.8006	17.1801	1
chr13	32352100	32823614	471514	0	1	0	1	1	0	0	1	0	1	1	1	0	4.92451	4.47161	0.618684	0.657326	0.672785	4.81035	4.91098	5.0201	5.16502	5.92393	4.69117	5.91798	7
chr13	32354840	32380165	25325	0	1	0	1	1	0	0	1	0	1	1	1	0	0	0	0	0	0	0	0	0	0	0	0	0	1
chr13	32354854	32380151	25297	0	1	0	1	1	0	0	1	0	1	1	1	0	0	0	0	0	0	0	0	0	0	0	0	0	1
chr13	32356407	32370577	14170	0	1	0	1	1	0	0	1	0	1	1	1	0	0	0	0	0	0	0	0	0	0	0	0	0	1
chr13	32357929	32379316	21387	0	1	0	1	1	0	0	1	0	1	1	1	0	0	0	0	0	0	0	0	0	0	0	0	0	1
chr13	32362502	32398790	36288	0	1	0	1	1	0	0	1	0	1	1	1	0	0	0	0	0	0	0	0	0	0	0	0	0	1
chr13	32363533	32379316	15783	0	1	0	1	1	0	0	1	0	1	1	1	0	0	0	0	0	0	0	0	0	0	0	0	0	1
chr13	32370935	32398790	27855	0	1	0	1	1	0	0	1	0	1	1	1	0	0	0	0	0	0	0	0	0	0	0	0	0	1
chr13	32380145	32398771	18626	0	1	0	1	1	0	0	1	0	1	1	1	0	0	0	0	0	0	0	0	0	0	0	0	0	1
chr13	34957660	39033641	4075981	0	01	0	11	01	10	0	0	11	1	01	11	1	2.06376	2.19266	2.18724	2.10055	1.98345	2.17951	2.05185	1.99571	1.97575	2.00721	2.12854	2.20021	1
chr13	35011653	35113567	101914	0	1	0	1	1	0	0	0	1	0	1	1	0	0	0	0	0	0	0	0	0	0	0	0	0	1
chr13	35060501	35507109	446608	0	1	0	1	1	0	0	0	1	0	1	1	0	3.81413	4.26702	4.42768	3.97723	3.66319	4.59293	3.90588	4.00523	3.86164	3.40652	3.94325	4.5591	5
chr13	35232475	41375955	6143480	0	10	0	11	01	0	0	1	10	1	01	11	1	1.98252	1.8009	1.7659	2.01004	1.92041	2.07403	1.99555	1.98435	1.9328	1.70409	2.01874	1.76935	1
chr13	35489967	38656659	3166692	0	11	0	01	10	1	0	0	11	1	01	11	1	2.99487	2.87044	3.34238	3.10886	2.98193	3.36859	3.09806	2.94129	2.93476	2.05719	3.16183	3.38103	1
chr13	37210303	39034199	1823896	0	11	0	11	1	0	0	0	11	01	01	01	1	3.23303	3.16765	0.328	3.41461	3.12676	0.324788	0.354785	3.35009	0.356293	3.09719	3.53641	0.339857	0
chr13	37624897	38458496	833599	0	11	0	11	0	1	0	0	01	01	01	11	1	4.00366	3.9974	5.31842	4.28996	3.83697	0.314593	4.3633	4.23518	0.359003	3.74557	4.70389	5.40615	3
chr13	39755259	39806107	50848	0	1	0	1	1	0	0	0	1	1	1	1	0	6.13553	6.57496	0.473141	6.58265	6.29122	8.85691	7.72784	6.45461	0.483693	6.61095	6.57063	8.38224	1
chr13	40727820	40810887	83067	0	1	0	1	1	0	0	1	1	1	1	1	0	6.71103	6.84319	9.07695	7.28929	6.22142	8.69106	7.21849	7.66392	7.18434	7.00346	6.70547	8.69591	1
chr13	40799504	44006174	3206670	1	01	0	01	11	0	0	01	10	11	11	10	1	2.07776	2.14617	2.09497	2.07233	2.0503	2.11871	2.12967	2.05095	2.25041	2.26793	2.02174	2.10142	0
chr13	43505395	49983668	6478273	0	10	0	01	11	0	0	1	0	11	11	11	1	1.76163	1.78244	0.361623	1.85224	1.73699	1.77388	1.79359	1.78986	1.84075	1.77474	1.76045	1.90109	1
chr13	44913492	52065200	7151708	10	01	0	11	11	0	0	01	1	01	11	1	1	0.361106	1.86241	0.327766	0.353627	1.66888	0.331008	1.88034	1.94308	1.93413	2.04168	1.82958	0.332479	1
chr13	46737993	50768143	4030150	0	11	0	11	11	0	0	1	10	11	11	11	1	2.27936	2.35523	2.38775	2.29515	2.08188	2.43637	2.38253	2.45224	2.49193	2.34336	2.39639	2.40287	1
chr13	47651315	57496265	9844950	0	11	0	11	0	11	1	0	11	10	11	11	1	1.65497	1.65454	1.73151	1.66867	1.61222	1.73527	1.68791	1.68659	1.63864	1.66276	1.70173	1.73931	1
chr13	48037746	48364981	327235	0	1	0	1	1	0	0	1	0	1	1	1	0	0	0	0	0	0	0	0	0	0	0	0	0	1
chr13	48037746	48480071	442325	0	1	0	1	1	0	0	1	0	1	1	1	0	0	0	0	0	0	0	0	0	0	0	0	0	1
chr13	48040909	48480071	439162	0	1	0	1	1	0	0	1	0	1	1	1	0	0	0	0	0	0	0	0	0	0	0	0	0	1
chr13	48182386	48325144	142758	0	1	0	1	1	0	0	1	0	1	1	1	0	0	0	0	0	0	0	0	0	0	0	0	0	2
chr13	48243191	48759264	516073	0	1	0	1	1	0	0	1	0	1	1	1	0	0	0	0	0	0	0	0	0	0	0	0	0	5
chr13	48302746	48482890	180144	0	1	0	1	1	0	0	1	0	1	1	1	0	0	0	0	0	0	0	0	0	0	0	0	0	1
chr13	48303700	48412896	109196	0	1	0	1	1	0	0	1	0	1	1	1	0	0	0	0	0	0	0	0	0	0	0	0	0	1
chr13	48303700	48480071	176371	0	1	0	1	1	0	0	1	0	1	1	1	0	0	0	0	0	0	0	0	0	0	0	0	0	1
chr13	48303714	48480071	176357	0	1	0	1	1	0	0	1	0	1	1	1	0	0	0	0	0	0	0	0	0	0	0	0	0	1
chr13	48303902	48345209	41307	0	1	0	1	1	0	0	1	0	1	1	1	0	0	0	0	0	0	0	0	0	0	0	0	0	1
chr13	48303902	48465378	161476	0	1	0	1	1	0	0	1	0	1	1	1	0	0	0	0	0	0	0	0	0	0	0	0	0	1
chr13	48303902	48480081	176179	0	1	0	1	1	0	0	1	0	1	1	1	0	0	0	0	0	0	0	0	0	0	0	0	0	1
chr13	48303906	48480077	176171	0	1	0	1	1	0	0	1	0	1	1	1	0	0	0	0	0	0	0	0	0	0	0	0	0	1
chr13	48307269	48349033	41764	0	1	0	1	1	0	0	1	0	1	1	1	0	0	0	0	0	0	0	0	0	0	0	0	0	1
chr13	48307269	48381453	74184	0	1	0	1	1	0	0	1	0	1	1	1	0	0	0	0	0	0	0	0	0	0	0	0	0	1
chr13	48307273	48349029	41756	0	1	0	1	1	0	0	1	0	1	1	1	0	0	0	0	0	0	0	0	0	0	0	0	0	1
chr13	48307301	50927473	2620172	0	01	0	11	01	0	0	11	0	11	11	11	0	0.311508	0.329322	2.46285	0.300043	2.50756	0.261236	0.297683	2.68734	0.330853	2.58494	0.309828	0.259339	1
chr13	48332806	52204479	3871673	0	11	0	01	11	0	0	11	1	11	11	01	1	0.289439	0.306907	2.41717	0.279892	2.0066	0.258195	0.27876	2.55704	0.318483	2.36974	0.278206	0.256971	1
chr13	48342588	48368614	26026	0	1	0	1	1	0	0	1	0	1	1	1	0	0.434309	0.428783	6.51978	0.481308	8.09829	0.398079	0.427132	9.99276	0.495519	9.16409	0.511166	0.588485	1
chr13	48342592	48368610	26018	0	1	0	1	1	0	0	1	0	1	1	1	0	0.434309	0.428783	6.51978	0.481308	8.09829	0.398079	0.427132	9.99276	0.495519	9.16409	0.511166	0.588485	1
chr13	48379573	48480071	100498	0	1	0	1	1	0	0	1	0	1	1	1	0	0	0	0	0	0	0	0	0	0	0	0	0	1
chr13	48411590	48465378	53788	0	1	0	1	1	0	0	1	0	1	1	1	0	0	0	0	0	0	0	0	0	0	0	0	0	1
chr13	48452978	48465378	12400	0	1	0	1	1	0	0	1	0	1	1	1	0	0	0	0	0	0	0	0	0	0	0	0	0	1
chr13	48452982	48465378	12396	0	1	0	1	1	0	0	1	0	1	1	1	0	0	0	0	0	0	0	0	0	0	0	0	0	1
chr13	48452982	48480081	27099	0	1	0	1	1	0	0	1	0	1	1	1	0	0	0	0	0	0	0	0	0	0	0	0	0	1
chr13	49231847	49898067	666220	0	0	0	1	1	0	0	1	0	1	1	1	0	0	0	0	0	0	0	0	0	0	0	0	0	8
chr13	49605216	49932787	327571	0	0	0	1	1	0	0	1	0	1	1	1	0	0	0	0	0	0	0	0	0	0	0	0	0	4
chr13	51934735	52028610	93875	10	01	0	11	11	0	0	11	1	01	01	1	1	8.49662	7.64683	19.63	8.24401	5.602	10.3018	8.06641	9.25685	7.42056	8.14573	7.13863	9.82966	1
chr13	51934745	51950409	15664	1	1	0	1	1	0	0	1	0	1	1	0	0	7.81164	7.9263	0	8.4308	5.70197	11.7982	8.15425	9.48911	7.50064	8.36169	7.06834	10.3501	1
chr13	51934745	52029658	94913	10	11	0	11	11	0	0	01	1	01	01	1	1	8.49662	7.64683	19.63	8.24401	5.602	10.3018	8.06641	9.25685	7.42056	8.14573	7.13863	9.82966	1
chr13	52011266	52028590	17324	0	1	0	1	1	0	0	1	1	1	1	1	0	0	0	0	0	0	0	0	0	0	0	0	0	1
chr13	52011276	52029658	18382	0	1	0	1	1	0	0	1	1	1	1	1	0	0	0	0	0	0	0	0	0	0	0	0	0	1
chr13	58850274	65149076	6298802	0	01	0	11	1	10	10	0	01	0	11	11	1	1.8407	1.77434	1.95002	1.85584	1.73777	1.95416	1.81709	1.78955	2.00494	1.73421	1.83109	1.96333	3
chr13	64065899	73693578	9627679	0	11	0	11	11	10	0	0	11	11	11	11	1	0.239082	1.68868	0.21357	0.235278	1.64214	1.91342	1.71248	1.70619	1.50546	1.67245	1.76261	1.79557	0
chr13	72681539	79638468	6956929	0	11	0	11	11	10	11	0	01	11	01	01	1	1.66673	1.74411	1.70802	1.78048	1.71967	2.02888	1.9248	1.8228	2.06831	1.8649	1.73571	1.83503	1
chr13	76530208	78531570	2001362	0	11	0	01	10	11	11	0	01	01	01	11	1	2.39856	2.5341	2.45453	2.42276	2.32429	2.44491	2.39294	2.37104	2.32141	2.51526	2.39194	2.46556	1
chr13	76881034	80525694	3644660	0	11	0	11	10	01	01	0	11	10	11	11	1	2.00843	2.09834	2.09685	2.24177	1.92889	2.38016	2.25786	2.27705	2.16273	2.53586	2.0387	2.1111	1
chr13	76991951	77918599	926648	0	11	0	11	11	01	01	0	11	11	01	11	0	2.51928	2.86375	0	3.22796	2.33013	2.66299	2.43326	2.43649	2.32735	2.39979	2.39929	3.49213	1
chr13	84005263	92784013	8778750	0	01	0	01	0	1	1	0	01	0	11	11	1	1.66667	1.67501	1.85783	1.79451	0.198272	1.83945	1.80952	1.76954	1.68576	1.68184	1.73843	1.74613	0
chr13	84452423	91808893	7356470	0	01	0	11	0	1	0	0	11	0	11	11	1	1.66993	1.72722	1.95608	1.77802	0.210885	1.77927	1.78581	1.86878	1.77617	1.80359	1.92287	1.96244	0
chr13	86310747	92738109	6427362	0	11	0	11	0	11	1	0	01	0	11	01	1	0.154984	0.190983	2.05254	0.149532	1.81274	0.134257	1.98245	0.167387	0.164696	1.86171	1.88995	1.89135	0
chr13	87545066	87934031	388965	0	1	0	1	0	1	0	0	1	1	1	1	0	0	0	0	0	0	0	0	0	0	0	0	0	4
chr13	89549509	96657834	7108325	0	01	0	11	1	11	1	0	11	1	11	11	1	1.81336	1.98788	0.137719	1.85033	1.95893	1.8147	2.04355	2.03535	2.02388	1.7917	2.04476	1.95545	0
chr13	89991964	91904845	1912881	0	01	0	11	0	11	0	0	01	0	01	11	0	2.54212	2.43145	0	2.61394	2.24487	2.83355	2.6455	0	0	0	2.1728	0	8
chr13	90557384	94052602	3495218	0	01	0	11	0	0	1	0	11	1	01	11	1	2.08638	2.12324	2.31849	2.13551	2.0674	0.116131	0.129523	0.14312	2.21283	2.28615	2.1673	2.33479	9
chr13	90808050	91416899	608849	0	01	0	01	0	1	0	0	11	0	01	01	1	2.56918	2.38804	3.28484	2.60941	2.24397	0.114847	0.138568	0.127665	2.54687	3.50413	2.73471	3.32545	8
chr13	91282881	91394459	111578	0	1	0	1	0	1	0	0	1	0	1	1	0	0	0	0	0	0	0	0	0	0	0	0	0	7
chr13	91283076	91394459	111383	0	1	0	1	0	1	0	0	1	0	1	1	0	0	0	0	0	0	0	0	0	0	0	0	0	7
chr13	93444964	93552418	107454	0	1	0	1	0	0	1	1	0	0	1	1	0	0.172594	6.01892	0.135481	0.164103	0.197818	0.129698	0.157588	0.181015	5.42713	6.44575	6.08963	7.53917	1
chr13	93468408	93778334	309926	0	1	0	1	0	0	1	1	0	0	1	1	0	0.172594	6.01892	0.135481	0.164103	0.197818	0.129698	0.157588	0.181015	5.42713	6.44575	6.08963	7.53917	1
chr13	93571648	97428965	3857317	0	11	0	01	1	0	11	01	1	1	01	01	1	0.138515	2.52346	0.115927	0.133484	0.153258	0.11419	0.129466	0.142871	2.18688	2.71725	2.52361	2.92502	0
chr13	93603312	93860330	257018	0	1	0	1	0	0	1	1	0	0	1	1	0	0	0	0	0	0	0	0	0	0	0	0	0	1
chr13	93741317	93830948	89631	0	1	0	1	0	0	1	1	0	0	1	1	0	0.205647	7.74118	0.18069	0.201076	0.220104	0.163452	0.205107	0.200169	7.13729	8.54379	6.76572	7.99597	1
chr13	93997006	94063501	66495	0	11	0	01	0	0	01	10	1	1	01	01	1	0.195647	7.65515	0.174932	0.1925	0.211062	0.161296	0.192605	0.195906	6.68891	8.48124	6.43774	7.75486	1
chr13	94011503	94038749	27246	0	1	0	1	0	0	1	0	1	1	1	1	0	0	0	0	0	0	0	0	0	0	0	0	0	1
chr13	94252983	94352299	99316	0	1	0	1	0	0	1	0	1	1	1	1	0	0.17972	6.81004	0.164593	0.179642	0.187212	0.156846	0.178805	0.188358	6.30432	6.54287	5.80549	7.46815	1
chr13	94557354	94640011	82657	0	1	0	1	0	0	1	0	1	1	1	1	0	6.34283	5.15543	7.57337	7.54273	5.61713	6.73689	5.71921	4.95446	4.87371	5.72016	5.26444	8.69364	2
chr13	95202597	99256373	4053776	1	10	1	01	11	0	0	11	1	01	11	10	1	2.36031	2.20656	2.42977	2.37383	2.39195	2.42902	2.3307	2.4594	2.31985	2.29856	2.18317	2.45801	0
chr13	95588091	105451433	9863342	0	11	0	11	11	0	1	10	1	10	11	01	1	1.6752	1.6412	1.73385	1.68291	1.60293	1.73942	1.65363	1.57849	1.62655	1.6309	1.66551	1.66226	1
chr13	97506197	101298212	3792015	0	11	0	11	10	0	01	10	01	10	11	11	1	2.73754	0.158213	0.108441	2.77385	0.159912	0.108095	0.121895	0.13668	0.133775	0.147642	0.128798	2.97663	1
chr13	97955600	103718189	5762589	0	01	0	01	10	1	01	10	11	10	11	11	1	2.21775	1.9589	2.36473	2.24146	2.05222	2.09088	2.17961	2.23613	2.20566	2.12203	2.18017	2.3883	1
chr13	98008014	103697232	5689218	10	11	10	11	10	1	1	10	1	10	11	1	1	2.0552	1.89748	2.17647	2.07077	1.88829	1.97112	2.03481	2.01172	1.99413	1.97827	2.06581	2.19616	1
chr13	98681377	100121082	1439705	10	11	10	01	11	0	0	01	1	11	11	1	1	2.81845	2.77502	2.94444	2.81329	2.63892	2.98873	2.7484	2.95577	2.8076	2.33138	2.60472	2.98533	1
chr13	99034366	101217397	2183031	10	1	10	11	10	0	1	10	01	10	11	1	1	2.26053	0.147218	2.37809	2.29313	2.02316	0.0945877	2.78851	0.120862	2.8784	2.39076	2.27126	2.38567	1
chr13	99364482	101210544	1846062	10	1	10	01	10	0	1	10	11	10	11	1	1	2.26053	0.147218	2.37809	2.29313	2.02316	0.0945877	2.78851	3.59429	2.8784	2.39076	3.42828	2.38567	9
chr13	99385978	99986648	600670	1	0	1	1	1	0	0	1	1	1	1	0	0	0	0	0	0	0	0	0	0	0	0	0	0	1
chr13	100154968	100273356	118388	0	1	0	1	1	0	0	1	1	1	1	1	0	0	0	0	0	0	0	0	0	0	0	0	0	1
chr13	100209321	100235888	26567	0	1	0	1	1	0	0	1	1	1	1	1	0	0	0	0	0	0	0	0	0	0	0	0	0	1
chr13	100282019	100415597	133578	0	1	0	1	1	0	0	1	1	1	1	1	0	0	0	0	0	0	0	0	0	0	0	0	0	1
chr13	100282019	100416812	134793	0	1	0	1	1	0	0	1	1	1	1	1	0	0	0	0	0	0	0	0	0	0	0	0	0	1
chr13	100301439	100425751	124312	0	1	0	1	1	0	0	1	1	1	1	1	0	0	0	0	0	0	0	0	0	0	0	0	0	1
chr13	100301449	100425741	124292	0	1	0	1	1	0	0	1	1	1	1	1	0	0	0	0	0	0	0	0	0	0	0	0	0	1
chr13	100301459	100425731	124272	0	1	0	1	1	0	0	1	1	1	1	1	0	0	0	0	0	0	0	0	0	0	0	0	0	1
chr13	100311886	100344547	32661	0	1	0	1	1	0	0	1	1	1	1	1	0	0	0	0	0	0	0	0	0	0	0	0	0	1
chr13	100330540	100368594	38054	0	1	0	1	1	0	0	1	1	1	1	1	0	8.93202	7.91773	9.9126	9.32499	7.15678	10.4979	9.2338	9.23461	10.1684	6.33388	6.83743	9.98309	1
chr13	100368461	100449315	80854	0	1	0	1	1	0	0	1	1	1	1	1	0	8.38049	7.77277	9.2747	8.80815	7.09136	9.88653	8.6924	9.00438	9.79559	6.60621	6.76606	9.36466	1
chr13	100449241	100491683	42442	0	1	0	1	1	0	0	1	1	1	1	1	0	8.15905	7.82337	9.52014	8.67256	7.33409	10.4198	8.97293	8.97661	9.77824	6.65472	6.65838	9.67401	1
chr13	101095589	105074548	3978959	0	11	0	11	1	0	11	0	11	0	11	01	1	2.17807	2.20236	2.31366	2.21467	2.33992	0.0996894	2.1325	2.07909	1.97071	2.46339	2.29029	2.31918	0
chr13	101304130	102014603	710473	0	01	0	11	1	1	01	0	11	1	01	01	1	3.00186	2.69964	3.32082	3.11582	3.22961	0.0847638	3.11477	2.97304	2.7843	3.57646	2.99784	3.3671	3
chr13	101376699	102401678	1024979	0	11	0	11	1	1	01	0	11	1	11	11	1	3.00186	2.69964	3.32082	3.11582	3.22961	0.0847638	3.11477	2.97304	2.7843	3.57646	2.99784	3.3671	1
chr13	101486746	101740581	253835	0	1	0	1	0	0	1	0	1	0	1	1	0	5.92889	5.10492	7.57894	6.29563	4.31577	0.105022	6.83965	6.37139	6.26112	4.55809	6.68535	7.69505	2
chr13	101746346	101998221	251875	0	1	0	1	0	0	1	0	1	0	1	1	0	0	0	0	0	0	0	0	0	0	0	0	0	2
chr13	101868724	101916645	47921	0	1	0	1	0	0	1	0	1	0	1	1	0	0	6.12224	8.88715	7.54353	6.41102	9.90752	7.4559	0	0	5.7072	0	9.21453	1
chr13	103868826	108604133	4735307	0	11	0	11	1	11	11	0	11	1	11	01	1	2.26069	2.05024	2.50434	2.31539	2.15435	2.17315	2.07395	2.16986	2.26307	1.84329	2.44106	2.51707	9
chr13	104461585	114327173	9865588	1	01	1	11	01	11	01	1	11	1	11	11	1	1.37731	1.33339	1.38937	1.38484	1.38376	1.34548	0.12028	1.39831	1.41606	0.129295	1.35667	1.39305	1
chr13	104698507	114327173	9628666	1	01	1	01	11	11	01	1	01	1	11	11	1	1.42232	1.40862	1.45024	1.43256	1.42875	1.4534	0.12028	1.39831	1.41606	1.40303	1.40359	1.45157	1
chr13	104737505	112813175	8075670	1	01	1	10	01	10	10	1	11	1	01	10	1	1.61065	1.16554	1.43366	1.38927	1.36124	1.739	1.62052	1.16531	1.38028	1.56028	1.18023	1.43604	0
chr13	104968134	108303537	3335403	0	01	0	01	11	11	01	0	01	1	11	01	1	2.42971	2.40867	2.78209	2.50564	2.27944	2.81609	2.4579	2.35338	2.44417	1.95963	2.60884	2.80286	8
chr13	104968134	114340331	9372197	1	11	1	01	01	01	01	1	11	1	11	11	1	1.42232	1.40862	1.45024	1.43256	1.42875	1.4534	1.42448	1.44785	1.4582	1.40303	1.40359	1.45157	1
chr13	105404398	114342258	8937860	1	11	1	01	11	1	11	1	11	1	01	11	1	1.46826	1.45051	1.50071	1.48089	1.47495	1.42536	1.40934	1.51052	1.45387	1.3915	1.37159	1.5048	1
chr13	105571071	114327314	8756243	1	11	1	11	11	1	11	1	11	1	11	11	1	1.46826	1.45051	1.50071	1.48089	1.47495	1.42536	1.40934	1.51052	1.45387	1.3915	1.37159	1.5048	1
chr13	105603848	114342258	8738410	1	01	1	01	11	1	11	1	11	1	11	11	1	1.46826	1.45051	1.50071	1.48089	1.47495	1.42536	1.40934	1.51052	1.45387	1.3915	1.37159	1.5048	1
chr13	105798512	114342258	8543746	1	01	1	01	11	1	01	1	01	1	01	01	1	1.46826	1.45051	1.50071	1.48089	1.47495	1.42536	1.40934	1.51052	1.51224	1.4538	1.43053	1.5048	1
chr13	105861074	114342258	8481184	1	11	1	11	01	1	11	1	01	1	11	11	1	1.46826	1.45051	1.50071	1.48089	1.47495	1.50147	1.40934	1.51052	1.51224	1.4538	1.43053	1.5048	1
chr13	106043719	110366226	4322507	1	01	0	11	11	0	10	1	10	01	01	11	1	0.113876	1.64874	1.75033	1.69033	1.60678	1.74668	0.110735	1.63304	1.73185	1.60295	1.69424	1.75906	0
chr13	106157164	114327173	8170009	1	11	1	01	11	1	11	1	01	11	01	01	1	0.108673	1.43684	1.46816	1.46436	1.46426	1.46904	0.10763	1.50384	1.5082	1.4439	1.41471	1.47116	1
chr13	107075476	114340331	7264855	1	11	1	01	1	11	01	1	11	1	11	11	1	0.113418	1.62451	1.52477	1.4498	1.53005	1.52445	0.112189	1.49926	1.68131	0.107418	1.46263	1.5283	1
chr13	107168804	114327314	7158510	1	01	1	01	1	01	11	1	01	1	11	11	1	1.63578	1.62451	1.64597	1.64436	1.53005	1.52445	1.66706	1.71081	1.68131	0.107418	1.57294	1.65023	1
chr13	107431315	114342258	6910943	1	01	1	11	1	11	11	1	01	1	01	11	1	1.63578	1.62451	1.64597	1.64436	1.53005	1.6507	1.66706	1.71081	1.68131	0.107418	1.57294	1.65023	1
chr13	107708654	112101112	4392458	1	01	1	10	1	10	10	1	01	1	11	10	1	1.96242	1.92534	2.1263	1.58719	1.72758	2.14574	2.03173	2.04879	2.01736	0.105375	1.91344	1.63434	0
chr13	107915229	114342258	6427029	1	01	1	11	1	01	11	1	11	1	11	01	1	1.63578	1.62451	1.64597	1.64436	1.53005	1.6507	1.66706	1.71081	1.68131	0.107418	1.57294	1.65023	1
chr13	107918131	114327173	6409042	1	11	1	01	1	11	01	1	11	1	11	11	1	1.63578	1.62451	1.64597	1.64436	1.53005	1.6507	1.66706	1.71081	1.68131	0.107418	1.57294	1.65023	1
chr13	108499302	114342258	5842956	1	11	1	11	11	11	11	1	11	11	11	11	1	1.76428	1.74157	1.75122	1.77002	1.79616	1.75873	1.80231	1.86794	1.82098	1.81294	1.66058	1.75445	1
chr13	108743170	114327173	5584003	1	11	1	01	01	11	11	1	11	01	11	01	1	1.76428	1.74157	1.75122	1.77002	1.79616	1.75873	1.80231	1.86794	1.82098	1.81294	1.66058	1.75445	1
chr13	109119199	114342258	5223059	1	01	1	11	11	1	1	1	11	01	01	01	1	0.0877265	0.099917	0.0739869	0.0851444	0.0985994	0.0733878	0.0870471	0.092791	1.73444	1.9749	0.0906854	0.0727111	1
chr13	110249967	114344403	4094436	11	01	1	11	11	1	1	01	1	01	01	11	1	2.13536	2.05998	2.05887	2.12686	2.1548	2.0579	2.14295	2.2729	2.13377	2.17071	1.97927	2.05569	0
chr13	110500130	113824865	3324735	01	10	1	10	11	0	0	01	0	01	11	10	1	1.84678	1.69494	1.73001	1.81274	1.80521	1.70727	1.77664	1.89464	1.7449	1.79596	1.64646	1.72549	0
chr13	110565074	114338054	3772980	11	11	1	11	01	1	1	11	1	01	01	01	1	2.13536	2.05998	2.05887	2.12686	2.1548	2.0579	2.14295	2.2729	2.13377	2.17071	1.97927	2.05569	1
chr13	110629773	114342258	3712485	01	01	1	11	01	1	1	01	1	01	01	11	1	2.13536	2.05998	2.05887	2.12686	2.1548	2.0579	2.14295	2.2729	2.13377	2.17071	1.97927	2.05569	1
chr13	110857895	114342258	3484363	01	11	1	11	11	1	1	01	1	01	01	01	1	2.13536	2.05998	2.05887	2.12686	2.1548	2.0579	2.14295	2.2729	2.13377	2.17071	1.97927	2.05569	1
chr13	110898109	114342258	3444149	11	01	1	11	01	1	1	01	1	01	11	11	1	2.13536	2.05998	2.05887	2.12686	2.1548	2.0579	2.14295	2.2729	2.13377	2.17071	1.97927	2.05569	1
chr13	110916517	114342258	3425741	01	11	1	11	01	1	1	11	1	01	01	01	1	2.13536	2.05998	2.05887	2.12686	2.1548	2.0579	2.14295	2.2729	2.13377	2.17071	1.97927	2.05569	1
chr13	111118650	114340331	3221681	01	11	01	1	11	1	1	11	11	01	11	1	1	2.0599	2.00926	1.90705	2.02883	2.07185	1.90035	2.04219	2.14528	2.0489	2.1109	1.92719	1.89701	1
chr13	111200985	114340331	3139346	11	11	11	1	01	1	1	11	01	11	01	1	1	2.0599	2.00926	1.90705	2.02883	2.07185	1.90035	2.04219	2.14528	2.0489	2.1109	1.92719	1.89701	1
chr13	111355740	114340331	2984591	01	01	11	1	11	1	1	01	01	01	11	1	1	2.33317	2.00926	2.29043	2.34862	2.3533	1.90035	2.37265	2.5112	2.38352	2.41946	2.21439	2.29006	1
chr13	111417633	114342258	2924625	11	11	01	1	11	1	1	11	11	11	01	1	1	2.33317	2.2824	2.29043	2.34862	2.3533	2.30505	2.37265	2.5112	2.38352	2.41946	2.21439	2.29006	1
chr13	111439395	114327035	2887640	11	11	11	1	11	1	1	01	11	11	11	1	1	2.33317	2.2824	2.29043	2.34862	2.3533	2.30505	2.37265	2.5112	2.38352	2.41946	2.21439	2.29006	1
chr13	111439395	114327173	2887778	11	01	01	1	01	1	1	11	01	01	11	1	1	2.33317	2.2824	2.29043	2.34862	2.3533	2.30505	2.37265	2.5112	2.38352	2.41946	2.21439	2.29006	1
chr13	111541165	113671678	2130513	11	10	01	0	11	0	0	11	10	11	11	0	1	1.95614	1.79225	1.84972	1.93486	1.88847	1.8331	1.88871	2.01732	1.86989	1.92708	1.76559	1.84775	0
chr13	111876527	114342258	2465731	01	11	11	1	11	1	1	11	11	11	11	1	1	2.33317	2.2824	2.29043	2.34862	2.3533	2.30505	2.37265	2.5112	2.38352	2.41946	2.21439	2.29006	1
chr13	112292921	113636272	1343351	11	10	01	0	11	0	0	11	10	11	11	0	1	2.14803	2.02174	1.81282	2.04317	2.06504	1.75703	2.0296	2.11794	2.11725	2.12108	2.01898	1.78783	0
chr13	112971051	113499558	528507	01	10	01	0	11	0	0	11	10	01	11	0	1	2.29018	2.16186	3.63276	2.04317	3.06828	2.06757	3.45453	2.349	3.60656	2.27658	2.1391	1.78783	0
chr13	114147229	114327173	179944	1	1	1	1	1	1	1	1	1	1	1	1	0	0	0	0	0	0	0	0	0	0	0	0	0	6
chr13	114147229	114327640	180411	1	1	1	1	1	1	1	1	1	1	1	1	0	0	0	0	0	0	0	0	0	0	0	0	0	1
chr14	18324204	28260881	9936677	1	01	10	0	0	11	11	0	01	0	01	10	1	1.17942	1.15585	1.19473	1.18467	1.14734	1.18321	1.15992	1.14677	1.13607	1.16143	1.15747	1.17635	1
chr14	19652444	27299048	7646604	1	11	10	0	0	11	01	0	11	0	11	0	1	1.09922	1.10131	1.12234	1.10441	1.09121	1.11204	1.09324	1.0945	1.10718	1.12716	1.09507	1.10372	1
chr14	19755248	22741281	2986033	0	10	11	1	1	10	10	1	01	1	10	1	1	1.20291	1.15998	1.17651	1.19151	1.12744	1.16547	1.16523	2.21163	1.17099	1.25775	1.1374	1.16645	1
chr14	20043512	21447357	1403845	0	10	01	01	11	01	0	11	11	01	0	01	1	1.02824	1.00921	1.09334	1.08258	0.994668	1.08942	1.05484	1.11647	1.04148	2.70976	1.02075	1.08329	1
chr14	20127289	21376436	1249147	0	10	01	01	01	11	0	01	11	11	0	11	1	1.02824	4.01826	1.09334	1.08258	3.81127	1.08942	1.05484	1.11647	4.02194	2.70976	1.02075	1.08329	0
chr14	20151148	23442195	3291047	0	10	11	11	11	10	0	11	11	11	0	11	1	1.12882	2.38339	1.09402	1.1065	2.25919	1.0904	1.10537	1.14596	2.46327	2.16851	1.06284	1.07339	1
chr14	20412586	25018120	4605534	1	11	10	11	10	11	1	10	11	10	1	10	1	2.19068	2.20005	2.41863	2.22999	2.07013	2.42295	2.22693	2.25301	2.2518	1.74378	0.999948	2.38319	1
chr14	20475356	21613255	1137899	0	10	11	11	11	01	0	11	11	11	0	01	1	4.00146	4.01826	5.08675	2.79184	2.6939	3.08288	4.31504	4.65684	4.02194	2.70976	1.02075	5.16017	1
chr14	20675773	22828458	2152685	0	10	11	01	11	10	0	11	11	11	0	11	1	2.54779	2.59692	2.72848	2.55016	2.43117	2.72169	2.56196	2.60199	2.63213	2.10847	1.07784	2.73825	1
chr14	20691445	21784103	1092658	0	10	01	01	11	01	0	01	01	11	0	11	1	2.30727	4.01826	5.08675	2.79184	2.6939	3.08288	2.83849	4.65684	4.02194	2.31755	1.1112	5.16017	1
chr14	20908862	21576473	667611	0	10	11	01	11	11	0	11	11	01	0	01	1	4.00146	4.01826	5.08675	4.11807	3.81127	5.14463	4.31504	4.65684	4.02194	2.70976	1.02075	5.16017	1
chr14	21121838	21531311	409473	0	0	1	1	1	1	0	1	1	1	0	1	0	7.10971	7.1791	11.0367	3.77949	3.56939	4.31863	3.91869	8.75185	3.54825	3.01286	1.37708	11.5511	9
chr14	21224510	21455608	231098	0	0	1	1	1	1	0	1	1	1	0	1	0	0	0	0	0	0	0	0	0	0	0	0	0	6
chr14	21248933	23558011	2309078	0	0	01	11	11	10	0	01	11	01	0	01	1	2.66632	2.84265	2.78425	2.40594	2.39175	2.3427	2.40247	2.87157	2.61373	1.96164	1.13098	2.8293	1
chr14	21257464	21534883	277419	0	0	1	1	1	1	0	1	1	1	0	1	0	3.80121	7.1791	11.0367	3.77949	3.56939	4.31863	3.91869	8.75185	3.54825	3.01286	1.37708	11.5511	8
chr14	21287976	21536921	248945	0	0	1	1	1	1	0	1	1	1	0	1	0	3.80121	7.1791	11.0367	3.77949	3.56939	4.31863	3.91869	8.75185	3.54825	3.01286	1.37708	11.5511	1
chr14	21317695	21330387	12692	0	0	1	1	1	1	0	1	1	1	0	1	0	0	0	0	0	0	0	0	0	0	0	0	0	1
chr14	21320016	21334705	14689	0	0	1	1	1	1	0	1	1	1	0	1	0	0	0	0	0	0	0	0	0	0	0	0	0	1
chr14	21401345	21450844	49499	0	0	1	1	1	1	0	1	1	1	0	1	0	9.48486	11.9633	12.1146	5.19848	4.98283	0	0	0	5.32415	4.36408	2.53451	9.70608	1
chr14	21408813	21517190	108377	0	0	1	1	1	1	0	1	1	1	0	1	0	3.80121	7.1791	11.0367	3.77949	3.56939	4.31863	3.91869	8.75185	3.54825	3.01286	1.37708	11.5511	4
chr14	21419152	21450123	30971	0	0	1	1	1	1	0	1	1	1	0	1	0	9.48486	11.9633	12.1146	5.19848	4.98283	0	0	0	5.32415	4.36408	2.53451	9.70608	1
chr14	22772221	22820811	48590	0	0	1	1	1	0	0	1	1	1	0	1	0	6.60448	7.84275	8.02832	12.9574	13.1009	10.2785	12.6408	0	7.052	9.42657	6.34661	7.28403	1
chr14	22773589	22813418	39829	0	0	1	1	1	0	0	1	1	1	0	1	0	6.60448	7.84275	8.02832	12.9574	13.1009	10.2785	12.6408	0	7.052	9.42657	6.34661	7.28403	1
chr14	23390730	23419795	29065	0	0	1	1	1	0	0	1	1	1	0	1	0	7.65256	7.52917	8.79066	10.0341	7.41129	0	8.34906	0	7.95601	7.4218	6.0422	0	3
chr14	23864181	30907877	7043696	1	1	10	11	11	0	1	10	11	11	1	10	1	1.82534	1.76747	1.92989	1.86423	1.7926	1.92308	1.84401	1.69293	1.70186	1.79782	1.8991	1.94473	1
chr14	23984064	25374494	1390430	1	1	10	01	10	1	1	10	01	10	1	10	1	3.25839	3.21721	4.01233	3.4506	3.00549	4.04318	3.43713	3.22021	3.26018	3.18836	3.33502	4.07484	0
chr14	24703421	29815817	5112396	1	1	10	11	10	0	1	10	11	10	1	10	1	2.06154	2.01366	2.169	2.09701	2.08135	2.15745	2.10808	1.92857	1.89366	1.99298	2.18439	2.18114	4
chr14	26704807	33418399	6713592	01	11	0	01	0	11	10	0	11	1	01	0	1	1.84834	1.80437	1.93202	1.8657	1.78415	1.80504	2.00453	1.7406	0.768048	1.79923	1.89101	1.94324	0
chr14	26719454	29254765	2535311	01	01	0	11	0	10	01	0	11	0	01	0	1	2.7683	2.37246	3.22019	2.89078	2.18401	2.54333	2.87301	2.26574	0.663777	2.28058	2.54048	3.26413	1
chr14	26981498	31060275	4078777	10	10	0	11	1	10	10	1	11	1	10	1	1	2.22713	1.98161	2.49672	2.28997	2.11951	2.17525	2.29143	1.92035	0.696377	1.95425	2.39777	2.52684	7
chr14	27266309	29982651	2716342	11	11	0	1	0	10	11	0	11	0	01	0	1	0.736122	2.50517	0.662737	0.735689	0.815302	2.87325	2.67823	2.37035	2.56889	2.42069	0.741457	0.682078	2
chr14	28015713	29222228	1206515	11	11	0	1	0	10	11	0	11	0	11	0	1	3.08365	3.10659	3.36534	3.23586	0.892106	3.43172	3.17995	2.95918	3.17694	3.06175	0.65542	3.41459	1
chr14	28367711	29486457	1118746	11	11	0	1	0	10	11	0	11	0	11	0	1	3.08365	3.10659	3.36534	3.23586	0.892106	3.43172	3.17995	2.95918	3.17694	3.06175	0.65542	3.41459	1
chr14	28803987	33234266	4430279	11	11	0	1	0	11	10	0	11	1	01	0	1	2.08073	2.28516	2.18499	2.11368	2.20771	2.23038	2.38204	2.22123	2.13164	2.27822	2.38114	2.2009	0
chr14	29979732	34548653	4568921	10	10	0	11	1	0	10	1	11	1	10	1	1	2.07652	2.09312	2.18267	2.10819	1.85439	2.23529	2.46501	2.03027	2.1606	2.12994	2.05822	2.20182	0
chr14	30382553	37712341	7329788	01	11	0	01	11	0	10	0	11	10	11	0	1	1.89497	1.87651	1.97406	1.92306	1.72799	2.00774	1.94143	1.91497	1.98732	1.92324	1.85683	1.98373	1
chr14	31647947	31744977	97030	0	0	0	1	1	0	0	1	1	1	0	1	0	7.6838	7.77096	9.03378	8.66677	7.82107	9.12866	8.93382	7.96656	8.64977	7.71215	7.55641	9.34379	1
chr14	33318663	33378429	59766	1	1	0	1	0	1	0	0	1	1	1	0	0	0	0	0	0	0	0	0	0	0	0	0	0	1
chr14	33880411	42359485	8479074	01	01	0	10	0	11	1	0	01	10	11	0	1	1.63696	1.78376	1.6972	1.65482	1.68243	1.69475	1.75809	1.71258	1.62262	1.69738	1.74246	1.70509	1
chr14	34450933	36880151	2429218	1	1	0	01	11	1	0	10	01	11	1	10	1	2.84781	2.67951	3.00448	2.89682	2.81231	3.01716	2.55586	2.84357	2.90881	2.83299	2.74955	3.02803	1
chr14	35068275	43994777	8926502	1	1	0	10	10	1	1	10	11	10	1	10	1	1.71438	1.68071	1.75506	0	1.65935	1.74926	1.71922	1.63003	1.67447	1.68855	1.75451	1.75861	1
chr14	35381006	39669358	4288352	1	1	0	11	01	1	1	10	01	10	1	10	1	2.01555	1.8481	2.09949	1.90123	1.93887	2.0969	1.86938	1.83216	1.81748	1.78448	1.72994	2.11453	1
chr14	35514077	36814016	1299939	1	1	0	11	01	1	0	10	11	11	1	10	1	2.91008	2.49275	2.80445	2.95759	2.84595	2.73579	2.94506	2.59718	2.76949	2.81181	2.75189	2.81331	1
chr14	35696013	36030164	334151	1	1	0	11	11	1	0	10	11	11	1	10	1	3.93953	3.32488	4.08987	4.05687	3.61588	3.97779	4.7854	3.23964	3.62429	3.72485	3.52632	4.12671	3
chr14	35938402	37201051	1262649	1	1	0	01	11	0	0	10	11	10	1	10	1	3.51074	3.312	4.12279	3.6966	3.56564	4.18779	3.73483	3.80788	3.63198	3.46854	3.6558	4.16048	1
chr14	36191710	37228500	1036790	01	01	0	11	11	10	0	0	11	10	01	0	1	3.04222	2.80022	3.36905	3.13055	2.99783	3.42297	3.11718	3.28502	3.18797	3.07899	3.20671	3.38775	1
chr14	36361189	42072074	5710885	11	01	0	10	10	11	1	0	11	10	11	0	1	1.94304	1.88474	2.05144	1.85442	1.76377	1.87865	1.83974	1.7711	1.79478	1.81739	2.01205	1.8959	1
chr14	36434567	41102476	4667909	11	11	0	10	10	01	1	0	11	10	01	0	1	2.0731	1.9655	2.1923	2.08953	1.9553	2.18435	2.08318	1.97657	1.97444	1.99128	1.95488	2.20547	1
chr14	36500255	36795324	295069	1	1	0	1	1	1	0	0	1	1	1	0	0	0	0	0	0	0	0	0	0	0	0	0	0	5
chr14	36533447	37341419	807972	01	11	0	01	01	10	0	0	01	10	01	0	1	3.04222	2.80022	5.29965	4.07705	2.99783	5.55497	4.27043	3.28502	4.28472	3.8509	3.20671	5.3615	8
chr14	37121337	37866986	745649	1	1	0	1	1	0	0	0	1	0	1	0	0	0	0	0	0	0	0	0	0	0	0	0	0	7
chr14	37533701	38648187	1114486	01	11	0	11	10	0	0	0	01	0	01	0	1	2.82039	3.99522	2.77227	2.87695	4.24124	3.41942	3.19493	4.46248	2.96684	4.38976	3.08469	2.78526	7
chr14	38411138	38421941	10803	1	1	0	1	0	0	0	0	1	0	1	0	0	0	0	0	0	0	0	0	0	0	0	0	0	0
chr14	38817816	40894390	2076574	11	11	0	10	0	1	1	0	01	0	01	0	1	2.45882	0.418731	2.44894	2.45389	2.24716	2.36851	2.37103	0.444243	2.06494	2.25524	2.1386	2.46936	0
chr14	45002858	45015050	12192	1	1	0	0	0	1	1	0	1	0	1	0	0	0	0	0	0	0	0	0	0	0	0	0	0	1
chr14	45136031	45200008	63977	1	1	0	0	0	1	1	0	1	0	1	0	0	5.4267	11.4308	0.45119	0.472973	9.82009	14.4432	10.1201	8.78935	0.260496	7.61643	7.2445	4.20391	1
chr14	45153909	45200008	46099	1	1	0	0	0	1	1	0	1	0	1	0	0	5.51095	14.5934	0.488435	0.491515	13.37	19.3435	14.0037	11.2081	0.294087	10.6161	9.07707	4.40435	1
chr14	45153909	45200018	46109	1	1	0	0	0	1	1	0	1	0	1	0	0	5.51095	14.5934	0.488435	0.491515	13.37	19.3435	14.0037	11.2081	0.294087	10.6161	9.07707	4.40435	1
chr14	45166939	45196557	29618	1	1	0	0	0	1	1	0	1	0	1	0	0	0	0	0	0	0	0	0	0	0	0	0	0	1
chr14	45173044	45200008	26964	1	1	0	0	0	1	1	0	1	0	1	0	0	5.51095	14.5934	0.488435	0.491515	13.37	19.3435	14.0037	11.2081	0.294087	10.6161	9.07707	4.40435	1
chr14	49999999	50247254	247255	10	10	0	01	11	10	10	1	10	11	0	11	1	4.9024	6.65223	7.85907	6.81563	6.18648	14.6584	6.91213	5.40103	5.83996	6.28499	6.45954	8.02954	1
chr14	50560255	50632349	72094	0	0	0	1	1	0	0	1	0	1	0	1	0	7.59471	7.33172	8.588	8.30686	6.96147	14.7669	8.12657	7.74613	8.37532	7.09268	7.04977	8.83655	1
chr14	50590930	50632349	41419	0	0	0	1	1	0	0	1	0	1	0	1	0	7.73863	7.65028	9.12315	8.54632	7.26507	16.3944	8.60022	8.02563	8.09815	7.33902	7.35416	9.18281	1
chr14	50591010	56286919	5695909	0	1	0	01	11	1	1	10	1	01	1	01	1	1.97212	1.9695	2.07467	1.9977	2.02693	2.43535	2.06247	2.07037	2.24104	1.95167	1.93582	2.08288	2
chr14	50686054	50749533	63479	0	0	0	1	1	0	0	1	0	1	0	1	0	7.74782	7.37161	8.58954	8.39603	7.05525	14.8055	8.25744	7.73441	8.3342	7.33682	7.12068	8.80133	1
chr14	50905371	50944423	39052	0	0	0	1	1	0	0	1	0	1	0	1	0	0	0	0	0	0	0	0	0	0	0	0	0	1
chr14	51544845	55320598	3775753	10	0	0	01	11	0	0	11	1	1	10	01	1	2.271	0.30146	0.262155	0.287081	0.304455	2.4504	0.282657	2.41629	2.58909	0.304753	0.296122	0.262465	2
chr14	53353940	54536535	1182595	01	10	0	11	01	0	0	01	0	1	10	1	1	2.65865	2.86008	5.38985	4.20707	2.73146	3.37571	3.02246	3.07383	2.96347	4.11196	4.21537	5.53726	5
chr14	53783644	54895288	1111644	01	10	0	01	01	0	0	11	0	1	10	1	1	2.65865	2.86008	3.25497	2.77924	2.73146	3.37571	3.02246	3.07383	2.96347	4.11196	4.21537	3.30949	7
chr14	54862866	54888313	25447	1	0	0	1	1	0	0	1	0	1	0	1	0	0	0	0	0	0	0	0	0	0	0	0	0	1
chr14	54865320	54902669	37349	1	0	0	1	1	0	0	1	0	1	0	1	0	12.8311	13.8807	13.366	10.7877	12.3281	18.0771	13.7657	14.5772	14.8567	0	0	13.9738	1
chr14	54876695	54948171	71476	1	0	0	1	1	0	0	1	0	1	0	1	0	12.0633	12.85	11.5836	9.40132	11.1763	16.3344	13.02	13.4137	13.7096	0	0	11.8581	2
chr14	55148354	57576976	2428622	1	1	0	11	11	1	1	10	11	10	1	10	1	2.57388	2.46919	2.82869	2.6309	2.74422	2.86294	2.71665	2.63261	2.25487	0.265832	0.270457	2.85924	1
chr14	56093078	57596734	1503656	1	11	0	11	11	11	11	0	01	10	01	10	1	2.83957	2.57927	2.74387	2.87849	2.84995	2.67309	2.8244	2.69041	2.33155	0.295561	0.298627	2.75795	8
chr14	56138679	58937538	2798859	1	10	0	11	11	10	10	0	01	01	11	10	1	2.44368	2.33926	2.44481	2.47933	2.41302	2.42356	2.42648	2.35993	2.23528	0.296421	0.29252	2.46126	1
chr14	56664067	57111078	447011	1	11	0	11	11	01	11	0	01	10	11	10	1	6.38548	5.73865	7.82518	6.85422	6.21333	13.5348	6.90187	6.78602	7.57221	7.01614	8.57069	7.98303	1
chr14	57653412	64093528	6440116	10	10	0	01	11	10	10	1	10	1	10	1	1	2.08095	2.04634	2.19674	2.09712	1.96727	2.19804	2.11871	2.07805	1.91097	2.04764	2.10478	2.21325	0
chr14	58146021	61273619	3127598	11	0	0	01	01	0	0	0	01	10	10	0	1	2.44948	2.45723	2.60586	2.51719	2.34035	2.59114	2.48617	2.4812	2.50094	2.88317	2.44916	2.6314	0
chr14	58270683	58417897	147214	1	0	0	1	1	0	0	0	1	1	1	0	0	0	0	0	0	0	0	0	0	0	0	0	0	4
chr14	58270683	58424858	154175	1	0	0	1	1	0	0	0	1	1	1	0	0	0	0	0	0	0	0	0	0	0	0	0	0	4
chr14	58606554	61516320	2909766	11	0	0	01	11	0	0	0	11	10	10	0	1	2.39566	2.41001	2.59412	2.46967	2.23797	2.58859	2.44968	2.47207	2.46832	2.3347	2.45479	2.62271	0
chr14	58680456	59394168	713712	01	1	0	10	01	1	0	0	01	10	01	0	1	4.11527	4.05077	5.42133	4.5309	4.06616	5.57131	4.57	4.64259	4.2106	4.13269	4.43405	5.52022	2
chr14	59917050	66750803	6833753	11	10	0	0	11	01	0	0	11	0	11	0	1	1.88476	1.86293	1.96178	1.89827	1.78274	1.9654	1.91427	1.89165	1.87435	1.87126	1.91119	1.97193	1
chr14	60943137	65275892	4332755	01	10	0	01	11	10	0	1	01	1	10	0	1	2.11494	2.07919	2.21109	2.11573	1.98818	2.21616	2.16894	2.11644	2.16555	2.07024	2.12795	2.22653	0
chr14	62252699	65753416	3500717	11	10	0	1	1	10	0	1	01	1	10	0	1	2.36465	2.473	2.58135	2.36895	2.29954	2.62223	2.4888	2.46577	2.43265	2.33492	2.42743	2.60521	1
chr14	66508507	66681205	172698	1	0	0	0	1	1	0	0	1	0	1	0	0	0	0	0	0	0	0	0	0	0	0	0	0	1
chr14	66508591	66824473	315882	1	0	0	0	1	1	0	0	1	0	1	0	0	0	0	0	0	0	0	0	0	0	0	0	0	1
chr14	66668300	66731004	62704	1	0	0	0	1	1	0	0	1	0	1	0	0	7.69677	8.3537	8.19708	8.03131	7.12519	7.30163	8.19124	8.00839	8.26033	8.22164	7.3105	8.3944	1
chr14	66776438	67180987	404549	10	0	0	1	11	10	0	1	11	1	10	1	1	5.41511	5.46591	5.94719	5.55426	5.22908	5.95271	5.6778	5.68053	5.14576	5.60016	5.47088	5.99602	1
chr14	66776443	66924312	147869	1	0	0	0	1	1	0	0	1	0	1	0	0	0	0	0	0	0	0	0	0	0	0	0	0	1
chr14	66776453	66824576	48123	1	0	0	0	1	1	0	0	1	0	1	0	0	7.67604	8.19446	8.52426	7.93527	7.25426	7.68248	8.49455	8.06143	8.52221	8.12611	7.08008	8.5185	1
chr14	66776463	66965325	188862	1	0	0	0	1	1	0	0	1	0	1	0	0	0	0	0	0	0	0	0	0	0	0	0	0	1
chr14	67568522	73101422	5532900	0	0	1	11	01	0	0	11	10	11	0	11	1	1.95072	2.03066	1.92903	1.96124	1.93544	2.11061	1.92682	1.95903	1.99932	2.09582	1.92275	1.92987	0
chr14	67709765	67730610	20845	0	0	0	1	1	0	0	1	1	1	0	1	0	0	0	0	0	0	0	0	0	0	0	0	0	1
chr14	67781332	67815963	34631	0	0	0	1	1	0	0	1	1	1	0	1	0	5.72769	6.95872	7.56729	7.22096	6.19041	8.12629	7.05779	7.07403	7.35963	6.42252	5.94389	6.56746	1
chr14	67784323	67815973	31650	0	0	0	1	1	0	0	1	1	1	0	1	0	5.72769	6.95872	7.56729	7.22096	6.19041	8.12629	7.05779	7.07403	7.35963	6.42252	5.94389	6.56746	1
chr14	67876420	69247382	1370962	0	0	0	11	01	0	0	11	10	01	0	11	1	3.58661	3.69332	4.10566	3.68752	3.4861	4.20589	3.73482	3.9998	4.13078	3.63809	2.7843	4.16603	0
chr14	72685406	77232239	4546833	0	0	0	11	11	10	0	1	01	11	0	01	1	2.14554	2.23701	2.62654	2.50881	2.49775	2.68411	2.54398	2.29749	2.73633	2.60278	2.16318	2.6535	0
chr14	73343212	78835059	5491847	1	1	10	10	10	1	1	10	1	10	1	10	1	2.4121	2.45695	2.61154	2.46181	1.85798	2.6551	2.4988	2.6004	2.53092	2.52928	2.43667	2.63999	0
chr14	73573526	75902204	2328678	0	0	10	11	01	0	0	01	0	11	0	01	1	2.86819	2.99242	2.98865	2.89332	2.92532	3.03753	2.96337	3.10088	3.26256	3.02613	2.94227	2.99944	0
chr14	73877071	78042422	4165351	1	1	10	10	10	1	1	10	1	10	1	10	1	2.4121	2.45695	2.61154	2.46181	2.41307	2.6551	2.4988	2.6004	2.53092	2.52928	2.43667	2.63999	0
chr14	74480263	74493284	13021	0	0	1	1	1	0	0	1	0	1	0	1	0	0	0	0	0	0	0	0	0	0	0	0	0	1
chr14	75489051	79610332	4121281	1	1	0	10	10	1	0	10	1	10	1	10	1	2.22269	1.93962	2.37181	2.26499	1.96936	2.3938	0.177499	2.02067	0.187313	2.05527	0.188411	2.11757	0
chr14	75717860	75735289	17429	0	0	0	1	1	0	0	1	0	1	0	1	0	0	0	0	0	0	0	0	0	0	0	0	0	1
chr14	75745094	75783530	38436	0	0	0	1	1	0	0	1	0	1	0	1	0	7.8736	8.62848	9.56662	8.38704	8.17316	9.93648	9.2398	9.72694	11.0592	8.58629	8.0483	9.26463	1
chr14	75813175	75892828	79653	0	0	0	1	1	0	0	1	0	1	0	1	0	0	0	0	0	0	0	0	0	0	0	0	0	1
chr14	75958691	75971728	13037	0	0	0	1	1	0	0	1	0	1	0	1	0	0	0	0	0	0	0	0	0	0	0	0	0	1
chr14	75958691	75980923	22232	0	0	0	1	1	0	0	1	0	1	0	1	0	0	0	0	0	0	0	0	0	0	0	0	0	1
chr14	76439353	76500721	61368	0	0	0	1	1	0	0	1	1	1	0	1	0	9.36294	8.80622	9.62647	10.0333	8.66694	9.21283	10.1822	9.9968	8.8038	8.91813	8.63448	9.09154	1
chr14	77193004	80476132	3283128	1	1	0	10	01	0	0	10	11	10	1	10	1	2.27718	2.08222	2.26507	2.3015	2.13571	2.24473	2.25955	2.11461	2.16832	2.43338	2.22172	2.27394	0
chr14	78826714	79000371	173657	01	11	0	0	0	01	10	0	11	0	11	0	1	7.03234	5.22039	8.16356	7.612	5.04684	5.88434	5.84801	5.45429	6.19078	5.42654	5.39851	6.04516	0
chr14	78953953	79461926	507973	11	11	0	0	0	11	10	0	11	0	11	0	1	4.44686	3.17687	5.55437	4.86596	3.07204	3.43878	3.45726	3.25939	3.55799	3.45239	3.34843	3.53847	2
chr14	79330722	85885507	6554785	11	11	0	0	0	11	1	0	11	0	11	0	1	1.9573	1.83416	2.03622	1.97356	1.84947	2.0277	1.92518	1.79648	1.7273	1.85441	1.87806	2.03198	0
chr14	85623286	87963383	2340097	11	01	0	0	0	11	01	0	01	0	11	0	0	2.73117	2.20408	2.87804	2.50027	2.27043	0	2.37088	0.167979	2.25108	2.2216	2.39258	2.89473	2
chr14	87925157	87956828	31671	1	1	0	0	0	1	1	0	1	0	1	0	0	7.8617	7.9728	9.95831	8.66725	5.817	0	12.2891	9.47539	11.1788	7.47843	7.44129	10.047	1
chr14	87925162	87956828	31666	1	1	0	0	0	1	1	0	1	0	1	0	0	7.8617	7.9728	9.95831	8.66725	5.817	0	12.2891	9.47539	11.1788	7.47843	7.44129	10.047	1
chr14	87932012	87956509	24497	1	1	0	0	0	1	1	0	1	0	1	0	0	7.8617	7.9728	9.95831	8.66725	5.817	0	12.2891	9.47539	11.1788	7.47843	7.44129	10.047	1
chr14	87932061	87956509	24448	1	1	0	0	0	1	1	0	1	0	1	0	0	7.8617	7.9728	9.95831	8.66725	5.817	0	12.2891	9.47539	11.1788	7.47843	7.44129	10.047	1
chr14	87932062	87956225	24163	1	1	0	0	0	1	1	0	1	0	1	0	0	7.8617	7.9728	9.95831	8.66725	5.817	0	12.2891	9.47539	11.1788	7.47843	7.44129	10.047	1
chr14	87933277	87956225	22948	1	1	0	0	0	1	1	0	1	0	1	0	0	7.8617	7.9728	9.95831	8.66725	5.817	0	12.2891	9.47539	11.1788	7.47843	7.44129	10.047	1
chr14	87933483	87956263	22780	1	1	0	0	0	1	1	0	1	0	1	0	0	7.8617	7.9728	9.95831	8.66725	5.817	0	12.2891	9.47539	11.1788	7.47843	7.44129	10.047	1
chr14	87933906	87956225	22319	1	1	0	0	0	1	1	0	1	0	1	0	0	7.8617	7.9728	9.95831	8.66725	5.817	0	12.2891	9.47539	11.1788	7.47843	7.44129	10.047	1
chr14	87933940	87956225	22285	1	1	0	0	0	1	1	0	1	0	1	0	0	7.8617	7.9728	9.95831	8.66725	5.817	0	12.2891	9.47539	11.1788	7.47843	7.44129	10.047	1
chr14	87934711	87949951	15240	1	1	0	0	0	1	1	0	1	0	1	0	0	0	0	0	0	0	0	0	0	0	0	0	0	1
chr14	87934711	87950768	16057	1	1	0	0	0	1	1	0	1	0	1	0	0	7.8617	7.9728	9.95831	8.66725	5.817	0	12.2891	9.47539	11.1788	7.47843	7.44129	10.047	1
chr14	87934719	87950758	16039	1	1	0	0	0	1	1	0	1	0	1	0	0	7.8617	7.9728	9.95831	8.66725	5.817	0	12.2891	9.47539	11.1788	7.47843	7.44129	10.047	1
chr14	88362112	88425523	63411	1	1	0	0	1	1	1	0	1	0	1	0	0	9.03214	7.87239	10.0136	9.70637	5.19503	0.159785	11.5872	9.34507	11.3381	8.30038	7.48762	10.1859	1
chr14	88385798	88438442	52644	1	1	0	0	1	1	1	0	1	0	1	0	0	9.03214	7.87239	10.0136	9.70637	5.19503	0.159785	11.5872	9.34507	11.3381	8.30038	7.48762	10.1859	1
chr14	88385818	88396223	10405	1	1	0	0	1	1	1	0	1	0	1	0	0	0	0	0	0	0	0	0	0	0	0	0	0	1
chr14	90010627	90039512	28885	0	0	0	1	1	0	0	1	1	1	0	1	0	0	0	0	0	0	0	0	0	0	0	0	0	1
chr14	90255155	95274696	5019541	0	0	1	11	11	1	1	11	11	01	1	01	1	2.401	2.49994	2.60399	2.48579	2.4327	2.60911	2.4262	2.61423	2.42318	2.50467	2.33861	2.62894	1
chr14	95090487	95133468	42981	0	0	1	1	1	1	1	1	1	1	1	1	0	8.5841	9.38961	11.5063	10.869	8.70972	8.36523	8.52748	10.8222	8.50004	9.00801	8.37808	11.8472	1
chr14	96799004	96868405	69401	0	0	0	1	1	0	0	1	1	1	1	1	0	11.3155	5.67032	15.7271	12.4951	8.14341	4.16228	3.624	7.918	3.33181	8.71651	9.21147	14.5175	1
chr14	96810668	96860745	50077	0	0	0	1	1	0	0	1	1	1	1	1	0	0	0	0	0	0	0	0	0	0	0	0	0	1
chr14	96847287	96858531	11244	0	0	0	1	1	0	0	1	1	1	1	1	0	12.1175	6.16209	17.4256	13.5615	8.95468	4.37231	3.87542	9.262	3.48155	9.73726	9.703	16.0385	1
chr14	96920269	100178956	3258687	0	0	1	11	01	0	0	11	10	11	10	01	1	2.50265	2.41993	2.8385	2.60383	2.36214	2.88059	2.54814	2.49858	2.42587	2.46987	2.46708	2.86446	0
chr14	97585503	106877229	9291726	0	10	1	10	10	11	11	1	11	0	10	10	1	1.48169	1.4292	1.50308	1.49119	1.44904	1.42875	1.42965	1.50423	1.44953	1.50391	1.49886	1.50052	2
chr14	97638519	106855263	9216744	0	10	1	10	10	11	01	1	11	0	10	10	1	1.48169	1.4292	1.50308	1.49119	1.44904	1.42875	1.42965	1.50423	1.44953	1.50391	1.49886	1.50052	2
chr14	97938636	106855263	8916627	0	10	1	10	10	11	11	1	01	0	10	10	1	1.48169	1.47781	1.50308	1.49119	1.44904	1.42875	1.42965	1.50423	1.44953	1.50391	1.49886	1.50052	2
chr14	99071676	99615902	544226	0	1	0	1	1	0	0	1	1	1	0	1	0	0	0	0	0	0	0	0	0	0	0	0	0	4
chr14	99271550	101381518	2109968	0	11	1	11	11	0	0	11	10	11	0	11	1	2.58197	0.131314	2.89595	2.68911	2.12194	2.11231	1.94523	2.30874	2.1296	2.2142	0.121159	2.93858	1
chr14	99327892	106877229	7549337	0	10	1	10	10	1	1	11	01	10	0	10	1	1.53007	1.66645	1.51985	1.53171	1.62855	1.37121	1.67722	1.72462	1.67521	1.70474	1.68674	1.51634	2
chr14	99448011	106850609	7402598	0	10	1	10	10	1	1	01	11	10	0	10	1	1.66121	1.66645	1.64789	1.65905	1.62855	1.64407	1.67722	1.72462	1.67521	1.70474	1.68674	1.64401	2
chr14	99794336	100944567	1150231	0	10	1	11	01	0	0	01	10	11	0	11	1	3.15174	2.88129	3.43472	3.26023	3.20042	3.5357	3.39817	3.51326	3.77409	3.41383	3.35227	3.46756	1
chr14	99831654	106855263	7023609	0	10	1	10	10	1	1	11	01	10	0	10	1	1.66121	1.66645	1.64789	1.65905	1.62855	1.64407	1.67722	1.72462	1.67521	1.70474	1.68674	1.64401	2
chr14	99850852	100546662	695810	0	10	1	11	11	0	0	11	10	01	0	01	1	3.15174	3.83456	3.43472	3.26023	3.20042	3.5357	3.39817	3.51326	3.77409	3.41383	3.35227	3.46756	1
chr14	99930668	101022599	1091931	0	01	1	11	01	0	0	01	10	01	0	11	1	3.45757	3.1377	4.10707	3.65818	3.59076	4.30039	3.86838	4.00812	4.26275	3.75135	3.50213	4.18531	1
[truncated: 9,836 more rows]

## Sheet: TAD interruptions
## TAD interruptions for 12 cell lines
## intra-TAD (both breakpoints located within the same TAD), inter-TAD1 (with one breakpoint locate in boundary and the other in TAD), inter-TAD2 (both breakpoints located within the boundary), and inter-TAD3 (two breakpoint locate in different TADs)
## inter_TAD=1 indicates there exists iner-TAD condition across 12 cell lines; inter_TAD=0 indicates all the interruptions were intra-TAD across 12 cell lines.
## Flexibel IF of SVs across 12 cell lines
SV_chrom	SV_start	SV_end	SV_length	CyT49_TAD	GM12878_TAD	H1_TAD	H9_TAD	HCT116_TAD	HFFc6_TAD	HeLa_TAD	HepG2_TAD	IMR90_TAD	K562_TAD	KBM7_TAD	WTC_TAD	inter_TAD	CyT49.IF	GM12878.IF	H1.IF	H9.IF	HCT116.IF	HFFc6.IF	HeLa.IF	HepG2.IF	IMR90.IF	K562.IF	KBM7.IF	WTC.IF
chr1	10000	5532775	5522775	interTAD3	interTAD3	interTAD3	interTAD3	interTAD3	interTAD3	interTAD3	interTAD3	interTAD3	interTAD3	interTAD3	interTAD3	1	1.6708	1.59858	1.70895	1.67677	1.66118	1.71997	1.64251	1.68153	1.52523	1.66023	1.57956	1.72627
chr1	14873	7467242	7452369	interTAD3	interTAD3	interTAD3	interTAD3	interTAD3	interTAD3	interTAD3	interTAD3	interTAD3	interTAD3	interTAD3	interTAD3	1	1.62949	1.56679	1.70013	1.65042	1.61809	1.71579	1.63442	1.65878	1.56294	1.62377	1.56248	1.70994
chr1	14873	8785327	8770454	interTAD3	interTAD3	interTAD3	interTAD3	interTAD3	interTAD3	interTAD3	interTAD3	interTAD3	interTAD3	interTAD3	interTAD3	1	1.57421	1.52919	1.51283	1.58844	1.54228	1.64011	1.58113	1.60521	1.54657	1.46288	1.51569	1.51837
chr1	19224	4341631	4322407	interTAD3	interTAD3	interTAD3	interTAD3	interTAD3	interTAD3	interTAD3	interTAD3	interTAD3	interTAD3	interTAD3	interTAD3	1	1.9291	1.614642778å91565	2.09703	1.97712	1.64363	1.65772	1.61848	2.05662	1.54816	1.63638	1.8731	1.66247
chr1	47850	6599812	6551962	interTAD3	interTAD1	interTAD3	interTAD3	interTAD3	interTAD3	interTAD3	interTAD3	interTAD3	interTAD3	interTAD3	interTAD3	1	1.58357	1.6487	1.62535	1.59427	1.56948	1.81186	1.56463	1.75013	1.46594	1.58807	1.6262	1.63621
chr1	82153	1101579	1019426	intraTAD	intraTAD	intraTAD	intraTAD	intraTAD	intraTAD	intraTAD	intraTAD	intraTAD	intraTAD	intraTAD	intraTAD	0	3.04066	3.39492	3.61379	3.04068	3.15684	3.87962	3.46924	3.58958	3.88932	3.15977	2.31741	3.70025
chr1	82153	3424291	3342138	intraTAD	interTAD3	intraTAD	intraTAD	intraTAD	intraTAD	intraTAD	intraTAD	intraTAD	intraTAD	intraTAD	intraTAD	1	2.19694	2.11721	2.38275	2.22727	2.1392	2.445	2.28188	2.3701	2.18659	2.18549	2.1412	2.39289
chr1	82153	3432949	3350796	intraTAD	interTAD3	intraTAD	intraTAD	intraTAD	intraTAD	intraTAD	intraTAD	intraTAD	intraTAD	intraTAD	intraTAD	1	2.19694	2.11721	2.38275	2.22727	2.1392	2.445	2.28188	2.3701	2.18659	2.18549	2.1412	2.39289
chr1	82153	7577000	7494847	intraTAD	interTAD3	intraTAD	intraTAD	intraTAD	intraTAD	intraTAD	intraTAD	intraTAD	intraTAD	intraTAD	intraTAD	1	1.62949	1.56679	1.70013	1.65042	1.61809	1.71579	1.63442	1.65878	1.56294	1.62377	1.56248	1.70994
chr1	82153	7876212	7794059	intraTAD	interTAD1	intraTAD	intraTAD	intraTAD	intraTAD	intraTAD	intraTAD	intraTAD	intraTAD	intraTAD	intraTAD	1	1.62949	1.56679	1.46794	1.53293	1.50739	1.71579	1.63442	1.53109	1.56294	1.42732	1.45366	1.47345
chr1	618994	9719784	9100790	interTAD3	interTAD3	interTAD3	interTAD3	interTAD3	interTAD3	interTAD3	interTAD3	interTAD3	interTAD3	interTAD3	interTAD3	1	1.43105	1.41029	1.46807	1.43621	1.39196	1.48059	1.43116	1.45587	1.43417	1.42016	1.39087	1.47405
chr1	629024	8537745	7908721	interTAD3	interTAD3	interTAD3	interTAD3	interTAD3	interTAD3	interTAD3	interTAD3	interTAD3	interTAD3	interTAD3	interTAD3	1	1.57421	1.52919	1.51283	1.58844	1.54228	1.64011	1.58113	1.60521	1.54657	1.46288	1.51569	1.51837
chr1	629043	3346226	2717183	intraTAD	interTAD3	intraTAD	intraTAD	intraTAD	intraTAD	intraTAD	intraTAD	intraTAD	intraTAD	intraTAD	intraTAD	1	2.19694	2.11721	2.38275	2.22727	2.1392	2.445	2.28188	2.3701	2.18659	2.18549	2.1412	2.39289
chr1	629043	3665494	3036451	intraTAD	interTAD1	intraTAD	intraTAD	intraTAD	intraTAD	intraTAD	intraTAD	intraTAD	intraTAD	intraTAD	intraTAD	1	2.19694	2.11721	2.38275	2.22727	2.1392	2.445	2.28188	2.3701	2.18659	2.18549	2.1412	2.39289
chr1	629043	7008678	6379635	interTAD3	interTAD3	interTAD3	interTAD3	interTAD3	interTAD3	interTAD3	interTAD3	interTAD3	interTAD3	interTAD3	interTAD3	1	1.62949	1.56679	1.70013	1.65042	1.61809	1.71579	1.63442	1.65878	1.56294	1.62377	1.56248	1.70994
chr1	633327	1348399	715072	intraTAD	intraTAD	intraTAD	intraTAD	intraTAD	intraTAD	intraTAD	intraTAD	intraTAD	intraTAD	intraTAD	intraTAD	0	3.04066	3.39492	3.61379	3.04068	3.15684	3.87962	3.46924	3.58958	3.88932	3.15977	2.31741	3.70025
chr1	633327	2636393	2003066	intraTAD	interTAD3	intraTAD	intraTAD	intraTAD	intraTAD	intraTAD	intraTAD	intraTAD	intraTAD	intraTAD	intraTAD	1	2.16086	2.11375	2.16238	2.09102	2.03385	2.19071	2.15169	2.20194	2.16109	2.07322	2.08142	2.15307
chr1	633327	3746385	3113058	intraTAD	interTAD3	intraTAD	intraTAD	intraTAD	intraTAD	intraTAD	intraTAD	intraTAD	intraTAD	intraTAD	intraTAD	1	2.19694	2.11721	2.38275	2.22727	2.1392	2.445	2.28188	2.3701	2.18659	2.18549	2.1412	2.39289
chr1	762413	2636399	1873986	intraTAD	interTAD3	intraTAD	intraTAD	intraTAD	intraTAD	intraTAD	intraTAD	intraTAD	intraTAD	intraTAD	intraTAD	1	2.16086	2.11375	2.16238	2.09102	2.03385	2.19071	2.15169	2.20194	2.16109	2.07322	2.08142	2.15307
chr1	778697	4898439	4119742	intraTAD	interTAD3	intraTAD	intraTAD	intraTAD	intraTAD	intraTAD	intraTAD	intraTAD	intraTAD	intraTAD	intraTAD	1	1.66185	1.61464	1.64905	1.63678	1.64363	1.65772	1.61848	1.6491	1.54816	1.63638	1.5859	1.66247
chr1	778763	2950871	2172108	intraTAD	interTAD3	intraTAD	intraTAD	intraTAD	intraTAD	intraTAD	intraTAD	intraTAD	intraTAD	intraTAD	intraTAD	1	2.16086	2.11375	2.16238	2.09102	2.03385	2.19071	2.15169	2.20194	2.16109	2.07322	2.08142	2.15307
chr1	792757	5006311	4213554	intraTAD	interTAD3	intraTAD	intraTAD	intraTAD	intraTAD	intraTAD	intraTAD	intraTAD	intraTAD	intraTAD	intraTAD	1	1.6708	1.59858	1.70895	1.67677	1.66118	1.71997	1.64251	1.68153	1.52523	1.66023	1.57956	1.72627
chr1	818081	1785896	967815	intraTAD	intraTAD	intraTAD	intraTAD	intraTAD	intraTAD	intraTAD	intraTAD	intraTAD	intraTAD	intraTAD	intraTAD	0	2.27316	3.39492	2.38026	2.22996	2.24485	3.87962	2.38679	2.42559	3.88932	3.15977	2.31741	2.4103
chr1	821712	2463016	1641304	intraTAD	interTAD3	intraTAD	intraTAD	intraTAD	intraTAD	intraTAD	intraTAD	intraTAD	intraTAD	intraTAD	intraTAD	1	2.16086	2.50722	2.82996	2.09102	2.03385	2.93156	2.15169	2.82098	2.16109	2.07322	2.08142	2.15307
chr1	821712	2554047	1732335	intraTAD	interTAD1	intraTAD	intraTAD	intraTAD	intraTAD	intraTAD	intraTAD	intraTAD	intraTAD	intraTAD	intraTAD	1	2.16086	2.50722	2.16238	2.09102	2.03385	2.19071	2.15169	2.82098	2.16109	2.07322	2.08142	2.15307
chr1	821712	2636393	1814681	intraTAD	interTAD3	intraTAD	intraTAD	intraTAD	intraTAD	intraTAD	intraTAD	intraTAD	intraTAD	intraTAD	intraTAD	1	2.16086	2.11375	2.16238	2.09102	2.03385	2.19071	2.15169	2.20194	2.16109	2.07322	2.08142	2.15307
chr1	821712	2976123	2154411	intraTAD	interTAD3	intraTAD	intraTAD	intraTAD	intraTAD	intraTAD	intraTAD	intraTAD	intraTAD	intraTAD	intraTAD	1	2.16086	2.11375	2.16238	2.09102	2.03385	2.19071	2.15169	2.20194	2.16109	2.07322	2.08142	2.15307
chr1	821712	3438208	2616496	intraTAD	interTAD3	intraTAD	intraTAD	intraTAD	intraTAD	intraTAD	intraTAD	intraTAD	intraTAD	intraTAD	intraTAD	1	2.19694	2.11721	2.38275	2.22727	2.1392	2.445	2.28188	2.3701	2.18659	2.18549	2.1412	2.39289
chr1	821712	3569891	2748179	intraTAD	interTAD3	intraTAD	intraTAD	intraTAD	intraTAD	intraTAD	intraTAD	intraTAD	intraTAD	intraTAD	intraTAD	1	2.19694	2.11721	2.38275	2.22727	2.1392	2.445	2.28188	2.3701	2.18659	2.18549	2.1412	2.39289
chr1	821712	3928354	3106642	intraTAD	interTAD3	intraTAD	intraTAD	intraTAD	intraTAD	intraTAD	intraTAD	intraTAD	intraTAD	intraTAD	intraTAD	1	1.8496	1.59649	1.94036	1.87793	1.49213	1.59135	1.54473	1.94061	1.52689	1.57019	1.82632	1.5767
chr1	821712	4155674	3333962	intraTAD	interTAD3	intraTAD	intraTAD	intraTAD	intraTAD	intraTAD	intraTAD	intraTAD	intraTAD	intraTAD	intraTAD	1	1.9291	1.61464	2.09703	1.97712	1.64363	1.65772	1.61848	2.05662	1.54816	1.63638	1.8731	1.66247
chr1	821712	4225085	3403373	intraTAD	interTAD3	intraTAD	intraTAD	intraTAD	intraTAD	intraTAD	intraTAD	intraTAD	intraTAD	intraTAD	intraTAD	1	1.9291	1.61464	2.09703	1.97712	1.64363	1.65772	1.61848	2.05662	1.54816	1.63638	1.8731	1.66247
chr1	821712	5099990	4278278	intraTAD	interTAD3	intraTAD	intraTAD	intraTAD	intraTAD	intraTAD	intraTAD	intraTAD	intraTAD	intraTAD	intraTAD	1	1.6708	1.59858	1.70895	1.67677	1.66118	1.71997	1.64251	1.68153	1.52523	1.66023	1.57956	1.72627
chr1	821712	5239643	4417931	intraTAD	interTAD3	intraTAD	intraTAD	intraTAD	intraTAD	intraTAD	intraTAD	intraTAD	intraTAD	intraTAD	intraTAD	1	1.6708	1.59858	1.70895	1.67677	1.66118	1.71997	1.64251	1.68153	1.52523	1.66023	1.57956	1.72627
chr1	821712	5480263	4658551	intraTAD	interTAD3	intraTAD	intraTAD	intraTAD	intraTAD	intraTAD	intraTAD	intraTAD	intraTAD	intraTAD	intraTAD	1	1.6708	1.59858	1.70895	1.67677	1.66118	1.71997	1.64251	1.68153	1.52523	1.66023	1.57956	1.72627
chr1	821712	7000838	6179126	intraTAD	interTAD3	intraTAD	intraTAD	intraTAD	intraTAD	intraTAD	intraTAD	intraTAD	intraTAD	intraTAD	intraTAD	1	1.62949	1.56679	1.70013	1.65042	1.61809	1.71579	1.63442	1.65878	1.56294	1.62377	1.56248	1.70994
chr1	826552	4719105	3892553	intraTAD	interTAD3	intraTAD	intraTAD	intraTAD	intraTAD	intraTAD	intraTAD	intraTAD	intraTAD	intraTAD	intraTAD	1	1.66185	1.61464	1.64905	1.63678	1.64363	1.65772	1.61848	2.05662	1.54816	1.63638	1.8731	1.66247
chr1	826699	7249626	6422927	intraTAD	interTAD3	intraTAD	intraTAD	intraTAD	intraTAD	intraTAD	intraTAD	intraTAD	intraTAD	intraTAD	intraTAD	1	1.62949	1.56679	1.70013	1.65042	1.61809	1.71579	1.63442	1.65878	1.56294	1.62377	1.56248	1.70994
chr1	832678	1254039	421361	intraTAD	intraTAD	intraTAD	intraTAD	intraTAD	intraTAD	intraTAD	intraTAD	intraTAD	intraTAD	intraTAD	intraTAD	0	3.7097	3.99712	3.58852	3.67069	3.79275	3.59953	4.73286	3.80538	3.93332	3.81495	3.31466	3.3479
chr1	844146	4598532	3754386	intraTAD	interTAD3	intraTAD	intraTAD	intraTAD	intraTAD	intraTAD	intraTAD	intraTAD	intraTAD	intraTAD	intraTAD	1	1.9291	1.61464	2.09703	1.97712	1.64363	1.65772	1.61848	2.05662	1.54816	1.63638	1.8731	1.66247
chr1	844146	5020772	4176626	intraTAD	interTAD3	intraTAD	intraTAD	intraTAD	intraTAD	intraTAD	intraTAD	intraTAD	intraTAD	intraTAD	intraTAD	1	1.6708	1.59858	1.70895	1.67677	1.66118	1.71997	1.64251	1.68153	1.52523	1.66023	1.57956	1.72627
chr1	844146	5827203	4983057	intraTAD	interTAD3	intraTAD	intraTAD	intraTAD	intraTAD	intraTAD	intraTAD	intraTAD	intraTAD	intraTAD	intraTAD	1	1.6708	1.59858	1.70895	1.67677	1.66118	1.71997	1.64251	1.68153	1.52523	1.66023	1.57956	1.72627
chr1	844146	5970026	5125880	intraTAD	interTAD3	intraTAD	intraTAD	intraTAD	intraTAD	intraTAD	intraTAD	intraTAD	intraTAD	intraTAD	intraTAD	1	1.6708	1.59858	1.70895	1.67677	1.66118	1.71997	1.64251	1.68153	1.52523	1.66023	1.57956	1.72627
chr1	844346	2131805	1287459	intraTAD	interTAD3	intraTAD	intraTAD	intraTAD	intraTAD	intraTAD	intraTAD	intraTAD	intraTAD	intraTAD	intraTAD	1	2.52025	2.50722	2.82996	2.59574	2.03385	2.93156	2.7139	2.82098	2.69529	2.07322	2.08142	2.83229
chr1	844346	2627474	1783128	intraTAD	interTAD3	intraTAD	intraTAD	intraTAD	intraTAD	intraTAD	intraTAD	intraTAD	intraTAD	intraTAD	intraTAD	1	2.16086	2.11375	2.16238	2.09102	2.03385	2.19071	2.15169	2.20194	2.16109	2.07322	2.08142	2.15307
chr1	844346	3006252	2161906	intraTAD	interTAD3	intraTAD	intraTAD	intraTAD	intraTAD	intraTAD	intraTAD	intraTAD	intraTAD	intraTAD	intraTAD	1	2.19694	2.11721	2.38275	2.22727	2.1392	2.445	2.28188	2.3701	2.18659	2.18549	2.1412	2.39289
chr1	844346	3319395	2475049	intraTAD	interTAD3	intraTAD	intraTAD	intraTAD	intraTAD	intraTAD	intraTAD	intraTAD	intraTAD	intraTAD	intraTAD	1	2.19694	2.11721	2.38275	2.22727	2.1392	2.445	2.28188	2.3701	2.18659	2.18549	2.1412	2.39289
chr1	844346	3712147	2867801	intraTAD	interTAD3	intraTAD	intraTAD	intraTAD	intraTAD	intraTAD	intraTAD	intraTAD	intraTAD	intraTAD	intraTAD	1	2.19694	2.11721	2.38275	2.22727	2.1392	2.445	2.28188	2.3701	2.18659	2.18549	2.1412	2.39289
chr1	844346	4398122	3553776	intraTAD	interTAD3	intraTAD	intraTAD	intraTAD	intraTAD	intraTAD	intraTAD	intraTAD	intraTAD	intraTAD	intraTAD	1	1.9291	1.61464	2.09703	1.97712	1.64363	1.65772	1.61848	2.05662	1.54816	1.63638	1.8731	1.66247
chr1	844346	4665295	3820949	intraTAD	interTAD3	intraTAD	intraTAD	intraTAD	intraTAD	intraTAD	intraTAD	intraTAD	intraTAD	intraTAD	intraTAD	1	1.9291	1.61464	2.09703	1.97712	1.64363	1.65772	1.61848	2.05662	1.54816	1.63638	1.8731	1.66247
chr1	844346	5682587	4838241	intraTAD	interTAD3	intraTAD	intraTAD	intraTAD	intraTAD	intraTAD	intraTAD	intraTAD	intraTAD	intraTAD	intraTAD	1	1.6708	1.59858	1.70895	1.67677	1.66118	1.71997	1.64251	1.68153	1.52523	1.66023	1.57956	1.72627
chr1	844346	6477436	5633090	intraTAD	interTAD3	intraTAD	intraTAD	intraTAD	intraTAD	intraTAD	intraTAD	intraTAD	intraTAD	intraTAD	intraTAD	1	1.69713	1.6487	1.79363	1.72536	1.69705	1.81186	1.70082	1.75013	1.59012	1.70547	1.6262	1.80738
chr1	844346	6916587	6072241	intraTAD	interTAD3	intraTAD	intraTAD	intraTAD	intraTAD	intraTAD	intraTAD	intraTAD	intraTAD	intraTAD	intraTAD	1	1.58357	1.53291	1.62535	1.59427	1.56948	1.63514	1.56463	1.60687	1.46594	1.58807	1.5297	1.63621
chr1	844346	7870545	7026199	intraTAD	interTAD1	intraTAD	intraTAD	intraTAD	intraTAD	intraTAD	intraTAD	intraTAD	intraTAD	intraTAD	intraTAD	1	1.62949	1.56679	1.46794	1.53293	1.50739	1.71579	1.63442	1.53109	1.56294	1.42732	1.45366	1.47345
chr1	844346	8171914	7327568	intraTAD	interTAD3	intraTAD	intraTAD	intraTAD	intraTAD	intraTAD	intraTAD	intraTAD	intraTAD	intraTAD	intraTAD	1	1.57421	1.52919	1.51283	1.58844	1.54228	1.64011	1.58113	1.60521	1.54657	1.46288	1.51569	1.51837
chr1	844352	2420916	1576564	intraTAD	interTAD3	intraTAD	intraTAD	intraTAD	intraTAD	intraTAD	intraTAD	intraTAD	intraTAD	intraTAD	intraTAD	1	2.16086	2.50722	2.82996	2.09102	2.03385	2.93156	2.15169	2.82098	2.16109	2.07322	2.08142	2.15307
chr1	844352	3153909	2309557	intraTAD	interTAD3	intraTAD	intraTAD	intraTAD	intraTAD	intraTAD	intraTAD	intraTAD	intraTAD	intraTAD	intraTAD	1	2.19694	2.11721	2.38275	2.22727	2.1392	2.445	2.28188	2.3701	2.18659	2.18549	2.1412	2.39289
chr1	844352	3487877	2643525	intraTAD	interTAD3	intraTAD	intraTAD	intraTAD	intraTAD	intraTAD	intraTAD	intraTAD	intraTAD	intraTAD	intraTAD	1	2.19694	2.11721	2.38275	2.22727	2.1392	2.445	2.28188	2.3701	2.18659	2.18549	2.1412	2.39289
chr1	844352	5827192	4982840	intraTAD	interTAD3	intraTAD	intraTAD	intraTAD	intraTAD	intraTAD	intraTAD	intraTAD	intraTAD	intraTAD	intraTAD	1	1.6708	1.59858	1.70895	1.67677	1.66118	1.71997	1.64251	1.68153	1.52523	1.66023	1.57956	1.72627
chr1	844352	6477474	5633122	intraTAD	interTAD3	intraTAD	intraTAD	intraTAD	intraTAD	intraTAD	intraTAD	intraTAD	intraTAD	intraTAD	intraTAD	1	1.69713	1.6487	1.79363	1.72536	1.69705	1.81186	1.70082	1.75013	1.59012	1.70547	1.6262	1.80738
chr1	845436	2523513	1678077	intraTAD	interTAD1	intraTAD	intraTAD	intraTAD	intraTAD	intraTAD	intraTAD	intraTAD	intraTAD	intraTAD	intraTAD	1	2.16086	2.50722	2.16238	2.09102	2.03385	2.19071	2.15169	2.82098	2.16109	2.07322	2.08142	2.15307
chr1	859214	8747647	7888433	intraTAD	interTAD3	intraTAD	intraTAD	intraTAD	intraTAD	intraTAD	intraTAD	intraTAD	intraTAD	intraTAD	intraTAD	1	1.57421	1.52919	1.51283	1.58844	1.54228	1.64011	1.58113	1.60521	1.54657	1.46288	1.51569	1.51837
chr1	870176	4426613	3556437	intraTAD	interTAD3	intraTAD	intraTAD	intraTAD	intraTAD	intraTAD	intraTAD	intraTAD	intraTAD	intraTAD	intraTAD	1	1.9291	1.61464	2.09703	1.97712	1.64363	1.65772	1.61848	2.05662	1.54816	1.63638	1.8731	1.66247
chr1	872304	2047715	1175411	intraTAD	interTAD3	intraTAD	intraTAD	intraTAD	intraTAD	intraTAD	intraTAD	intraTAD	intraTAD	intraTAD	intraTAD	1	2.52025	2.50722	2.82996	2.59574	2.53595	2.93156	2.7139	2.82098	2.69529	2.07322	2.51873	2.83229
chr1	872304	2642603	1770299	intraTAD	interTAD3	intraTAD	intraTAD	intraTAD	intraTAD	intraTAD	intraTAD	intraTAD	intraTAD	intraTAD	intraTAD	1	2.16086	2.11375	2.16238	2.09102	2.03385	2.19071	2.15169	2.20194	2.16109	2.07322	2.08142	2.15307
chr1	872304	2642603	1770299	intraTAD	interTAD3	intraTAD	intraTAD	intraTAD	intraTAD	intraTAD	intraTAD	intraTAD	intraTAD	intraTAD	intraTAD	1	2.16086	2.11375	2.16238	2.09102	2.03385	2.19071	2.15169	2.20194	2.16109	2.07322	2.08142	2.15307
chr1	872304	3054463	2182159	intraTAD	interTAD3	intraTAD	intraTAD	intraTAD	intraTAD	intraTAD	intraTAD	intraTAD	intraTAD	intraTAD	intraTAD	1	2.19694	2.11721	2.38275	2.22727	2.1392	2.445	2.28188	2.3701	2.18659	2.18549	2.1412	2.39289
chr1	872304	4133409	3261105	intraTAD	interTAD3	intraTAD	intraTAD	intraTAD	intraTAD	intraTAD	intraTAD	intraTAD	intraTAD	intraTAD	intraTAD	1	1.9291	1.61464	2.09703	1.97712	1.64363	1.65772	1.61848	2.05662	1.54816	1.63638	1.8731	1.66247
chr1	874378	4973261	4098883	intraTAD	interTAD3	intraTAD	intraTAD	intraTAD	intraTAD	intraTAD	intraTAD	intraTAD	intraTAD	intraTAD	intraTAD	1	1.66185	1.61464	1.64905	1.63678	1.64363	1.65772	1.61848	1.6491	1.54816	1.63638	1.5859	1.66247
chr1	888583	6768303	5879720	intraTAD	interTAD3	intraTAD	intraTAD	intraTAD	intraTAD	intraTAD	intraTAD	intraTAD	intraTAD	intraTAD	intraTAD	1	1.58357	1.53291	1.62535	1.59427	1.56948	1.63514	1.56463	1.60687	1.46594	1.58807	1.5297	1.63621
chr1	898720	6016080	5117360	intraTAD	interTAD1	intraTAD	intraTAD	intraTAD	intraTAD	intraTAD	intraTAD	intraTAD	intraTAD	intraTAD	intraTAD	1	1.69713	1.6487	1.79363	1.72536	1.69705	1.81186	1.70082	1.75013	1.59012	1.70547	1.6262	1.80738
chr1	898720	7811306	6912586	intraTAD	interTAD1	intraTAD	intraTAD	intraTAD	intraTAD	intraTAD	intraTAD	intraTAD	intraTAD	intraTAD	intraTAD	1	1.62949	1.56679	1.46794	1.53293	1.50739	1.71579	1.63442	1.53109	1.56294	1.42732	1.45366	1.47345
chr1	902110	9556305	8654195	intraTAD	interTAD1	intraTAD	intraTAD	intraTAD	intraTAD	intraTAD	intraTAD	intraTAD	interTAD3	intraTAD	interTAD3	1	1.51444	1.48616	1.56715	1.52412	1.47333	1.57911	1.52051	1.54933	1.52057	1.50184	1.47	1.57306
chr1	911299	2963389	2052090	intraTAD	interTAD3	intraTAD	intraTAD	intraTAD	intraTAD	intraTAD	intraTAD	intraTAD	intraTAD	intraTAD	intraTAD	1	2.16086	2.11375	2.16238	2.09102	2.03385	2.19071	2.15169	2.20194	2.16109	2.07322	2.08142	2.15307
chr1	911299	3487859	2576560	intraTAD	interTAD3	intraTAD	intraTAD	intraTAD	intraTAD	intraTAD	intraTAD	intraTAD	intraTAD	intraTAD	intraTAD	1	2.19694	2.11721	2.38275	2.22727	2.1392	2.445	2.28188	2.3701	2.18659	2.18549	2.1412	2.39289
chr1	911299	3614487	2703188	intraTAD	interTAD1	intraTAD	intraTAD	intraTAD	intraTAD	intraTAD	intraTAD	intraTAD	intraTAD	intraTAD	intraTAD	1	2.19694	2.11721	2.38275	2.22727	2.1392	2.445	2.28188	2.3701	2.18659	2.18549	2.1412	2.39289
chr1	911299	4027367	3116068	intraTAD	interTAD3	intraTAD	intraTAD	intraTAD	intraTAD	intraTAD	intraTAD	intraTAD	intraTAD	intraTAD	intraTAD	1	1.9291	1.61464	2.09703	1.97712	1.64363	1.65772	1.61848	2.05662	1.54816	1.63638	1.8731	1.66247
chr1	911299	9329925	8418626	intraTAD	interTAD3	intraTAD	intraTAD	intraTAD	intraTAD	intraTAD	intraTAD	intraTAD	intraTAD	intraTAD	intraTAD	1	1.51444	1.48616	1.56715	1.52412	1.47333	1.57911	1.52051	1.54933	1.52057	1.50184	1.47	1.57306
chr1	914085	1379057	464972	intraTAD	intraTAD	intraTAD	intraTAD	intraTAD	intraTAD	intraTAD	intraTAD	intraTAD	intraTAD	intraTAD	intraTAD	0	3.7097	3.99712	3.58852	3.67069	3.79275	3.59953	4.73286	3.80538	3.93332	3.81495	3.31466	3.3479
chr1	914085	1538895	624810	intraTAD	intraTAD	intraTAD	intraTAD	intraTAD	intraTAD	intraTAD	intraTAD	intraTAD	intraTAD	intraTAD	intraTAD	0	3.04066	3.39492	3.61379	3.04068	3.15684	3.87962	2.38679	3.58958	3.88932	3.15977	2.31741	3.70025
chr1	914085	1613769	699684	intraTAD	intraTAD	intraTAD	intraTAD	intraTAD	intraTAD	intraTAD	intraTAD	intraTAD	intraTAD	intraTAD	intraTAD	0	2.27316	3.39492	2.38026	2.22996	3.15684	3.87962	2.38679	3.58958	3.88932	3.15977	2.31741	2.4103
chr1	914085	1875220	961135	intraTAD	interTAD1	intraTAD	intraTAD	intraTAD	intraTAD	intraTAD	intraTAD	intraTAD	intraTAD	intraTAD	intraTAD	1	2.27316	3.39492	2.38026	2.22996	2.24485	3.87962	2.38679	2.42559	3.88932	3.15977	2.31741	2.4103
chr1	914085	2045349	1131264	intraTAD	interTAD3	intraTAD	intraTAD	intraTAD	intraTAD	intraTAD	intraTAD	intraTAD	intraTAD	intraTAD	intraTAD	1	2.52025	2.50722	2.82996	2.59574	2.53595	2.93156	2.7139	2.82098	2.69529	2.07322	2.51873	2.83229
chr1	914085	2101817	1187732	intraTAD	interTAD3	intraTAD	intraTAD	intraTAD	intraTAD	intraTAD	intraTAD	intraTAD	intraTAD	intraTAD	intraTAD	1	2.52025	2.50722	2.82996	2.59574	2.03385	2.93156	2.7139	2.82098	2.69529	2.07322	2.08142	2.83229
chr1	914085	2309193	1395108	intraTAD	interTAD3	intraTAD	intraTAD	intraTAD	intraTAD	intraTAD	intraTAD	intraTAD	intraTAD	intraTAD	intraTAD	1	2.16086	2.50722	2.82996	2.59574	2.03385	2.93156	2.15169	2.82098	2.69529	2.07322	2.08142	2.83229
chr1	914085	2398899	1484814	intraTAD	interTAD3	intraTAD	intraTAD	intraTAD	intraTAD	intraTAD	intraTAD	intraTAD	intraTAD	intraTAD	intraTAD	1	2.16086	2.50722	2.82996	2.59574	2.03385	2.93156	2.15169	2.82098	2.69529	2.07322	2.08142	2.83229
chr1	914085	2465738	1551653	intraTAD	interTAD3	intraTAD	intraTAD	intraTAD	intraTAD	intraTAD	intraTAD	intraTAD	intraTAD	intraTAD	intraTAD	1	2.16086	2.50722	2.82996	2.09102	2.03385	2.93156	2.15169	2.82098	2.16109	2.07322	2.08142	2.15307
chr1	914085	2622836	1708751	intraTAD	interTAD3	intraTAD	intraTAD	intraTAD	intraTAD	intraTAD	intraTAD	intraTAD	intraTAD	intraTAD	intraTAD	1	2.16086	2.11375	2.16238	2.09102	2.03385	2.19071	2.15169	2.20194	2.16109	2.07322	2.08142	2.15307
chr1	914085	2675577	1761492	intraTAD	interTAD3	intraTAD	intraTAD	intraTAD	intraTAD	intraTAD	intraTAD	intraTAD	intraTAD	intraTAD	intraTAD	1	2.16086	2.11375	2.16238	2.09102	2.03385	2.19071	2.15169	2.20194	2.16109	2.07322	2.08142	2.15307
chr1	914085	2832272	1918187	intraTAD	interTAD3	intraTAD	intraTAD	intraTAD	intraTAD	intraTAD	intraTAD	intraTAD	intraTAD	intraTAD	intraTAD	1	2.16086	2.11375	2.16238	2.09102	2.03385	2.19071	2.15169	2.20194	2.16109	2.07322	2.08142	2.15307
chr1	914085	3305463	2391378	intraTAD	interTAD3	intraTAD	intraTAD	intraTAD	intraTAD	intraTAD	intraTAD	intraTAD	intraTAD	intraTAD	intraTAD	1	2.19694	2.11721	2.38275	2.22727	2.1392	2.445	2.28188	2.3701	2.18659	2.18549	2.1412	2.39289
chr1	914085	3480281	2566196	intraTAD	interTAD3	intraTAD	intraTAD	intraTAD	intraTAD	intraTAD	intraTAD	intraTAD	intraTAD	intraTAD	intraTAD	1	2.19694	2.11721	2.38275	2.22727	2.1392	2.445	2.28188	2.3701	2.18659	2.18549	2.1412	2.39289
chr1	914085	3587042	2672957	intraTAD	interTAD3	intraTAD	intraTAD	intraTAD	intraTAD	intraTAD	intraTAD	intraTAD	intraTAD	intraTAD	intraTAD	1	2.19694	2.11721	2.38275	2.22727	2.1392	2.445	2.28188	2.3701	2.18659	2.18549	2.1412	2.39289
chr1	914085	3988475	3074390	intraTAD	interTAD3	intraTAD	intraTAD	intraTAD	intraTAD	intraTAD	intraTAD	intraTAD	intraTAD	intraTAD	intraTAD	1	1.8496	1.59649	1.94036	1.87793	1.49213	1.59135	1.54473	1.94061	1.52689	1.57019	1.82632	1.5767
chr1	914085	4039411	3125326	intraTAD	interTAD3	intraTAD	intraTAD	intraTAD	intraTAD	intraTAD	intraTAD	intraTAD	intraTAD	intraTAD	intraTAD	1	1.9291	1.61464	2.09703	1.97712	1.64363	1.65772	1.61848	2.05662	1.54816	1.63638	1.8731	1.66247
chr1	914085	4202855	3288770	intraTAD	interTAD3	intraTAD	intraTAD	intraTAD	intraTAD	intraTAD	intraTAD	intraTAD	intraTAD	intraTAD	intraTAD	1	1.9291	1.61464	2.09703	1.97712	1.64363	1.65772	1.61848	2.05662	1.54816	1.63638	1.8731	1.66247
chr1	914085	4768999	3854914	intraTAD	interTAD3	intraTAD	intraTAD	intraTAD	intraTAD	intraTAD	intraTAD	intraTAD	intraTAD	intraTAD	intraTAD	1	1.66185	1.61464	1.64905	1.63678	1.64363	1.65772	1.61848	2.05662	1.54816	1.63638	1.8731	1.66247
chr1	914085	5258492	4344407	intraTAD	interTAD3	intraTAD	intraTAD	intraTAD	intraTAD	intraTAD	intraTAD	intraTAD	intraTAD	intraTAD	intraTAD	1	1.6708	1.59858	1.70895	1.67677	1.66118	1.71997	1.64251	1.68153	1.52523	1.66023	1.57956	1.72627
chr1	914085	5292432	4378347	intraTAD	interTAD3	intraTAD	intraTAD	intraTAD	intraTAD	intraTAD	intraTAD	intraTAD	intraTAD	intraTAD	intraTAD	1	1.6708	1.59858	1.70895	1.67677	1.66118	1.71997	1.64251	1.68153	1.52523	1.66023	1.57956	1.72627
chr1	914085	5565506	4651421	intraTAD	interTAD3	intraTAD	intraTAD	intraTAD	intraTAD	intraTAD	intraTAD	intraTAD	intraTAD	intraTAD	intraTAD	1	1.6708	1.59858	1.70895	1.67677	1.66118	1.71997	1.64251	1.68153	1.52523	1.66023	1.57956	1.72627
chr1	914085	5647455	4733370	intraTAD	interTAD3	intraTAD	intraTAD	intraTAD	intraTAD	intraTAD	intraTAD	intraTAD	intraTAD	intraTAD	intraTAD	1	1.6708	1.59858	1.70895	1.67677	1.66118	1.71997	1.64251	1.68153	1.52523	1.66023	1.57956	1.72627
chr1	914085	5942895	5028810	intraTAD	interTAD3	intraTAD	intraTAD	intraTAD	intraTAD	intraTAD	intraTAD	intraTAD	intraTAD	intraTAD	intraTAD	1	1.6708	1.59858	1.70895	1.67677	1.66118	1.71997	1.64251	1.68153	1.52523	1.66023	1.57956	1.72627
chr1	914085	6314149	5400064	intraTAD	interTAD3	intraTAD	intraTAD	intraTAD	intraTAD	intraTAD	intraTAD	intraTAD	intraTAD	intraTAD	intraTAD	1	1.69713	1.6487	1.79363	1.72536	1.69705	1.81186	1.70082	1.75013	1.59012	1.70547	1.6262	1.80738
chr1	914085	6445218	5531133	intraTAD	interTAD3	intraTAD	intraTAD	intraTAD	intraTAD	intraTAD	intraTAD	intraTAD	intraTAD	intraTAD	intraTAD	1	1.69713	1.6487	1.79363	1.72536	1.69705	1.81186	1.70082	1.75013	1.59012	1.70547	1.6262	1.80738
chr1	914085	6506026	5591941	intraTAD	interTAD1	intraTAD	intraTAD	intraTAD	intraTAD	intraTAD	intraTAD	intraTAD	intraTAD	intraTAD	intraTAD	1	1.58357	1.6487	1.62535	1.59427	1.56948	1.81186	1.56463	1.75013	1.46594	1.58807	1.6262	1.63621
chr1	914085	7240118	6326033	intraTAD	interTAD3	intraTAD	intraTAD	intraTAD	intraTAD	intraTAD	intraTAD	intraTAD	intraTAD	intraTAD	intraTAD	1	1.62949	1.56679	1.70013	1.65042	1.61809	1.71579	1.63442	1.65878	1.56294	1.62377	1.56248	1.70994
chr1	914085	7245535	6331450	intraTAD	interTAD3	intraTAD	intraTAD	intraTAD	intraTAD	intraTAD	intraTAD	intraTAD	intraTAD	intraTAD	intraTAD	1	1.62949	1.56679	1.70013	1.65042	1.61809	1.71579	1.63442	1.65878	1.56294	1.62377	1.56248	1.70994
chr1	914085	7577000	6662915	intraTAD	interTAD3	intraTAD	intraTAD	intraTAD	intraTAD	intraTAD	intraTAD	intraTAD	intraTAD	intraTAD	intraTAD	1	1.62949	1.56679	1.70013	1.65042	1.61809	1.71579	1.63442	1.65878	1.56294	1.62377	1.56248	1.70994
chr1	914085	7726485	6812400	intraTAD	interTAD3	intraTAD	intraTAD	intraTAD	intraTAD	intraTAD	intraTAD	intraTAD	intraTAD	intraTAD	intraTAD	1	1.62949	1.56679	1.70013	1.65042	1.61809	1.71579	1.63442	1.65878	1.56294	1.62377	1.56248	1.70994
chr1	914085	8841879	7927794	intraTAD	interTAD3	intraTAD	intraTAD	intraTAD	intraTAD	intraTAD	intraTAD	intraTAD	intraTAD	intraTAD	intraTAD	1	1.57421	1.52919	1.51283	1.58844	1.54228	1.64011	1.58113	1.60521	1.54657	1.46288	1.51569	1.51837
chr1	914085	9567122	8653037	intraTAD	interTAD1	intraTAD	intraTAD	intraTAD	intraTAD	intraTAD	intraTAD	intraTAD	interTAD3	intraTAD	intraTAD	1	1.51444	1.48616	1.56715	1.52412	1.47333	1.57911	1.52051	1.54933	1.52057	1.50184	1.47	1.57306
chr1	914085	9623750	8709665	interTAD3	interTAD3	intraTAD	interTAD3	interTAD3	interTAD3	interTAD3	interTAD1	interTAD3	interTAD3	interTAD3	interTAD3	1	1.51444	1.41029	1.56715	1.52412	1.47333	1.57911	1.52051	1.54933	1.52057	1.42016	1.47	1.57306
chr1	917482	4143449	3225967	intraTAD	interTAD3	intraTAD	intraTAD	intraTAD	intraTAD	intraTAD	intraTAD	intraTAD	intraTAD	intraTAD	intraTAD	1	1.9291	1.61464	2.09703	1.97712	1.64363	1.65772	1.61848	2.05662	1.54816	1.63638	1.8731	1.66247
chr1	939074	2646355	1707281	intraTAD	interTAD3	intraTAD	intraTAD	intraTAD	intraTAD	intraTAD	intraTAD	intraTAD	intraTAD	intraTAD	intraTAD	1	2.16086	2.11375	2.16238	2.09102	2.03385	2.19071	2.15169	2.20194	2.16109	2.07322	2.08142	2.15307
chr1	939074	3261357	2322283	intraTAD	interTAD3	intraTAD	intraTAD	intraTAD	intraTAD	intraTAD	intraTAD	intraTAD	intraTAD	intraTAD	intraTAD	1	2.19694	2.11721	2.38275	2.22727	2.1392	2.445	2.28188	2.3701	2.18659	2.18549	2.1412	2.39289
chr1	949997	5336052	4386055	intraTAD	interTAD3	intraTAD	intraTAD	intraTAD	intraTAD	intraTAD	intraTAD	intraTAD	intraTAD	intraTAD	intraTAD	1	1.6708	1.59858	1.70895	1.67677	1.66118	1.71997	1.64251	1.68153	1.52523	1.66023	1.57956	1.72627
chr1	949997	6574945	5624948	intraTAD	interTAD1	intraTAD	intraTAD	intraTAD	intraTAD	intraTAD	intraTAD	intraTAD	intraTAD	intraTAD	intraTAD	1	1.58357	1.6487	1.62535	1.59427	1.56948	1.81186	1.56463	1.75013	1.46594	1.58807	1.6262	1.63621
chr1	1013080	1722599	709519	interTAD3	intraTAD	intraTAD	interTAD3	interTAD3	interTAD3	interTAD3	interTAD3	intraTAD	intraTAD	intraTAD	interTAD3	1	0	0	0	0	0	0	0	0	0	0	0	0
chr1	1019122	1057119	37997	intraTAD	intraTAD	intraTAD	intraTAD	intraTAD	intraTAD	intraTAD	intraTAD	intraTAD	intraTAD	intraTAD	intraTAD	0	0	0	6.18193	0	5.58672	5.18455	0	0	4.72883	5.30024	5.30465	6.19654
chr1	1020152	1313808	293656	intraTAD	intraTAD	intraTAD	intraTAD	intraTAD	intraTAD	intraTAD	intraTAD	intraTAD	intraTAD	intraTAD	intraTAD	0	0	0	0	0	0	0	0	0	0	0	0	0
chr1	1020162	2306775	1286613	interTAD3	interTAD3	interTAD3	interTAD3	interTAD3	interTAD3	interTAD3	interTAD3	interTAD3	interTAD3	interTAD3	interTAD3	1	2.17167	1.85256	2.21845	2.19247	1.95629	2.21936	2.01233	2.21291	1.90704	2.01019	1.96369	2.17153
chr1	1022093	4665295	3643202	interTAD3	interTAD3	interTAD3	interTAD3	interTAD3	interTAD3	interTAD3	interTAD3	interTAD3	interTAD3	interTAD3	interTAD3	1	1.68508	1.52432	1.78156	1.73639	1.58582	1.50825	1.52097	1.74063	1.41078	1.57567	1.58951	1.5345
chr1	1041681	5119514	4077833	interTAD3	interTAD3	interTAD3	interTAD3	interTAD3	interTAD3	interTAD3	interTAD3	interTAD3	interTAD3	interTAD3	interTAD3	1	1.56566	1.45701	1.55073	1.57069	1.54285	1.53697	1.49622	1.52588	1.34728	1.5426	1.44771	1.5605
chr1	1072905	2806838	1733933	interTAD3	interTAD3	interTAD3	interTAD3	interTAD3	interTAD3	interTAD3	interTAD3	interTAD3	interTAD3	interTAD3	interTAD3	1	2.17167	1.93409	1.9415	2.07895	1.95629	1.87788	2.01233	2.02809	1.87919	2.01019	1.96369	1.88844
chr1	1104645	1220751	116106	intraTAD	intraTAD	intraTAD	intraTAD	intraTAD	intraTAD	intraTAD	intraTAD	intraTAD	intraTAD	intraTAD	intraTAD	0	0	0	0	0	0	0	0	0	0	0	0	0
chr1	1118635	4179080	3060445	interTAD3	interTAD3	interTAD3	interTAD3	interTAD3	interTAD3	interTAD3	interTAD3	interTAD3	interTAD3	interTAD3	interTAD3	1	1.68508	1.52432	1.78156	1.73639	1.58582	1.50825	1.52097	1.74063	1.41078	1.57567	1.58951	1.5345
chr1	1181846	5507243	4325397	interTAD3	interTAD3	interTAD3	interTAD3	interTAD3	interTAD3	interTAD3	interTAD3	interTAD3	interTAD3	interTAD3	interTAD3	1	1.56566	1.45701	1.55073	1.57069	1.54285	1.53697	1.49622	1.52588	1.34728	1.5426	1.44771	1.5605
chr1	1193937	2109254	915317	interTAD3	interTAD3	interTAD3	interTAD3	interTAD3	interTAD3	interTAD3	interTAD3	interTAD3	interTAD3	interTAD3	interTAD3	1	2.07995	1.85256	2.21845	2.19247	1.95629	2.21936	2.13757	2.21291	1.90704	2.01019	1.96369	2.17153
chr1	1373992	2112255	738263	interTAD3	interTAD3	interTAD3	interTAD3	interTAD3	interTAD3	interTAD3	interTAD3	interTAD3	interTAD3	interTAD3	interTAD3	1	2.07995	1.85256	2.21845	2.19247	1.95629	2.21936	2.13757	2.21291	1.90704	2.01019	1.96369	2.17153
chr1	1455906	1524959	69053	intraTAD	intraTAD	intraTAD	intraTAD	intraTAD	intraTAD	intraTAD	intraTAD	intraTAD	intraTAD	intraTAD	intraTAD	0	0	4.52457	4.71121	4.73829	4.46602	4.38831	0	5.8341	4.9139	0	0	5.01315
chr1	1456348	1526461	70113	intraTAD	intraTAD	intraTAD	intraTAD	intraTAD	intraTAD	intraTAD	intraTAD	intraTAD	intraTAD	intraTAD	intraTAD	0	0	4.52457	4.71121	4.73829	4.46602	4.38831	0	5.8341	4.9139	0	0	5.01315
chr1	1475763	1518921	43158	intraTAD	intraTAD	intraTAD	intraTAD	intraTAD	intraTAD	intraTAD	intraTAD	intraTAD	intraTAD	intraTAD	intraTAD	0	0	4.88287	0	0	5.07037	4.82716	0	0	4.73192	0	0	5.38876
chr1	1478545	1517871	39326	intraTAD	intraTAD	intraTAD	intraTAD	intraTAD	intraTAD	intraTAD	intraTAD	intraTAD	intraTAD	intraTAD	intraTAD	0	0	4.88287	0	0	5.07037	4.82716	0	0	4.73192	0	0	5.38876
chr1	1480419	4947175	3466756	interTAD3	interTAD3	interTAD3	interTAD3	interTAD3	interTAD3	interTAD3	interTAD3	interTAD3	interTAD3	interTAD3	interTAD3	1	1.61985	1.52432	1.53053	1.58746	1.58582	1.50825	1.81302	1.53962	1.41078	1.57567	1.50677	1.5345
chr1	1480825	1519043	38218	intraTAD	intraTAD	intraTAD	intraTAD	intraTAD	intraTAD	intraTAD	intraTAD	intraTAD	intraTAD	intraTAD	intraTAD	0	0	4.88287	0	0	5.07037	4.82716	0	0	4.73192	0	0	5.38876
chr1	1481057	1519916	38859	intraTAD	intraTAD	intraTAD	intraTAD	intraTAD	intraTAD	intraTAD	intraTAD	intraTAD	intraTAD	intraTAD	intraTAD	0	0	4.88287	0	0	5.07037	4.82716	0	0	4.73192	0	0	5.38876
chr1	1482277	3152536	1670259	interTAD3	interTAD3	interTAD3	interTAD3	interTAD3	interTAD3	interTAD3	interTAD3	interTAD3	interTAD3	interTAD3	interTAD3	1	1.88537	1.70078	1.96094	1.92016	1.7783	1.96695	2.90601	1.95148	1.69616	1.83903	1.75926	1.9501
chr1	1482908	1519025	36117	intraTAD	intraTAD	intraTAD	intraTAD	intraTAD	intraTAD	intraTAD	intraTAD	intraTAD	intraTAD	intraTAD	intraTAD	0	0	4.88287	0	0	5.07037	4.82716	0	0	4.73192	0	0	5.38876
chr1	1485177	1523009	37832	intraTAD	intraTAD	intraTAD	intraTAD	intraTAD	intraTAD	intraTAD	intraTAD	intraTAD	intraTAD	intraTAD	intraTAD	0	0	4.88287	0	0	5.07037	4.82716	0	0	4.73192	0	0	5.38876
chr1	1535694	5771585	4235891	interTAD3	interTAD3	interTAD3	interTAD3	interTAD3	interTAD3	interTAD3	interTAD3	interTAD3	interTAD3	interTAD3	interTAD3	1	1.8808	1.45701	1.95038	1.91031	1.54285	1.53697	1.84947	1.52588	1.34728	1.5426	1.44771	1.97014
chr1	1541803	2307999	766196	interTAD3	interTAD3	interTAD3	interTAD3	interTAD3	interTAD3	interTAD3	interTAD3	interTAD3	interTAD3	interTAD3	interTAD3	1	2.74085	1.85256	4.15479	3.6332	1.95629	2.21936	2.6981	2.21291	1.90704	2.01019	1.96369	4.10811
chr1	1550603	2022997	472394	interTAD3	interTAD3	interTAD3	interTAD3	interTAD3	interTAD3	intraTAD	interTAD3	interTAD3	interTAD3	interTAD3	interTAD3	1	5.5041	1.98886	8.36333	6.09549	2.0217	2.46375	4.21909	2.34237	2.00595	2.09958	2.05505	8.21513
chr1	1602762	2208832	606070	interTAD3	interTAD3	intraTAD	intraTAD	interTAD3	interTAD3	interTAD3	interTAD3	interTAD3	interTAD3	interTAD3	intraTAD	1	3.28253	1.85256	4.15479	3.6332	2.53732	2.21936	2.6981	3.9593	1.90704	2.01019	1.96369	4.10811
chr1	1739280	3900299	2161019	interTAD3	interTAD3	interTAD3	interTAD3	interTAD3	interTAD3	interTAD3	interTAD3	interTAD3	interTAD3	interTAD3	interTAD3	1	2.15786	1.5641	2.32703	2.25217	1.65641	1.7666	1.7072	2.29692	1.42436	1.57452	1.66714	1.75179
chr1	1786141	1979440	193299	intraTAD	interTAD3	intraTAD	intraTAD	intraTAD	interTAD3	intraTAD	intraTAD	interTAD3	interTAD3	intraTAD	intraTAD	1	0	0	0	0	0	0	0	0	0	0	0	0
chr1	1792211	3528282	1736071	interTAD3	interTAD3	interTAD3	interTAD3	interTAD3	interTAD3	interTAD3	interTAD3	interTAD3	interTAD3	interTAD3	interTAD3	1	2.73069	1.70078	3.1377	2.86631	2.67314	3.22248	2.90601	3.0554	1.69616	1.83903	1.75926	3.1418
chr1	2072658	2202423	129765	interTAD3	intraTAD	intraTAD	intraTAD	interTAD3	interTAD3	interTAD3	intraTAD	interTAD3	intraTAD	interTAD3	intraTAD	1	0	0	0	0	0	0	0	0	0	0	0	0
chr1	2112213	2241243	129030	interTAD3	intraTAD	intraTAD	intraTAD	intraTAD	interTAD3	interTAD3	intraTAD	interTAD3	intraTAD	intraTAD	intraTAD	1	0	0	0	0	0	0	0	0	0	0	0	0
chr1	2259410	3587042	1327632	interTAD3	interTAD3	interTAD3	interTAD3	intraTAD	interTAD3	intraTAD	interTAD3	interTAD3	intraTAD	intraTAD	interTAD3	1	3.05331	2.105	2.40425	2.29036	3.22247	4.66009	3.71326	2.39451	3.30787	1.50973	3.12162	2.43462
chr1	2329782	5244813	2915031	interTAD3	interTAD3	interTAD3	interTAD3	interTAD3	interTAD3	interTAD3	interTAD3	interTAD3	interTAD3	interTAD3	interTAD3	1	2.07245	1.67216	1.73956	2.16769	2.15918	2.25668	2.07391	1.70719	1.83551	1.41578	1.93227	2.27871
chr1	2349221	2620461	271240	intraTAD	interTAD3	intraTAD	interTAD3	intraTAD	interTAD3	intraTAD	interTAD3	interTAD3	intraTAD	intraTAD	interTAD3	1	3.84901	3.13172	3.45859	4.09426	3.65636	4.21367	3.94769	3.42518	3.59012	2.01712	3.3681	3.93146
chr1	2659404	3273322	613918	intraTAD	intraTAD	intraTAD	intraTAD	intraTAD	intraTAD	intraTAD	intraTAD	intraTAD	intraTAD	intraTAD	intraTAD	0	3.05331	2.91051	4.38785	3.61482	3.22247	4.66009	3.71326	4.07545	3.30787	1.50973	3.12162	4.49683
chr1	2683402	4729121	2045719	interTAD3	interTAD3	interTAD3	interTAD3	interTAD3	interTAD3	interTAD3	interTAD1	interTAD3	interTAD3	interTAD1	interTAD3	1	2.04814	1.92106	2.10184	2.08855	2.15486	2.11053	2.01341	3.09863	1.84659	1.49729	2.57436	2.13627
chr1	2844759	8007940	5163181	interTAD3	interTAD3	interTAD3	interTAD3	interTAD3	interTAD3	interTAD3	interTAD3	interTAD3	interTAD3	interTAD3	interTAD3	1	1.91081	1.83063	1.83157	1.98269	1.89729	2.08526	1.95706	1.99323	1.90561	1.28731	1.83916	1.84032
chr1	2868476	7332569	4464093	interTAD3	interTAD3	interTAD3	interTAD3	interTAD3	interTAD3	interTAD3	interTAD3	interTAD3	interTAD3	interTAD3	interTAD3	1	2.02127	1.90594	2.23038	2.11957	2.05896	2.25672	2.07955	2.11637	1.95438	1.34665	1.93654	2.24956
chr1	2877256	7450790	4573534	interTAD3	interTAD3	interTAD3	interTAD3	interTAD3	interTAD3	interTAD3	interTAD3	interTAD3	interTAD3	interTAD3	interTAD3	1	2.02127	1.90594	2.23038	2.11957	2.05896	2.25672	2.07955	2.11637	1.95438	1.34665	1.93654	2.24956
chr1	2900854	10610821	7709967	intraTAD	interTAD3	intraTAD	intraTAD	intraTAD	intraTAD	intraTAD	intraTAD	intraTAD	intraTAD	intraTAD	intraTAD	1	1.59812	1.57894	1.68772	1.63436	1.56634	1.7008	1.61911	1.65743	1.65032	1.26815	1.5782	1.6941
chr1	2906019	5336116	2430097	interTAD3	interTAD3	interTAD3	interTAD3	interTAD3	interTAD3	interTAD3	interTAD3	interTAD3	interTAD3	interTAD3	interTAD3	1	2.07245	1.918	2.24013	2.16769	2.15918	2.25668	2.07391	2.14104	1.83551	1.41578	1.93227	2.27871
chr1	3472162	7842947	4370785	interTAD3	interTAD1	interTAD3	interTAD3	interTAD3	interTAD3	interTAD3	interTAD3	interTAD3	interTAD3	interTAD3	interTAD3	1	1.86322	1.75975	1.62392	1.76	1.73911	1.95384	1.86095	1.69112	1.7731	1.23032	1.63638	1.62592
chr1	3622517	5187022	1564505	interTAD3	interTAD1	interTAD3	interTAD3	interTAD3	interTAD3	interTAD3	interTAD3	interTAD3	interTAD3	interTAD3	interTAD3	1	2.01307	2.17522	1.99763	2.05132	2.0859	1.96802	1.90124	1.92403	1.70162	1.33753	1.83325	2.02375
chr1	3712087	4027367	315280	interTAD3	interTAD3	interTAD3	interTAD3	interTAD3	interTAD3	interTAD3	interTAD3	interTAD3	interTAD3	interTAD3	interTAD3	1	5.63446	3.389	6.97232	6.12191	4.00313	2.37249	3.59073	6.3183	2.64633	3.41808	2.79338	2.39806
chr1	3741064	8958860	5217796	interTAD3	interTAD1	interTAD3	interTAD3	interTAD3	interTAD1	interTAD3	interTAD3	interTAD1	interTAD3	interTAD3	interTAD3	1	0	0	2.05622	0	0	0	0	0	0	1.90343	1.57232	1.68486
chr1	3815381	3852427	37046	intraTAD	interTAD2	intraTAD	intraTAD	intraTAD	intraTAD	intraTAD	intraTAD	intraTAD	intraTAD	intraTAD	intraTAD	1	5.82429	4.36841	0	0	3.72289	7.7201	0	0	4.83359	3.4654	4.44691	7.13272
chr1	4498527	13119984	8621457	intraTAD	interTAD3	intraTAD	intraTAD	intraTAD	intraTAD	intraTAD	intraTAD	intraTAD	intraTAD	intraTAD	intraTAD	1	1.57884	1.56371	1.65243	1.60389	1.52976	1.64937	1.5897	1.60694	1.62693	1.58895	1.57628	1.64375
chr1	4799318	6129675	1330357	intraTAD	interTAD3	interTAD3	interTAD3	interTAD3	interTAD3	interTAD3	interTAD3	intraTAD	interTAD3	interTAD3	interTAD3	1	2.90434	2.0936	3.89346	3.30134	2.29654	2.50465	2.30695	3.47156	2.11423	2.32126	2.89549	2.47657
chr1	4898438	12911913	8013475	intraTAD	interTAD3	intraTAD	intraTAD	intraTAD	intraTAD	intraTAD	intraTAD	intraTAD	intraTAD	intraTAD	intraTAD	1	1.71829	1.53229	1.85898	1.77066	1.49299	1.60271	1.55615	1.79584	1.59773	1.55566	1.72349	1.59718
chr1	4898438	13111056	8212618	intraTAD	interTAD3	intraTAD	intraTAD	intraTAD	intraTAD	intraTAD	intraTAD	intraTAD	intraTAD	intraTAD	intraTAD	1	1.78178	1.56371	1.94728	1.83713	1.52976	1.64937	1.5897	1.86582	1.62693	1.58895	1.79251	1.64375
chr1	4905570	8046927	3141357	interTAD3	interTAD3	interTAD3	interTAD3	interTAD3	interTAD3	interTAD3	interTAD3	interTAD3	interTAD3	interTAD3	interTAD3	1	2.46487	1.88561	2.32561	2.62152	1.91588	2.10307	2.03021	2.66443	2.06006	1.80732	2.38882	1.85558
chr1	5210258	8516754	3306496	interTAD3	interTAD3	interTAD3	interTAD3	interTAD3	interTAD3	interTAD3	interTAD3	interTAD3	interTAD3	interTAD3	interTAD3	1	2.36137	1.81174	2.22047	2.45429	1.70799	1.97007	1.89263	2.48909	2.00674	1.74325	2.34313	1.7743
chr1	5919606	5947909	28303	intraTAD	intraTAD	intraTAD	intraTAD	intraTAD	intraTAD	intraTAD	intraTAD	intraTAD	intraTAD	intraTAD	intraTAD	0	0	0	0	0	0	0	0	0	0	0	0	0
chr1	6303640	15799093	9495453	intraTAD	interTAD3	intraTAD	intraTAD	intraTAD	intraTAD	intraTAD	intraTAD	intraTAD	intraTAD	intraTAD	intraTAD	1	1.74126	1.75989	1.81386	1.75768	1.6874	1.81305	1.75248	1.75896	1.48424	1.76011	1.64446	1.80696
chr1	6467552	6477668	10116	intraTAD	intraTAD	intraTAD	intraTAD	intraTAD	intraTAD	intraTAD	intraTAD	intraTAD	intraTAD	intraTAD	intraTAD	0	0	0	0	0	0	0	0	0	0	0	0	0
chr1	6554884	16056011	9501127	intraTAD	interTAD1	intraTAD	intraTAD	intraTAD	intraTAD	intraTAD	intraTAD	intraTAD	intraTAD	intraTAD	intraTAD	1	1.79153	1.80417	1.87964	1.81451	1.73166	1.88122	1.80844	1.82127	1.8365	1.81884	1.68543	1.87644
chr1	6652338	12724844	6072506	intraTAD	interTAD1	intraTAD	intraTAD	intraTAD	intraTAD	intraTAD	intraTAD	intraTAD	intraTAD	intraTAD	intraTAD	1	1.96409	2.30461	2.38898	2.00003	2.13222	2.0944	2.31194	2.33843	2.44364	2.26331	2.26162	2.38321
chr1	7028199	7162042	133843	intraTAD	intraTAD	intraTAD	intraTAD	intraTAD	intraTAD	intraTAD	intraTAD	intraTAD	intraTAD	intraTAD	intraTAD	0	0	0	0	0	0	0	0	0	0	0	0	0
chr1	7165035	13111056	5946021	intraTAD	interTAD3	intraTAD	intraTAD	intraTAD	intraTAD	intraTAD	intraTAD	intraTAD	intraTAD	intraTAD	intraTAD	1	1.97728	2.03377	2.09169	2.00667	1.8999	2.09244	1.99483	2.04589	2.05301	2.01634	2.01599	2.07938
chr1	7175566	7545451	369885	intraTAD	intraTAD	intraTAD	intraTAD	intraTAD	intraTAD	intraTAD	intraTAD	intraTAD	intraTAD	intraTAD	intraTAD	0	4.87052	5.54581	5.7276	5.20599	4.80483	8.13495	5.57404	6.82957	5.78156	4.80394	5.58799	5.73187
chr1	7206875	7348358	141483	intraTAD	intraTAD	intraTAD	intraTAD	intraTAD	intraTAD	intraTAD	intraTAD	intraTAD	intraTAD	intraTAD	intraTAD	0	0	0	0	0	0	0	0	0	0	0	0	0
chr1	7241885	11083241	3841356	intraTAD	interTAD1	intraTAD	intraTAD	intraTAD	intraTAD	intraTAD	intraTAD	intraTAD	intraTAD	intraTAD	intraTAD	1	2.31378	2.42572	2.40558	2.33278	2.20239	2.43006	2.36307	2.40927	2.56406	2.30909	2.37706	2.40012
chr1	7271253	9367737	2096484	interTAD3	interTAD3	interTAD3	interTAD3	interTAD3	interTAD3	interTAD3	interTAD3	interTAD3	interTAD3	interTAD3	interTAD3	1	2.79154	2.97174	2.95374	2.82407	2.60787	2.99362	2.90817	2.98078	3.34762	2.73387	2.84126	2.94744
chr1	7331895	9715871	2383976	interTAD3	interTAD3	interTAD3	interTAD3	interTAD3	interTAD3	interTAD3	interTAD3	interTAD3	interTAD3	interTAD3	interTAD3	1	2.46755	2.62907	2.43872	2.45598	2.29889	2.45482	2.4739	2.52744	2.856	2.4271	2.50662	2.42638
chr1	7334446	7577972	243526	intraTAD	intraTAD	intraTAD	intraTAD	intraTAD	intraTAD	intraTAD	intraTAD	intraTAD	intraTAD	intraTAD	intraTAD	0	4.87052	5.54581	5.7276	5.20599	4.80483	8.13495	5.57404	6.82957	5.78156	4.80394	5.58799	5.73187
chr1	7404799	7606118	201319	intraTAD	intraTAD	intraTAD	intraTAD	intraTAD	intraTAD	intraTAD	intraTAD	intraTAD	intraTAD	intraTAD	intraTAD	0	4.87052	5.54581	5.7276	5.20599	4.80483	8.13495	5.57404	6.82957	5.78156	4.80394	5.58799	5.73187
chr1	7935012	7970963	35951	intraTAD	intraTAD	intraTAD	intraTAD	intraTAD	intraTAD	intraTAD	intraTAD	intraTAD	intraTAD	intraTAD	intraTAD	0	8.3579	8.9772	8.77566	9.45128	8.51416	0	0	9.60673	9.77341	8.06426	8.29639	8.76836
chr1	7958784	7984894	26110	intraTAD	intraTAD	intraTAD	intraTAD	intraTAD	intraTAD	intraTAD	intraTAD	intraTAD	intraTAD	intraTAD	intraTAD	0	0	0	0	0	0	0	0	0	0	0	0	0
chr1	8195161	12725253	4530092	intraTAD	interTAD1	intraTAD	intraTAD	intraTAD	intraTAD	intraTAD	intraTAD	intraTAD	intraTAD	intraTAD	intraTAD	1	2.01307	2.39115	2.39716	2.04198	2.17065	2.10607	2.32079	2.38422	2.38372	2.35318	2.37608	2.39301
chr1	8283693	12470133	4186440	intraTAD	interTAD3	intraTAD	intraTAD	intraTAD	intraTAD	intraTAD	intraTAD	intraTAD	intraTAD	intraTAD	intraTAD	1	2.24461	2.39115	2.39716	2.28904	2.17065	2.41758	2.32079	2.38422	2.38372	2.35318	2.37608	2.39301
chr1	8437130	8753725	316595	intraTAD	intraTAD	intraTAD	intraTAD	intraTAD	intraTAD	intraTAD	intraTAD	intraTAD	intraTAD	intraTAD	intraTAD	0	6.9562	7.50036	6.09789	7.19329	6.26484	8.2125	7.41292	7.90011	8.21508	5.77394	6.7911	6.06684
chr1	8790454	15945888	7155434	intraTAD	interTAD3	intraTAD	intraTAD	intraTAD	intraTAD	intraTAD	intraTAD	intraTAD	intraTAD	intraTAD	intraTAD	1	1.76411	1.78793	1.81823	1.77625	1.71665	1.8153	1.75595	1.77361	1.73472	1.80513	1.6887	1.81117
chr1	8930030	16191550	7261520	intraTAD	interTAD1	intraTAD	intraTAD	intraTAD	intraTAD	intraTAD	intraTAD	intraTAD	intraTAD	intraTAD	intraTAD	1	1.97661	1.99775	1.88037	2.00444	1.92081	2.07722	1.98598	2.0126	1.97535	1.85454	1.83941	1.87815
chr1	9034670	16441465	7406795	intraTAD	interTAD3	intraTAD	intraTAD	intraTAD	intraTAD	intraTAD	intraTAD	intraTAD	intraTAD	intraTAD	intraTAD	1	0.822483	0.818442	2.21031	0.795211	0.827334	0.792512	0.818003	0.785917	0.816006	2.15716	1.77176	1.9712
chr1	9064491	12666744	3602253	intraTAD	interTAD3	intraTAD	intraTAD	intraTAD	intraTAD	intraTAD	intraTAD	intraTAD	intraTAD	intraTAD	intraTAD	1	0.759669	0.801771	3.41877	0.75555	0.777074	0.740197	0.763502	0.76496	0.7688	3.24222	2.56615	3.42537
chr1	9384579	9442740	58161	intraTAD	intraTAD	intraTAD	intraTAD	intraTAD	intraTAD	intraTAD	intraTAD	intraTAD	intraTAD	intraTAD	intraTAD	0	1.29311	1.18054	16.8898	1.34264	1.21352	1.18732	1.37487	1.36702	1.41318	8.85218	12.113	17.1074
chr1	9428537	15815791	6387254	intraTAD	interTAD3	intraTAD	intraTAD	intraTAD	intraTAD	intraTAD	intraTAD	intraTAD	intraTAD	intraTAD	intraTAD	1	0.825449	0.849464	2.08929	0.817275	0.854626	0.787234	0.816423	0.803344	0.808087	2.05279	1.73017	2.08449
chr1	9792337	11849418	2057081	intraTAD	interTAD3	intraTAD	intraTAD	intraTAD	intraTAD	intraTAD	intraTAD	intraTAD	intraTAD	intraTAD	intraTAD	1	2.78391	3.83432	4.19285	3.85638	3.63838	4.27495	3.95973	2.90039	4.01314	3.81431	3.90295	4.22202
chr1	9967352	9982701	15349	interTAD1	intraTAD	interTAD1	interTAD1	interTAD1	interTAD1	interTAD1	interTAD1	interTAD1	interTAD2	interTAD1	interTAD1	1	0	0	0	0	0	0	0	0	0	0	0	0
chr1	10203954	12060262	1856308	intraTAD	interTAD3	intraTAD	intraTAD	intraTAD	intraTAD	intraTAD	intraTAD	intraTAD	intraTAD	intraTAD	intraTAD	1	2.719	2.77861	2.94283	2.80017	2.65594	2.94802	2.80887	2.86328	2.57724	2.93094	2.78734	2.94668
chr1	10245411	10637093	391682	intraTAD	interTAD3	intraTAD	intraTAD	intraTAD	intraTAD	intraTAD	intraTAD	intraTAD	intraTAD	intraTAD	intraTAD	1	5.65314	5.61166	5.99528	6.04879	5.37937	6.06802	6.0812	6.07905	6.29512	6.98488	5.71457	6.01541
chr1	10264396	15780840	5516444	interTAD3	interTAD3	intraTAD	interTAD3	intraTAD	intraTAD	interTAD3	intraTAD	intraTAD	intraTAD	intraTAD	interTAD3	1	1.94589	1.90014	1.98197	1.95545	1.91614	1.96731	1.91001	1.907	1.77793	1.9858	1.77937	1.97666
chr1	10388081	15780836	5392755	interTAD3	interTAD3	intraTAD	interTAD3	intraTAD	intraTAD	interTAD3	intraTAD	intraTAD	intraTAD	intraTAD	interTAD3	1	1.94589	1.90014	2.21503	2.15109	1.91614	2.20704	2.12493	1.907	1.98073	1.9858	1.89182	2.21231
chr1	10621775	16520709	5898934	interTAD3	interTAD1	intraTAD	interTAD3	interTAD3	intraTAD	interTAD3	interTAD3	intraTAD	intraTAD	intraTAD	interTAD3	1	1.98127	2.18184	2.37074	2.28079	2.20965	2.06744	1.98205	2.26781	1.89138	2.30604	1.98047	2.07207
chr1	10662667	13941278	3278611	intraTAD	interTAD3	intraTAD	intraTAD	intraTAD	intraTAD	intraTAD	intraTAD	intraTAD	intraTAD	intraTAD	intraTAD	1	2.24679	2.40653	2.26385	2.24913	2.21529	2.63998	2.21466	2.2074	2.34677	0	0	2.25188
chr1	10662897	12850921	2188024	intraTAD	interTAD3	intraTAD	intraTAD	intraTAD	intraTAD	intraTAD	intraTAD	intraTAD	intraTAD	intraTAD	intraTAD	1	2.7487	2.61466	2.93747	2.81634	2.66165	2.94353	2.77242	2.80353	2.57092	2.848	2.6648	2.94441
chr1	10809038	16422500	5613462	interTAD3	interTAD3	intraTAD	interTAD3	interTAD3	intraTAD	interTAD3	interTAD3	intraTAD	intraTAD	intraTAD	interTAD3	1	1.98127	2.18184	2.37074	2.28079	2.20965	2.06744	1.98205	2.26781	1.89138	2.30604	1.98047	2.07207
chr1	10993043	11276911	283868	intraTAD	interTAD3	intraTAD	intraTAD	intraTAD	intraTAD	intraTAD	intraTAD	intraTAD	intraTAD	intraTAD	intraTAD	1	4.85082	5.68683	6.02983	6.09804	5.59239	6.02964	5.96318	4.7514	5.68552	7.33443	5.90613	6.0497
chr1	11021750	15236671	4214921	interTAD3	interTAD1	intraTAD	interTAD3	intraTAD	intraTAD	interTAD3	intraTAD	intraTAD	intraTAD	intraTAD	interTAD3	1	2.72964	2.59988	2.90639	2.78017	2.76237	2.91127	2.7621	2.74101	2.55414	0.663108	2.64435	2.36779
chr1	11121624	16324498	5202874	interTAD3	interTAD3	intraTAD	interTAD3	interTAD3	intraTAD	interTAD3	interTAD3	intraTAD	intraTAD	intraTAD	interTAD3	1	2.43179	2.35838	2.58789	2.47759	2.41405	2.59013	2.46116	2.46771	2.32639	0.676497	2.09188	2.59542
chr1	11630708	12775596	1144888	intraTAD	interTAD1	intraTAD	intraTAD	intraTAD	intraTAD	intraTAD	intraTAD	intraTAD	intraTAD	intraTAD	intraTAD	1	3.18037	4.55086	5.62971	3.28486	4.60011	3.39569	5.1215	5.31323	4.5268	0.629649	4.46731	5.67455
chr1	11734495	12726477	991982	intraTAD	interTAD1	intraTAD	intraTAD	intraTAD	intraTAD	intraTAD	intraTAD	intraTAD	intraTAD	intraTAD	intraTAD	1	3.18037	4.55086	5.62971	3.28486	4.60011	3.39569	5.1215	5.31323	4.5268	0.629649	4.46731	5.67455
chr1	12627414	13993978	1366564	intraTAD	interTAD3	intraTAD	intraTAD	intraTAD	intraTAD	intraTAD	intraTAD	intraTAD	intraTAD	intraTAD	intraTAD	1	2.74349	0.652259	0.65937	2.7248	0.815534	3.49205	0.723185	2.65052	0.655424	0	0	0.650833
chr1	12724784	16034788	3310004	interTAD3	interTAD1	intraTAD	interTAD3	interTAD3	intraTAD	interTAD3	interTAD3	intraTAD	intraTAD	intraTAD	interTAD3	1	2.63331	2.59778	2.88389	2.71016	2.63467	2.90078	2.72131	2.71689	2.59082	2.73342	2.23178	2.8977
chr1	13110796	20670207	7559411	interTAD3	interTAD3	interTAD3	interTAD3	interTAD3	interTAD3	interTAD3	interTAD3	interTAD3	interTAD3	interTAD3	interTAD3	1	1.84646	1.67843	1.79675	1.88219	1.70371	1.80043	1.7413	1.87485	1.67175	1.87248	1.67752	1.95822
chr1	13110898	19635364	6524466	interTAD3	interTAD3	interTAD3	interTAD3	interTAD3	interTAD3	interTAD3	interTAD3	interTAD3	interTAD3	intraTAD	interTAD3	1	1.94514	1.87834	2.04775	1.98037	1.90604	2.06	1.96299	1.96639	1.88229	1.97361	1.88935	2.06149
chr1	13400934	15356944	1956010	interTAD3	interTAD2	intraTAD	interTAD3	intraTAD	intraTAD	interTAD3	intraTAD	intraTAD	intraTAD	intraTAD	interTAD3	1	2.76564	3.3967	2.88271	2.80062	2.78535	2.91179	2.83532	2.75126	2.72411	2.82399	3.43982	2.9037
chr1	13619978	18466172	4846194	interTAD3	interTAD3	intraTAD	interTAD3	interTAD3	interTAD3	interTAD3	interTAD3	intraTAD	intraTAD	intraTAD	interTAD3	1	2.02239	2.20997	2.16873	2.0792	2.00048	2.56933	2.05685	2.38584	2.25802	2.34987	2.24294	2.1854
chr1	15052046	16499873	1447827	interTAD3	interTAD3	intraTAD	interTAD3	interTAD3	intraTAD	intraTAD	interTAD3	intraTAD	intraTAD	intraTAD	interTAD3	1	2.22505	3.25978	2.59443	2.46258	2.20738	2.65893	2.25901	2.6341	2.86515	0.538938	0.655971	2.26551
chr1	15173496	17019576	1846080	interTAD3	interTAD3	intraTAD	interTAD3	interTAD3	interTAD3	intraTAD	interTAD3	intraTAD	intraTAD	intraTAD	interTAD3	1	2.11391	2.54998	1.92887	1.95488	2.00898	2.92938	2.20094	2.12766	2.7445	0.520574	0.556905	2.35961
chr1	15173496	18242678	3069182	interTAD3	interTAD3	intraTAD	interTAD3	interTAD3	interTAD3	intraTAD	interTAD3	intraTAD	intraTAD	intraTAD	interTAD3	1	1.94308	2.25486	1.98333	1.97473	1.89331	2.61082	1.94851	2.1262	2.36555	0.540175	0.567243	1.99277
chr1	15385266	20980349	5595083	interTAD3	interTAD1	interTAD3	interTAD3	interTAD3	interTAD3	intraTAD	interTAD3	interTAD3	interTAD3	interTAD3	interTAD3	1	1.77099	1.97977	1.81368	1.79412	1.71835	1.97925	2.12173	1.79048	1.8616	2.10455	0.627888	1.82161
chr1	15438464	15736863	298399	interTAD3	intraTAD	intraTAD	interTAD3	intraTAD	intraTAD	intraTAD	intraTAD	intraTAD	intraTAD	intraTAD	interTAD3	1	3.79052	5.86423	4.03297	3.86172	3.51818	4.7705	7.32106	5.93724	5.21637	5.30196	4.44469	4.02065
chr1	15681811	19662339	3980528	interTAD3	interTAD3	interTAD3	interTAD3	interTAD3	interTAD3	intraTAD	interTAD3	interTAD3	interTAD3	intraTAD	interTAD3	1	2.65752	2.46747	2.88938	2.745	2.60213	2.92156	2.71258	2.74928	2.59597	2.66209	2.47973	2.9159
chr1	15714935	20969371	5254436	interTAD3	interTAD3	interTAD3	interTAD3	interTAD3	interTAD3	intraTAD	interTAD3	interTAD3	interTAD3	interTAD3	interTAD3	1	2.12038	1.97977	2.20567	2.16137	2.07205	2.21501	2.12173	2.15018	2.04426	2.10455	1.96766	2.21923
chr1	16044464	16057346	12882	intraTAD	intraTAD	intraTAD	intraTAD	intraTAD	intraTAD	intraTAD	intraTAD	intraTAD	intraTAD	intraTAD	intraTAD	0	13.5166	10.2595	0	0	13.3868	14.7145	0	0	15.528	10.254	0	0
chr1	16045683	16062110	16427	intraTAD	intraTAD	intraTAD	intraTAD	intraTAD	intraTAD	intraTAD	intraTAD	intraTAD	intraTAD	intraTAD	intraTAD	0	13.5166	10.2595	0	0	13.3868	14.7145	0	0	15.528	10.254	0	0
chr1	16458754	23165099	6706345	interTAD3	interTAD3	intraTAD	interTAD3	interTAD3	interTAD3	interTAD3	interTAD3	interTAD3	interTAD3	interTAD3	interTAD3	1	2.13955	1.84032	2.22202	2.18408	2.12902	2.2421	2.18268	1.95357	2.14744	1.91306	1.82254	2.22874
chr1	16958410	21452002	4493592	intraTAD	interTAD1	intraTAD	intraTAD	interTAD3	interTAD3	interTAD3	interTAD3	interTAD3	interTAD3	interTAD3	intraTAD	1	2.45748	2.2981	2.60929	2.52204	2.42869	2.62731	2.16294	2.52225	2.39914	2.14489	1.95403	2.62026
chr1	17018721	17054170	35449	intraTAD	intraTAD	intraTAD	intraTAD	intraTAD	intraTAD	intraTAD	intraTAD	intraTAD	intraTAD	intraTAD	intraTAD	0	3.56662	12.3264	0	0	0.318494	7.43586	0	0	0	13.057	0	0
chr1	17018870	17033155	14285	intraTAD	intraTAD	intraTAD	intraTAD	intraTAD	intraTAD	intraTAD	intraTAD	intraTAD	intraTAD	intraTAD	intraTAD	0	0	0	0	0	0	0	0	0	0	0	0	0
chr1	17018870	17044898	26028	intraTAD	intraTAD	intraTAD	intraTAD	intraTAD	intraTAD	intraTAD	intraTAD	intraTAD	intraTAD	intraTAD	intraTAD	0	0	0	0	0	0	0	0	0	0	0	0	0
chr1	17018870	17054029	35159	intraTAD	intraTAD	intraTAD	intraTAD	intraTAD	intraTAD	intraTAD	intraTAD	intraTAD	intraTAD	intraTAD	intraTAD	0	3.56662	12.3264	0	0	0.318494	7.43586	0	0	0	13.057	0	0
chr1	17018874	17033151	14277	intraTAD	intraTAD	intraTAD	intraTAD	intraTAD	intraTAD	intraTAD	intraTAD	intraTAD	intraTAD	intraTAD	intraTAD	0	0	0	0	0	0	0	0	0	0	0	0	0
chr1	17018874	17044894	26020	intraTAD	intraTAD	intraTAD	intraTAD	intraTAD	intraTAD	intraTAD	intraTAD	intraTAD	intraTAD	intraTAD	intraTAD	0	0	0	0	0	0	0	0	0	0	0	0	0
chr1	17018880	17044898	26018	intraTAD	intraTAD	intraTAD	intraTAD	intraTAD	intraTAD	intraTAD	intraTAD	intraTAD	intraTAD	intraTAD	intraTAD	0	0	0	0	0	0	0	0	0	0	0	0	0
chr1	17018880	17044908	26028	intraTAD	intraTAD	intraTAD	intraTAD	intraTAD	intraTAD	intraTAD	intraTAD	intraTAD	intraTAD	intraTAD	intraTAD	0	0	0	0	0	0	0	0	0	0	0	0	0
chr1	17018880	17054019	35139	intraTAD	intraTAD	intraTAD	intraTAD	intraTAD	intraTAD	intraTAD	intraTAD	intraTAD	intraTAD	intraTAD	intraTAD	0	3.56662	12.3264	0	0	0.318494	7.43586	0	0	0	13.057	0	0
chr1	17018880	17071491	52611	intraTAD	intraTAD	intraTAD	intraTAD	intraTAD	intraTAD	intraTAD	intraTAD	intraTAD	intraTAD	intraTAD	intraTAD	0	0	0	0	0	0	0	0	0	0	0	0	0
chr1	17022601	17033151	10550	intraTAD	intraTAD	intraTAD	intraTAD	intraTAD	intraTAD	intraTAD	intraTAD	intraTAD	intraTAD	intraTAD	intraTAD	0	0	0	0	0	0	0	0	0	0	0	0	0
chr1	17048753	17064432	15679	intraTAD	intraTAD	intraTAD	intraTAD	intraTAD	intraTAD	intraTAD	intraTAD	intraTAD	intraTAD	intraTAD	intraTAD	0	3.56662	12.3264	0	0	0.318494	7.43586	0	0	0	13.057	0	0
chr1	17050060	17070437	20377	intraTAD	intraTAD	intraTAD	intraTAD	intraTAD	intraTAD	intraTAD	intraTAD	intraTAD	intraTAD	intraTAD	intraTAD	0	0	0	0	0	0	0	0	0	0	0	0	0
chr1	18347820	22512894	4165074	interTAD3	interTAD3	intraTAD	intraTAD	interTAD3	interTAD3	interTAD3	intraTAD	interTAD3	interTAD3	interTAD3	intraTAD	1	2.10829	2.02843	0.507794	0.533119	2.08037	2.1201	2.11287	1.93098	2.12662	2.08386	2.02489	2.11255
chr1	19093305	20063342	970037	intraTAD	interTAD3	intraTAD	intraTAD	interTAD3	intraTAD	intraTAD	intraTAD	interTAD3	interTAD3	interTAD3	intraTAD	1	4.11855	2.9106	5.54116	4.52132	2.47938	0.356764	2.55993	0.374532	0.366084	3.09856	0.385962	5.58434
chr1	19740630	22211369	2470739	interTAD3	interTAD1	intraTAD	intraTAD	interTAD3	interTAD3	interTAD3	intraTAD	interTAD3	interTAD3	interTAD3	intraTAD	1	2.52653	2.44503	2.64182	2.56742	2.52514	0.423822	2.61623	2.59312	2.68523	2.51485	2.45095	2.63632
chr1	20482656	21271999	789343	intraTAD	interTAD3	intraTAD	intraTAD	interTAD3	intraTAD	interTAD3	intraTAD	intraTAD	intraTAD	interTAD3	intraTAD	1	3.29309	3.36542	3.44738	3.33143	3.18216	3.48907	3.41374	3.48557	3.66682	3.29731	3.2941	3.4421
chr1	21554071	21577658	23587	intraTAD	intraTAD	intraTAD	intraTAD	intraTAD	intraTAD	intraTAD	intraTAD	intraTAD	intraTAD	intraTAD	intraTAD	0	0	0	0	0	0	0	0	0	0	0	0	0
chr1	23814179	23868296	54117	intraTAD	interTAD2	intraTAD	intraTAD	intraTAD	intraTAD	intraTAD	intraTAD	intraTAD	intraTAD	intraTAD	intraTAD	1	0	0	0	0	0	0	0	0	0	0	0	0
chr1	25257398	25275853	18455	intraTAD	intraTAD	intraTAD	intraTAD	intraTAD	intraTAD	intraTAD	interTAD2	intraTAD	intraTAD	intraTAD	intraTAD	1	0	0	0	0	0	0	0	0	0	0	0	0
chr1	25543688	25557277	13589	intraTAD	intraTAD	intraTAD	intraTAD	intraTAD	intraTAD	intraTAD	intraTAD	intraTAD	intraTAD	intraTAD	intraTAD	0	9.33058	9.90347	10.8034	10.7108	8.31875	14.5495	9.21628	9.68843	14.8186	9.19695	8.59945	11.7581
chr1	25543688	26469141	925453	intraTAD	interTAD3	intraTAD	intraTAD	intraTAD	intraTAD	intraTAD	interTAD3	intraTAD	intraTAD	intraTAD	intraTAD	1	4.62493	5.02992	5.59129	4.79034	4.62529	5.83391	5.21661	5.20099	5.48311	4.96777	4.98888	5.67483
chr1	26675006	26783840	108834	intraTAD	intraTAD	intraTAD	intraTAD	intraTAD	intraTAD	intraTAD	intraTAD	intraTAD	intraTAD	intraTAD	intraTAD	0	0	0	0	0	0	0	0	0	0	0	0	0
chr1	26807011	27685191	878180	intraTAD	interTAD3	intraTAD	intraTAD	intraTAD	intraTAD	intraTAD	intraTAD	intraTAD	intraTAD	intraTAD	intraTAD	1	4.71418	5.43153	5.69415	4.97905	4.68558	5.82993	5.28565	5.2775	5.6777	4.96691	5.1471	5.74954
chr1	26963044	32279045	5316001	intraTAD	interTAD1	intraTAD	intraTAD	intraTAD	intraTAD	intraTAD	intraTAD	intraTAD	intraTAD	intraTAD	intraTAD	1	2.27441	2.02778	2.08955	2.29896	2.23941	2.38981	2.26616	2.05218	2.32363	2.26248	2.22467	2.39262
chr1	27601121	27889441	288320	intraTAD	interTAD3	intraTAD	intraTAD	intraTAD	intraTAD	intraTAD	intraTAD	intraTAD	intraTAD	intraTAD	intraTAD	1	0	0	0	0	0	0	0	0	0	0	0	0
chr1	28424866	33122854	4697988	intraTAD	interTAD3	intraTAD	intraTAD	intraTAD	intraTAD	intraTAD	intraTAD	intraTAD	intraTAD	intraTAD	intraTAD	1	1.96541	2.00133	2.19911	2.12543	2.02467	2.20532	2.08028	2.12921	2.08294	2.07059	1.98722	2.2051
chr1	29274475	31126076	1851601	intraTAD	interTAD1	intraTAD	intraTAD	intraTAD	intraTAD	intraTAD	intraTAD	intraTAD	intraTAD	intraTAD	intraTAD	1	2.61544	2.53664	4.08684	2.71412	2.59432	2.92551	2.72694	3.85319	2.67471	3.50714	2.57368	4.13695
chr1	30347027	33914818	3567791	intraTAD	interTAD3	intraTAD	intraTAD	intraTAD	intraTAD	intraTAD	intraTAD	intraTAD	intraTAD	intraTAD	intraTAD	1	2.19353	2.18276	2.23635	2.19647	2.02655	2.23591	2.17136	2.19733	2.24884	2.17642	2.19167	2.2406
chr1	30766757	33359428	2592671	intraTAD	interTAD1	intraTAD	intraTAD	intraTAD	intraTAD	intraTAD	intraTAD	intraTAD	intraTAD	intraTAD	intraTAD	1	2.19353	3.02346	2.572	2.39858	2.21325	2.6037	2.40787	2.47872	3.21574	2.98791	3.04791	2.58481
chr1	31089316	36956357	5867041	intraTAD	interTAD3	intraTAD	intraTAD	intraTAD	intraTAD	intraTAD	intraTAD	intraTAD	intraTAD	intraTAD	intraTAD	1	1.93916	1.87462	1.98236	1.94874	1.85536	1.96567	1.90128	1.91655	1.83706	1.93362	1.86805	0.293505
chr1	31122107	32402160	1280053	intraTAD	interTAD3	intraTAD	intraTAD	intraTAD	intraTAD	intraTAD	intraTAD	intraTAD	intraTAD	intraTAD	intraTAD	1	3.16603	2.99823	2.71993	3.18523	2.50102	2.70421	2.69792	2.8007	3.02028	2.82176	2.93181	0.225124
chr1	32393813	35989314	3595501	intraTAD	interTAD3	intraTAD	intraTAD	intraTAD	intraTAD	intraTAD	intraTAD	intraTAD	intraTAD	intraTAD	intraTAD	1	2.48204	2.3212	2.59502	2.49439	2.37247	0	2.44122	0.284589	2.26562	2.42284	2.3193	2.59994
chr1	34364685	36479492	2114807	intraTAD	interTAD1	intraTAD	intraTAD	intraTAD	intraTAD	intraTAD	intraTAD	intraTAD	intraTAD	intraTAD	intraTAD	1	0.31649	2.64758	2.45016	2.44778	2.27993	2.89062	2.31748	2.72617	2.6277	2.6909	2.61439	2.44645
chr1	34753937	36055310	1301373	intraTAD	interTAD3	intraTAD	intraTAD	intraTAD	intraTAD	intraTAD	intraTAD	intraTAD	intraTAD	intraTAD	intraTAD	1	0.264189	2.64758	2.88588	2.72285	2.451	2.89062	2.5767	2.72617	2.6277	3.55802	3.42292	2.90582
chr1	35934216	36821999	887783	intraTAD	interTAD3	intraTAD	intraTAD	intraTAD	intraTAD	intraTAD	intraTAD	intraTAD	intraTAD	intraTAD	intraTAD	1	2.83834	2.61308	2.73658	2.85533	2.74119	3.43019	2.72073	2.70241	2.6273	2.80921	2.52197	2.73322
chr1	38108664	42327551	4218887	intraTAD	interTAD3	intraTAD	intraTAD	intraTAD	interTAD3	intraTAD	intraTAD	interTAD3	intraTAD	interTAD3	interTAD3	1	2.28491	2.20417	2.38583	2.30968	2.02478	2.12612	2.36604	2.32892	2.20038	2.29311	2.20765	2.39057
chr1	38222736	45636176	7413440	intraTAD	interTAD3	intraTAD	intraTAD	intraTAD	interTAD3	intraTAD	intraTAD	interTAD3	intraTAD	interTAD3	interTAD3	1	1.81488	1.91538	1.83051	1.79675	1.77175	1.85872	1.86132	1.87009	1.94921	1.85436	1.89657	1.83408
chr1	39360746	40900817	1540071	intraTAD	interTAD3	intraTAD	intraTAD	intraTAD	intraTAD	intraTAD	intraTAD	intraTAD	intraTAD	intraTAD	intraTAD	1	0.249851	0.260554	0.210683	0.238681	0.264407	0.207792	0.241648	0.240967	0.254587	0.252559	0.260731	0.207252
chr1	40462414	44668040	4205626	intraTAD	interTAD1	intraTAD	intraTAD	intraTAD	intraTAD	intraTAD	intraTAD	intraTAD	intraTAD	intraTAD	intraTAD	1	2.35899	2.34925	2.40686	2.34119	2.35533	2.46356	2.484	2.38107	2.47921	2.35493	2.44661	2.41284
chr1	40693288	44514104	3820816	intraTAD	interTAD3	intraTAD	intraTAD	intraTAD	intraTAD	intraTAD	intraTAD	intraTAD	intraTAD	intraTAD	intraTAD	1	2.78886	2.34925	2.93875	2.7934	2.35533	3.02555	2.99201	2.38107	2.47921	2.35493	2.44661	2.95399
chr1	40834403	43123071	2288668	intraTAD	interTAD1	intraTAD	intraTAD	intraTAD	intraTAD	intraTAD	intraTAD	intraTAD	intraTAD	intraTAD	intraTAD	1	3.21379	2.588	2.6412	2.59301	2.31267	3.51274	3.48976	2.58661	2.69587	2.5691	2.68588	3.42711
chr1	40877935	42655836	1777901	intraTAD	interTAD3	intraTAD	intraTAD	intraTAD	intraTAD	intraTAD	intraTAD	intraTAD	intraTAD	intraTAD	intraTAD	1	3.65149	2.46562	4.12396	3.78478	2.45296	3.01315	4.05584	2.73836	2.47203	2.46829	2.62559	4.14813
chr1	42448631	44535607	2086976	intraTAD	interTAD3	intraTAD	intraTAD	intraTAD	intraTAD	intraTAD	intraTAD	intraTAD	intraTAD	intraTAD	intraTAD	1	2.91454	3.66749	4.16159	3.76003	3.79558	3.05184	3.05961	4.01535	3.09641	3.74298	3.74248	2.99554
chr1	42653384	43093829	440445	intraTAD	intraTAD	intraTAD	intraTAD	intraTAD	intraTAD	intraTAD	intraTAD	intraTAD	intraTAD	intraTAD	intraTAD	0	4.50967	6.75759	4.97424	5.25302	7.04173	4.69197	4.60438	7.89097	4.40752	6.96209	6.528	4.67989
chr1	42746696	42958651	211955	intraTAD	intraTAD	intraTAD	intraTAD	intraTAD	intraTAD	intraTAD	intraTAD	intraTAD	intraTAD	intraTAD	intraTAD	0	0	0	0	0	0	0	0	0	0	0	0	0
chr1	42871127	44247530	1376403	intraTAD	interTAD1	intraTAD	intraTAD	intraTAD	intraTAD	intraTAD	intraTAD	intraTAD	intraTAD	intraTAD	intraTAD	1	3.78508	3.66749	4.16159	3.76003	3.79558	3.05184	4.09727	4.01535	3.09641	3.74298	3.74248	4.20651
chr1	42925374	42959176	33802	intraTAD	intraTAD	intraTAD	intraTAD	intraTAD	intraTAD	intraTAD	intraTAD	intraTAD	intraTAD	intraTAD	intraTAD	0	8.1539	9.79437	9.44711	8.19513	9.05893	5.86472	8.90277	18.5346	5.78153	11.0092	8.97949	19.7041
chr1	42927020	43404570	477550	intraTAD	interTAD3	intraTAD	intraTAD	intraTAD	intraTAD	intraTAD	intraTAD	intraTAD	intraTAD	intraTAD	intraTAD	1	7.0213	5.05424	5.6613	5.21615	5.16668	3.65726	7.77861	5.44768	3.98609	5.23243	5.00436	5.72809
chr1	42927039	42958651	31612	intraTAD	intraTAD	intraTAD	intraTAD	intraTAD	intraTAD	intraTAD	intraTAD	intraTAD	intraTAD	intraTAD	intraTAD	0	8.1539	9.79437	9.44711	8.19513	9.05893	5.86472	8.90277	18.5346	5.78153	11.0092	8.97949	19.7041
chr1	42928911	42943341	14430	intraTAD	intraTAD	intraTAD	intraTAD	intraTAD	intraTAD	intraTAD	intraTAD	intraTAD	intraTAD	intraTAD	intraTAD	0	0	0	0	0	0	0	0	0	0	0	0	0
chr1	43389948	43450500	60552	intraTAD	intraTAD	intraTAD	intraTAD	intraTAD	intraTAD	intraTAD	intraTAD	intraTAD	intraTAD	intraTAD	intraTAD	0	10.77	8.95932	9.67511	10.3876	10.1599	12.0564	10.9637	11.1035	12.1042	11.007	9.06509	12.1213
chr1	44837685	51692184	6854499	interTAD3	interTAD3	interTAD3	interTAD3	intraTAD	intraTAD	intraTAD	interTAD3	intraTAD	intraTAD	interTAD3	intraTAD	1	2.07702	1.99945	2.19626	2.12674	2.0073	2.17939	1.83976	2.0616	1.90907	2.05402	2.04883	2.20371
chr1	45500299	45513382	13083	intraTAD	interTAD2	intraTAD	intraTAD	intraTAD	intraTAD	intraTAD	intraTAD	intraTAD	intraTAD	intraTAD	intraTAD	1	0	0	0	0	0	0	0	0	0	0	0	0
chr1	46806511	52039733	5233222	interTAD3	interTAD3	interTAD3	interTAD3	intraTAD	intraTAD	intraTAD	interTAD3	intraTAD	intraTAD	interTAD3	intraTAD	1	1.99364	1.95101	2.07014	2.03515	1.90586	2.35321	2.20532	1.96079	1.8818	1.96826	1.9837	2.07555
chr1	51263900	54698328	3434428	intraTAD	interTAD3	intraTAD	intraTAD	intraTAD	intraTAD	intraTAD	intraTAD	intraTAD	intraTAD	intraTAD	intraTAD	1	2.20014	2.25857	2.28056	2.17461	2.05248	2.30035	2.57769	2.33359	2.60875	2.2476	2.20191	2.29067
chr1	51476204	56222842	4746638	intraTAD	interTAD3	intraTAD	intraTAD	intraTAD	intraTAD	intraTAD	intraTAD	intraTAD	intraTAD	intraTAD	intraTAD	1	2.40212	2.40318	2.60818	2.42997	2.28982	2.64678	2.50855	2.60803	2.81343	2.37539	2.36125	2.62839
chr1	53738211	61439648	7701437	intraTAD	interTAD1	interTAD3	interTAD3	interTAD3	interTAD3	interTAD3	interTAD3	intraTAD	interTAD3	interTAD3	interTAD3	1	1.99958	1.78783	1.88104	1.8676	1.83383	1.89535	1.84948	1.87701	1.82989	1.82842	1.84175	1.88906
chr1	54207425	54756958	549533	intraTAD	intraTAD	intraTAD	intraTAD	intraTAD	intraTAD	intraTAD	intraTAD	intraTAD	intraTAD	intraTAD	intraTAD	0	0	0	0	0	0	0	0	0	0	0	0	0
chr1	54998932	55017172	18240	intraTAD	intraTAD	intraTAD	intraTAD	intraTAD	intraTAD	intraTAD	intraTAD	intraTAD	intraTAD	intraTAD	intraTAD	0	6.6506	6.22372	8.58364	7.612	5.93493	8.89905	7.86037	8.10616	7.93366	6.86665	5.79301	8.71068
chr1	54999176	55064863	65687	intraTAD	intraTAD	intraTAD	intraTAD	intraTAD	intraTAD	intraTAD	intraTAD	intraTAD	intraTAD	intraTAD	intraTAD	0	5.83996	5.69666	7.79353	6.65987	5.31999	8.09534	6.85808	7.40992	6.73403	6.15299	5.44366	7.97015
chr1	55325613	62940096	7614483	interTAD3	interTAD3	interTAD3	interTAD3	interTAD3	interTAD3	interTAD3	interTAD3	intraTAD	interTAD3	interTAD3	interTAD3	1	1.86562	1.82042	1.94464	1.90205	1.87025	1.95471	1.86263	1.90195	1.77243	1.84974	1.89674	1.95394
chr1	59871037	62029355	2158318	interTAD3	interTAD1	interTAD3	interTAD3	interTAD3	interTAD3	interTAD3	interTAD3	intraTAD	interTAD1	interTAD3	interTAD1	1	2.42432	2.30586	3.35397	3.06645	2.88577	3.36771	3.01746	2.47156	2.29783	2.86904	3.03081	3.38871
chr1	61086059	61155258	69199	intraTAD	intraTAD	intraTAD	intraTAD	intraTAD	intraTAD	intraTAD	intraTAD	intraTAD	intraTAD	intraTAD	intraTAD	0	0.219736	7.18826	8.77838	0.226214	6.44626	8.76832	7.61622	8.8059	7.41457	7.44128	7.01507	0.243496
chr1	61139193	61381803	242610	intraTAD	intraTAD	intraTAD	intraTAD	intraTAD	intraTAD	intraTAD	intraTAD	intraTAD	intraTAD	intraTAD	intraTAD	0	0	0	0	0	0	0	0	0	0	0	0	0
chr1	61277585	61426464	148879	intraTAD	intraTAD	intraTAD	intraTAD	intraTAD	intraTAD	intraTAD	intraTAD	intraTAD	intraTAD	intraTAD	intraTAD	0	0	0	0	0	0	0	0	0	0	0	0	0
chr1	61319929	66965273	5645344	interTAD3	interTAD3	interTAD3	interTAD3	interTAD3	interTAD3	interTAD3	interTAD3	interTAD3	interTAD3	interTAD3	interTAD3	1	0.180174	1.87877	1.97616	0.175331	1.8622	1.9823	1.92546	1.96207	1.9216	1.89451	1.87211	0.160384
chr1	61922649	66445757	4523108	interTAD3	interTAD3	interTAD3	interTAD3	interTAD3	interTAD3	interTAD3	interTAD3	interTAD3	interTAD3	interTAD3	interTAD3	1	2.36349	2.03611	2.20407	0.15755	2.02458	2.22005	2.1269	2.15126	2.12087	2.06528	2.04871	0.145901
chr1	61969126	71190497	9221371	interTAD3	interTAD1	interTAD3	interTAD3	interTAD3	interTAD3	interTAD3	interTAD3	interTAD3	interTAD3	interTAD3	interTAD3	1	1.67151	1.66083	1.64978	0.205541	1.51072	1.64533	1.57907	1.66073	1.58793	1.62927	1.63959	0.191362
chr1	64944524	67592003	2647479	interTAD1	interTAD3	interTAD3	interTAD1	interTAD1	interTAD3	interTAD1	interTAD3	interTAD1	interTAD3	interTAD3	interTAD1	1	2.91489	3.05508	3.33001	3.04658	2.35793	2.64766	2.51576	2.50367	2.51737	2.95492	2.96827	3.38702
chr1	65572326	65601683	29357	intraTAD	intraTAD	intraTAD	intraTAD	intraTAD	intraTAD	intraTAD	intraTAD	intraTAD	intraTAD	intraTAD	intraTAD	0	0.210871	7.98819	0.276063	0.236733	0.187812	13.6775	0.218149	9.4926	0.321322	9.72116	6.20103	0.409792
chr1	67239703	71924806	4685103	intraTAD	interTAD3	intraTAD	intraTAD	intraTAD	intraTAD	intraTAD	intraTAD	intraTAD	intraTAD	intraTAD	intraTAD	1	2.08159	1.99351	2.10933	2.11875	1.96621	2.07457	2.01217	0	1.9646	2.01802	2.08005	2.11143
chr1	68438186	68484090	45904	intraTAD	intraTAD	intraTAD	intraTAD	intraTAD	intraTAD	intraTAD	intraTAD	intraTAD	intraTAD	intraTAD	intraTAD	0	3.16661	8.37011	6.32903	3.37038	5.79987	7.02233	3.9345	4.64309	6.38815	5.13606	5.46826	6.5401
chr1	70944895	77665473	6720578	intraTAD	interTAD3	intraTAD	interTAD3	interTAD3	intraTAD	intraTAD	interTAD3	intraTAD	interTAD3	interTAD3	interTAD3	1	0.156964	1.84368	0.141404	0.152025	0.186641	0.142127	2.11207	1.85505	2.03955	0.175574	1.7888	2.20072
chr1	71637758	76721289	5083531	intraTAD	interTAD3	intraTAD	intraTAD	intraTAD	intraTAD	intraTAD	intraTAD	intraTAD	intraTAD	intraTAD	intraTAD	1	2.06837	2.03996	2.18277	2.09044	1.97771	2.18085	2.09112	2.0477	1.92186	2.02134	2.11302	2.19619
chr1	75183111	77304359	2121248	intraTAD	interTAD3	intraTAD	interTAD3	interTAD3	intraTAD	intraTAD	interTAD1	intraTAD	interTAD3	interTAD3	interTAD3	1	2.72585	2.38589	2.93996	2.74941	2.2985	2.99144	2.88338	2.78632	2.91328	0.143487	2.39845	2.99237
chr1	75541434	76074884	533450	intraTAD	interTAD3	intraTAD	intraTAD	intraTAD	intraTAD	intraTAD	intraTAD	intraTAD	intraTAD	intraTAD	intraTAD	1	2.91695	2.69427	2.78452	2.88852	2.81176	2.7338	2.96919	2.68976	2.72227	0.113316	3.19107	2.81313
chr1	75724767	75762783	38016	intraTAD	intraTAD	intraTAD	intraTAD	intraTAD	intraTAD	intraTAD	intraTAD	intraTAD	intraTAD	intraTAD	intraTAD	0	6.35662	6.84112	9.47013	7.37743	6.47848	8.97517	6.9186	8.03886	4.85876	0.212637	6.15793	9.9004
chr1	75724777	75750556	25779	intraTAD	intraTAD	intraTAD	intraTAD	intraTAD	intraTAD	intraTAD	intraTAD	intraTAD	intraTAD	intraTAD	intraTAD	0	6.35662	6.84112	9.47013	7.37743	6.47848	8.97517	6.9186	8.03886	4.85876	0.212637	6.15793	9.9004
chr1	75724777	75762773	37996	intraTAD	intraTAD	intraTAD	intraTAD	intraTAD	intraTAD	intraTAD	intraTAD	intraTAD	intraTAD	intraTAD	intraTAD	0	6.35662	6.84112	9.47013	7.37743	6.47848	8.97517	6.9186	8.03886	4.85876	0.212637	6.15793	9.9004
chr1	80338816	89024701	8685885	interTAD3	interTAD3	intraTAD	interTAD3	interTAD3	interTAD3	interTAD3	interTAD3	interTAD3	intraTAD	interTAD3	intraTAD	1	1.81608	1.70972	1.93909	1.85371	1.76412	1.9458	1.83817	1.71611	1.77853	1.6504	1.71803	1.95081
chr1	85104019	85119891	15872	intraTAD	intraTAD	intraTAD	intraTAD	intraTAD	intraTAD	intraTAD	intraTAD	intraTAD	intraTAD	intraTAD	intraTAD	0	0	0	0	0	0	0	0	0	0	0	0	0
chr1	91940340	93552640	1612300	intraTAD	interTAD3	intraTAD	intraTAD	intraTAD	intraTAD	intraTAD	intraTAD	intraTAD	intraTAD	intraTAD	intraTAD	1	3.5691	3.64346	4.18728	3.66816	3.25051	4.27671	3.76532	4.27104	4.31582	3.73171	3.51534	4.25365
chr1	92490928	93507291	1016363	intraTAD	interTAD3	intraTAD	intraTAD	intraTAD	intraTAD	intraTAD	intraTAD	intraTAD	intraTAD	intraTAD	intraTAD	1	4.68087	4.685	5.7734	4.82394	4.26121	5.92835	3.27603	3.72348	6.00345	4.8151	4.5218	5.87256
chr1	93937186	94040126	102940	intraTAD	interTAD1	intraTAD	intraTAD	intraTAD	intraTAD	intraTAD	intraTAD	intraTAD	intraTAD	intraTAD	intraTAD	1	4.90766	4.70024	5.75284	5.19199	4.74327	5.91321	5.09943	6.13044	5.67015	4.75437	4.79478	5.87963
chr1	93993236	95072898	1079662	intraTAD	interTAD1	intraTAD	intraTAD	intraTAD	intraTAD	intraTAD	intraTAD	intraTAD	interTAD3	intraTAD	intraTAD	1	3.28112	3.28515	4.01454	3.46303	3.2817	4.16275	3.68591	3.82791	3.56662	3.24908	3.42399	4.07306
chr1	96554405	97919058	1364653	interTAD3	interTAD3	intraTAD	interTAD3	interTAD3	interTAD3	interTAD1	interTAD3	interTAD3	interTAD3	interTAD3	interTAD3	1	0.120856	2.78885	0.0940236	0.115605	3.21622	3.40559	0	3.13074	0.118423	2.84413	3.34803	2.76045
chr1	97193247	97593218	399971	intraTAD	intraTAD	intraTAD	intraTAD	intraTAD	intraTAD	intraTAD	intraTAD	intraTAD	intraTAD	intraTAD	intraTAD	0	0.129933	0.135321	0.106231	0.126542	0.151477	0.0915833	0.101145	4.70612	0.146594	5.40055	4.89251	0.105714
chr1	97272391	103779124	6506733	intraTAD	interTAD3	intraTAD	intraTAD	intraTAD	intraTAD	intraTAD	intraTAD	intraTAD	intraTAD	intraTAD	intraTAD	1	0.130712	0.141479	0.111316	0.123728	0.141285	0.110832	0.124744	1.91462	0.162134	1.86423	2.19932	0.109172
chr1	97291874	97332505	40631	intraTAD	intraTAD	intraTAD	intraTAD	intraTAD	intraTAD	intraTAD	intraTAD	intraTAD	intraTAD	intraTAD	intraTAD	0	0.190969	0.161785	0.229091	0.210797	0.175164	0.140621	0.167736	6.3791	0.228705	6.21943	6.06092	0.329889
chr1	99836956	99853545	16589	interTAD2	intraTAD	interTAD2	interTAD2	interTAD2	interTAD2	interTAD2	interTAD2	interTAD2	interTAD2	interTAD2	interTAD2	1	7.17419	8.65657	0	7.78125	5.35022	6.79419	8.7218	6.45304	5.99596	8.57779	0	7.1817
chr1	99970526	100015430	44904	intraTAD	intraTAD	intraTAD	intraTAD	intraTAD	intraTAD	intraTAD	intraTAD	intraTAD	intraTAD	intraTAD	intraTAD	0	7.80454	9.37066	9.96764	8.40253	5.82631	7.0229	9.2353	6.90067	6.65526	9.50285	8.94474	9.34276
chr1	100214806	100230924	16118	intraTAD	intraTAD	intraTAD	intraTAD	intraTAD	intraTAD	intraTAD	intraTAD	intraTAD	intraTAD	intraTAD	intraTAD	0	0	0	0	0	0	0	0	0	0	0	0	0
chr1	102914703	103082972	168269	intraTAD	intraTAD	intraTAD	intraTAD	intraTAD	intraTAD	intraTAD	intraTAD	intraTAD	intraTAD	intraTAD	intraTAD	0	5.21419	5.99877	5.85135	5.35642	4.43117	5.97269	5.36476	5.93679	5.46137	4.51946	6.41966	6.00868
chr1	102915923	102966355	50432	intraTAD	intraTAD	intraTAD	intraTAD	intraTAD	intraTAD	intraTAD	intraTAD	intraTAD	intraTAD	intraTAD	intraTAD	0	0	0	0	0	0	0	0	0	0	0	0	0
chr1	103067147	103589563	522416	intraTAD	intraTAD	intraTAD	intraTAD	intraTAD	intraTAD	intraTAD	intraTAD	intraTAD	intraTAD	intraTAD	intraTAD	0	0	0	0	0	0	0	0	0	0	0	0	0
chr1	103175203	111410059	8234856	intraTAD	interTAD3	intraTAD	intraTAD	intraTAD	intraTAD	intraTAD	intraTAD	intraTAD	intraTAD	intraTAD	intraTAD	1	1.71521	1.81168	1.75953	1.73099	1.6687	1.74893	1.71054	0.118014	1.65742	1.70444	1.83283	1.76579
chr1	103191698	111908637	8716939	intraTAD	interTAD3	intraTAD	intraTAD	intraTAD	intraTAD	intraTAD	intraTAD	intraTAD	intraTAD	intraTAD	intraTAD	1	1.71521	1.7011	1.75953	1.73099	1.6687	1.74893	1.71054	0.128757	1.65742	1.70444	1.73563	1.76579
chr1	103621231	103779124	157893	intraTAD	interTAD1	intraTAD	intraTAD	intraTAD	intraTAD	intraTAD	intraTAD	intraTAD	intraTAD	intraTAD	intraTAD	1	0	0	0	0	0	0	0	0	0	0	0	0
chr1	105468291	112190626	6722335	intraTAD	interTAD3	intraTAD	intraTAD	intraTAD	intraTAD	intraTAD	intraTAD	intraTAD	intraTAD	intraTAD	intraTAD	1	1.86988	1.88377	1.97326	1.86462	1.7905	1.97986	1.87398	1.93037	1.75533	1.87815	1.83216	1.99053
chr1	106074586	110144290	4069704	intraTAD	interTAD1	intraTAD	intraTAD	intraTAD	intraTAD	intraTAD	intraTAD	intraTAD	intraTAD	intraTAD	intraTAD	1	2.19022	2.27611	2.39342	0.0960807	0.111203	2.39889	2.23754	0.0968729	1.84522	2.23675	2.13682	2.4181
chr1	107236469	110656583	3420114	intraTAD	interTAD3	intraTAD	intraTAD	intraTAD	intraTAD	intraTAD	intraTAD	intraTAD	intraTAD	intraTAD	intraTAD	1	2.42365	2.16039	3.42585	2.4296	0.126817	1.85503	2.47147	3.32993	2.6674	2.25059	1.90175	3.47285
chr1	109048898	109079629	30731	intraTAD	intraTAD	intraTAD	intraTAD	intraTAD	intraTAD	intraTAD	intraTAD	intraTAD	intraTAD	intraTAD	intraTAD	0	7.49985	7.78657	18.0885	8.07751	6.83814	0.0614009	0.0735896	9.16106	8.97427	7.12004	7.52986	7.17534
chr1	109756629	118650204	8893575	intraTAD	interTAD3	intraTAD	intraTAD	intraTAD	intraTAD	intraTAD	intraTAD	intraTAD	intraTAD	intraTAD	intraTAD	1	1.69369	1.66056	1.87177	1.70433	1.64308	1.8822	1.81652	1.69208	1.65791	1.81409	1.66796	1.88422
chr1	110451556	111817824	1366268	intraTAD	interTAD1	intraTAD	intraTAD	intraTAD	intraTAD	intraTAD	intraTAD	intraTAD	intraTAD	intraTAD	intraTAD	1	3.26914	4.74669	3.52481	3.33096	3.22881	2.70732	3.33809	3.44646	3.1976	3.29159	4.22503	3.54943
chr1	110593872	110604802	10930	intraTAD	intraTAD	intraTAD	intraTAD	intraTAD	intraTAD	intraTAD	intraTAD	intraTAD	intraTAD	intraTAD	intraTAD	0	9.8586	12.3283	14.478	10.8508	10.0932	6.11153	12.5521	12.7605	10.0521	10.9744	5.99355	17.1285
chr1	113094338	113110562	16224	intraTAD	intraTAD	intraTAD	intraTAD	intraTAD	intraTAD	intraTAD	intraTAD	intraTAD	intraTAD	intraTAD	intraTAD	0	8.56728	9.02145	9.22648	9.31467	7.67789	11.0477	10.5139	8.41985	7.61819	7.80783	7.3813	9.16024
chr1	113481838	115646514	2164676	intraTAD	interTAD3	intraTAD	intraTAD	intraTAD	intraTAD	intraTAD	intraTAD	intraTAD	intraTAD	intraTAD	intraTAD	1	2.72358	2.62651	2.94348	2.82181	2.73493	2.96929	2.90389	2.72358	2.68249	2.38561	2.75276	2.97458
chr1	113964878	119951609	5986731	intraTAD	interTAD3	intraTAD	intraTAD	intraTAD	intraTAD	intraTAD	intraTAD	intraTAD	intraTAD	intraTAD	intraTAD	1	1.69295	1.6064	1.76883	1.74597	1.66171	1.77652	1.69984	1.63426	1.63432	1.67189	1.26861	1.7955
chr1	116059620	120130051	4070431	intraTAD	interTAD3	intraTAD	intraTAD	intraTAD	intraTAD	intraTAD	intraTAD	intraTAD	intraTAD	intraTAD	intraTAD	1	1.8588	0.102763	1.94035	1.90733	0.103446	1.94425	1.83866	1.77046	1.81767	2.02656	1.33988	1.96512
chr1	116679121	119290029	2610908	intraTAD	interTAD3	intraTAD	intraTAD	intraTAD	intraTAD	intraTAD	intraTAD	intraTAD	intraTAD	intraTAD	intraTAD	1	3.00904	0.097922	3.49307	3.2506	2.94976	3.5488	3.10649	3.05095	2.93632	2.97781	3.18493	3.58757
chr1	119049232	119085332	36100	intraTAD	intraTAD	intraTAD	intraTAD	intraTAD	intraTAD	intraTAD	intraTAD	intraTAD	intraTAD	intraTAD	intraTAD	0	0	0	0	0	0	0	0	0	0	0	0	0
chr1	143515073	149076087	5561014	intraTAD	interTAD3	intraTAD	intraTAD	intraTAD	intraTAD	intraTAD	intraTAD	intraTAD	intraTAD	intraTAD	intraTAD	1	1.95142	1.70582	2.04015	1.71831	1.72477	1.81366	1.77893	0.117204	1.75199	2.0086	2.01791	2.03699
chr1	143515073	149076087	5561014	intraTAD	interTAD3	intraTAD	intraTAD	intraTAD	intraTAD	intraTAD	intraTAD	intraTAD	intraTAD	intraTAD	intraTAD	1	1.95142	1.70582	2.04015	1.71831	1.72477	1.81366	1.77893	0.117204	1.75199	2.0086	2.01791	2.03699
chr1	143515073	149563337	6048264	intraTAD	interTAD3	intraTAD	intraTAD	intraTAD	intraTAD	intraTAD	intraTAD	intraTAD	intraTAD	intraTAD	intraTAD	1	1.79347	1.61242	2.04015	1.63497	1.62161	1.81366	1.66729	0.135271	1.75199	1.82336	1.8144	2.03699
chr1	143965075	149471555	5506480	intraTAD	interTAD1	intraTAD	intraTAD	intraTAD	intraTAD	intraTAD	intraTAD	intraTAD	intraTAD	intraTAD	intraTAD	1	1.95142	1.70582	2.04015	1.71831	1.72477	1.81366	1.77893	0.117204	1.75199	2.0086	2.01791	2.03699
chr1	144536525	148549211	4012686	intraTAD	interTAD3	intraTAD	intraTAD	intraTAD	intraTAD	intraTAD	intraTAD	intraTAD	intraTAD	intraTAD	intraTAD	1	1.84129	1.61793	1.83571	1.64242	1.94299	1.67863	1.70686	0.111729	1.65409	1.86706	1.8381	1.8393
chr1	144536525	148549211	4012686	intraTAD	interTAD3	intraTAD	intraTAD	intraTAD	intraTAD	intraTAD	intraTAD	intraTAD	intraTAD	intraTAD	intraTAD	1	1.84129	1.61793	1.83571	1.64242	1.94299	1.67863	1.70686	0.111729	1.65409	1.86706	1.8381	1.8393
chr1	144572469	149076087	4503618	intraTAD	interTAD3	intraTAD	intraTAD	intraTAD	intraTAD	intraTAD	intraTAD	intraTAD	intraTAD	intraTAD	intraTAD	1	1.79037	1.59278	1.87746	1.59885	2.01571	1.70662	1.65901	0.115037	1.62978	1.84251	1.84486	1.87998
chr1	144572469	149076087	4503618	intraTAD	interTAD3	intraTAD	intraTAD	intraTAD	intraTAD	intraTAD	intraTAD	intraTAD	intraTAD	intraTAD	intraTAD	1	1.79037	1.59278	1.87746	1.59885	2.01571	1.70662	1.65901	0.115037	1.62978	1.84251	1.84486	1.87998
chr1	144572469	149076087	4503618	intraTAD	interTAD3	intraTAD	intraTAD	intraTAD	intraTAD	intraTAD	intraTAD	intraTAD	intraTAD	intraTAD	intraTAD	1	1.79037	1.59278	1.87746	1.59885	2.01571	1.70662	1.65901	0.115037	1.62978	1.84251	1.84486	1.87998
chr1	145215696	148492647	3276951	intraTAD	interTAD3	intraTAD	intraTAD	intraTAD	intraTAD	intraTAD	intraTAD	intraTAD	intraTAD	intraTAD	intraTAD	1	1.77333	1.58546	1.75493	1.62873	0.0703999	2.91605	1.67082	0.114454	2.0834	1.81439	1.77676	2.26444
chr1	145215696	148534530	3318834	intraTAD	interTAD3	intraTAD	intraTAD	intraTAD	intraTAD	intraTAD	intraTAD	intraTAD	intraTAD	intraTAD	intraTAD	1	1.79058	1.58546	1.75493	1.62873	0.0703999	2.28225	1.67082	0.114454	2.0834	1.81439	1.77676	2.26444
chr1	145215696	149076087	3860391	intraTAD	interTAD3	intraTAD	intraTAD	intraTAD	intraTAD	intraTAD	intraTAD	intraTAD	intraTAD	intraTAD	intraTAD	1	1.70528	1.53883	1.77411	1.5549	0.0633549	2.53106	1.61381	0.116998	2.2465	1.75493	1.75498	2.491
chr1	145215696	149076087	3860391	intraTAD	interTAD3	intraTAD	intraTAD	intraTAD	intraTAD	intraTAD	intraTAD	intraTAD	intraTAD	intraTAD	intraTAD	1	1.70528	1.53883	1.77411	1.5549	0.0633549	2.53106	1.61381	0.116998	2.2465	1.75493	1.75498	2.491
chr1	145215696	149076087	3860391	intraTAD	interTAD3	intraTAD	intraTAD	intraTAD	intraTAD	intraTAD	intraTAD	intraTAD	intraTAD	intraTAD	intraTAD	1	1.70528	1.53883	1.77411	1.5549	0.0633549	2.53106	1.61381	0.116998	2.2465	1.75493	1.75498	2.491
chr1	145215696	149078153	3862457	intraTAD	interTAD3	intraTAD	intraTAD	intraTAD	intraTAD	intraTAD	intraTAD	intraTAD	intraTAD	intraTAD	intraTAD	1	1.70528	1.53883	1.77411	1.5549	0.0633549	2.53106	1.61381	0.116998	2.2465	1.75493	1.75498	2.491
chr1	145232829	148587578	3354749	intraTAD	interTAD3	intraTAD	intraTAD	intraTAD	intraTAD	intraTAD	intraTAD	intraTAD	intraTAD	intraTAD	intraTAD	1	1.79058	1.58546	1.75493	1.62873	0.0703999	2.28225	1.67082	0.114454	2.0834	1.81439	1.77676	2.26444
chr1	145335790	146133507	797717	intraTAD	intraTAD	intraTAD	intraTAD	intraTAD	intraTAD	intraTAD	intraTAD	intraTAD	intraTAD	intraTAD	intraTAD	0	1.62699	1.45577	1.91561	1.51883	0.0432481	4.55386	1.66374	3.58197	3.16412	1.71473	1.66686	4.41056
chr1	145335790	146944906	1609116	intraTAD	interTAD3	intraTAD	intraTAD	intraTAD	intraTAD	intraTAD	intraTAD	intraTAD	intraTAD	intraTAD	intraTAD	1	1.79329	1.62141	1.83558	1.62571	0.0581024	2.78921	1.73794	2.42641	1.89491	1.84767	1.84192	2.72969
chr1	145338381	148599763	3261382	intraTAD	interTAD3	intraTAD	intraTAD	intraTAD	intraTAD	intraTAD	intraTAD	intraTAD	intraTAD	intraTAD	intraTAD	1	1.79058	1.58546	1.75493	1.62873	0.0703999	2.28225	1.67082	2.75095	2.0834	1.81439	1.77676	2.26444
chr1	145386562	148492647	3106085	intraTAD	interTAD3	intraTAD	intraTAD	intraTAD	intraTAD	intraTAD	intraTAD	intraTAD	intraTAD	intraTAD	intraTAD	1	1.77333	1.58546	1.75493	1.62873	0.0703999	2.91605	1.67082	2.75095	2.0834	1.81439	1.77676	2.26444
chr1	145430979	148249598	2818619	intraTAD	interTAD3	intraTAD	intraTAD	intraTAD	intraTAD	intraTAD	intraTAD	intraTAD	intraTAD	intraTAD	intraTAD	1	1.77333	1.58546	1.75493	1.60829	0.0583756	2.91605	1.67082	2.75095	2.53344	1.81361	1.79967	2.26444
chr1	145430979	148342369	2911390	intraTAD	interTAD3	intraTAD	intraTAD	intraTAD	intraTAD	intraTAD	intraTAD	intraTAD	intraTAD	intraTAD	intraTAD	1	1.77333	1.58546	1.75493	1.62873	0.0583756	2.91605	1.67082	2.75095	2.53344	1.81439	1.79967	2.26444
chr1	145430979	148347166	2916187	intraTAD	interTAD3	intraTAD	intraTAD	intraTAD	intraTAD	intraTAD	intraTAD	intraTAD	intraTAD	intraTAD	intraTAD	1	1.77333	1.58546	1.75493	1.62873	0.0583756	2.91605	1.67082	2.75095	2.53344	1.81439	1.79967	2.26444
chr1	145430979	148347687	2916708	intraTAD	interTAD3	intraTAD	intraTAD	intraTAD	intraTAD	intraTAD	intraTAD	intraTAD	intraTAD	intraTAD	intraTAD	1	1.77333	1.58546	1.75493	1.62873	0.0583756	2.91605	1.67082	2.75095	2.53344	1.81439	1.79967	2.26444
chr1	145430979	148352079	2921100	intraTAD	interTAD3	intraTAD	intraTAD	intraTAD	intraTAD	intraTAD	intraTAD	intraTAD	intraTAD	intraTAD	intraTAD	1	1.77333	1.58546	1.75493	1.62873	0.0583756	2.91605	1.67082	2.75095	2.53344	1.81439	1.79967	2.26444
chr1	145430979	148352079	2921100	intraTAD	interTAD3	intraTAD	intraTAD	intraTAD	intraTAD	intraTAD	intraTAD	intraTAD	intraTAD	intraTAD	intraTAD	1	1.77333	1.58546	1.75493	1.62873	0.0583756	2.91605	1.67082	2.75095	2.53344	1.81439	1.79967	2.26444
chr1	145430979	148352079	2921100	intraTAD	interTAD3	intraTAD	intraTAD	intraTAD	intraTAD	intraTAD	intraTAD	intraTAD	intraTAD	intraTAD	intraTAD	1	1.77333	1.58546	1.75493	1.62873	0.0583756	2.91605	1.67082	2.75095	2.53344	1.81439	1.79967	2.26444
chr1	145430979	148353420	2922441	intraTAD	interTAD3	intraTAD	intraTAD	intraTAD	intraTAD	intraTAD	intraTAD	intraTAD	intraTAD	intraTAD	intraTAD	1	1.77333	1.58546	1.75493	1.62873	0.0583756	2.91605	1.67082	2.75095	2.53344	1.81439	1.79967	2.26444
chr1	145430979	148353550	2922571	intraTAD	interTAD3	intraTAD	intraTAD	intraTAD	intraTAD	intraTAD	intraTAD	intraTAD	intraTAD	intraTAD	intraTAD	1	1.77333	1.58546	1.75493	1.62873	0.0583756	2.91605	1.67082	2.75095	2.53344	1.81439	1.79967	2.26444
chr1	145430979	148354530	2923551	intraTAD	interTAD3	intraTAD	intraTAD	intraTAD	intraTAD	intraTAD	intraTAD	intraTAD	intraTAD	intraTAD	intraTAD	1	1.77333	1.58546	1.75493	1.62873	0.0583756	2.91605	1.67082	2.75095	2.53344	1.81439	1.79967	2.26444
chr1	145430979	148354530	2923551	intraTAD	interTAD3	intraTAD	intraTAD	intraTAD	intraTAD	intraTAD	intraTAD	intraTAD	intraTAD	intraTAD	intraTAD	1	1.77333	1.58546	1.75493	1.62873	0.0583756	2.91605	1.67082	2.75095	2.53344	1.81439	1.79967	2.26444
chr1	145430979	148354661	2923682	intraTAD	interTAD3	intraTAD	intraTAD	intraTAD	intraTAD	intraTAD	intraTAD	intraTAD	intraTAD	intraTAD	intraTAD	1	1.77333	1.58546	1.75493	1.62873	0.0583756	2.91605	1.67082	2.75095	2.53344	1.81439	1.79967	2.26444
chr1	145430979	148356382	2925403	intraTAD	interTAD3	intraTAD	intraTAD	intraTAD	intraTAD	intraTAD	intraTAD	intraTAD	intraTAD	intraTAD	intraTAD	1	1.77333	1.58546	1.75493	1.62873	0.0583756	2.91605	1.67082	2.75095	2.53344	1.81439	1.79967	2.26444
chr1	145430979	148357085	2926106	intraTAD	interTAD3	intraTAD	intraTAD	intraTAD	intraTAD	intraTAD	intraTAD	intraTAD	intraTAD	intraTAD	intraTAD	1	1.77333	1.58546	1.75493	1.62873	0.0583756	2.91605	1.67082	2.75095	2.53344	1.81439	1.79967	2.26444
chr1	145430979	148358246	2927267	intraTAD	interTAD3	intraTAD	intraTAD	intraTAD	intraTAD	intraTAD	intraTAD	intraTAD	intraTAD	intraTAD	intraTAD	1	1.77333	1.58546	1.75493	1.62873	0.0583756	2.91605	1.67082	2.75095	2.53344	1.81439	1.79967	2.26444
chr1	145430979	148358774	2927795	intraTAD	interTAD3	intraTAD	intraTAD	intraTAD	intraTAD	intraTAD	intraTAD	intraTAD	intraTAD	intraTAD	intraTAD	1	1.77333	1.58546	1.75493	1.62873	0.0583756	2.91605	1.67082	2.75095	2.53344	1.81439	1.79967	2.26444
chr1	145430979	148359881	2928902	intraTAD	interTAD3	intraTAD	intraTAD	intraTAD	intraTAD	intraTAD	intraTAD	intraTAD	intraTAD	intraTAD	intraTAD	1	1.77333	1.58546	1.75493	1.62873	0.0583756	2.91605	1.67082	2.75095	2.53344	1.81439	1.79967	2.26444
chr1	145430979	148371305	2940326	intraTAD	interTAD3	intraTAD	intraTAD	intraTAD	intraTAD	intraTAD	intraTAD	intraTAD	intraTAD	intraTAD	intraTAD	1	1.77333	1.58546	1.75493	1.62873	0.0583756	2.91605	1.67082	2.75095	2.53344	1.81439	1.79967	2.26444
chr1	145430979	148371305	2940326	intraTAD	interTAD3	intraTAD	intraTAD	intraTAD	intraTAD	intraTAD	intraTAD	intraTAD	intraTAD	intraTAD	intraTAD	1	1.77333	1.58546	1.75493	1.62873	0.0583756	2.91605	1.67082	2.75095	2.53344	1.81439	1.79967	2.26444
chr1	145430979	148395581	2964602	intraTAD	interTAD3	intraTAD	intraTAD	intraTAD	intraTAD	intraTAD	intraTAD	intraTAD	intraTAD	intraTAD	intraTAD	1	1.77333	1.58546	1.75493	1.62873	0.0583756	2.91605	1.67082	2.75095	2.53344	1.81439	1.79967	2.26444
chr1	145430979	148395640	2964661	intraTAD	interTAD3	intraTAD	intraTAD	intraTAD	intraTAD	intraTAD	intraTAD	intraTAD	intraTAD	intraTAD	intraTAD	1	1.77333	1.58546	1.75493	1.62873	0.0583756	2.91605	1.67082	2.75095	2.53344	1.81439	1.79967	2.26444
chr1	145430979	148400100	2969121	intraTAD	interTAD3	intraTAD	intraTAD	intraTAD	intraTAD	intraTAD	intraTAD	intraTAD	intraTAD	intraTAD	intraTAD	1	1.77333	1.58546	1.75493	1.62873	0.0703999	2.91605	1.67082	2.75095	2.0834	1.81439	1.77676	2.26444
chr1	145430979	148400100	2969121	intraTAD	interTAD3	intraTAD	intraTAD	intraTAD	intraTAD	intraTAD	intraTAD	intraTAD	intraTAD	intraTAD	intraTAD	1	1.77333	1.58546	1.75493	1.62873	0.0703999	2.91605	1.67082	2.75095	2.0834	1.81439	1.77676	2.26444
chr1	145430979	148405009	2974030	intraTAD	interTAD3	intraTAD	intraTAD	intraTAD	intraTAD	intraTAD	intraTAD	intraTAD	intraTAD	intraTAD	intraTAD	1	1.77333	1.58546	1.75493	1.62873	0.0703999	2.91605	1.67082	2.75095	2.0834	1.81439	1.77676	2.26444
chr1	145430979	148405053	2974074	intraTAD	interTAD3	intraTAD	intraTAD	intraTAD	intraTAD	intraTAD	intraTAD	intraTAD	intraTAD	intraTAD	intraTAD	1	1.77333	1.58546	1.75493	1.62873	0.0703999	2.91605	1.67082	2.75095	2.0834	1.81439	1.77676	2.26444
chr1	145430979	148428808	2997829	intraTAD	interTAD3	intraTAD	intraTAD	intraTAD	intraTAD	intraTAD	intraTAD	intraTAD	intraTAD	intraTAD	intraTAD	1	1.77333	1.58546	1.75493	1.62873	0.0703999	2.91605	1.67082	2.75095	2.0834	1.81439	1.77676	2.26444
chr1	145430979	148434879	3003900	intraTAD	interTAD3	intraTAD	intraTAD	intraTAD	intraTAD	intraTAD	intraTAD	intraTAD	intraTAD	intraTAD	intraTAD	1	1.77333	1.58546	1.75493	1.62873	0.0703999	2.91605	1.67082	2.75095	2.0834	1.81439	1.77676	2.26444
chr1	145430979	148454226	3023247	intraTAD	interTAD3	intraTAD	intraTAD	intraTAD	intraTAD	intraTAD	intraTAD	intraTAD	intraTAD	intraTAD	intraTAD	1	1.77333	1.58546	1.75493	1.62873	0.0703999	2.91605	1.67082	2.75095	2.0834	1.81439	1.77676	2.26444
chr1	145430979	148457202	3026223	intraTAD	interTAD3	intraTAD	intraTAD	intraTAD	intraTAD	intraTAD	intraTAD	intraTAD	intraTAD	intraTAD	intraTAD	1	1.77333	1.58546	1.75493	1.62873	0.0703999	2.91605	1.67082	2.75095	2.0834	1.81439	1.77676	2.26444
chr1	145430994	148257619	2826625	intraTAD	interTAD3	intraTAD	intraTAD	intraTAD	intraTAD	intraTAD	intraTAD	intraTAD	intraTAD	intraTAD	intraTAD	1	1.77333	1.58546	1.75493	1.60829	0.0583756	2.91605	1.67082	2.75095	2.53344	1.81361	1.79967	2.26444
chr1	145430994	148427734	2996740	intraTAD	interTAD3	intraTAD	intraTAD	intraTAD	intraTAD	intraTAD	intraTAD	intraTAD	intraTAD	intraTAD	intraTAD	1	1.77333	1.58546	1.75493	1.62873	0.0703999	2.91605	1.67082	2.75095	2.0834	1.81439	1.77676	2.26444
chr1	145439579	148359881	2920302	intraTAD	interTAD3	intraTAD	intraTAD	intraTAD	intraTAD	intraTAD	intraTAD	intraTAD	intraTAD	intraTAD	intraTAD	1	1.77333	1.58546	1.75493	1.62873	0.0583756	2.91605	1.67082	2.75095	2.53344	1.81439	1.79967	2.26444
chr1	145580668	149095000	3514332	intraTAD	interTAD3	intraTAD	intraTAD	intraTAD	intraTAD	intraTAD	intraTAD	intraTAD	intraTAD	intraTAD	intraTAD	1	1.70528	1.53883	1.77411	1.5549	0.0633549	2.53106	1.61381	2.40229	2.2465	1.75493	1.75498	2.491
chr1	145601944	146041785	439841	intraTAD	intraTAD	intraTAD	intraTAD	intraTAD	intraTAD	intraTAD	intraTAD	intraTAD	intraTAD	intraTAD	intraTAD	0	1.80585	1.90378	2.26032	0	0.04892	5.79424	1.9806	5.78746	5.22224	0	0	5.64062
chr1	145601944	146048346	446402	intraTAD	intraTAD	intraTAD	intraTAD	intraTAD	intraTAD	intraTAD	intraTAD	intraTAD	intraTAD	intraTAD	intraTAD	0	1.80585	1.90378	2.26032	0	0.04892	5.79424	1.9806	5.78746	5.22224	0	0	5.64062
chr1	145601944	146049618	447674	intraTAD	intraTAD	intraTAD	intraTAD	intraTAD	intraTAD	intraTAD	intraTAD	intraTAD	intraTAD	intraTAD	intraTAD	0	1.80585	1.90378	2.26032	0	0.04892	5.79424	1.9806	5.78746	5.22224	0	0	5.64062
chr1	145601944	148889374	3287430	intraTAD	interTAD3	intraTAD	intraTAD	intraTAD	intraTAD	intraTAD	intraTAD	intraTAD	intraTAD	intraTAD	intraTAD	1	1.79058	1.58546	1.75493	1.62873	0.0703999	2.28225	1.63696	2.19582	2.0834	1.81439	1.77676	2.26444
chr1	145601945	146018957	417012	intraTAD	intraTAD	intraTAD	intraTAD	intraTAD	intraTAD	intraTAD	intraTAD	intraTAD	intraTAD	intraTAD	intraTAD	0	1.80585	1.90378	2.26032	0	0.04892	5.79424	1.9806	5.78746	5.22224	0	0	5.64062
chr1	145601945	146019823	417878	intraTAD	intraTAD	intraTAD	intraTAD	intraTAD	intraTAD	intraTAD	intraTAD	intraTAD	intraTAD	intraTAD	intraTAD	0	1.80585	1.90378	2.26032	0	0.04892	5.79424	1.9806	5.78746	5.22224	0	0	5.64062
chr1	145601945	146046631	444686	intraTAD	intraTAD	intraTAD	intraTAD	intraTAD	intraTAD	intraTAD	intraTAD	intraTAD	intraTAD	intraTAD	intraTAD	0	1.80585	1.90378	2.26032	0	0.04892	5.79424	1.9806	5.78746	5.22224	0	0	5.64062
chr1	145601945	146046645	444700	intraTAD	intraTAD	intraTAD	intraTAD	intraTAD	intraTAD	intraTAD	intraTAD	intraTAD	intraTAD	intraTAD	intraTAD	0	1.80585	1.90378	2.26032	0	0.04892	5.79424	1.9806	5.78746	5.22224	0	0	5.64062
chr1	145601945	146065803	463858	intraTAD	intraTAD	intraTAD	intraTAD	intraTAD	intraTAD	intraTAD	intraTAD	intraTAD	intraTAD	intraTAD	intraTAD	0	1.80585	1.90378	2.26032	0	0.04892	5.79424	1.9806	5.78746	5.22224	0	0	5.64062
chr1	145601945	146090556	488611	intraTAD	intraTAD	intraTAD	intraTAD	intraTAD	intraTAD	intraTAD	intraTAD	intraTAD	intraTAD	intraTAD	intraTAD	0	1.80585	1.90378	2.26032	0	0.04892	5.79424	1.9806	5.78746	5.22224	0	0	5.64062
chr1	145601945	146149839	547894	intraTAD	intraTAD	intraTAD	intraTAD	intraTAD	intraTAD	intraTAD	intraTAD	intraTAD	intraTAD	intraTAD	intraTAD	0	1.62699	1.45577	1.91561	1.51883	0.0432481	4.55386	1.66374	3.58197	3.16412	1.71473	1.66686	4.41056
chr1	145601945	146944906	1342961	intraTAD	interTAD3	intraTAD	intraTAD	intraTAD	intraTAD	intraTAD	intraTAD	intraTAD	intraTAD	intraTAD	intraTAD	1	1.79329	1.62141	1.83558	1.62571	0.0581024	2.78921	1.73794	2.42641	1.89491	1.84767	1.84192	2.72969
chr1	145601945	146944906	1342961	intraTAD	interTAD3	intraTAD	intraTAD	intraTAD	intraTAD	intraTAD	intraTAD	intraTAD	intraTAD	intraTAD	intraTAD	1	1.79329	1.62141	1.83558	1.62571	0.0581024	2.78921	1.73794	2.42641	1.89491	1.84767	1.84192	2.72969
chr1	145601945	148572213	2970268	intraTAD	interTAD3	intraTAD	intraTAD	intraTAD	intraTAD	intraTAD	intraTAD	intraTAD	intraTAD	intraTAD	intraTAD	1	1.79058	1.58546	1.75493	1.62873	0.0703999	2.28225	1.67082	2.75095	2.0834	1.81439	1.77676	2.26444
chr1	145609215	146046645	437430	intraTAD	intraTAD	intraTAD	intraTAD	intraTAD	intraTAD	intraTAD	intraTAD	intraTAD	intraTAD	intraTAD	intraTAD	0	1.80585	1.90378	2.26032	0	0.04892	5.79424	1.9806	5.78746	5.22224	0	0	5.64062
chr1	145625046	146021303	396257	intraTAD	intraTAD	intraTAD	intraTAD	intraTAD	intraTAD	intraTAD	intraTAD	intraTAD	intraTAD	intraTAD	intraTAD	0	1.80585	1.90378	2.26032	0	0.04892	5.79424	1.9806	5.78746	5.22224	0	0	5.64062
chr1	145631217	146047980	416763	intraTAD	intraTAD	intraTAD	intraTAD	intraTAD	intraTAD	intraTAD	intraTAD	intraTAD	intraTAD	intraTAD	intraTAD	0	1.80585	1.90378	2.26032	0	0.04892	5.79424	1.9806	5.78746	5.22224	0	0	5.64062
chr1	145635444	146009630	374186	intraTAD	intraTAD	intraTAD	intraTAD	intraTAD	intraTAD	intraTAD	intraTAD	intraTAD	intraTAD	intraTAD	intraTAD	0	1.80585	1.90378	2.26032	0	0.04892	5.79424	1.9806	5.78746	5.22224	0	0	5.64062
chr1	145635444	146046645	411201	intraTAD	intraTAD	intraTAD	intraTAD	intraTAD	intraTAD	intraTAD	intraTAD	intraTAD	intraTAD	intraTAD	intraTAD	0	1.80585	1.90378	2.26032	0	0.04892	5.79424	1.9806	5.78746	5.22224	0	0	5.64062
chr1	145642988	146047980	404992	intraTAD	intraTAD	intraTAD	intraTAD	intraTAD	intraTAD	intraTAD	intraTAD	intraTAD	intraTAD	intraTAD	intraTAD	0	1.80585	1.90378	2.26032	0	0.04892	5.79424	1.9806	5.78746	5.22224	0	0	5.64062
chr1	145646116	146019823	373707	intraTAD	intraTAD	intraTAD	intraTAD	intraTAD	intraTAD	intraTAD	intraTAD	intraTAD	intraTAD	intraTAD	intraTAD	0	1.80585	1.90378	2.26032	0	0.04892	5.79424	1.9806	5.78746	5.22224	0	0	5.64062
chr1	145670379	146036819	366440	intraTAD	intraTAD	intraTAD	intraTAD	intraTAD	intraTAD	intraTAD	intraTAD	intraTAD	intraTAD	intraTAD	intraTAD	0	1.80585	1.90378	2.26032	0	0.04892	5.79424	1.9806	5.78746	5.22224	0	0	5.64062
chr1	145688093	146046645	358552	intraTAD	intraTAD	intraTAD	intraTAD	intraTAD	intraTAD	intraTAD	intraTAD	intraTAD	intraTAD	intraTAD	intraTAD	0	1.80585	1.90378	2.26032	0	0.04892	5.79424	1.9806	5.78746	5.22224	0	0	5.64062
chr1	145688152	146166380	478228	intraTAD	intraTAD	intraTAD	intraTAD	intraTAD	intraTAD	intraTAD	intraTAD	intraTAD	intraTAD	intraTAD	intraTAD	0	1.80585	1.90378	2.26032	0	0.04892	5.79424	1.9806	5.78746	5.22224	0	0	5.64062
chr1	145691624	146082575	390951	intraTAD	intraTAD	intraTAD	intraTAD	intraTAD	intraTAD	intraTAD	intraTAD	intraTAD	intraTAD	intraTAD	intraTAD	0	1.80585	1.90378	2.26032	0	0.04892	5.79424	1.9806	5.78746	5.22224	0	0	5.64062
chr1	145699679	146047055	347376	intraTAD	intraTAD	intraTAD	intraTAD	intraTAD	intraTAD	intraTAD	intraTAD	intraTAD	intraTAD	intraTAD	intraTAD	0	1.80585	1.90378	2.26032	0	0.04892	5.79424	1.9806	5.78746	5.22224	0	0	5.64062
chr1	145699679	146047055	347376	intraTAD	intraTAD	intraTAD	intraTAD	intraTAD	intraTAD	intraTAD	intraTAD	intraTAD	intraTAD	intraTAD	intraTAD	0	1.80585	1.90378	2.26032	0	0.04892	5.79424	1.9806	5.78746	5.22224	0	0	5.64062
chr1	145699679	146066154	366475	intraTAD	intraTAD	intraTAD	intraTAD	intraTAD	intraTAD	intraTAD	intraTAD	intraTAD	intraTAD	intraTAD	intraTAD	0	1.80585	1.90378	2.26032	0	0.04892	5.79424	1.9806	5.78746	5.22224	0	0	5.64062
chr1	145699679	146147146	447467	intraTAD	intraTAD	intraTAD	intraTAD	intraTAD	intraTAD	intraTAD	intraTAD	intraTAD	intraTAD	intraTAD	intraTAD	0	1.80585	1.90378	2.26032	0	0.04892	5.79424	1.9806	5.78746	5.22224	0	0	5.64062
chr1	145699738	146047055	347317	intraTAD	intraTAD	intraTAD	intraTAD	intraTAD	intraTAD	intraTAD	intraTAD	intraTAD	intraTAD	intraTAD	intraTAD	0	1.80585	1.90378	2.26032	0	0.04892	5.79424	1.9806	5.78746	5.22224	0	0	5.64062
chr1	145699738	146047055	347317	intraTAD	intraTAD	intraTAD	intraTAD	intraTAD	intraTAD	intraTAD	intraTAD	intraTAD	intraTAD	intraTAD	intraTAD	0	1.80585	1.90378	2.26032	0	0.04892	5.79424	1.9806	5.78746	5.22224	0	0	5.64062
chr1	145699738	146155066	455328	intraTAD	intraTAD	intraTAD	intraTAD	intraTAD	intraTAD	intraTAD	intraTAD	intraTAD	intraTAD	intraTAD	intraTAD	0	1.80585	1.90378	2.26032	0	0.04892	5.79424	1.9806	5.78746	5.22224	0	0	5.64062
chr1	145699738	146213564	513826	intraTAD	interTAD1	intraTAD	intraTAD	intraTAD	intraTAD	intraTAD	intraTAD	intraTAD	intraTAD	intraTAD	intraTAD	1	1.62699	1.45577	1.91561	1.51883	0.0432481	4.55386	1.66374	3.58197	3.16412	1.71473	1.66686	2.72969
chr1	145705540	146009831	304291	intraTAD	intraTAD	intraTAD	intraTAD	intraTAD	intraTAD	intraTAD	intraTAD	intraTAD	intraTAD	intraTAD	intraTAD	0	1.80585	1.90378	2.26032	0	0.04892	5.79424	1.9806	5.78746	5.22224	0	0	5.64062
chr1	145730940	146039391	308451	intraTAD	intraTAD	intraTAD	intraTAD	intraTAD	intraTAD	intraTAD	intraTAD	intraTAD	intraTAD	intraTAD	intraTAD	0	1.80585	1.90378	2.26032	0	0.04892	5.79424	1.9806	5.78746	5.22224	0	0	5.64062
chr1	145838206	146021941	183735	intraTAD	intraTAD	intraTAD	intraTAD	intraTAD	intraTAD	intraTAD	intraTAD	intraTAD	intraTAD	intraTAD	intraTAD	0	1.80585	1.90378	2.26032	0	0.04892	5.79424	1.9806	5.78746	5.22224	0	0	5.64062
chr1	145879257	145927446	48189	intraTAD	intraTAD	intraTAD	intraTAD	intraTAD	intraTAD	intraTAD	intraTAD	intraTAD	intraTAD	intraTAD	intraTAD	0	0	0	0	0	0	0	0	0	0	0	0	0
chr1	145925881	146020231	94350	intraTAD	intraTAD	intraTAD	intraTAD	intraTAD	intraTAD	intraTAD	intraTAD	intraTAD	intraTAD	intraTAD	intraTAD	0	0	0	0	0	0	0	0	0	0	0	0	0
chr1	145960268	146020231	59963	intraTAD	intraTAD	intraTAD	intraTAD	intraTAD	intraTAD	intraTAD	intraTAD	intraTAD	intraTAD	intraTAD	intraTAD	0	0	0	0	0	0	0	0	0	0	0	0	0
chr1	146349747	149566742	3216995	intraTAD	interTAD3	intraTAD	intraTAD	intraTAD	intraTAD	intraTAD	intraTAD	intraTAD	intraTAD	intraTAD	intraTAD	1	1.86041	1.91795	3.10291	1.96974	1.91359	3.17435	2.07377	2.09942	2.73004	1.97537	1.98145	3.11699
chr1	146349747	149566742	3216995	intraTAD	interTAD3	intraTAD	intraTAD	intraTAD	intraTAD	intraTAD	intraTAD	intraTAD	intraTAD	intraTAD	intraTAD	1	1.86041	1.91795	3.10291	1.96974	1.91359	3.17435	2.07377	2.09942	2.73004	1.97537	1.98145	3.11699
chr1	146349908	149563337	3213429	intraTAD	interTAD3	intraTAD	intraTAD	intraTAD	intraTAD	intraTAD	intraTAD	intraTAD	intraTAD	intraTAD	intraTAD	1	1.86041	1.91795	3.10291	1.96974	1.91359	3.17435	2.07377	2.09942	2.73004	1.97537	1.98145	3.11699
chr1	146349908	149568057	3218149	intraTAD	interTAD3	intraTAD	intraTAD	intraTAD	intraTAD	intraTAD	intraTAD	intraTAD	intraTAD	intraTAD	intraTAD	1	1.86041	1.91795	3.10291	1.96974	1.91359	3.17435	2.07377	2.09942	2.73004	1.97537	1.98145	3.11699
chr1	146349908	149568057	3218149	intraTAD	interTAD3	intraTAD	intraTAD	intraTAD	intraTAD	intraTAD	intraTAD	intraTAD	intraTAD	intraTAD	intraTAD	1	1.86041	1.91795	3.10291	1.96974	1.91359	3.17435	2.07377	2.09942	2.73004	1.97537	1.98145	3.11699
chr1	146354109	148494217	2140108	intraTAD	interTAD3	intraTAD	intraTAD	intraTAD	intraTAD	intraTAD	intraTAD	intraTAD	intraTAD	intraTAD	intraTAD	1	3.25616	2.4283	2.72418	2.59262	2.49704	3.93219	3.72525	3.75877	2.44875	2.59029	2.56089	2.74493
chr1	146354109	148503773	2149664	intraTAD	interTAD3	intraTAD	intraTAD	intraTAD	intraTAD	intraTAD	intraTAD	intraTAD	intraTAD	intraTAD	intraTAD	1	2.4266	2.4283	2.72418	2.59262	2.49704	2.76336	3.72525	3.75877	2.44875	2.59029	2.56089	2.74493
chr1	146354109	148503773	2149664	intraTAD	interTAD3	intraTAD	intraTAD	intraTAD	intraTAD	intraTAD	intraTAD	intraTAD	intraTAD	intraTAD	intraTAD	1	2.4266	2.4283	2.72418	2.59262	2.49704	2.76336	3.72525	3.75877	2.44875	2.59029	2.56089	2.74493
chr1	146355223	148494171	2138948	intraTAD	interTAD3	intraTAD	intraTAD	intraTAD	intraTAD	intraTAD	intraTAD	intraTAD	intraTAD	intraTAD	intraTAD	1	3.25616	2.4283	2.72418	2.59262	2.49704	3.93219	3.72525	3.75877	2.44875	2.59029	2.56089	2.74493
chr1	146355223	148503773	2148550	intraTAD	interTAD3	intraTAD	intraTAD	intraTAD	intraTAD	intraTAD	intraTAD	intraTAD	intraTAD	intraTAD	intraTAD	1	2.4266	2.4283	2.72418	2.59262	2.49704	2.76336	3.72525	3.75877	2.44875	2.59029	2.56089	2.74493
chr1	146964167	148572213	1608046	intraTAD	interTAD3	intraTAD	intraTAD	intraTAD	intraTAD	intraTAD	intraTAD	intraTAD	intraTAD	intraTAD	intraTAD	1	2.4266	2.4283	2.72418	2.59262	2.49704	2.76336	3.72525	3.75877	2.44875	2.59029	2.56089	2.74493
chr1	146964167	148572213	1608046	intraTAD	interTAD3	intraTAD	intraTAD	intraTAD	intraTAD	intraTAD	intraTAD	intraTAD	intraTAD	intraTAD	intraTAD	1	2.4266	2.4283	2.72418	2.59262	2.49704	2.76336	3.72525	3.75877	2.44875	2.59029	2.56089	2.74493
chr1	146964167	148572213	1608046	intraTAD	interTAD3	intraTAD	intraTAD	intraTAD	intraTAD	intraTAD	intraTAD	intraTAD	intraTAD	intraTAD	intraTAD	1	2.4266	2.4283	2.72418	2.59262	2.49704	2.76336	3.72525	3.75877	2.44875	2.59029	2.56089	2.74493
chr1	146964167	148572213	1608046	intraTAD	interTAD3	intraTAD	intraTAD	intraTAD	intraTAD	intraTAD	intraTAD	intraTAD	intraTAD	intraTAD	intraTAD	1	2.4266	2.4283	2.72418	2.59262	2.49704	2.76336	3.72525	3.75877	2.44875	2.59029	2.56089	2.74493
chr1	146987840	148234205	1246365	intraTAD	interTAD3	intraTAD	intraTAD	intraTAD	intraTAD	intraTAD	intraTAD	intraTAD	intraTAD	intraTAD	intraTAD	1	3.25616	2.4283	2.72418	3.57186	3.369	3.93219	3.72525	3.75877	3.35896	3.51447	3.51217	2.74493
chr1	146987840	148234205	1246365	intraTAD	interTAD3	intraTAD	intraTAD	intraTAD	intraTAD	intraTAD	intraTAD	intraTAD	intraTAD	intraTAD	intraTAD	1	3.25616	2.4283	2.72418	3.57186	3.369	3.93219	3.72525	3.75877	3.35896	3.51447	3.51217	2.74493
chr1	146987840	148287692	1299852	intraTAD	interTAD3	intraTAD	intraTAD	intraTAD	intraTAD	intraTAD	intraTAD	intraTAD	intraTAD	intraTAD	intraTAD	1	3.25616	2.4283	2.72418	3.57186	3.369	3.93219	3.72525	3.75877	3.35896	3.51447	3.51217	2.74493
chr1	146987840	148328747	1340907	intraTAD	interTAD3	intraTAD	intraTAD	intraTAD	intraTAD	intraTAD	intraTAD	intraTAD	intraTAD	intraTAD	intraTAD	1	3.25616	2.4283	2.72418	2.59262	3.369	3.93219	3.72525	3.75877	3.35896	2.59029	3.51217	2.74493
chr1	146987840	148352084	1364244	intraTAD	interTAD3	intraTAD	intraTAD	intraTAD	intraTAD	intraTAD	intraTAD	intraTAD	intraTAD	intraTAD	intraTAD	1	3.25616	2.4283	2.72418	2.59262	3.369	3.93219	3.72525	3.75877	3.35896	2.59029	3.51217	2.74493
chr1	146987840	148352084	1364244	intraTAD	interTAD3	intraTAD	intraTAD	intraTAD	intraTAD	intraTAD	intraTAD	intraTAD	intraTAD	intraTAD	intraTAD	1	3.25616	2.4283	2.72418	2.59262	3.369	3.93219	3.72525	3.75877	3.35896	2.59029	3.51217	2.74493
chr1	146987840	148355961	1368121	intraTAD	interTAD3	intraTAD	intraTAD	intraTAD	intraTAD	intraTAD	intraTAD	intraTAD	intraTAD	intraTAD	intraTAD	1	3.25616	2.4283	2.72418	2.59262	3.369	3.93219	3.72525	3.75877	3.35896	2.59029	3.51217	2.74493
chr1	146987840	148359881	1372041	intraTAD	interTAD3	intraTAD	intraTAD	intraTAD	intraTAD	intraTAD	intraTAD	intraTAD	intraTAD	intraTAD	intraTAD	1	3.25616	2.4283	2.72418	2.59262	3.369	3.93219	3.72525	3.75877	3.35896	2.59029	3.51217	2.74493
chr1	146987840	148359881	1372041	intraTAD	interTAD3	intraTAD	intraTAD	intraTAD	intraTAD	intraTAD	intraTAD	intraTAD	intraTAD	intraTAD	intraTAD	1	3.25616	2.4283	2.72418	2.59262	3.369	3.93219	3.72525	3.75877	3.35896	2.59029	3.51217	2.74493
chr1	146987840	148415560	1427720	intraTAD	interTAD3	intraTAD	intraTAD	intraTAD	intraTAD	intraTAD	intraTAD	intraTAD	intraTAD	intraTAD	intraTAD	1	3.25616	2.4283	2.72418	2.59262	2.49704	3.93219	3.72525	3.75877	2.44875	2.59029	2.56089	2.74493
chr1	146987840	148436925	1449085	intraTAD	interTAD3	intraTAD	intraTAD	intraTAD	intraTAD	intraTAD	intraTAD	intraTAD	intraTAD	intraTAD	intraTAD	1	3.25616	2.4283	2.72418	2.59262	2.49704	3.93219	3.72525	3.75877	2.44875	2.59029	2.56089	2.74493
chr1	146987840	148436984	1449144	intraTAD	interTAD3	intraTAD	intraTAD	intraTAD	intraTAD	intraTAD	intraTAD	intraTAD	intraTAD	intraTAD	intraTAD	1	3.25616	2.4283	2.72418	2.59262	2.49704	3.93219	3.72525	3.75877	2.44875	2.59029	2.56089	2.74493
chr1	146987840	148436984	1449144	intraTAD	interTAD3	intraTAD	intraTAD	intraTAD	intraTAD	intraTAD	intraTAD	intraTAD	intraTAD	intraTAD	intraTAD	1	3.25616	2.4283	2.72418	2.59262	2.49704	3.93219	3.72525	3.75877	2.44875	2.59029	2.56089	2.74493
chr1	146987840	148437125	1449285	intraTAD	interTAD3	intraTAD	intraTAD	intraTAD	intraTAD	intraTAD	intraTAD	intraTAD	intraTAD	intraTAD	intraTAD	1	3.25616	2.4283	2.72418	2.59262	2.49704	3.93219	3.72525	3.75877	2.44875	2.59029	2.56089	2.74493
chr1	146987840	148437125	1449285	intraTAD	interTAD3	intraTAD	intraTAD	intraTAD	intraTAD	intraTAD	intraTAD	intraTAD	intraTAD	intraTAD	intraTAD	1	3.25616	2.4283	2.72418	2.59262	2.49704	3.93219	3.72525	3.75877	2.44875	2.59029	2.56089	2.74493
chr1	146987840	148444397	1456557	intraTAD	interTAD3	intraTAD	intraTAD	intraTAD	intraTAD	intraTAD	intraTAD	intraTAD	intraTAD	intraTAD	intraTAD	1	3.25616	2.4283	2.72418	2.59262	2.49704	3.93219	3.72525	3.75877	2.44875	2.59029	2.56089	2.74493
chr1	146987840	148444397	1456557	intraTAD	interTAD3	intraTAD	intraTAD	intraTAD	intraTAD	intraTAD	intraTAD	intraTAD	intraTAD	intraTAD	intraTAD	1	3.25616	2.4283	2.72418	2.59262	2.49704	3.93219	3.72525	3.75877	2.44875	2.59029	2.56089	2.74493
chr1	146987840	148492647	1504807	intraTAD	interTAD3	intraTAD	intraTAD	intraTAD	intraTAD	intraTAD	intraTAD	intraTAD	intraTAD	intraTAD	intraTAD	1	3.25616	2.4283	2.72418	2.59262	2.49704	3.93219	3.72525	3.75877	2.44875	2.59029	2.56089	2.74493
chr1	146987840	149343657	2355817	intraTAD	interTAD3	intraTAD	intraTAD	intraTAD	intraTAD	intraTAD	intraTAD	intraTAD	intraTAD	intraTAD	intraTAD	1	2.54805	2.67178	3.10291	2.75403	2.71157	3.17435	2.97522	3.00622	2.73004	2.78165	2.8328	3.11699
chr1	146999329	149087283	2087954	intraTAD	interTAD3	intraTAD	intraTAD	intraTAD	intraTAD	intraTAD	intraTAD	intraTAD	intraTAD	intraTAD	intraTAD	1	2.54805	2.67178	3.10291	2.75403	2.71157	3.17435	2.97522	3.00622	2.73004	2.78165	2.8328	3.11699
chr1	147002656	148355961	1353305	intraTAD	interTAD3	intraTAD	intraTAD	intraTAD	intraTAD	intraTAD	intraTAD	intraTAD	intraTAD	intraTAD	intraTAD	1	2.7557	2.37375	2.34683	2.41044	2.80955	3.03039	3.10305	3.11032	2.7851	2.47633	3.01079	2.33648
chr1	147016573	147580216	563643	intraTAD	interTAD3	intraTAD	intraTAD	intraTAD	intraTAD	intraTAD	intraTAD	intraTAD	intraTAD	intraTAD	intraTAD	1	0	0	0	0	0	0	0	0	0	0	0	0
chr1	147016573	147926447	909874	intraTAD	interTAD3	intraTAD	intraTAD	intraTAD	intraTAD	intraTAD	intraTAD	intraTAD	intraTAD	intraTAD	intraTAD	1	0	0	0	0	0	0	0	0	0	0	0	0
chr1	147016573	149087283	2070710	intraTAD	interTAD3	intraTAD	intraTAD	intraTAD	intraTAD	intraTAD	intraTAD	intraTAD	intraTAD	intraTAD	intraTAD	1	2.14397	2.32839	2.5076	2.28027	2.28822	2.56772	2.49776	2.51767	2.31104	2.36399	2.42783	2.49729
chr1	147024822	147937706	912884	intraTAD	interTAD3	intraTAD	intraTAD	intraTAD	intraTAD	intraTAD	intraTAD	intraTAD	intraTAD	intraTAD	intraTAD	1	0	0	0	0	0	0	0	0	0	0	0	0
chr1	147024865	147576808	551943	intraTAD	interTAD3	intraTAD	intraTAD	intraTAD	intraTAD	intraTAD	intraTAD	intraTAD	intraTAD	intraTAD	intraTAD	1	0	0	0	0	0	0	0	0	0	0	0	0
chr1	147026740	147929279	902539	intraTAD	interTAD3	intraTAD	intraTAD	intraTAD	intraTAD	intraTAD	intraTAD	intraTAD	intraTAD	intraTAD	intraTAD	1	0	0	0	0	0	0	0	0	0	0	0	0
chr1	147026740	149087283	2060543	intraTAD	interTAD3	intraTAD	intraTAD	intraTAD	intraTAD	intraTAD	intraTAD	intraTAD	intraTAD	intraTAD	intraTAD	1	2.14397	2.32839	2.5076	2.28027	2.28822	2.56772	2.49776	2.51767	2.31104	2.36399	2.42783	2.49729
chr1	147029418	148167468	1138050	intraTAD	interTAD1	intraTAD	intraTAD	intraTAD	intraTAD	intraTAD	intraTAD	intraTAD	intraTAD	intraTAD	intraTAD	1	2.7557	2.90777	2.99224	2.98028	2.80955	3.03039	3.10305	3.11032	2.7851	3.00545	3.01079	2.98636
chr1	147029418	148342687	1313269	intraTAD	interTAD3	intraTAD	intraTAD	intraTAD	intraTAD	intraTAD	intraTAD	intraTAD	intraTAD	intraTAD	intraTAD	1	2.7557	2.37375	2.34683	2.41044	2.80955	3.03039	3.10305	3.11032	2.7851	2.47633	3.01079	2.33648
chr1	147029418	148352079	1322661	intraTAD	interTAD3	intraTAD	intraTAD	intraTAD	intraTAD	intraTAD	intraTAD	intraTAD	intraTAD	intraTAD	intraTAD	1	2.7557	2.37375	2.34683	2.41044	2.80955	3.03039	3.10305	3.11032	2.7851	2.47633	3.01079	2.33648
chr1	147029418	148355961	1326543	intraTAD	interTAD3	intraTAD	intraTAD	intraTAD	intraTAD	intraTAD	intraTAD	intraTAD	intraTAD	intraTAD	intraTAD	1	2.7557	2.37375	2.34683	2.41044	2.80955	3.03039	3.10305	3.11032	2.7851	2.47633	3.01079	2.33648
chr1	147029418	148355961	1326543	intraTAD	interTAD3	intraTAD	intraTAD	intraTAD	intraTAD	intraTAD	intraTAD	intraTAD	intraTAD	intraTAD	intraTAD	1	2.7557	2.37375	2.34683	2.41044	2.80955	3.03039	3.10305	3.11032	2.7851	2.47633	3.01079	2.33648
chr1	147031737	149087283	2055546	intraTAD	interTAD3	intraTAD	intraTAD	intraTAD	intraTAD	intraTAD	intraTAD	intraTAD	intraTAD	intraTAD	intraTAD	1	2.14397	2.32839	2.5076	2.28027	2.28822	2.56772	2.49776	2.51767	2.31104	2.36399	2.42783	2.49729
chr1	147035963	147968808	932845	intraTAD	interTAD3	intraTAD	intraTAD	intraTAD	intraTAD	intraTAD	intraTAD	intraTAD	intraTAD	intraTAD	intraTAD	1	0	0	0	0	0	0	0	0	0	0	0	0
chr1	147035963	148352079	1316116	intraTAD	interTAD3	intraTAD	intraTAD	intraTAD	intraTAD	intraTAD	intraTAD	intraTAD	intraTAD	intraTAD	intraTAD	1	2.7557	2.37375	2.34683	2.41044	2.80955	3.03039	3.10305	3.11032	2.7851	2.47633	3.01079	2.33648
chr1	147035963	148436984	1401021	intraTAD	interTAD3	intraTAD	intraTAD	intraTAD	intraTAD	intraTAD	intraTAD	intraTAD	intraTAD	intraTAD	intraTAD	1	2.7557	2.37375	2.34683	2.41044	2.34919	3.03039	3.10305	3.11032	2.29555	2.47633	2.46223	2.33648
chr1	147036092	147909352	873260	intraTAD	interTAD3	intraTAD	intraTAD	intraTAD	intraTAD	intraTAD	intraTAD	intraTAD	intraTAD	intraTAD	intraTAD	1	0	0	0	0	0	0	0	0	0	0	0	0
chr1	147036092	148352084	1315992	intraTAD	interTAD3	intraTAD	intraTAD	intraTAD	intraTAD	intraTAD	intraTAD	intraTAD	intraTAD	intraTAD	intraTAD	1	2.7557	2.37375	2.34683	2.41044	2.80955	3.03039	3.10305	3.11032	2.7851	2.47633	3.01079	2.33648
chr1	147036154	147945622	909468	intraTAD	interTAD3	intraTAD	intraTAD	intraTAD	intraTAD	intraTAD	intraTAD	intraTAD	intraTAD	intraTAD	intraTAD	1	0	0	0	0	0	0	0	0	0	0	0	0
chr1	147054747	148355961	1301214	intraTAD	interTAD3	intraTAD	intraTAD	intraTAD	intraTAD	intraTAD	intraTAD	intraTAD	intraTAD	intraTAD	intraTAD	1	2.7557	2.37375	2.34683	2.41044	2.80955	3.03039	3.10305	3.11032	2.7851	2.47633	3.01079	2.33648
chr1	147055788	148328747	1272959	intraTAD	interTAD3	intraTAD	intraTAD	intraTAD	intraTAD	intraTAD	intraTAD	intraTAD	intraTAD	intraTAD	intraTAD	1	2.7557	2.37375	2.34683	2.41044	2.80955	3.03039	3.10305	3.11032	2.7851	2.47633	3.01079	2.33648
chr1	147063808	147908808	845000	intraTAD	interTAD3	intraTAD	intraTAD	intraTAD	intraTAD	intraTAD	intraTAD	intraTAD	intraTAD	intraTAD	intraTAD	1	0	0	0	0	0	0	0	0	0	0	0	0
chr1	147071298	148355961	1284663	intraTAD	interTAD3	intraTAD	intraTAD	intraTAD	intraTAD	intraTAD	intraTAD	intraTAD	intraTAD	intraTAD	intraTAD	1	2.7557	2.37375	2.34683	2.41044	2.80955	3.03039	3.10305	3.11032	2.7851	2.47633	3.01079	2.33648
chr1	147089016	147944008	854992	intraTAD	interTAD3	intraTAD	intraTAD	intraTAD	intraTAD	intraTAD	intraTAD	intraTAD	intraTAD	intraTAD	intraTAD	1	0	0	0	0	0	0	0	0	0	0	0	0
chr1	147089016	147944008	854992	intraTAD	interTAD3	intraTAD	intraTAD	intraTAD	intraTAD	intraTAD	intraTAD	intraTAD	intraTAD	intraTAD	intraTAD	1	0	0	0	0	0	0	0	0	0	0	0	0
chr1	147093176	148262736	1169560	intraTAD	interTAD3	intraTAD	intraTAD	intraTAD	intraTAD	intraTAD	intraTAD	intraTAD	intraTAD	intraTAD	intraTAD	1	2.7557	2.37375	2.34683	2.98028	2.80955	3.03039	3.10305	3.11032	2.7851	3.00545	3.01079	2.33648
chr1	147099719	148273480	1173761	intraTAD	interTAD3	intraTAD	intraTAD	intraTAD	intraTAD	intraTAD	intraTAD	intraTAD	intraTAD	intraTAD	intraTAD	1	2.7557	2.37375	2.34683	2.98028	2.80955	3.03039	3.10305	3.11032	2.7851	3.00545	3.01079	2.33648
chr1	147099719	148436984	1337265	intraTAD	interTAD3	intraTAD	intraTAD	intraTAD	intraTAD	intraTAD	intraTAD	intraTAD	intraTAD	intraTAD	intraTAD	1	2.7557	2.37375	2.34683	2.41044	2.34919	3.03039	3.10305	3.11032	2.29555	2.47633	2.46223	2.33648
chr1	147156521	148352084	1195563	intraTAD	interTAD3	intraTAD	intraTAD	intraTAD	intraTAD	intraTAD	intraTAD	intraTAD	intraTAD	intraTAD	intraTAD	1	4.3502	2.37375	3.36942	3.10876	2.80955	5.89519	3.10305	3.11032	2.7851	3.16998	3.01079	3.38992
chr1	147335697	147909284	573587	intraTAD	interTAD1	intraTAD	intraTAD	intraTAD	intraTAD	intraTAD	intraTAD	intraTAD	intraTAD	intraTAD	intraTAD	1	0	0	0	0	0	0	0	0	0	0	0	0
chr1	147773471	148355961	582490	intraTAD	interTAD3	intraTAD	intraTAD	intraTAD	intraTAD	intraTAD	intraTAD	intraTAD	intraTAD	intraTAD	intraTAD	1	4.3502	3.0264	3.36942	3.10876	4.69954	5.89519	5.55604	5.63765	2.7851	3.16998	5.04883	3.38992
chr1	149923475	150158324	234849	intraTAD	intraTAD	intraTAD	intraTAD	intraTAD	intraTAD	intraTAD	intraTAD	intraTAD	intraTAD	intraTAD	intraTAD	0	4.82663	5.44635	5.41997	4.92475	4.50569	5.70666	4.84486	5.16297	5.46894	4.85138	4.88099	5.52802
chr1	150880567	154675310	3794743	intraTAD	interTAD3	intraTAD	intraTAD	intraTAD	intraTAD	intraTAD	intraTAD	intraTAD	intraTAD	intraTAD	intraTAD	1	2.13024	2.04465	2.11916	2.07089	2.01468	2.0953	2.09313	2.07	1.98565	2.11752	2.01903	2.12523
chr1	150989332	151584777	595445	intraTAD	interTAD3	intraTAD	intraTAD	intraTAD	intraTAD	intraTAD	intraTAD	intraTAD	intraTAD	intraTAD	intraTAD	1	3.01697	3.26003	3.34782	3.00852	3.05548	2.66222	3.23672	3.23145	2.72135	2.77623	2.70973	3.387
chr1	151017811	151043727	25916	intraTAD	intraTAD	intraTAD	intraTAD	intraTAD	intraTAD	intraTAD	intraTAD	intraTAD	intraTAD	intraTAD	intraTAD	0	0	0	0	0	0	0	0	0	0	0	0	0
chr1	153729027	154246108	517081	intraTAD	interTAD1	intraTAD	intraTAD	intraTAD	intraTAD	intraTAD	intraTAD	intraTAD	intraTAD	intraTAD	intraTAD	1	3.50296	4.90692	5.67403	5.06575	4.89642	5.88079	5.42086	3.67245	3.73259	5.07733	4.76904	5.83498
chr1	153759562	154219803	460241	intraTAD	interTAD1	intraTAD	intraTAD	intraTAD	intraTAD	intraTAD	intraTAD	intraTAD	intraTAD	intraTAD	intraTAD	1	5.44089	6.80437	7.90072	10.4832	6.54579	8.17036	7.43533	5.06572	4.888	7.0611	6.69944	8.05518
[truncated: 11,328 more rows]
