# Supplementary material for: A 3D Genome Atlas of Genetic Variants and Their Pathological Effects in Cancer
Source: Adv Sci (Weinh). 2025 Mar 25;12(19):2408420. doi: 10.1002/advs.202408420 (PMC12097094; doi:10.1002/advs.202408420)
Supplement: Supplementary file 4 — Supplemental Table 3 [file ADVS-12-2408420-s001.xlsx]

## Sheet: Blood
## GDA network of three types of variants in blood tissue
node	variant	type	disease description		node	variant	type	disease description		node	variant	type	disease description
C0006413	ICT	disease	Burkitt Lymphoma		C0007103	SV	disease	Malignant neoplasm of endometrium		C0006826	SNP	disease	Malignant Neoplasms
4609	ICT	gene			2956	SV	gene			7172	SNP	gene
C0006826	ICT	disease	Malignant Neoplasms		C0007112	SV	disease	Adenocarcinoma of prostate		C0007112	SNP	disease	Adenocarcinoma of prostate
C0007112	ICT	disease	Adenocarcinoma of prostate		2175	SV	gene			2175	SNP	gene
C0014859	ICT	disease	Esophageal Neoplasms		C0023418	SV	disease	leukemia		C0007131	SNP	disease	Non-Small Cell Lung Carcinoma
51741	ICT	gene			C0023467	SV	disease	Leukemia, Myelocytic, Acute		5605	SNP	gene
C0023434	ICT	disease	Chronic Lymphocytic Leukemia		C0029925	SV	disease	Ovarian Carcinoma		C0023418	SNP	disease	leukemia
604	ICT	gene			C0346191	SV	disease	Carcinoma in situ of endometrium		C0023467	SNP	disease	Leukemia, Myelocytic, Acute
C0024299	ICT	disease	Lymphoma		C0476089	SV	disease	Endometrial Carcinoma		C0025202	SNP	disease	melanoma
596	ICT	gene			C0496920	SV	disease	Neoplasm of uncertain or unknown behavior of ovary		C0151779	SNP	disease	Cutaneous Melanoma
C0024305	ICT	disease	Lymphoma, Non-Hodgkin		C0919267	SV	disease	ovarian neoplasm		C1856796	SNP	disease	Estren-Dameshek Variant of Fanconi Anemia
C0026764	ICT	disease	Multiple Myeloma		C1140680	SV	disease	Malignant neoplasm of ovary		C1856797	SNP	disease	Estren-Dameshek Variant of Fanconi Pancytopenia
C0027819	ICT	disease	Neuroblastoma		C1319315	SV	disease	Adenocarcinoma of large intestine		C3469521	SNP	disease	FANCONI ANEMIA, COMPLEMENTATION GROUP A (disorder)
C0152018	ICT	disease	Esophageal carcinoma		10395	SV	gene			C0268623	SNP	disease	Tyrosinemia, Type III
C0153942	ICT	disease	Benign neoplasm of esophagus		C1856796	SV	disease	Estren-Dameshek Variant of Fanconi Anemia		3242	SNP	gene
C0154059	ICT	disease	Carcinoma in situ of esophagus		C1856797	SV	disease	Estren-Dameshek Variant of Fanconi Pancytopenia		C1275081	SNP	disease	Cardio-facio-cutaneous syndrome
C0546837	ICT	disease	Malignant neoplasm of esophagus		C3469521	SV	disease	FANCONI ANEMIA, COMPLEMENTATION GROUP A (disorder)		C0268563	SNP	disease	Sarcosinemia
C0023264	ICT	disease	Leigh Disease		C0009405	SV	disease	Hereditary Nonpolyposis Colorectal Neoplasms		1757	SNP	gene
9997	ICT	gene			C1112155	SV	disease	Hereditary non-polyposis colorectal cancer syndrome		C0028326	SNP	disease	Noonan Syndrome
C1838951	ICT	disease	LEIGH SYNDROME DUE TO MITOCHONDRIAL COMPLEX I DEFICIENCY		C1333990	SV	disease	Hereditary Nonpolyposis Colorectal Cancer		C0175704	SNP	disease	LEOPARD Syndrome
C1850597	ICT	disease	Leigh Syndrome Due To Mitochondrial Complex II Deficiency		C4552100	SV	disease	Lynch Syndrome		C0587248	SNP	disease	Costello syndrome (disorder)
C1850598	ICT	disease	Leigh Syndrome due to Mitochondrial Complex III Deficiency		C0265325	SV	disease	Turcot syndrome (disorder)		C1843181	SNP	disease	Noonan syndrome-like disorder with loose anagen hair
C1850599	ICT	disease	Leigh Syndrome due to Mitochondrial Complex IV Deficiency		C4321324	SV	disease	Constitutional Mismatch Repair Deficiency Syndrome		C3501846	SNP	disease	Noonan-Like Syndrome With Loose Anagen Hair
C1850600	ICT	disease	Leigh Syndrome due to Mitochondrial Complex V Deficiency		C0346153	SV	disease	Breast Cancer, Familial		C0152427	SNP	disease	Polydactyly
C2931891	ICT	disease	Necrotizing encephalopathy, infantile subacute, of Leigh		C0014170	SV	disease	Endometrial Neoplasms		8100	SNP	gene
C0020538	ICT	disease	Hypertensive disease		C0013366	SV	disease	Dyschondroplasias		C0002152	SNP	disease	Alloxan Diabetes
C0001430	ICT	disease	Adenoma		3339	SV	gene			5166	SNP	gene
C0007102	ICT	disease	Malignant tumor of colon		C0025237	SV	disease	Melnick-Needles Syndrome		C0011853	SNP	disease	Diabetes Mellitus, Experimental
C0009375	ICT	disease	Colonic Neoplasms		C0026760	SV	disease	Multiple Epiphyseal Dysplasia		C0038433	SNP	disease	Streptozotocin Diabetes
C0021841	ICT	disease	Intestinal Neoplasms		C0029422	SV	disease	Osteochondrodysplasias		C0019193	SNP	disease	Hepatitis, Toxic
C0205646	ICT	disease	Adenoma, Basal Cell		C0036391	SV	disease	Schwartz-Jampel Syndrome		C0860207	SNP	disease	Drug-Induced Liver Disease
C0205647	ICT	disease	Follicular adenoma		C0038015	SV	disease	Spondyloepiphyseal Dysplasia		C1262760	SNP	disease	Hepatitis, Drug-Induced
C0205648	ICT	disease	Adenoma, Microcystic		C0376634	SV	disease	Craniofacial Abnormalities		C3658290	SNP	disease	Drug-Induced Acute Liver Injury
C0205649	ICT	disease	Adenoma, Monomorphic		C0432272	SV	disease	Van Buchem disease		C4277682	SNP	disease	Chemical and Drug Induced Liver Injury
C0205650	ICT	disease	Papillary adenoma		C3541456	SV	disease	Spondyloepiphyseal Dysplasia Tarda, X-Linked		C4279912	SNP	disease	Chemically-Induced Liver Toxicity
C0205651	ICT	disease	Adenoma, Trabecular		C4551479	SV	disease	Schwartz-Jampel Syndrome, Type 1		C0151744	SNP	disease	Myocardial Ischemia
C0346627	ICT	disease	Intestinal Cancer		C0023487	SV	disease	Acute Promyelocytic Leukemia		C0018799	SNP	disease	Heart Diseases
C0007097	ICT	disease	Carcinoma		5914	SV	gene			4363	SNP	gene
C0019207	ICT	disease	Hepatoma, Morris		C1857100	SV	disease	Dyssegmental dysplasia		C0020429	SNP	disease	Hyperalgesia
C0019208	ICT	disease	Hepatoma, Novikoff		C0033578	SV	disease	Prostatic Neoplasms		4359	SNP	gene
C0023904	ICT	disease	Liver Neoplasms, Experimental		8202	SV	gene			C0027746	SNP	disease	Nerve Degeneration
C0086404	ICT	disease	Experimental Hepatoma		C0376358	SV	disease	Malignant neoplasm of prostate		C0458247	SNP	disease	Allodynia
C0205696	ICT	disease	Anaplastic carcinoma		C4721411	SV	disease	Osteolysis		C0751211	SNP	disease	Hyperalgesia, Primary
C0205697	ICT	disease	Carcinoma, Spindle-Cell		4982	SV	gene			C0751212	SNP	disease	Hyperalgesia, Secondary
C0205698	ICT	disease	Undifferentiated carcinoma		C0020538	SV	disease	Hypertensive disease		C0751213	SNP	disease	Tactile Allodynia
C0205699	ICT	disease	Carcinomatosis		1889	SV	gene			C0751214	SNP	disease	Hyperalgesia, Thermal
C0276535	ICT	disease	AIDS with Kaposi's sarcoma		C0005974	SV	disease	Bone Resorption		C2936719	SNP	disease	Mechanical Allodynia
C2713368	ICT	disease	Hematopoetic Myelodysplasia		C0020437	SV	disease	Hypercalcemia		C0010606	SNP	disease	Adenoid Cystic Carcinoma
C3463824	ICT	disease	MYELODYSPLASTIC SYNDROME		C0026141	SV	disease	Milk-Alkali Syndrome		C0036095	SNP	disease	Salivary Gland Neoplasms
C0024121	ICT	disease	Lung Neoplasms		C0004352	SV	disease	Autistic Disorder		C0220636	SNP	disease	Malignant neoplasm of salivary gland
2272	ICT	gene			116987	SV	gene			C0263454	SNP	disease	Chloracne
C0242379	ICT	disease	Malignant neoplasm of lung		C0024623	SV	disease	Malignant neoplasm of stomach		79722	SNP	gene
C0007194	ICT	disease	Hypertrophic Cardiomyopathy		3992	SV	gene			C0020538	SNP	disease	Hypertensive disease
C0268237	ICT	disease	Cytochrome-c Oxidase Deficiency		C0038356	SV	disease	Stomach Neoplasms		C0041409	SNP	disease	Turner Syndrome, Male
C4551472	ICT	disease	Hypertrophic obstructive cardiomyopathy		C1708349	SV	disease	Hereditary Diffuse Gastric Cancer		C1527404	SNP	disease	Female Pseudo-Turner Syndrome
C0027746	ICT	disease	Nerve Degeneration		C0011860	SV	disease	Diabetes Mellitus, Non-Insulin-Dependent		C4551602	SNP	disease	Noonan Syndrome 1
C0023903	ICT	disease	Liver neoplasms		C0333641	SV	disease	Atrophic		C0009402	SNP	disease	Colorectal Carcinoma
C0345904	ICT	disease	Malignant neoplasm of liver		6198	SV	gene			11257	SNP	gene
C0027651	ICT	disease	Neoplasms		C0010606	SV	disease	Adenoid Cystic Carcinoma		C0009404	SNP	disease	Colorectal Neoplasms
C0086692	ICT	disease	Benign Neoplasm		3485	SV	gene			C0013221	SNP	disease	Drug toxicity
C0027540	ICT	disease	Necrosis		C0036095	SV	disease	Salivary Gland Neoplasms		C0041755	SNP	disease	Adverse reaction to drug
C0007131	ICT	disease	Non-Small Cell Lung Carcinoma		C0220636	SV	disease	Malignant neoplasm of salivary gland		C0023530	SNP	disease	Leukopenia
C1862939	ICT	disease	AMYOTROPHIC LATERAL SCLEROSIS 1		C0020429	SV	disease	Hyperalgesia		C0027947	SNP	disease	Neutropenia
682	ICT	gene			C0458247	SV	disease	Allodynia		C0087031	SNP	disease	Juvenile-Onset Still Disease
C1862941	ICT	disease	Amyotrophic Lateral Sclerosis, Sporadic		C0751211	SV	disease	Hyperalgesia, Primary		100820829	SNP	gene
C4551993	ICT	disease	Amyotrophic Lateral Sclerosis, Familial		C0751212	SV	disease	Hyperalgesia, Secondary		C3495559	SNP	disease	Juvenile arthritis
C0004352	ICT	disease	Autistic Disorder		C0751213	SV	disease	Tactile Allodynia		C3714758	SNP	disease	Juvenile psoriatic arthritis
C2239176	ICT	disease	Liver carcinoma		C0751214	SV	disease	Hyperalgesia, Thermal		C4552091	SNP	disease	Polyarthritis, Juvenile, Rheumatoid Factor Negative
C0007621	ICT	disease	Neoplastic Cell Transformation		C2936719	SV	disease	Mechanical Allodynia		C4704862	SNP	disease	Polyarthritis, Juvenile, Rheumatoid Factor Positive
C0242350	ICT	disease	Erectile dysfunction		C0149940	SV	disease	Sciatic Neuropathy		C0003129	SNP	disease	Anoxemia
C0006142	ICT	disease	Malignant neoplasm of breast		C0154748	SV	disease	Lesion of Sciatic Nerve		C0003130	SNP	disease	Anoxia
C0678222	ICT	disease	Breast Carcinoma		C0242013	SV	disease	Sciatic Neuritis		C0242184	SNP	disease	Hypoxia
C1257931	ICT	disease	Mammary Neoplasms, Human		C0751924	SV	disease	Neuralgia-Neuritis, Sciatic Nerve		C0700292	SNP	disease	Hypoxemia
C1458155	ICT	disease	Mammary Neoplasms		C0751925	SV	disease	Sciatic Nerve Palsy		C2750088	SNP	disease	HEARING LOSS, CISPLATIN-INDUCED, SUSCEPTIBILITY TO
C4704874	ICT	disease	Mammary Carcinoma, Human		C0023893	SV	disease	Liver Cirrhosis, Experimental		C4721453	SNP	disease	Peripheral Nervous System Diseases
C0025568	ICT	disease	Metaplasia		C0036341	SV	disease	Schizophrenia		C0018099	SNP	disease	Gout
C2937358	ICT	disease	Cerebral Hemorrhage		3094	SV	gene			126133	SNP	gene
C0206637	ICT	disease	Mesenchymal Chondrosarcoma		C0001787	SV	disease	Osteoporosis, Age-Related		C0015625	SNP	disease	Fanconi Anemia
C0024301	ICT	disease	Lymphoma, Follicular		C0029456	SV	disease	Osteoporosis		C0020459	SNP	disease	Hyperinsulinism
C0079745	ICT	disease	Lymphoma, Large-Cell, Follicular		C0029459	SV	disease	Osteoporosis, Senile		C1257963	SNP	disease	Endogenous Hyperinsulinism
C0079758	ICT	disease	Lymphoma, Mixed-Cell, Follicular		C0751406	SV	disease	Post-Traumatic Osteoporosis		C1257964	SNP	disease	Exogenous Hyperinsulinism
C0079765	ICT	disease	Lymphoma, Small Cleaved-Cell, Follicular		C2239176	SV	disease	Liver carcinoma		C1257965	SNP	disease	Compensatory Hyperinsulinemia
C1956130	ICT	disease	Lymphoma, Follicular, Grade 1		C0023931	SV	disease	Lobstein Disease		C0003873	SNP	disease	Rheumatoid Arthritis
C1956131	ICT	disease	Lymphoma, Follicular, Grade 3		10491	SV	gene			C0268117	SNP	disease	Gout, HPRT-Related
C1956132	ICT	disease	Lymphoma, Follicular, Grade 2		C0029434	SV	disease	Osteogenesis Imperfecta		C0740394	SNP	disease	Hyperuricemia
C0024623	ICT	disease	Malignant neoplasm of stomach		C0041948	SV	disease	Uremia		C0005684	SNP	disease	Malignant neoplasm of urinary bladder
C0038356	ICT	disease	Stomach Neoplasms		C0079744	SV	disease	Diffuse Large B-Cell Lymphoma		C0005695	SNP	disease	Bladder Neoplasm
C1708349	ICT	disease	Hereditary Diffuse Gastric Cancer		C0149721	SV	disease	Left Ventricular Hypertrophy		C0006142	SNP	disease	Malignant neoplasm of breast
C0025500	ICT	disease	Mesothelioma		C0085183	SV	disease	Neoplasms, Second Primary		C0235874	SNP	disease	Disease Exacerbation
C0019693	ICT	disease	HIV Infections		C0086696	SV	disease	Neoplasms, Therapy-Associated		C0678222	SNP	disease	Breast Carcinoma
6426	ICT	gene			C0877578	SV	disease	Treatment related secondary malignancy		C1257931	SNP	disease	Mammary Neoplasms, Human
C4505456	ICT	disease	HIV Coinfection		C0006142	SV	disease	Malignant neoplasm of breast		C1458155	SNP	disease	Mammary Neoplasms
C0079772	ICT	disease	T-Cell Lymphoma		C0678222	SV	disease	Breast Carcinoma		C4704874	SNP	disease	Mammary Carcinoma, Human
C0035126	ICT	disease	Reperfusion Injury		C1257931	SV	disease	Mammary Neoplasms, Human		C1168401	SNP	disease	Squamous cell carcinoma of the head and neck
C0162820	ICT	disease	Dermatitis, Allergic Contact		C1458155	SV	disease	Mammary Neoplasms		C0007137	SNP	disease	Squamous cell carcinoma
C0079744	ICT	disease	Diffuse Large B-Cell Lymphoma		C4704874	SV	disease	Mammary Carcinoma, Human		5893	SNP	gene
C0235874	ICT	disease	Disease Exacerbation		C1861063	SV	disease	TOBACCO ADDICTION, SUSCEPTIBILITY TO (finding)		C0024121	SNP	disease	Lung Neoplasms
C0151744	ICT	disease	Myocardial Ischemia		C0001418	SV	disease	Adenocarcinoma		C0242379	SNP	disease	Malignant neoplasm of lung
3146	ICT	gene			C0007131	SV	disease	Non-Small Cell Lung Carcinoma		290	SNP	gene
C0036341	ICT	disease	Schizophrenia		C0007137	SV	disease	Squamous cell carcinoma		C1704436	SNP	disease	Peripheral Arterial Diseases
C0033141	ICT	disease	Cardiomyopathies, Primary		C0205641	SV	disease	Adenocarcinoma, Basal Cell		353500	SNP	gene
C0036529	ICT	disease	Myocardial Diseases, Secondary		C0205642	SV	disease	Adenocarcinoma, Oxyphilic		C0238198	SNP	disease	Gastrointestinal Stromal Tumors
C0162666	ICT	disease	Mitochondrial Encephalomyopathies		C0205643	SV	disease	Carcinoma, Cribriform		C3179349	SNP	disease	Gastrointestinal Stromal Sarcoma
C0878544	ICT	disease	Cardiomyopathies		C0205644	SV	disease	Carcinoma, Granular Cell		C2239176	SNP	disease	Liver carcinoma
2534	ICT	gene			C0205645	SV	disease	Adenocarcinoma, Tubular		C0400966	SNP	disease	Non-alcoholic Fatty Liver Disease
C0007370	ICT	disease	Catalepsy		C2931673	SV	disease	Ceroid lipofuscinosis, neuronal 1, infantile		C3241937	SNP	disease	Nonalcoholic Steatohepatitis
C0233612	ICT	disease	Waxy flexibility		C0152013	SV	disease	Adenocarcinoma of lung (disorder)		C0085548	SNP	disease	Autosomal Recessive Polycystic Kidney Disease
C0037579	ICT	disease	Soft Tissue Neoplasms		C0032460	SV	disease	Polycystic Ovary Syndrome		C0023903	SNP	disease	Liver neoplasms
C0039101	ICT	disease	synovial sarcoma		466	SV	gene			C0032927	SNP	disease	Precancerous Conditions
30834	ICT	gene			C1136382	SV	disease	Sclerocystic Ovaries		C0282313	SNP	disease	Condition, Preneoplastic
C0027659	ICT	disease	Neoplasms, Experimental		C0013182	SV	disease	Drug Allergy		C0345904	SNP	disease	Malignant neoplasm of liver
C0033578	ICT	disease	Prostatic Neoplasms		6916	SV	gene			C0007959	SNP	disease	Charcot-Marie-Tooth Disease
C0376358	ICT	disease	Malignant neoplasm of prostate		C0006826	SV	disease	Malignant Neoplasms		C0011195	SNP	disease	Dejerine-Sottas Disease (disorder)
C0037274	ICT	disease	Dermatologic disorders		C0027651	SV	disease	Neoplasms		C0019816	SNP	disease	Hereditary, Type VII, Motor and Sensory Neuropathy
9308	ICT	gene			C0086692	SV	disease	Benign Neoplasm		C0027888	SNP	disease	Hereditary Motor and Sensory Neuropathies
C0274861	ICT	disease	Arsenic Poisoning, Inorganic		C0032927	SV	disease	Precancerous Conditions		C0205713	SNP	disease	Roussy-Levy Syndrome (disorder)
C0274862	ICT	disease	Nervous System, Organic Arsenic Poisoning		54802	SV	gene			C0268483	SNP	disease	Tyrosinemias
C0311375	ICT	disease	Arsenic Poisoning		C0282313	SV	disease	Condition, Preneoplastic		C0268487	SNP	disease	Tyrosine Transaminase Deficiency Disease
C0751851	ICT	disease	Arsenic Encephalopathy		10239	SV	gene			C0268490	SNP	disease	Tyrosinemia, Type I
C0751852	ICT	disease	Arsenic Induced Polyneuropathy		C0015625	SV	disease	Fanconi Anemia		C0270911	SNP	disease	Charcot-Marie-Tooth Disease, Type Ia (disorder)
C0018799	ICT	disease	Heart Diseases		C0020459	SV	disease	Hyperinsulinism		C0270912	SNP	disease	Charcot-Marie-Tooth Disease, Type Ib
567	ICT	gene			C1257963	SV	disease	Endogenous Hyperinsulinism		C0270914	SNP	disease	Hereditary Motor and Sensory-Neuropathy Type II
C0345967	ICT	disease	Malignant mesothelioma		C1257964	SV	disease	Exogenous Hyperinsulinism		C0342801	SNP	disease	Thiopurine S methyltranferase deficiency
C0016978	ICT	disease	gallbladder neoplasm		C1257965	SV	disease	Compensatory Hyperinsulinemia		C0751036	SNP	disease	Hereditary Motor and Sensory Neuropathy Type I
C0153452	ICT	disease	Malignant neoplasm of gallbladder		C0025202	SV	disease	melanoma		C1644196	SNP	disease	Ectopia Lentis with Ectopia of Pupil
C0002152	ICT	disease	Alloxan Diabetes		83638	SV	gene			54507	SNP	gene
C0011853	ICT	disease	Diabetes Mellitus, Experimental		C0021655	SV	disease	Insulin Resistance		C1838625	SNP	disease	Warburg Sjo Fledelius syndrome
C0011860	ICT	disease	Diabetes Mellitus, Non-Insulin-Dependent		C0028754	SV	disease	Obesity		128637	SNP	gene
C0038433	ICT	disease	Streptozotocin Diabetes		C0920563	SV	disease	Insulin Sensitivity		C1843075	SNP	disease	Charcot-Marie-Tooth Disease, Dominant Intermediate D
C0027627	ICT	disease	Neoplasm Metastasis		C0026848	SV	disease	Myopathy		C1843153	SNP	disease	Charcot-Marie-Tooth disease, Type 2J
6929	ICT	gene			C2932678	SV	disease	Inherited Peripheral Neuropathy		C2931042	SNP	disease	Hawkinsinuria
C0343640	ICT	disease	African Burkitt's lymphoma		C0003865	SV	disease	Arthritis, Adjuvant-Induced		C2931223	SNP	disease	6 alpha mercaptopurine sensitivity
C4721444	ICT	disease	Burkitt Leukemia		C0003873	SV	disease	Rheumatoid Arthritis		C3541474	SNP	disease	ECTOPIA LENTIS 2, ISOLATED, AUTOSOMAL RECESSIVE
C0027796	ICT	disease	Neuralgia		C0021368	SV	disease	Inflammation		C3888087	SNP	disease	Charcot-Marie-Tooth disease, Type 2I
7852	ICT	gene			C0971858	SV	disease	Arthritis, Collagen-Induced		C3889475	SNP	disease	BARDET-BIEDL SYNDROME 19
C0038870	ICT	disease	Neuralgia, Supraorbital		C0993582	SV	disease	Arthritis, Experimental		11020	SNP	gene
C0042656	ICT	disease	Neuralgia, Vidian		C0005684	SV	disease	Malignant neoplasm of urinary bladder		C0030312	SNP	disease	Pancytopenia
C0234247	ICT	disease	Neuralgia, Atypical		C0005695	SV	disease	Bladder Neoplasm		C1384666	SNP	disease	hearing impairment
C0234249	ICT	disease	Neuralgia, Stump		C0005967	SV	disease	Bone neoplasms		C1855710	SNP	disease	Bone marrow hypocellularity
C0423711	ICT	disease	Neuralgia, Perineal		C0279530	SV	disease	Malignant Bone Neoplasm		C2750866	SNP	disease	Growth retardation, pre- and postnatal
C0423712	ICT	disease	Neuralgia, Iliohypogastric Nerve		C0004114	SV	disease	Astrocytoma		C3809007	SNP	disease	CARDIOFACIOCUTANEOUS SYNDROME 4
C0751371	ICT	disease	Neuralgia, Ilioinguinal		C0205768	SV	disease	Subependymal Giant Cell Astrocytoma		C0036572	SNP	disease	Seizures
C0751372	ICT	disease	Nerve Pain		C0280783	SV	disease	Juvenile Pilocytic Astrocytoma		C3810265	SNP	disease	WARBURG MICRO SYNDROME 4
C0751373	ICT	disease	Paroxysmal Nerve Pain		C0280785	SV	disease	Diffuse Astrocytoma		C0424605	SNP	disease	Developmental delay (disorder)
C0022658	ICT	disease	Kidney Diseases		C0334579	SV	disease	Anaplastic astrocytoma		C0557874	SNP	disease	Global developmental delay
3187	ICT	gene			C0334580	SV	disease	Protoplasmic astrocytoma		C3714756	SNP	disease	Intellectual Disability
C0018923	ICT	disease	Hemangiosarcoma		C0334581	SV	disease	Gemistocytic astrocytoma		C4721436	SNP	disease	NEUROPATHY, CONGENITAL HYPOMYELINATING, 1, AUTOSOMAL RECESSIVE
C0007137	ICT	disease	Squamous cell carcinoma		C0334582	SV	disease	Fibrillary Astrocytoma		C0023465	SNP	disease	Acute monocytic leukemia
C0013366	ICT	disease	Dyschondroplasias		C0334583	SV	disease	Pilocytic Astrocytoma		C0265219	SNP	disease	Miller Dieker syndrome
C0025237	ICT	disease	Melnick-Needles Syndrome		C0338070	SV	disease	Childhood Cerebral Astrocytoma		C3463824	SNP	disease	MYELODYSPLASTIC SYNDROME
C0026760	ICT	disease	Multiple Epiphyseal Dysplasia		C0547065	SV	disease	Mixed oligoastrocytoma		C4228778	SNP	disease	Abnormality of radial ray
C0029422	ICT	disease	Osteochondrodysplasias		C0750935	SV	disease	Cerebral Astrocytoma		C0278996	SNP	disease	Malignant Head and Neck Neoplasm
C0036391	ICT	disease	Schwartz-Jampel Syndrome		C0750936	SV	disease	Intracranial Astrocytoma		C0878544	SNP	disease	Cardiomyopathies
C0038015	ICT	disease	Spondyloepiphyseal Dysplasia		C1704230	SV	disease	Grade I Astrocytoma		C2673634	SNP	disease	Ectopia Lentis, Isolated, Autosomal Recessive
C0432272	ICT	disease	Van Buchem disease		C0009402	SV	disease	Colorectal Carcinoma		C4755257	SNP	disease	Autosomal dominant intermediate Charcot-Marie-Tooth disease with neuropathic pain
C3541456	ICT	disease	Spondyloepiphyseal Dysplasia Tarda, X-Linked		C0009404	SV	disease	Colorectal Neoplasms		C2931171	SNP	disease	Juvenile pauciarticular chronic arthritis
C4551479	ICT	disease	Schwartz-Jampel Syndrome, Type 1		C0007102	SV	disease	Malignant tumor of colon		C0553586	SNP	disease	Cafe-au-lait macules with pulmonary stenosis
C0023186	ICT	disease	Learning Disorders		3700	SV	gene			C2931482	SNP	disease	Neurofibromatosis-Noonan syndrome
C0025261	ICT	disease	Memory Disorders		C0009375	SV	disease	Colonic Neoplasms		C0752166	SNP	disease	Bardet-Biedl Syndrome
C0233794	ICT	disease	Memory impairment		C0032580	SV	disease	Adenomatous Polyposis Coli		C1835671	SNP	disease	Keratoderma palmoplantar spastic paralysis
C0751262	ICT	disease	Adult Learning Disorders		C2713442	SV	disease	Polyposis, Adenomatous Intestinal		C0035334	SNP	disease	Retinitis Pigmentosa
C0751263	ICT	disease	Learning Disturbance		C2713443	SV	disease	Familial Intestinal Polyposis		C0685837	SNP	disease	Pure Gonadal Dysgenesis, 46, XX
C0751265	ICT	disease	Learning Disabilities		C0019193	SV	disease	Hepatitis, Toxic		171568	SNP	gene
C0751292	ICT	disease	Age-Related Memory Disorders		C0860207	SV	disease	Drug-Induced Liver Disease		C0949595	SNP	disease	Gonadal Dysgenesis, 46,XX
C0751293	ICT	disease	Memory Disorder, Semantic		C1262760	SV	disease	Hepatitis, Drug-Induced		C0013581	SNP	disease	Ectopia Lentis
C0751294	ICT	disease	Memory Disorder, Spatial		C3658290	SV	disease	Drug-Induced Acute Liver Injury		C1851286	SNP	disease	Ectopia lentis isolated
C0751295	ICT	disease	Memory Loss		C4277682	SV	disease	Chemical and Drug Induced Liver Injury		C2746069	SNP	disease	Familial ectopia lentis
C1330966	ICT	disease	Developmental Academic Disorder		C4279912	SV	disease	Chemically-Induced Liver Toxicity		C0149821	SNP	disease	ACUTE ALCOHOL WITHDRAWAL
C0002395	ICT	disease	Alzheimer's Disease		C0920269	SV	disease	Microsatellite Instability		C0005586	SNP	disease	Bipolar Disorder
C0011265	ICT	disease	Presenile dementia		C1721098	SV	disease	Replication Error Phenotype		C0041696	SNP	disease	Unipolar Depression
C0276496	ICT	disease	Familial Alzheimer Disease (FAD)		C0011616	SV	disease	Contact Dermatitis		C1269683	SNP	disease	Major Depressive Disorder
C0494463	ICT	disease	Alzheimer Disease, Late Onset		C0162351	SV	disease	Contact hypersensitivity		C4722277	SNP	disease	NEUROPATHY, CONGENITAL HYPOMYELINATING, 2
C0546126	ICT	disease	Acute Confusional Senile Dementia		290	SV	gene
C0750900	ICT	disease	Alzheimer's Disease, Focal Onset		C0023890	SV	disease	Liver Cirrhosis
C0750901	ICT	disease	Alzheimer Disease, Early Onset		C0239946	SV	disease	Fibrosis, Liver
C0236733	ICT	disease	Amphetamine-Related Disorders		C0010701	SV	disease	Phyllodes Tumor
C0236804	ICT	disease	Amphetamine Addiction		C0206650	SV	disease	Fibroadenoma
C0236807	ICT	disease	Amphetamine Abuse		C0600066	SV	disease	Malignant Cystosarcoma Phyllodes
C0004096	ICT	disease	Asthma		C0007282	SV	disease	Carotid Stenosis
C0028043	ICT	disease	Nicotine Dependence		C0340569	SV	disease	Internal Carotid Artery Stenosis
3936	ICT	gene			C0751633	SV	disease	Carotid Artery Plaque
C0040332	ICT	disease	Tobacco Dependence		C0751634	SV	disease	Carotid Ulcer
C0376384	ICT	disease	Nicotine Use Disorder		C0751635	SV	disease	Common Carotid Artery Stenosis
C0018671	ICT	disease	Head and Neck Neoplasms		C0751636	SV	disease	External Carotid Artery Stenosis
C0018675	ICT	disease	Head Neoplasms		C0795949	SV	disease	Galloway Mowat syndrome
C0027533	ICT	disease	Neck Neoplasms		112858	SV	gene
C0278996	ICT	disease	Malignant Head and Neck Neoplasm		C0040136	SV	disease	Thyroid Neoplasm
C0746787	ICT	disease	Cancer of Neck		C0151468	SV	disease	Thyroid Gland Follicular Adenoma
C0751177	ICT	disease	Cancer of Head		C0549473	SV	disease	Thyroid carcinoma
C0887900	ICT	disease	Upper Aerodigestive Tract Neoplasms		91433	SV	gene
C0001403	ICT	disease	Addison Disease		C0004238	SV	disease	Atrial Fibrillation
4261	ICT	gene			C0235480	SV	disease	Paroxysmal atrial fibrillation
C0015697	ICT	disease	Arterial Fatty Streak		C2585653	SV	disease	Persistent atrial fibrillation
C0264956	ICT	disease	Atheroma		C3468561	SV	disease	familial atrial fibrillation
C2936350	ICT	disease	Plaque, Atherosclerotic		C0018798	SV	disease	Congenital Heart Defects
C2936351	ICT	disease	Fibroatheroma		C0019569	SV	disease	Hirschsprung Disease
91752	ICT	gene			C0085758	SV	disease	Aganglionosis, Colonic
C0027121	ICT	disease	Myositis		C0393912	SV	disease	Segmental Autonomic Dysfunction
3500	ICT	gene			C0750944	SV	disease	Peripheral Autonomic Nervous System Diseases
3501	ICT	gene			C0750945	SV	disease	Nervous System Diseases, Parasympathetic
C0158353	ICT	disease	Infectious Myositis		C0750946	SV	disease	Nervous System Diseases, Sympathetic
C0544796	ICT	disease	Myositis, Proliferative		C1145628	SV	disease	Autonomic nervous system disorders
C0751356	ICT	disease	Idiopathic Inflammatory Myopathies		C1257840	SV	disease	Aganglionosis, Rectosigmoid Colon
C0751357	ICT	disease	Myositis, Focal		C3661523	SV	disease	Congenital Intestinal Aganglionosis
C0009402	ICT	disease	Colorectal Carcinoma		C0085580	SV	disease	Essential Hypertension
C0009404	ICT	disease	Colorectal Neoplasms		C0242287	SV	disease	Isaacs syndrome
C0027051	ICT	disease	Myocardial Infarction		C0265221	SV	disease	Walker-Warburg congenital muscular dystrophy
C0003873	ICT	disease	Rheumatoid Arthritis		148789	SV	gene
C0023485	ICT	disease	Precursor B-Cell Lymphoblastic Leukemia-Lymphoma		C0268414	SV	disease	Hyperphosphatasemia with bone disease
C0015967	ICT	disease	Fever		C0268581	SV	disease	Holocarboxylase Synthetase Deficiency
C0026766	ICT	disease	Multiple Organ Failure		3141	SV	gene
C0034189	ICT	disease	Pyemia		C0339510	SV	disease	Vitelliform Macular Dystrophy
C0036690	ICT	disease	Septicemia		7439	SV	gene
C0243026	ICT	disease	Sepsis		C0398635	SV	disease	Thromboxane synthetase deficiency
C1719672	ICT	disease	Severe Sepsis		C0410174	SV	disease	Fukuyama Type Congenital Muscular Dystrophy
C0025149	ICT	disease	Medulloblastoma		C0457133	SV	disease	Muscle eye brain disease
C0205833	ICT	disease	Medullomyoblastoma		C0751919	SV	disease	Acquired Neuromyotonia
C0278510	ICT	disease	Childhood Medulloblastoma		C1833477	SV	disease	COLORECTAL CANCER, HEREDITARY NONPOLYPOSIS, TYPE 5
C0278876	ICT	disease	Adult Medulloblastoma		C1836373	SV	disease	MUSCULAR DYSTROPHY, LIMB-GIRDLE, TYPE 2K
C0751291	ICT	disease	Desmoplastic Medulloblastoma		C1842914	SV	disease	Adult-Onset Vitelliform Macular Dystrophy
C1275668	ICT	disease	Melanotic medulloblastoma		C1853162	SV	disease	Osteogenesis Imperfecta Type VII
C0087031	ICT	disease	Juvenile-Onset Still Disease		C1856465	SV	disease	Ghosal Hematodiaphyseal Dysplasia
C3495559	ICT	disease	Juvenile arthritis		C1969893	SV	disease	Mental Retardation, Fra12a Type
C3714758	ICT	disease	Juvenile psoriatic arthritis		57609	SV	gene
C4552091	ICT	disease	Polyarthritis, Juvenile, Rheumatoid Factor Negative		C2674009	SV	disease	Microcornea, Rod-Cone Dystrophy, Cataract, And Posterior Staphyloma
C4704862	ICT	disease	Polyarthritis, Juvenile, Rheumatoid Factor Positive		C2745945	SV	disease	Juvenile-Onset Vitelliform Macular Dystrophy
C0019193	ICT	disease	Hepatitis, Toxic		C2750789	SV	disease	RETINITIS PIGMENTOSA, CONCENTRIC (disorder)
C0860207	ICT	disease	Drug-Induced Liver Disease		C2936406	SV	disease	alpha-Dystroglycanopathies
C1262760	ICT	disease	Hepatitis, Drug-Induced		C3151237	SV	disease	Hirschsprung Disease, Cardiac Defects, and Autonomic Dysfunction
C3658290	ICT	disease	Drug-Induced Acute Liver Injury		C3888099	SV	disease	Autosomal dominant vitreoretinochoroidopathy
C4277682	ICT	disease	Chemical and Drug Induced Liver Injury		C3888198	SV	disease	BESTROPHINOPATHY, AUTOSOMAL RECESSIVE
C4279912	ICT	disease	Chemically-Induced Liver Toxicity		C3889475	SV	disease	BARDET-BIEDL SYNDROME 19
C0004238	ICT	disease	Atrial Fibrillation		11020	SV	gene
6660	ICT	gene			C4225379	SV	disease	LIPOYLTRANSFERASE 1 DEFICIENCY
C0235480	ICT	disease	Paroxysmal atrial fibrillation		51601	SV	gene
C2585653	ICT	disease	Persistent atrial fibrillation		C4225402	SV	disease	PREMATURE OVARIAN FAILURE 10
C3468561	ICT	disease	familial atrial fibrillation		84515	SV	gene
C0013146	ICT	disease	Drug abuse		C4284790	SV	disease	Muscular Dystrophy-Dystroglycanopathy (Congenital with Brain and Eye Anomalies) Type A, 1
C0013170	ICT	disease	Drug habituation		C4521481	SV	disease	Pseudomyotonia (finding)
C0013222	ICT	disease	Drug Use Disorders		C0015397	SV	disease	Disorder of eye
C0029231	ICT	disease	Organic Mental Disorders, Substance-Induced		C0155359	SV	disease	Scleral staphyloma
C0038580	ICT	disease	Substance Dependence		C0030312	SV	disease	Pancytopenia
C0038586	ICT	disease	Substance Use Disorders		C1384666	SV	disease	hearing impairment
C0236969	ICT	disease	Substance-Related Disorders		C1855710	SV	disease	Bone marrow hypocellularity
C0740858	ICT	disease	Substance abuse problem		C2750866	SV	disease	Growth retardation, pre- and postnatal
C1510472	ICT	disease	Drug Dependence		C0085215	SV	disease	Ovarian Failure, Premature
C4316881	ICT	disease	Prescription Drug Abuse		C3554638	SV	disease	MUSCULAR DYSTROPHY-DYSTROGLYCANOPATHY (CONGENITAL WITH BRAIN AND EYE ANOMALIES), TYPE A, 11
C0004509	ICT	disease	Azoospermia		C3495676	SV	disease	Anorectal Malformations
C1510586	ICT	disease	Autism Spectrum Disorders		85403	SV	gene
C0919267	ICT	disease	ovarian neoplasm		C0424605	SV	disease	Developmental delay (disorder)
C1140680	ICT	disease	Malignant neoplasm of ovary		C0557874	SV	disease	Global developmental delay
C1858424	ICT	disease	Cardioencephalomyopathy, Fatal Infantile, due to Cytochrome C Oxidase Deficiency		C4693466	SV	disease	COMBINED OXIDATIVE PHOSPHORYLATION DEFICIENCY 35
C0003872	ICT	disease	Arthritis, Psoriatic		C4733333	SV	disease	familial non-medullary thyroid cancer
10758	ICT	gene			C0023465	SV	disease	Acute monocytic leukemia
C0030246	ICT	disease	Pustulosis of Palms and Soles		C0265219	SV	disease	Miller Dieker syndrome
C0033860	ICT	disease	Psoriasis		C3463824	SV	disease	MYELODYSPLASTIC SYNDROME
C0032460	ICT	disease	Polycystic Ovary Syndrome		C4540270	SV	disease	GALLOWAY-MOWAT SYNDROME 4
C1136382	ICT	disease	Sclerocystic Ovaries		C3714756	SV	disease	Intellectual Disability
C0027055	ICT	disease	Myocardial Reperfusion Injury		8558	SV	gene
C0017636	ICT	disease	Glioblastoma		C4540156	SV	disease	AL KAISSI SYNDROME
C0334588	ICT	disease	Giant Cell Glioblastoma		C0152427	SV	disease	Polydactyly
C1621958	ICT	disease	Glioblastoma Multiforme		C4748876	SV	disease	EPIDERMODYSPLASIA VERRUCIFORMIS, SUSCEPTIBILITY TO, 3
C0027626	ICT	disease	Neoplasm Invasiveness		10519	SV	gene
3720	ICT	gene			C0013421	SV	disease	Dystonia
C0001418	ICT	disease	Adenocarcinoma		7701	SV	gene
C0205641	ICT	disease	Adenocarcinoma, Basal Cell		C0036572	SV	disease	Seizures
C0205642	ICT	disease	Adenocarcinoma, Oxyphilic		C0040822	SV	disease	Tremor
C0205643	ICT	disease	Carcinoma, Cribriform		C0009363	SV	disease	Congenital ocular coloboma (disorder)
C0205644	ICT	disease	Carcinoma, Granular Cell		C4228778	SV	disease	Abnormality of radial ray
C0205645	ICT	disease	Adenocarcinoma, Tubular		C0035334	SV	disease	Retinitis Pigmentosa
C0149721	ICT	disease	Left Ventricular Hypertrophy		C0278996	SV	disease	Malignant Head and Neck Neoplasm
C0279626	ICT	disease	Squamous cell carcinoma of esophagus		C0878659	SV	disease	Disproportionate short stature
C0021368	ICT	disease	Inflammation		C1321489	SV	disease	Torre-Muir syndrome
C0020517	ICT	disease	Hypersensitivity		C3842001	SV	disease	Adult only
23	ICT	gene			C4016444	SV	disease	GHOSAL HEMATODIAPHYSEAL SYNDROME
C0032285	ICT	disease	Pneumonia		C0026010	SV	disease	Microphthalmos
C0032300	ICT	disease	Lobar Pneumonia		C0206651	SV	disease	Clear Cell Sarcoma of Soft Tissue
C0887898	ICT	disease	Experimental Lung Inflammation		C0268358	SV	disease	Osteogenesis imperfecta, dominant perinatal lethal
C1527304	ICT	disease	Allergic Reaction		C0268362	SV	disease	Osteogenesis imperfecta type III (disorder)
C3714636	ICT	disease	Pneumonitis		C0268363	SV	disease	Osteogenesis imperfecta type IV (disorder)
84678	ICT	gene			C0752166	SV	disease	Bardet-Biedl Syndrome
C0004364	ICT	disease	Autoimmune Diseases		C0014522	SV	disease	Epidermodysplasia Verruciformis
C0020455	ICT	disease	Hypergammaglobulinemia		C0005586	SV	disease	Bipolar Disorder
C0022660	ICT	disease	Kidney Failure, Acute		C0149821	SV	disease	ACUTE ALCOHOL WITHDRAWAL
C1565662	ICT	disease	Acute Kidney Insufficiency		C0525045	SV	disease	Mood Disorders
C2609414	ICT	disease	Acute kidney injury		3680	SV	gene
C0014175	ICT	disease	Endometriosis		C1839839	SV	disease	MAJOR AFFECTIVE DISORDER 2
1655	ICT	gene			C0221074	SV	disease	Depression, Postpartum
C0269102	ICT	disease	Endometrioma		50809	SV	gene
C0007134	ICT	disease	Renal Cell Carcinoma		C0041696	SV	disease	Unipolar Depression
C0279702	ICT	disease	Conventional (Clear Cell) Renal Cell Carcinoma		C1269683	SV	disease	Major Depressive Disorder
C1266042	ICT	disease	Chromophobe Renal Cell Carcinoma		22874	SV	gene
C1266043	ICT	disease	Sarcomatoid Renal Cell Carcinoma		11194	SV	gene
C1266044	ICT	disease	Collecting Duct Carcinoma of the Kidney		8728	SV	gene
C1306837	ICT	disease	Papillary Renal Cell Carcinoma		C1335302	SV	disease	Pancreatic Ductal Adenocarcinoma
C0005684	ICT	disease	Malignant neoplasm of urinary bladder
C0005695	ICT	disease	Bladder Neoplasm
C1834671	ICT	disease	FACIOSCAPULOHUMERAL MUSCULAR DYSTROPHY 1B
23347	ICT	gene
C0264939	ICT	disease	Systemic Vasculitis
C0023891	ICT	disease	Liver Cirrhosis, Alcoholic
C0021400	ICT	disease	Influenza
C0752107	ICT	disease	Brain Diseases, Metabolic, Inherited
C0752109	ICT	disease	Brain Diseases, Metabolic, Inborn
C0752110	ICT	disease	Central Nervous System Inborn Metabolic Diseases
C1961099	ICT	disease	Precursor T-Cell Lymphoblastic Leukemia-Lymphoma
C0042076	ICT	disease	Urologic Neoplasms
C0751571	ICT	disease	Cancer of Urinary Tract
C0472817	ICT	disease	WHIM syndrome
C0023893	ICT	disease	Liver Cirrhosis, Experimental
4249	ICT	gene
C0023467	ICT	disease	Leukemia, Myelocytic, Acute
C0026998	ICT	disease	Acute Myeloid Leukemia, M1
C1879321	ICT	disease	Acute Myeloid Leukemia (AML-M2)
C0015695	ICT	disease	Fatty Liver
C2711227	ICT	disease	Steatohepatitis
C0079774	ICT	disease	Peripheral T-Cell Lymphoma
C0029463	ICT	disease	Osteosarcoma
C0021364	ICT	disease	Male infertility
C0848676	ICT	disease	Subfertility, Male
C0917731	ICT	disease	Male sterility
C0008924	ICT	disease	Cleft upper lip
C0008925	ICT	disease	Cleft Palate
C1837218	ICT	disease	Cleft palate, isolated
C0007129	ICT	disease	Merkel cell carcinoma
C0024302	ICT	disease	Reticulosarcoma
C0024304	ICT	disease	Lymphoma, Mixed-Cell
C0024306	ICT	disease	Lymphoma, Undifferentiated
C0079740	ICT	disease	High Grade Lymphoma (neoplasm)
C0079741	ICT	disease	Lymphoma, Intermediate-Grade
C0079747	ICT	disease	Low Grade Lymphoma (neoplasm)
C0079757	ICT	disease	Diffuse Mixed-Cell Lymphoma
C0079770	ICT	disease	Lymphoma, Small Noncleaved-Cell
C3714542	ICT	disease	Lymphoma, Diffuse
C4721532	ICT	disease	Lymphoma, Non-Hodgkin, Familial
C0011616	ICT	disease	Contact Dermatitis
C0162351	ICT	disease	Contact hypersensitivity
C0085413	ICT	disease	Polycystic Kidney, Autosomal Dominant
C0887850	ICT	disease	Polycystic Kidney, Type 1 Autosomal Dominant Disease
C2751306	ICT	disease	Polycystic kidney disease, type 2
C0333704	ICT	disease	Chromosome Breaks
C0376628	ICT	disease	Chromosome Breakage
C0030297	ICT	disease	Pancreatic Neoplasm
C0346647	ICT	disease	Malignant neoplasm of pancreas
C0023452	ICT	disease	Childhood Acute Lymphoblastic Leukemia
C0023453	ICT	disease	L2 Acute Lymphoblastic Leukemia
C1961102	ICT	disease	Precursor Cell Lymphoblastic Leukemia Lymphoma
C0007873	ICT	disease	Uterine Cervical Neoplasm
C4048328	ICT	disease	cervical cancer
C0023493	ICT	disease	Adult T-Cell Lymphoma/Leukemia
3181	ICT	gene
C0014170	ICT	disease	Endometrial Neoplasms
C0152013	ICT	disease	Adenocarcinoma of lung (disorder)
C0476089	ICT	disease	Endometrial Carcinoma
C0013221	ICT	disease	Drug toxicity
C0020429	ICT	disease	Hyperalgesia
C0041755	ICT	disease	Adverse reaction to drug
C0458247	ICT	disease	Allodynia
C0751211	ICT	disease	Hyperalgesia, Primary
C0751212	ICT	disease	Hyperalgesia, Secondary
C0751213	ICT	disease	Tactile Allodynia
C0751214	ICT	disease	Hyperalgesia, Thermal
C1850383	ICT	disease	Neuropathy, Painful
C2936719	ICT	disease	Mechanical Allodynia
375	ICT	gene
C0034069	ICT	disease	Pulmonary Fibrosis
C4721507	ICT	disease	Alveolitis, Fibrosing
C0238198	ICT	disease	Gastrointestinal Stromal Tumors
27107	ICT	gene
C3179349	ICT	disease	Gastrointestinal Stromal Sarcoma
C1863878	ICT	disease	Arhinia, choanal atresia, and microphthalmia
10403	ICT	gene
C0282548	ICT	disease	Leukostasis
C0014378	ICT	disease	Enterovirus Infections
C0005398	ICT	disease	Cholestasis, Extrahepatic
C1176475	ICT	disease	Ductal Carcinoma
C2931456	ICT	disease	Prostate cancer, familial
C4722327	ICT	disease	PROSTATE CANCER, HEREDITARY, 1
C2930967	ICT	disease	Gastro-enteropancreatic neuroendocrine tumor
65055	ICT	gene
C0027719	ICT	disease	Nephrosclerosis
C0035304	ICT	disease	Retinal Degeneration
C0206093	ICT	disease	Neuroectodermal Tumors
C0206681	ICT	disease	Adenocarcinoma, Clear Cell
C0001768	ICT	disease	Agammaglobulinemia
3507	ICT	gene
C0086438	ICT	disease	Hypogammaglobulinemia
C0087012	ICT	disease	Ataxia, Spinocerebellar
C0268389	ICT	disease	Amyloidosis, familial visceral
C0752120	ICT	disease	Spinocerebellar Ataxia Type 1
C0752121	ICT	disease	Spinocerebellar Ataxia Type 2
C0752122	ICT	disease	Spinocerebellar Ataxia Type 4
C0752123	ICT	disease	Spinocerebellar Ataxia Type 5
C0752124	ICT	disease	Spinocerebellar Ataxia Type 6 (disorder)
C0752125	ICT	disease	Spinocerebellar Ataxia Type 7
C1833308	ICT	disease	NEURONOPATHY, DISTAL HEREDITARY MOTOR, TYPE V
C1833662	ICT	disease	INCLUSION BODY MYOPATHY WITH EARLY-ONSET PAGET DISEASE AND FRONTOTEMPORAL DEMENTIA
C1837148	ICT	disease	MYOPIA 6 (disorder)
C1853247	ICT	disease	SPASTIC PARAPLEGIA 31, AUTOSOMAL DOMINANT
C1855796	ICT	disease	Hypoproteinemia, Hypercatabolic
C2931111	ICT	disease	Myopia, susceptibility to
C2931418	ICT	disease	Bare lymphocyte syndrome 2
C3714992	ICT	disease	CANDIDIASIS, FAMILIAL, 8
C4015519	ICT	disease	EPILEPTIC ENCEPHALOPATHY, EARLY INFANTILE, 28
C4225202	ICT	disease	LAMB-SHAFFER SYNDROME
C4225317	ICT	disease	ACROFACIAL DYSOSTOSIS, CINCINNATI TYPE
25885	ICT	gene
C4479246	ICT	disease	CONGENITAL HEART DEFECTS, DYSMORPHIC FACIAL FEATURES, AND INTELLECTUAL DEVELOPMENTAL DISORDER
8621	ICT	gene
C1859534	ICT	disease	Bare Lymphocyte Syndrome, Type II, Complementation Group A
C3152144	ICT	disease	AGAMMAGLOBULINEMIA 1, AUTOSOMAL RECESSIVE
C4016215	ICT	disease	AGAMMAGLOBULINEMIA 1
C0340970	ICT	disease	Congenital neutropenia
C1834176	ICT	disease	MYELOKATHEXIS, ISOLATED
C3553656	ICT	disease	NEURONOPATHY, DISTAL HEREDITARY MOTOR, TYPE VB
C3279754	ICT	disease	PSORIASIS 13, SUSCEPTIBILITY TO
C3280452	ICT	disease	SPINOCEREBELLAR ATAXIA, AUTOSOMAL RECESSIVE 12
C0025990	ICT	disease	Micrognathism
C1332140	ICT	disease	Acrofacial Dysostosis
C0751651	ICT	disease	Mitochondrial Diseases
C0002736	ICT	disease	Amyotrophic Lateral Sclerosis
C4085590	ICT	disease	Cone-Rod Dystrophies
8650	ICT	gene
C3714756	ICT	disease	Intellectual Disability
C0398686	ICT	disease	Primary immune deficiency disorder
C1844383	ICT	disease	Recurrent bacterial infection
C4310786	ICT	disease	AGAMMAGLOBULINEMIA 8, AUTOSOMAL DOMINANT
C0238288	ICT	disease	Muscular Dystrophy, Facioscapulohumeral
C1292754	ICT	disease	Mediastinal (Thymic) Large B-Cell Lymphoma
C0334660	ICT	disease	Angioendotheliomatosis
C4510744	ICT	disease	46,XY partial gonadal dysgenesis
C4749915	ICT	disease	Developmental and speech delay due to SOX5 deficiency
C4755260	ICT	disease	12p12.1 microdeletion syndrome
C4302669	ICT	disease	Autosomal dominant beta2-microglobulinic amyloidosis
C0027092	ICT	disease	Myopia
C0006845	ICT	disease	Candidiasis, Chronic Mucocutaneous
C1832241	ICT	disease	Agammaglobulinemia, non-Bruton type
C1858266	ICT	disease	Bare Lymphocyte Syndrome, Type I
C1837822	ICT	disease	Burn-Mckeown syndrome
C1868720	ICT	disease	Periventricular Nodular Heterotopia
C0162539	ICT	disease	IgG Deficiency disorder
C3279824	ICT	disease	Kappa-Chain Deficiency
C0855095	ICT	disease	Small Lymphocytic Lymphoma
C1292769	ICT	disease	Precursor B-cell lymphoblastic leukemia
C1333985	ICT	disease	Hereditary clear cell renal cell carcinoma
C1868683	ICT	disease	B-CELL MALIGNANCY, LOW-GRADE
C0005586	ICT	disease	Bipolar Disorder
1454	ICT	gene
C0011581	ICT	disease	Depressive disorder
C0001969	ICT	disease	Alcoholic Intoxication
C0001973	ICT	disease	Alcoholic Intoxication, Chronic
C0085762	ICT	disease	Alcohol abuse
C0015923	ICT	disease	Fetal Alcohol Syndrome
C0033975	ICT	disease	Psychotic Disorders
C0349204	ICT	disease	Nonorganic psychosis
C0525045	ICT	disease	Mood Disorders
C0853193	ICT	disease	Bipolar I disorder
C2985290	ICT	disease	Fetal Alcohol Spectrum Disorders
26528	ICT	gene
C3809468	ICT	disease	INCLUSION BODY MYOPATHY WITH EARLY-ONSET PAGET DISEASE WITH OR WITHOUT FRONTOTEMPORAL DEMENTIA 2
C4748602	ICT	disease	PERIVENTRICULAR NODULAR HETEROTOPIA 8
863	ICT	gene
C0149782	ICT	disease	Squamous cell carcinoma of lung
C0278883	ICT	disease	Metastatic melanoma

## Sheet: Colon
## GDA network of three types of variants in colon tissue
node	variant	type	disease description		node	variant	type	disease description		node	variant	type	disease description
C0019284	ICT	disease	Diaphragmatic Hernia		C0006118	SV	disease	Brain Neoplasms		C0007194	SNP	disease	Hypertrophic Cardiomyopathy
3481	ICT	gene			1499	SV	gene			85366	SNP	gene
C0028754	ICT	disease	Obesity		C0006826	SV	disease	Malignant Neoplasms		C3280120	SNP	disease	Glycoprotein VI deficiency
C0022333	ICT	disease	Jacksonian Seizure		C0007103	SV	disease	Malignant neoplasm of endometrium		51206	SNP	gene
10280	ICT	gene			C0023467	SV	disease	Leukemia, Myelocytic, Acute		C4707243	SNP	disease	Familial thoracic aortic aneurysm and aortic dissection
C0036572	ICT	disease	Seizures		861	SV	gene			81031	SNP	gene
C0149958	ICT	disease	Complex partial seizures		C0025149	SV	disease	Medulloblastoma		C3711374	SNP	disease	Nonsyndromic Deafness
C0234533	ICT	disease	Generalized seizures		C0025202	SV	disease	melanoma		64787	SNP	gene
C0234535	ICT	disease	Clonic Seizures		C0029925	SV	disease	Ovarian Carcinoma		C0028326	SNP	disease	Noonan Syndrome
C0270824	ICT	disease	Visual seizure		C0036095	SV	disease	Salivary Gland Neoplasms		8216	SNP	gene
C0270844	ICT	disease	Tonic Seizures		C0079218	SV	disease	Fibromatosis, Aggressive		C0393706	SNP	disease	Early infantile epileptic encephalopathy with suppression bursts
C0270846	ICT	disease	Epileptic drop attack		C0151779	SV	disease	Cutaneous Melanoma		150094	SNP	gene
C0422850	ICT	disease	Seizures, Somatosensory		C0152013	SV	disease	Adenocarcinoma of lung (disorder)		C3463992	SNP	disease	EPILEPTIC ENCEPHALOPATHY, EARLY INFANTILE, 1
C0422852	ICT	disease	Seizures, Auditory		C0153633	SV	disease	Malignant neoplasm of brain		C4552072	SNP	disease	X-linked infantile spasms
C0422853	ICT	disease	Olfactory seizure		C0206624	SV	disease	Hepatoblastoma		C0175704	SNP	disease	LEOPARD Syndrome
C0422854	ICT	disease	Gustatory seizure		C0206667	SV	disease	Adrenal Cortical Adenoma		C0587248	SNP	disease	Costello syndrome (disorder)
C0422855	ICT	disease	Vertiginous seizure		C0262587	SV	disease	Parathyroid Adenoma		C1275081	SNP	disease	Cardio-facio-cutaneous syndrome
C0494475	ICT	disease	Tonic - clonic seizures		C0278701	SV	disease	Gastric Adenocarcinoma		C1843181	SNP	disease	Noonan syndrome-like disorder with loose anagen hair
C0751056	ICT	disease	Non-epileptic convulsion		C0279626	SV	disease	Squamous cell carcinoma of esophagus		C3501846	SNP	disease	Noonan-Like Syndrome With Loose Anagen Hair
C0751110	ICT	disease	Single Seizure		C0346191	SV	disease	Carcinoma in situ of endometrium		C0020538	SNP	disease	Hypertensive disease
C0751123	ICT	disease	Atonic Absence Seizures		C0476089	SV	disease	Endometrial Carcinoma		1395	SNP	gene
C0751494	ICT	disease	Convulsive Seizures		C0496920	SV	disease	Neoplasm of uncertain or unknown behavior of ovary		C0003469	SNP	disease	Anxiety Disorders
C0751495	ICT	disease	Seizures, Focal		C0919267	SV	disease	ovarian neoplasm		C0376280	SNP	disease	Anxiety States, Neurotic
C0751496	ICT	disease	Seizures, Sensory		C1140680	SV	disease	Malignant neoplasm of ovary		C1279420	SNP	disease	Anxiety neurosis (finding)
C3495874	ICT	disease	Nonepileptic Seizures		C1319315	SV	disease	Adenocarcinoma of large intestine		C0033141	SNP	disease	Cardiomyopathies, Primary
C4048158	ICT	disease	Convulsions		C2239176	SV	disease	Liver carcinoma		873	SNP	gene
C4316903	ICT	disease	Absence Seizures		C1832388	SV	disease	Platelet Disorder, Familial, with Associated Myeloid Malignancy		C0036529	SNP	disease	Myocardial Diseases, Secondary
C4317109	ICT	disease	Epileptic Seizures		C0268600	SV	disease	3-methylcrotonyl CoA carboxylase 1 deficiency		C0878544	SNP	disease	Cardiomyopathies
C4317123	ICT	disease	Myoclonic Seizures		64087	SV	gene			C0019193	SNP	disease	Hepatitis, Toxic
C4505436	ICT	disease	Generalized Absence Seizures		C1846647	SV	disease	DEAFNESS, AUTOSOMAL RECESSIVE (disorder)		6652	SNP	gene
C0004153	ICT	disease	Atherosclerosis		11078	SV	gene			C0860207	SNP	disease	Drug-Induced Liver Disease
C1563937	ICT	disease	Atherogenesis		C0796250	SV	disease	PARTINGTON X-LINKED MENTAL RETARDATION SYNDROME		C1262760	SNP	disease	Hepatitis, Drug-Induced
C0002622	ICT	disease	Amnesia		8573	SV	gene			C3658290	SNP	disease	Drug-Induced Acute Liver Injury
C0233750	ICT	disease	Hysterical amnesia		C0001430	SV	disease	Adenoma		C4277682	SNP	disease	Chemical and Drug Induced Liver Injury
C0233796	ICT	disease	Temporary Amnesia		C0021841	SV	disease	Intestinal Neoplasms		C4279912	SNP	disease	Chemically-Induced Liver Toxicity
C0236795	ICT	disease	Dissociative Amnesia		C0205646	SV	disease	Adenoma, Basal Cell		C0155003	SNP	disease	Blindness, Transient
C0262497	ICT	disease	Global Amnesia		C0205647	SV	disease	Follicular adenoma		471	SNP	gene
C0750906	ICT	disease	Tactile Amnesia		C0205648	SV	disease	Adenoma, Microcystic		C0221473	SNP	disease	Blindness, Hysterical
C0750907	ICT	disease	Amnestic State		C0205649	SV	disease	Adenoma, Monomorphic		C0271215	SNP	disease	Blindness, Legal
C0015934	ICT	disease	Fetal Growth Retardation		C0205650	SV	disease	Papillary adenoma		C0339730	SNP	disease	Blindness, Acquired
C0032045	ICT	disease	Placenta Disorders		C0205651	SV	disease	Adenoma, Trabecular		C0376288	SNP	disease	Amaurosis
C0002871	ICT	disease	Anemia		C0346627	SV	disease	Intestinal Cancer		C0456909	SNP	disease	Blindness
C0023903	ICT	disease	Liver neoplasms		C0023903	SV	disease	Liver neoplasms		C0750958	SNP	disease	Blindness, Monocular
C0345904	ICT	disease	Malignant neoplasm of liver		C0345904	SV	disease	Malignant neoplasm of liver		C1837530	SNP	disease	AICAR Transformylase Inosine Monophosphate Cyclohydrolase Deficiency
C2239176	ICT	disease	Liver carcinoma		C0001418	SV	disease	Adenocarcinoma		C1879328	SNP	disease	Blindness both eyes NOS (disorder)
C0009402	ICT	disease	Colorectal Carcinoma		C0009402	SV	disease	Colorectal Carcinoma		C0002514	SNP	disease	Amino Acid Metabolism, Inborn Errors
C0009404	ICT	disease	Colorectal Neoplasms		C0009404	SV	disease	Colorectal Neoplasms		728294	SNP	gene
C0009171	ICT	disease	Cocaine Abuse		C0205641	SV	disease	Adenocarcinoma, Basal Cell		C0750905	SNP	disease	Amino Acid Metabolism, Inherited Disorders
C0236736	ICT	disease	Cocaine-Related Disorders		C0205642	SV	disease	Adenocarcinoma, Oxyphilic		C0019337	SNP	disease	Heroin Dependence
C0600427	ICT	disease	Cocaine Dependence		C0205643	SV	disease	Carcinoma, Cribriform		56729	SNP	gene
C0007102	ICT	disease	Malignant tumor of colon		C0205644	SV	disease	Carcinoma, Granular Cell		C0600241	SNP	disease	heroin abuse
C0009375	ICT	disease	Colonic Neoplasms		C0205645	SV	disease	Adenocarcinoma, Tubular		C4505390	SNP	disease	Heroin Smoking
C0023186	ICT	disease	Learning Disorders		C1879526	SV	disease	Aberrant Crypt Foci		C1720887	SNP	disease	Female Urogenital Diseases
C0025261	ICT	disease	Memory Disorders		C0376634	SV	disease	Craniofacial Abnormalities		268	SNP	gene
C0033054	ICT	disease	Prenatal Exposure Delayed Effects		C0019207	SV	disease	Hepatoma, Morris		C0007193	SNP	disease	Cardiomyopathy, Dilated
C0233794	ICT	disease	Memory impairment		C0019208	SV	disease	Hepatoma, Novikoff		C1449563	SNP	disease	Cardiomyopathy, Familial Idiopathic
C0751262	ICT	disease	Adult Learning Disorders		C0023904	SV	disease	Liver Neoplasms, Experimental		C0021655	SNP	disease	Insulin Resistance
C0751263	ICT	disease	Learning Disturbance		C0086404	SV	disease	Experimental Hepatoma		C0920563	SNP	disease	Insulin Sensitivity
C0751265	ICT	disease	Learning Disabilities		C0006142	SV	disease	Malignant neoplasm of breast		C0021368	SNP	disease	Inflammation
C0751292	ICT	disease	Age-Related Memory Disorders		C0678222	SV	disease	Breast Carcinoma		C0024115	SNP	disease	Lung diseases
C0751293	ICT	disease	Memory Disorder, Semantic		C1257931	SV	disease	Mammary Neoplasms, Human		C0013221	SNP	disease	Drug toxicity
C0751294	ICT	disease	Memory Disorder, Spatial		C1458155	SV	disease	Mammary Neoplasms		C0041755	SNP	disease	Adverse reaction to drug
C0751295	ICT	disease	Memory Loss		C4704874	SV	disease	Mammary Carcinoma, Human		C0006826	SNP	disease	Malignant Neoplasms
C1330966	ICT	disease	Developmental Academic Disorder		C0007097	SV	disease	Carcinoma		100506658	SNP	gene
C0002395	ICT	disease	Alzheimer's Disease		C0024667	SV	disease	Animal Mammary Neoplasms		C0027651	SNP	disease	Neoplasms
C0011265	ICT	disease	Presenile dementia		C0024668	SV	disease	Mammary Neoplasms, Experimental		C0086692	SNP	disease	Benign Neoplasm
C0276496	ICT	disease	Familial Alzheimer Disease (FAD)		C0205696	SV	disease	Anaplastic carcinoma		C0033578	SNP	disease	Prostatic Neoplasms
C0494463	ICT	disease	Alzheimer Disease, Late Onset		C0205697	SV	disease	Carcinoma, Spindle-Cell		26499	SNP	gene
C0546126	ICT	disease	Acute Confusional Senile Dementia		C0205698	SV	disease	Undifferentiated carcinoma		C0376358	SNP	disease	Malignant neoplasm of prostate
C0750900	ICT	disease	Alzheimer's Disease, Focal Onset		C0205699	SV	disease	Carcinomatosis		C0019156	SNP	disease	Hepatic Veno-Occlusive Disease
C0750901	ICT	disease	Alzheimer Disease, Early Onset		C1257925	SV	disease	Mammary Carcinoma, Animal		C0038002	SNP	disease	Splenomegaly
C0032927	ICT	disease	Precancerous Conditions		C0027746	SV	disease	Nerve Degeneration		C0009171	SNP	disease	Cocaine Abuse
C0282313	ICT	disease	Condition, Preneoplastic		C0007102	SV	disease	Malignant tumor of colon		C0236736	SNP	disease	Cocaine-Related Disorders
C0019693	ICT	disease	HIV Infections		C0009375	SV	disease	Colonic Neoplasms		C0600427	SNP	disease	Cocaine Dependence
C4505456	ICT	disease	HIV Coinfection		C0018923	SV	disease	Hemangiosarcoma		C0006142	SNP	disease	Malignant neoplasm of breast
C0014544	ICT	disease	Epilepsy		C0007528	SV	disease	Cecal Neoplasms		C0678222	SNP	disease	Breast Carcinoma
2904	ICT	gene			C0153437	SV	disease	Malignant neoplasm of cecum		C1257931	SNP	disease	Mammary Neoplasms, Human
C0086237	ICT	disease	Epilepsy, Cryptogenic		C0023485	SV	disease	Precursor B-Cell Lymphoblastic Leukemia-Lymphoma		C1458155	SNP	disease	Mammary Neoplasms
C0236018	ICT	disease	Aura		C0232347	SV	disease	No-Reflow Phenomenon		C4704874	SNP	disease	Mammary Carcinoma, Human
C0751111	ICT	disease	Awakening Epilepsy		C2713615	SV	disease	Slow-Flow Phenomenon		C0003123	SNP	disease	Anorexia
C0033578	ICT	disease	Prostatic Neoplasms		C0033578	SV	disease	Prostatic Neoplasms		C0004352	SNP	disease	Autistic Disorder
10948	ICT	gene			6836	SV	gene			5141	SNP	gene
5796	ICT	gene			C0376358	SV	disease	Malignant neoplasm of prostate		C0524620	SNP	disease	Metabolic Syndrome X
C0376358	ICT	disease	Malignant neoplasm of prostate		C0023452	SV	disease	Childhood Acute Lymphoblastic Leukemia		C0027055	SNP	disease	Myocardial Reperfusion Injury
6223	ICT	gene			C0023453	SV	disease	L2 Acute Lymphoblastic Leukemia		C0520459	SNP	disease	Necrotizing Enterocolitis
C0006142	ICT	disease	Malignant neoplasm of breast		C1961102	SV	disease	Precursor Cell Lymphoblastic Leukemia Lymphoma		C0027404	SNP	disease	Narcolepsy
84870	ICT	gene			C0026998	SV	disease	Acute Myeloid Leukemia, M1		1120	SNP	gene
C0678222	ICT	disease	Breast Carcinoma		C1879321	SV	disease	Acute Myeloid Leukemia (AML-M2)		C0751362	SNP	disease	Narcolepsy-Cataplexy Syndrome
C1257931	ICT	disease	Mammary Neoplasms, Human		C0030297	SV	disease	Pancreatic Neoplasm		C0001787	SNP	disease	Osteoporosis, Age-Related
C1458155	ICT	disease	Mammary Neoplasms		C0346647	SV	disease	Malignant neoplasm of pancreas		C0029456	SNP	disease	Osteoporosis
C4704874	ICT	disease	Mammary Carcinoma, Human		C0236733	SV	disease	Amphetamine-Related Disorders		C0029459	SNP	disease	Osteoporosis, Senile
C0004352	ICT	disease	Autistic Disorder		8029	SV	gene			C0751406	SNP	disease	Post-Traumatic Osteoporosis
C0000786	ICT	disease	Spontaneous abortion		C0236804	SV	disease	Amphetamine Addiction		C0003873	SNP	disease	Rheumatoid Arthritis
C0000822	ICT	disease	Abortion, Tubal		C0236807	SV	disease	Amphetamine Abuse		C0025149	SNP	disease	Medulloblastoma
C3830362	ICT	disease	Early Pregnancy Loss		C0024121	SV	disease	Lung Neoplasms		84456	SNP	gene
C4552766	ICT	disease	Miscarriage		C0242379	SV	disease	Malignant neoplasm of lung		C0205833	SNP	disease	Medullomyoblastoma
C0036341	ICT	disease	Schizophrenia		C0026846	SV	disease	Muscular Atrophy		C0278510	SNP	disease	Childhood Medulloblastoma
C0020649	ICT	disease	Hypotension		C0270948	SV	disease	Neurogenic Muscular Atrophy		C0278876	SNP	disease	Adult Medulloblastoma
C0175693	ICT	disease	Russell-Silver syndrome		C0011168	SV	disease	Deglutition Disorders		C0751291	SNP	disease	Desmoplastic Medulloblastoma
C0030567	ICT	disease	Parkinson Disease		80746	SV	gene			C1275668	SNP	disease	Melanotic medulloblastoma
C0752347	ICT	disease	Lewy Body Disease		C0018975	SV	disease	Hemeralopia		C0035309	SNP	disease	Retinal Diseases
C0020429	ICT	disease	Hyperalgesia		C0020796	SV	disease	Profound Mental Retardation		C0022661	SNP	disease	Kidney Failure, Chronic
C0458247	ICT	disease	Allodynia		C0025363	SV	disease	Mental Retardation, Psychosocial		C0087031	SNP	disease	Juvenile-Onset Still Disease
C0751211	ICT	disease	Hyperalgesia, Primary		C0025958	SV	disease	Microcephaly		C3495559	SNP	disease	Juvenile arthritis
C0751212	ICT	disease	Hyperalgesia, Secondary		C0026650	SV	disease	Movement Disorders		C3714758	SNP	disease	Juvenile psoriatic arthritis
C0751213	ICT	disease	Tactile Allodynia		C0042790	SV	disease	Vision Disorders		C4552091	SNP	disease	Polyarthritis, Juvenile, Rheumatoid Factor Negative
C0751214	ICT	disease	Hyperalgesia, Thermal		C0233769	SV	disease	Micropsia		C4704862	SNP	disease	Polyarthritis, Juvenile, Rheumatoid Factor Positive
C2936719	ICT	disease	Mechanical Allodynia		C0233771	SV	disease	Macropsia		C0022660	SNP	disease	Kidney Failure, Acute
C0020796	ICT	disease	Profound Mental Retardation		C0266487	SV	disease	Etat Marbre		C1565662	SNP	disease	Acute Kidney Insufficiency
C0025363	ICT	disease	Mental Retardation, Psychosocial		C0267071	SV	disease	Oropharyngeal Dysphagia		C2609414	SNP	disease	Acute kidney injury
C0917816	ICT	disease	Mental deficiency		C0267072	SV	disease	Esophageal Dysphagia		9013	SNP	gene
C3714756	ICT	disease	Intellectual Disability		C0271185	SV	disease	Metamorphopsia		C0007102	SNP	disease	Malignant tumor of colon
C0009241	ICT	disease	Cognition Disorders		C0917816	SV	disease	Mental deficiency		C0009375	SNP	disease	Colonic Neoplasms
C0024623	ICT	disease	Malignant neoplasm of stomach		C1956147	SV	disease	Microlissencephaly		C2239176	SNP	disease	Liver carcinoma
C0038356	ICT	disease	Stomach Neoplasms		C3489704	SV	disease	Vision Disability		C0026847	SNP	disease	Spinal Muscular Atrophy
C0235874	ICT	disease	Disease Exacerbation		C3665347	SV	disease	Visual Impairment		6607	SNP	gene
C1708349	ICT	disease	Hereditary Diffuse Gastric Cancer		C3714756	SV	disease	Intellectual Disability		C0270765	SNP	disease	Myelopathic Muscular Atrophy
C0206686	ICT	disease	Adrenocortical carcinoma		C3853041	SV	disease	Severe Congenital Microcephaly		C0393541	SNP	disease	Distal Spinal Muscular Atrophy
C1510586	ICT	disease	Autism Spectrum Disorders		C0029408	SV	disease	Degenerative polyarthritis		C0393546	SNP	disease	Oculopharyngeal Spinal Muscular Atrophy
C0025202	ICT	disease	melanoma		1654	SV	gene			C0393547	SNP	disease	Bulbospinal Neuronopathy
C0206624	ICT	disease	Hepatoblastoma		C0086743	SV	disease	Osteoarthrosis Deformans		C0751334	SNP	disease	Progressive Proximal Myelopathic Muscular Atrophy
C0027746	ICT	disease	Nerve Degeneration		C0334634	SV	disease	Malignant lymphoma, lymphocytic, intermediate differentiation, diffuse		C0751335	SNP	disease	Scapuloperoneal Form of Spinal Muscular Atrophy
C0002736	ICT	disease	Amyotrophic Lateral Sclerosis		C0751958	SV	disease	Lymphoma, Lymphocytic, Intermediate		C0917981	SNP	disease	Progressive Muscular Atrophy
C0393554	ICT	disease	Amyotrophic Lateral Sclerosis With Dementia		C0043094	SV	disease	Weight Gain		C3661519	SNP	disease	Hereditary Motor Neuronopathy
C0543859	ICT	disease	Amyotrophic Lateral Sclerosis, Guam Form		C0007760	SV	disease	Cerebellar Diseases		C0024623	SNP	disease	Malignant neoplasm of stomach
C0751072	ICT	disease	Frontotemporal Lobar Degeneration		C1136249	SV	disease	Mental Retardation, X-Linked		29894	SNP	gene
C1535926	ICT	disease	Neurodevelopmental Disorders		C0019193	SV	disease	Hepatitis, Toxic		C0038356	SNP	disease	Stomach Neoplasms
C0020615	ICT	disease	Hypoglycemia		C0860207	SV	disease	Drug-Induced Liver Disease		C0235874	SNP	disease	Disease Exacerbation
C0271708	ICT	disease	Fasting Hypoglycemia		C1262760	SV	disease	Hepatitis, Drug-Induced		C1708349	SNP	disease	Hereditary Diffuse Gastric Cancer
C0271710	ICT	disease	Reactive hypoglycemia		C3658290	SV	disease	Drug-Induced Acute Liver Injury		C0025202	SNP	disease	melanoma
C0035412	ICT	disease	Rhabdomyosarcoma		C4277682	SV	disease	Chemical and Drug Induced Liver Injury		56128	SNP	gene
C0004903	ICT	disease	Beckwith-Wiedemann Syndrome		C4279912	SV	disease	Chemically-Induced Liver Toxicity		C0948089	SNP	disease	Acute Coronary Syndrome
C0027708	ICT	disease	Nephroblastoma		C0013146	SV	disease	Drug abuse		81027	SNP	gene
C2930471	ICT	disease	Bilateral Wilms Tumor		9128	SV	gene			C0009402	SNP	disease	Colorectal Carcinoma
C0005941	ICT	disease	Bone Diseases, Developmental		C0013170	SV	disease	Drug habituation		10351	SNP	gene
C0018273	ICT	disease	Growth Disorders		C0013222	SV	disease	Drug Use Disorders		C0009404	SNP	disease	Colorectal Neoplasms
C0020224	ICT	disease	Polyhydramnios		C0029231	SV	disease	Organic Mental Disorders, Substance-Induced		C0403447	SNP	disease	Chronic Kidney Insufficiency
C1260899	ICT	disease	Anemia, Diamond-Blackfan		C0038580	SV	disease	Substance Dependence		C1561643	SNP	disease	Chronic Kidney Diseases
C1854023	ICT	disease	Spinal muscular atrophy, Jerash type		C0038586	SV	disease	Substance Use Disorders		C0017636	SNP	disease	Glioblastoma
C3151411	ICT	disease	MENTAL RETARDATION, AUTOSOMAL DOMINANT 6		C0236969	SV	disease	Substance-Related Disorders		C0334588	SNP	disease	Giant Cell Glioblastoma
C3280587	ICT	disease	AMYOTROPHIC LATERAL SCLEROSIS 16, JUVENILE		C0740858	SV	disease	Substance abuse problem		C1621958	SNP	disease	Glioblastoma Multiforme
C4015316	ICT	disease	EPILEPTIC ENCEPHALOPATHY, EARLY INFANTILE, 27		C1510472	SV	disease	Drug Dependence		C0007621	SNP	disease	Neoplastic Cell Transformation
C4225307	ICT	disease	GROWTH RESTRICTION, SEVERE, WITH DISTINCTIVE FACIES		C4316881	SV	disease	Prescription Drug Abuse		C0086981	SNP	disease	Sicca Syndrome
C0241391	ICT	disease	Thumb absent		C0023890	SV	disease	Liver Cirrhosis		1609	SNP	gene
C0241397	ICT	disease	Triphalangeal thumb		C0239946	SV	disease	Fibrosis, Liver		C1527336	SNP	disease	Sjogren's Syndrome
C0431890	ICT	disease	Hypoplasia of thumb		C0206669	SV	disease	Hepatocellular Adenoma		C1335929	SNP	disease	Schwannomatosis
C2676137	ICT	disease	Diamond-Blackfan Anemia 1		C0027708	SV	disease	Nephroblastoma		C4048809	SNP	disease	SCHWANNOMATOSIS 1
C2751481	ICT	disease	Mild radial hypoplasia		C2930471	SV	disease	Bilateral Wilms Tumor		C0023893	SNP	disease	Liver Cirrhosis, Experimental
C3278811	ICT	disease	Thumb aplasia		C0031149	SV	disease	Peritoneal Neoplasms		6891	SNP	gene
C4228778	ICT	disease	Abnormality of radial ray		C0345967	SV	disease	Malignant mesothelioma		C0162823	SNP	disease	Dermatitis, Irritant
C0543888	ICT	disease	Epileptic encephalopathy		C0346990	SV	disease	Carcinomatosis of peritoneal cavity		C0030297	SNP	disease	Pancreatic Neoplasm
C0473935	ICT	disease	Radiolabeled somatostatin analog study		C0000772	SV	disease	Multiple congenital anomalies		54465	SNP	gene
C0796160	ICT	disease	MENTAL RETARDATION, X-LINKED, SNYDER-ROBINSON TYPE		C0003873	SV	disease	Rheumatoid Arthritis		C0346647	SNP	disease	Malignant neoplasm of pancreas
C1855652	ICT	disease	Fetus Small for Gestational Age		C0342649	SV	disease	Vascular calcification		C0027626	SNP	disease	Neoplasm Invasiveness
C0332890	ICT	disease	Congenital hemihypertrophy		C0017636	SV	disease	Glioblastoma		388591	SNP	gene
C1856184	ICT	disease	HEMIHYPERPLASIA, ISOLATED		C0334588	SV	disease	Giant Cell Glioblastoma		C0018801	SNP	disease	Heart failure
C3468114	ICT	disease	Juvenile amyotrophic lateral sclerosis		C1621958	SV	disease	Glioblastoma Multiforme		C0018802	SNP	disease	Congestive heart failure
C0037769	ICT	disease	West Syndrome		C0027626	SV	disease	Neoplasm Invasiveness		C0023212	SNP	disease	Left-Sided Heart Failure
C0001973	ICT	disease	Alcoholic Intoxication, Chronic		C0079744	SV	disease	Diffuse Large B-Cell Lymphoma		C0235527	SNP	disease	Heart Failure, Right-Sided
C0525045	ICT	disease	Mood Disorders		79080	SV	gene			C1959583	SNP	disease	Myocardial Failure
C0005586	ICT	disease	Bipolar Disorder		C0010276	SV	disease	Craniopharyngioma		C1961112	SNP	disease	Heart Decompensation
C0178417	ICT	disease	Anhedonia		C0278875	SV	disease	Adult Craniopharyngioma		90353	SNP	gene
C0011570	ICT	disease	Mental Depression		C0431128	SV	disease	Papillary craniopharyngioma		C0027627	SNP	disease	Neoplasm Metastasis
C0011581	ICT	disease	Depressive disorder		C0431129	SV	disease	Adamantinous Craniopharyngioma		C0008313	SNP	disease	Cholangitis, Sclerosing
C0678807	ICT	disease	prenatal alcohol exposure		C0751061	SV	disease	Craniopharyngioma, Child		53347	SNP	gene
C3496069	ICT	disease	cocaine use		C0206686	SV	disease	Adrenocortical carcinoma		C0566602	SNP	disease	Primary sclerosing cholangitis
9138	ICT	gene			C0001624	SV	disease	Adrenal Gland Neoplasms		644246	SNP	gene
					C0750887	SV	disease	Adrenal Cancer		C0011860	SNP	disease	Diabetes Mellitus, Non-Insulin-Dependent
					C0007873	SV	disease	Uterine Cervical Neoplasm		C0043116	SNP	disease	HMN (Hereditary Motor Neuropathy) Proximal Type I
					C4048328	SV	disease	cervical cancer		C0152109	SNP	disease	Juvenile Spinal Muscular Atrophy
					3700	SV	gene			C0393538	SNP	disease	Muscular Atrophy, Spinal, Type II
					C0032580	SV	disease	Adenomatous Polyposis Coli		C0700595	SNP	disease	Spinal Muscular Atrophies of Childhood
					C2713442	SV	disease	Polyposis, Adenomatous Intestinal		C1846689	SNP	disease	MOYAMOYA DISEASE 2
					C2713443	SV	disease	Familial Intestinal Polyposis		57674	SNP	gene
					C0014518	SV	disease	Toxic Epidermal Necrolysis		C1849930	SNP	disease	Persistent Mullerian duct syndrome
					C0038325	SV	disease	Stevens-Johnson Syndrome		C1858266	SNP	disease	Bare Lymphocyte Syndrome, Type I
					C1274933	SV	disease	Drug-Induced Stevens Johnson Syndrome		C1859726	SNP	disease	ARTERIAL TORTUOSITY SYNDROME
					C3658301	SV	disease	Mycoplasma-Induced Stevens-Johnson Syndrome		C1865233	SNP	disease	Muscular Dystrophy, Congenital, Megaconial Type
					C3658302	SV	disease	Stevens-Johnson Syndrome Toxic Epidermal Necrolysis Spectrum		C2746066	SNP	disease	Combined D-2- and L-2-hydroxyglutaric aciduria
					C0079772	SV	disease	T-Cell Lymphoma		C2751259	SNP	disease	Macrothrombocytopenia, Autosomal Dominant, Tubb1-Related
					C0349639	SV	disease	Juvenile Myelomonocytic Leukemia		C2931358	SNP	disease	Muscular atrophy, spinal, infantile chronic form
					C0235874	SV	disease	Disease Exacerbation		C3495498	SNP	disease	Cardiomyopathy, Familial Hypertrophic, 1 (disorder)
					C2713368	SV	disease	Hematopoetic Myelodysplasia		C4225172	SNP	disease	CEREBELLAR ATROPHY, VISUAL IMPAIRMENT, AND PSYCHOMOTOR RETARDATION
					C3463824	SV	disease	MYELODYSPLASTIC SYNDROME		23065	SNP	gene
					C1535926	SV	disease	Neurodevelopmental Disorders		C4225280	SNP	disease	NOONAN SYNDROME 10
					6358	SV	gene			C4225360	SNP	disease	EPILEPTIC ENCEPHALOPATHY, EARLY INFANTILE, 30
					C0027627	SV	disease	Neoplasm Metastasis		C4552078	SNP	disease	PSEUDO-TORCH SYNDROME 1
					C0007193	SV	disease	Cardiomyopathy, Dilated		C3152055	SNP	disease	D-2-HYDROXYGLUTARIC ACIDURIA 1
					C0016059	SV	disease	Fibrosis		C0026654	SNP	disease	Moyamoya Disease
					C0149721	SV	disease	Left Ventricular Hypertrophy		C1868476	SNP	disease	Wegener-Like Granulomatosis
					C0151744	SV	disease	Myocardial Ischemia		C3489725	SNP	disease	Pseudo-TORCH syndrome
					C0242698	SV	disease	Ventricular Dysfunction, Left		C3810283	SNP	disease	SCHWANNOMATOSIS 2
					C0600519	SV	disease	Ventricular Remodeling		C1854469	SNP	disease	Noonan Syndrome 2
					C0600520	SV	disease	Left Ventricle Remodeling		C4023676	SNP	disease	Increased nuchal translucency
					C1449563	SV	disease	Cardiomyopathy, Familial Idiopathic		C3714756	SNP	disease	Intellectual Disability
					C1623038	SV	disease	Cirrhosis		C0035334	SNP	disease	Retinitis Pigmentosa
					C0007621	SV	disease	Neoplastic Cell Transformation		221960	SNP	gene
					55005	SV	gene			C0271093	SNP	disease	Stargardt's disease
					91433	SV	gene			3698	SNP	gene
					C0014544	SV	disease	Epilepsy		C4540192	SNP	disease	NEURODEVELOPMENTAL DISORDER, MITOCHONDRIAL, WITH ABNORMAL MOVEMENTS AND LACTIC ACIDOSIS, WITH OR WITHOUT SEIZURES
					C0086237	SV	disease	Epilepsy, Cryptogenic		10352	SNP	gene
					C0236018	SV	disease	Aura		C4539954	SNP	disease	DEAFNESS, AUTOSOMAL RECESSIVE 106
					C0751111	SV	disease	Awakening Epilepsy		C0004134	SNP	disease	Ataxia
					C0008925	SV	disease	Cleft Palate		10531	SNP	gene
					C1837218	SV	disease	Cleft palate, isolated		C0011053	SNP	disease	Deafness
					C0205833	SV	disease	Medullomyoblastoma		84221	SNP	gene
					C0206711	SV	disease	Pilomatrixoma		C0020305	SNP	disease	Hydrops Fetalis
					C0220769	SV	disease	FG syndrome		C0270844	SNP	disease	Tonic Seizures
					C0278510	SV	disease	Childhood Medulloblastoma		C0369183	SNP	disease	Erythrocyte Mean Corpuscular Hemoglobin Test
					C0278876	SV	disease	Adult Medulloblastoma		C0494475	SNP	disease	Tonic - clonic seizures
					C0751291	SV	disease	Desmoplastic Medulloblastoma		C0949658	SNP	disease	Cardiomyopathy, Hypertrophic, Familial
					C1275668	SV	disease	Melanotic medulloblastoma		C1261502	SNP	disease	Finding of Mean Corpuscular Hemoglobin
					C1845546	SV	disease	FG SYNDROME 4 (disorder)		C1858051	SNP	disease	NORTH AMERICAN INDIAN CHILDHOOD CIRRHOSIS
					C1845567	SV	disease	FG SYNDROME 3		84916	SNP	gene
					C1845902	SV	disease	FG SYNDROME 2		C4316903	SNP	disease	Absence Seizures
					C1853276	SV	disease	Deafness, Autosomal Recessive 28		C4317123	SNP	disease	Myoclonic Seizures
					C1859499	SV	disease	3-methylcrotonyl CoA carboxylase 2 deficiency		C4304021	SNP	disease	Autosomal dominant macrothrombocytopenia
					C2676466	SV	disease	Pontocerebellar Hypoplasia Type 2B		C2931662	SNP	disease	Baraitser Brett Piesowicz syndrome
					C2677903	SV	disease	Mental Retardation And Microcephaly With Pontine And Cerebellar Hypoplasia		C2931384	SNP	disease	Moyamoya disease 1
					C2720289	SV	disease	ANEMIA, NONSPHEROCYTIC HEMOLYTIC, DUE TO G6PD DEFICIENCY		C0206726	SNP	disease	gliosarcoma
					C3554067	SV	disease	COMBINED OXIDATIVE PHOSPHORYLATION DEFICIENCY 11		C0917817	SNP	disease	Neurofibromatosis 3
					C3554449	SV	disease	MENTAL RETARDATION, AUTOSOMAL DOMINANT 19		C2931480	SNP	disease	Neurofibromatosis, Type 3, mixed central and peripheral
					C3889475	SV	disease	BARDET-BIEDL SYNDROME 19		C0037769	SNP	disease	West Syndrome
					11020	SV	gene			C0270855	SNP	disease	Early myoclonic encephalopathy
					C4014681	SV	disease	RETINITIS PIGMENTOSA 70		C1833453	SNP	disease	Proximal Myopathy with Focal Depletion of Mitochondria
					C4085582	SV	disease	MENTAL RETARDATION, X-LINKED 102		C0525045	SNP	disease	Mood Disorders
					C4551825	SV	disease	Megaloblastic Anemia 1		C0011570	SNP	disease	Mental Depression
					C0002888	SV	disease	Anemia, Megaloblastic		C0011581	SNP	disease	Depressive disorder
					C1384666	SV	disease	hearing impairment		C0036341	SNP	disease	Schizophrenia
					C0266468	SV	disease	Congenital pontocerebellar hypoplasia		C0005586	SNP	disease	Bipolar Disorder
					C3495676	SV	disease	Anorectal Malformations		C0085159	SNP	disease	Seasonal Affective Disorder
					C1856453	SV	disease	Mild thrombocytopenia		C0001973	SNP	disease	Alcoholic Intoxication, Chronic
					57591	SV	gene			6625	SNP	gene
					C0431350	SV	disease	Primary microcephaly		C0178417	SNP	disease	Anhedonia
					C0040034	SV	disease	Thrombocytopenia		C0233477	SNP	disease	Dysphoric mood
					C4539767	SV	disease	EXUDATIVE VITREORETINOPATHY 7		8528	SNP	gene
					C0152427	SV	disease	Polydactyly		C2750850	SNP	disease	GLIOMA SUSCEPTIBILITY 1
					C0557874	SV	disease	Global developmental delay		80818	SNP	gene
					23019	SV	gene			84680	SNP	gene
					C0015544	SV	disease	Failure to Thrive		8563	SNP	gene
					2806	SV	gene			7775	SNP	gene
					C0036572	SV	disease	Seizures		79608	SNP	gene
					C0220994	SV	disease	Hyperammonemia		C0278701	SNP	disease	Gastric Adenocarcinoma
					C0232466	SV	disease	Feeding difficulties		2047	SNP	gene
					C1836440	SV	disease	Increased serum lactate		C0278883	SNP	disease	Metastatic melanoma
					C4022810	SV	disease	Abnormality of nervous system morphology		C0346167	SNP	disease	Undifferentiated carcinoma of ovary
					C1306856	SV	disease	Megaloblastic anemia due to inborn errors of metabolism
					C0279607	SV	disease	Adult Hepatocellular Carcinoma
					C4706584	SV	disease	Megakaryoblastic acute myeloid leukemia with t(1;22)(p13;q13)
					C0023473	SV	disease	Myeloid Leukemia, Chronic
					C0393706	SV	disease	Early infantile epileptic encephalopathy with suppression bursts
					C0006413	SV	disease	Burkitt Lymphoma
					C1292769	SV	disease	Precursor B-cell lymphoblastic leukemia
					C2932714	SV	disease	Pontocerebellar Hypoplasia Type 2
					C1961099	SV	disease	Precursor T-Cell Lymphoblastic Leukemia-Lymphoma
					C0035334	SV	disease	Retinitis Pigmentosa
					C0752166	SV	disease	Bardet-Biedl Syndrome
					C0796184	SV	disease	Corpus Callosum, Agenesis of, with Facial Anomalies and Robin Sequence
					C0339539	SV	disease	Familial Exudative Vitreoretinopathy
					C1851402	SV	disease	Exudative vitreoretinopathy 1
					C0279606	SV	disease	Childhood Hepatocellular Carcinoma
					C0036341	SV	disease	Schizophrenia
					C0005586	SV	disease	Bipolar Disorder
					84680	SV	gene
					56155	SV	gene
					C0345958	SV	disease	Large cell carcinoma of lung

## Sheet: Liver
## GDA network of three types of variants in liver tissue
node	variant	type	disease description		node	variant	type	disease description		node	variant	type	disease description
C0268623	ICT	disease	Tyrosinemia, Type III		C0014859	SV	disease	Esophageal Neoplasms		C0699790	SNP	disease	Colon Carcinoma
3242	ICT	gene			51741	SV	gene			5782	SNP	gene
C1829703	ICT	disease	Carnitine palmitoyl transferase 1A deficiency		C0152018	SV	disease	Esophageal carcinoma		C0751202	SNP	disease	Cystathionine beta-Synthase Deficiency Disease
1374	ICT	gene			C0153942	SV	disease	Benign neoplasm of esophagus		875	SNP	gene
C0009405	ICT	disease	Hereditary Nonpolyposis Colorectal Neoplasms		C0154059	SV	disease	Carcinoma in situ of esophagus		C1835854	SNP	disease	DEAFNESS, AUTOSOMAL RECESSIVE 68
1495	ICT	gene			C0546837	SV	disease	Malignant neoplasm of esophagus		9294	SNP	gene
C1112155	ICT	disease	Hereditary non-polyposis colorectal cancer syndrome		C3150653	SV	disease	FANCONI ANEMIA, COMPLEMENTATION GROUP O		C3711374	SNP	disease	Nonsyndromic Deafness
C1333990	ICT	disease	Hereditary Nonpolyposis Colorectal Cancer		5889	SV	gene			8556	SNP	gene
C1333991	ICT	disease	Hereditary Non-Polyposis Colon Cancer Type 2		C0346153	SV	disease	Breast Cancer, Familial		C0013390	SNP	disease	Dysmenorrhea
C2936783	ICT	disease	Colorectal cancer, hereditary nonpolyposis, type 1		C0004623	SV	disease	Bacterial Infections		5020	SNP	gene
C0033687	ICT	disease	Proteinuria		6905	SV	gene			C0022116	SNP	disease	Ischemia
213	ICT	gene			C0029464	SV	disease	Osteosclerosis		C0004096	SNP	disease	Asthma
C0239981	ICT	disease	Hypoalbuminemia		C0282631	SV	disease	Facies		3119	SNP	gene
C0019284	ICT	disease	Diaphragmatic Hernia		C0376634	SV	disease	Craniofacial Abnormalities		C0027726	SNP	disease	Nephrotic Syndrome
3481	ICT	gene			C1855840	SV	disease	HYPOPARATHYROIDISM-RETARDATION-DYSMORPHISM SYNDROME		3123	SNP	gene
C0020429	ICT	disease	Hyperalgesia		C4316787	SV	disease	Kenny-Caffey syndrome, type 2		C0020649	SNP	disease	Hypotension
3827	ICT	gene			C0020445	SV	disease	Hypercholesterolemia, Familial		C0017665	SNP	disease	Membranous glomerulonephritis
C0458247	ICT	disease	Allodynia		5445	SV	gene			C0024141	SNP	disease	Lupus Erythematosus, Systemic
C0751211	ICT	disease	Hyperalgesia, Primary		C0745103	SV	disease	Hyperlipoproteinemia Type IIa		C0033687	SNP	disease	Proteinuria
C0751212	ICT	disease	Hyperalgesia, Secondary		C1704417	SV	disease	Hyperlipoproteinemia Type IIb		C0086445	SNP	disease	Idiopathic Membranous Glomerulonephritis
C0751213	ICT	disease	Tactile Allodynia		C0006142	SV	disease	Malignant neoplasm of breast		C0242380	SNP	disease	Libman-Sacks Disease
C0751214	ICT	disease	Hyperalgesia, Thermal		C0678222	SV	disease	Breast Carcinoma		C1704378	SNP	disease	Heymann Nephritis
C2936719	ICT	disease	Mechanical Allodynia		C1257931	SV	disease	Mammary Neoplasms, Human		C0036202	SNP	disease	Sarcoidosis
C0030193	ICT	disease	Pain		C1458155	SV	disease	Mammary Neoplasms		C0024668	SNP	disease	Mammary Neoplasms, Experimental
C0234230	ICT	disease	Pain, Burning		C4704874	SV	disease	Mammary Carcinoma, Human		C0004352	SNP	disease	Autistic Disorder
C0234238	ICT	disease	Ache		C0007137	SV	disease	Squamous cell carcinoma		C0035334	SNP	disease	Retinitis Pigmentosa
C0234254	ICT	disease	Radiating pain		C0024623	SV	disease	Malignant neoplasm of stomach		2979	SNP	gene
C0458257	ICT	disease	Pain, Splitting		C0038356	SV	disease	Stomach Neoplasms		C0012739	SNP	disease	Disseminated Intravascular Coagulation
C0458259	ICT	disease	Pain, Crushing		C1708349	SV	disease	Hereditary Diffuse Gastric Cancer		C0002514	SNP	disease	Amino Acid Metabolism, Inborn Errors
C0751407	ICT	disease	Pain, Migratory		C0007222	SV	disease	Cardiovascular Diseases		728294	SNP	gene
C0751408	ICT	disease	Suffering, Physical		C0087031	SV	disease	Juvenile-Onset Still Disease		C0750905	SNP	disease	Amino Acid Metabolism, Inherited Disorders
C0011195	ICT	disease	Dejerine-Sottas Disease (disorder)		C3495559	SV	disease	Juvenile arthritis		C0002994	SNP	disease	Angioedema
23600	ICT	gene			C3714758	SV	disease	Juvenile psoriatic arthritis		C1720887	SNP	disease	Female Urogenital Diseases
C0019816	ICT	disease	Hereditary, Type VII, Motor and Sensory Neuropathy		C4552091	SV	disease	Polyarthritis, Juvenile, Rheumatoid Factor Negative		268	SNP	gene
C0027888	ICT	disease	Hereditary Motor and Sensory Neuropathies		C4704862	SV	disease	Polyarthritis, Juvenile, Rheumatoid Factor Positive		C0036341	SNP	disease	Schizophrenia
C0020649	ICT	disease	Hypotension		C0015625	SV	disease	Fanconi Anemia		C0005138	SNP	disease	Berylliosis
C1851920	ICT	disease	Dopa-Responsive Dystonia		C0919267	SV	disease	ovarian neoplasm		C2350873	SNP	disease	Beryllium Disease
2643	ICT	gene			C1140680	SV	disease	Malignant neoplasm of ovary		C0011609	SNP	disease	Drug Eruptions
C0027707	ICT	disease	Nephritis, Interstitial		C0032927	SV	disease	Precancerous Conditions		C0042109	SNP	disease	Urticaria
C0041349	ICT	disease	Nephritis, Tubulointerstitial		54802	SV	gene			C0406537	SNP	disease	Morbilliform Drug Reaction
C0020517	ICT	disease	Hypersensitivity		C0282313	SV	disease	Condition, Preneoplastic		C0162429	SNP	disease	Malnutrition
C1527304	ICT	disease	Allergic Reaction		C0020796	SV	disease	Profound Mental Retardation		C0007222	SNP	disease	Cardiovascular Diseases
C0030297	ICT	disease	Pancreatic Neoplasm		55825	SV	gene			C0018799	SNP	disease	Heart Diseases
8743	ICT	gene			C0025363	SV	disease	Mental Retardation, Psychosocial		C0024302	SNP	disease	Reticulosarcoma
C0346647	ICT	disease	Malignant neoplasm of pancreas		C0917816	SV	disease	Mental deficiency		C0024304	SNP	disease	Lymphoma, Mixed-Cell
C0028754	ICT	disease	Obesity		C3714756	SV	disease	Intellectual Disability		C0024305	SNP	disease	Lymphoma, Non-Hodgkin
C0004153	ICT	disease	Atherosclerosis		C0042076	SV	disease	Urologic Neoplasms		C0024306	SNP	disease	Lymphoma, Undifferentiated
C1563937	ICT	disease	Atherogenesis		C0751571	SV	disease	Cancer of Urinary Tract		C0079740	SNP	disease	High Grade Lymphoma (neoplasm)
5581	ICT	gene			C0033578	SV	disease	Prostatic Neoplasms		C0079741	SNP	disease	Lymphoma, Intermediate-Grade
C0018801	ICT	disease	Heart failure		51227	SV	gene			C0079747	SNP	disease	Low Grade Lymphoma (neoplasm)
C0018802	ICT	disease	Congestive heart failure		C0376358	SV	disease	Malignant neoplasm of prostate		C0079757	SNP	disease	Diffuse Mixed-Cell Lymphoma
C0023212	ICT	disease	Left-Sided Heart Failure		C0279626	SV	disease	Squamous cell carcinoma of esophagus		C0079770	SNP	disease	Lymphoma, Small Noncleaved-Cell
C0235527	ICT	disease	Heart Failure, Right-Sided		C0152013	SV	disease	Adenocarcinoma of lung (disorder)		C3714542	SNP	disease	Lymphoma, Diffuse
C1959583	ICT	disease	Myocardial Failure		7520	SV	gene			C4721532	SNP	disease	Lymphoma, Non-Hodgkin, Familial
C1961112	ICT	disease	Heart Decompensation		C0022665	SV	disease	Kidney Neoplasm		C0598608	SNP	disease	Hyperhomocysteinemia
C0030569	ICT	disease	Secondary Parkinson Disease		63979	SV	gene			C0030193	SNP	disease	Pain
6469	ICT	gene			C0740457	SV	disease	Malignant neoplasm of kidney		C0234230	SNP	disease	Pain, Burning
C0751414	ICT	disease	Parkinson Disease, Secondary Vascular		C0002395	SV	disease	Alzheimer's Disease		C0234238	SNP	disease	Ache
C0751415	ICT	disease	Atherosclerotic Parkinsonism		C0011265	SV	disease	Presenile dementia		C0234254	SNP	disease	Radiating pain
C0020452	ICT	disease	Hyperemia		C0276496	SV	disease	Familial Alzheimer Disease (FAD)		C0458257	SNP	disease	Pain, Splitting
C0042484	ICT	disease	Venous Engorgement		C0494463	SV	disease	Alzheimer Disease, Late Onset		C0458259	SNP	disease	Pain, Crushing
C0178824	ICT	disease	Reactive Hyperemia		C0546126	SV	disease	Acute Confusional Senile Dementia		C0751407	SNP	disease	Pain, Migratory
C0333233	ICT	disease	Active Hyperemia		C0750900	SV	disease	Alzheimer's Disease, Focal Onset		C0751408	SNP	disease	Suffering, Physical
C0017665	ICT	disease	Membranous glomerulonephritis		C0750901	SV	disease	Alzheimer Disease, Early Onset		C0033575	SNP	disease	Prostatic Diseases
C0022661	ICT	disease	Kidney Failure, Chronic		C0087012	SV	disease	Ataxia, Spinocerebellar		C0751217	SNP	disease	Hyperkinesia, Generalized
C0086445	ICT	disease	Idiopathic Membranous Glomerulonephritis		C0265291	SV	disease	Kenny-Caffey syndrome		C3887506	SNP	disease	Hyperkinesia
C1704378	ICT	disease	Heymann Nephritis		C0752120	SV	disease	Spinocerebellar Ataxia Type 1		C0020538	SNP	disease	Hypertensive disease
C0015934	ICT	disease	Fetal Growth Retardation		C0752121	SV	disease	Spinocerebellar Ataxia Type 2		C0006142	SNP	disease	Malignant neoplasm of breast
C0032045	ICT	disease	Placenta Disorders		C0752122	SV	disease	Spinocerebellar Ataxia Type 4		1294	SNP	gene
C0002871	ICT	disease	Anemia		C0752123	SV	disease	Spinocerebellar Ataxia Type 5		C0009402	SNP	disease	Colorectal Carcinoma
C0023903	ICT	disease	Liver neoplasms		C0752124	SV	disease	Spinocerebellar Ataxia Type 6 (disorder)		C0009404	SNP	disease	Colorectal Neoplasms
C0345904	ICT	disease	Malignant neoplasm of liver		C0752125	SV	disease	Spinocerebellar Ataxia Type 7		C0678222	SNP	disease	Breast Carcinoma
C0002152	ICT	disease	Alloxan Diabetes		C1855648	SV	disease	KENNY-CAFFEY SYNDROME, TYPE 1		C1257931	SNP	disease	Mammary Neoplasms, Human
C0011853	ICT	disease	Diabetes Mellitus, Experimental		C2936863	SV	disease	Bardet-Biedl syndrome 2 (disorder)		C1458155	SNP	disease	Mammary Neoplasms
C0038433	ICT	disease	Streptozotocin Diabetes		583	SV	gene			C4704874	SNP	disease	Mammary Carcinoma, Human
C0342739	ICT	disease	Trimethylaminuria		C3150659	SV	disease	BREAST-OVARIAN CANCER, FAMILIAL, SUSCEPTIBILITY TO, 3		C0043094	SNP	disease	Weight Gain
2328	ICT	gene			C4015519	SV	disease	EPILEPTIC ENCEPHALOPATHY, EARLY INFANTILE, 28		C1262477	SNP	disease	Weight decreased
C0014518	ICT	disease	Toxic Epidermal Necrolysis		C4225281	SV	disease	RETINITIS PIGMENTOSA 74		C0021368	SNP	disease	Inflammation
C0038325	ICT	disease	Stevens-Johnson Syndrome		C4225379	SV	disease	LIPOYLTRANSFERASE 1 DEFICIENCY		C0393953	SNP	disease	Anterior Cerebral Circulation Infarction
C1274933	ICT	disease	Drug-Induced Stevens Johnson Syndrome		51601	SV	gene			2840	SNP	gene
C3658301	ICT	disease	Mycoplasma-Induced Stevens-Johnson Syndrome		C4225402	SV	disease	PREMATURE OVARIAN FAILURE 10		C0751952	SNP	disease	Anterior Circulation Brain Infarction
C3658302	ICT	disease	Stevens-Johnson Syndrome Toxic Epidermal Necrolysis Spectrum		84515	SV	gene			C0751953	SNP	disease	Brain Infarction, Posterior Circulation
C0035222	ICT	disease	Respiratory Distress Syndrome, Adult		C4310667	SV	disease	ENCEPHALOPATHY, PROGRESSIVE, WITH AMYOTROPHY AND OPTIC ATROPHY		C0751954	SNP	disease	Venous Infarction, Brain
C0023895	ICT	disease	Liver diseases		C0085215	SV	disease	Ovarian Failure, Premature		C0751955	SNP	disease	Brain Infarction
C0086565	ICT	disease	Liver Dysfunction		C3280452	SV	disease	SPINOCEREBELLAR ATAXIA, AUTOSOMAL RECESSIVE 12		4232	SNP	gene
C0020445	ICT	disease	Hypercholesterolemia, Familial		C0424605	SV	disease	Developmental delay (disorder)		C0003469	SNP	disease	Anxiety Disorders
336	ICT	gene			C0557874	SV	disease	Global developmental delay		C0376280	SNP	disease	Anxiety States, Neurotic
C0745103	ICT	disease	Hyperlipoproteinemia Type IIa		C4693466	SV	disease	COMBINED OXIDATIVE PHOSPHORYLATION DEFICIENCY 35		C1279420	SNP	disease	Anxiety neurosis (finding)
C1704417	ICT	disease	Hyperlipoproteinemia Type IIb		C0023465	SV	disease	Acute monocytic leukemia		C0009421	SNP	disease	Comatose
C2239176	ICT	disease	Liver carcinoma		C0023467	SV	disease	Leukemia, Myelocytic, Acute		C0020625	SNP	disease	Hyponatremia
C0009402	ICT	disease	Colorectal Carcinoma		C0030312	SV	disease	Pancytopenia		C0022333	SNP	disease	Jacksonian Seizure
C0009404	ICT	disease	Colorectal Neoplasms		C0265219	SV	disease	Miller Dieker syndrome		C0036572	SNP	disease	Seizures
C0023467	ICT	disease	Leukemia, Myelocytic, Acute		C1855710	SV	disease	Bone marrow hypocellularity		C0149958	SNP	disease	Complex partial seizures
C0026998	ICT	disease	Acute Myeloid Leukemia, M1		C3463824	SV	disease	MYELODYSPLASTIC SYNDROME		C0234533	SNP	disease	Generalized seizures
C1879321	ICT	disease	Acute Myeloid Leukemia (AML-M2)		C4228778	SV	disease	Abnormality of radial ray		C0234535	SNP	disease	Clonic Seizures
C0428977	ICT	disease	Bradycardia		C0036572	SV	disease	Seizures		C0270824	SNP	disease	Visual seizure
C0020538	ICT	disease	Hypertensive disease		C0232466	SV	disease	Feeding difficulties		C0270844	SNP	disease	Tonic Seizures
C0011609	ICT	disease	Drug Eruptions		C0234398	SV	disease	Visual Cortex Disorder		C0270846	SNP	disease	Epileptic drop attack
C0406537	ICT	disease	Morbilliform Drug Reaction		C1858120	SV	disease	Generalized hypotonia		C0422850	SNP	disease	Seizures, Somatosensory
C0038454	ICT	disease	Cerebrovascular accident		C4048268	SV	disease	Cortical visual impairment		C0422852	SNP	disease	Seizures, Auditory
C0751956	ICT	disease	Acute Cerebrovascular Accidents		C4539843	SV	disease	EPILEPTIC ENCEPHALOPATHY, EARLY INFANTILE, 55		C0422853	SNP	disease	Olfactory seizure
3290	ICT	gene			C0015397	SV	disease	Disorder of eye		C0422854	SNP	disease	Gustatory seizure
C0020456	ICT	disease	Hyperglycemia		C0028754	SV	disease	Obesity		C0422855	SNP	disease	Vertiginous seizure
C1855520	ICT	disease	Hyperglycemia, Postprandial		C0152427	SV	disease	Polydactyly		C0494475	SNP	disease	Tonic - clonic seizures
C0007102	ICT	disease	Malignant tumor of colon		C0878659	SV	disease	Disproportionate short stature		C0751056	SNP	disease	Non-epileptic convulsion
C0009375	ICT	disease	Colonic Neoplasms		C2936862	SV	disease	Bardet-Biedl syndrome 1 (disorder)		C0751110	SNP	disease	Single Seizure
C0078982	ICT	disease	Arhinencephaly		C4277690	SV	disease	Ciliopathies		C0751123	SNP	disease	Atonic Absence Seizures
C0079541	ICT	disease	Holoprosencephaly		C0677776	SV	disease	Hereditary Breast and Ovarian Cancer Syndrome		C0751494	SNP	disease	Convulsive Seizures
C0431362	ICT	disease	Lobar Holoprosencephaly		C0002736	SV	disease	Amyotrophic Lateral Sclerosis		C0751495	SNP	disease	Seizures, Focal
C0431363	ICT	disease	Alobar Holoprosencephaly		C4510744	SV	disease	46,XY partial gonadal dysgenesis		C0751496	SNP	disease	Seizures, Sensory
C0751617	ICT	disease	Semilobar Holoprosencephaly		C0035334	SV	disease	Retinitis Pigmentosa		C0860634	SNP	disease	Psychogenic coma
C0007134	ICT	disease	Renal Cell Carcinoma		C0393706	SV	disease	Early infantile epileptic encephalopathy with suppression bursts		C3495874	SNP	disease	Nonepileptic Seizures
3856	ICT	gene			C0036341	SV	disease	Schizophrenia		C4048158	SNP	disease	Convulsions
C0279702	ICT	disease	Conventional (Clear Cell) Renal Cell Carcinoma		11240	SV	gene			C4316903	SNP	disease	Absence Seizures
C1266042	ICT	disease	Chromophobe Renal Cell Carcinoma		C0001973	SV	disease	Alcoholic Intoxication, Chronic		C4317109	SNP	disease	Epileptic Seizures
C1266043	ICT	disease	Sarcomatoid Renal Cell Carcinoma		C0678306	SV	disease	alcohol sensitivity		C4317123	SNP	disease	Myoclonic Seizures
C1266044	ICT	disease	Collecting Duct Carcinoma of the Kidney							C4505436	SNP	disease	Generalized Absence Seizures
C1306837	ICT	disease	Papillary Renal Cell Carcinoma							C0085179	SNP	disease	Eosinophilia-Myalgia Syndrome
C0026640	ICT	disease	Mouth Neoplasms							C0751622	SNP	disease	Eosinophilia-Myalgia Syndrome, L-Tryptophan-Related
126	ICT	gene								C0003873	SNP	disease	Rheumatoid Arthritis
C0153381	ICT	disease	Malignant neoplasm of mouth							C0013146	SNP	disease	Drug abuse
C0311277	ICT	disease	Obesity, Abdominal							55930	SNP	gene
C2936179	ICT	disease	Obesity, Visceral							C0013170	SNP	disease	Drug habituation
C0033141	ICT	disease	Cardiomyopathies, Primary							C0013222	SNP	disease	Drug Use Disorders
C0036529	ICT	disease	Myocardial Diseases, Secondary							C0029231	SNP	disease	Organic Mental Disorders, Substance-Induced
C0878544	ICT	disease	Cardiomyopathies							C0038580	SNP	disease	Substance Dependence
C0007137	ICT	disease	Squamous cell carcinoma							C0038586	SNP	disease	Substance Use Disorders
7167	ICT	gene								C0236969	SNP	disease	Substance-Related Disorders
174	ICT	gene								C0740858	SNP	disease	Substance abuse problem
C0014544	ICT	disease	Epilepsy							C1510472	SNP	disease	Drug Dependence
C0086237	ICT	disease	Epilepsy, Cryptogenic							C4316881	SNP	disease	Prescription Drug Abuse
C0236018	ICT	disease	Aura							C0007570	SNP	disease	Celiac Disease
C0751111	ICT	disease	Awakening Epilepsy							23308	SNP	gene
C0001418	ICT	disease	Adenocarcinoma							C0009324	SNP	disease	Ulcerative Colitis
C0024623	ICT	disease	Malignant neoplasm of stomach							C0036421	SNP	disease	Systemic Scleroderma
C0038356	ICT	disease	Stomach Neoplasms							C0013182	SNP	disease	Drug Allergy
C0205641	ICT	disease	Adenocarcinoma, Basal Cell							C0032617	SNP	disease	Polyuria
C0205642	ICT	disease	Adenocarcinoma, Oxyphilic							C0027404	SNP	disease	Narcolepsy
C0205643	ICT	disease	Carcinoma, Cribriform							C0751362	SNP	disease	Narcolepsy-Cataplexy Syndrome
C0205644	ICT	disease	Carcinoma, Granular Cell							C0019193	SNP	disease	Hepatitis, Toxic
C0205645	ICT	disease	Adenocarcinoma, Tubular							C0860207	SNP	disease	Drug-Induced Liver Disease
C1708349	ICT	disease	Hereditary Diffuse Gastric Cancer							C1262760	SNP	disease	Hepatitis, Drug-Induced
C0004352	ICT	disease	Autistic Disorder							C3658290	SNP	disease	Drug-Induced Acute Liver Injury
2739	ICT	gene								C4277682	SNP	disease	Chemical and Drug Induced Liver Injury
C0013421	ICT	disease	Dystonia							C4279912	SNP	disease	Chemically-Induced Liver Toxicity
C0393588	ICT	disease	Dystonia, Paroxysmal							C0020796	SNP	disease	Profound Mental Retardation
C0393610	ICT	disease	Dystonia, Diurnal							79644	SNP	gene
C0751093	ICT	disease	Dystonia, Limb							C0025363	SNP	disease	Mental Retardation, Psychosocial
C0017662	ICT	disease	Glomerulonephritis, Membranoproliferative							C0917816	SNP	disease	Mental deficiency
C0027726	ICT	disease	Nephrotic Syndrome							C3714756	SNP	disease	Intellectual Disability
C0042164	ICT	disease	Uveitis							C0014175	SNP	disease	Endometriosis
C0268742	ICT	disease	Membranoproliferative Glomerulonephritis, Type I							23421	SNP	gene
C0268743	ICT	disease	Membranoproliferative Glomerulonephritis, Type II							C0269102	SNP	disease	Endometrioma
C1720821	ICT	disease	Membranoproliferative Glomerulonephritis, Type III							C0002152	SNP	disease	Alloxan Diabetes
C0033578	ICT	disease	Prostatic Neoplasms							C0011853	SNP	disease	Diabetes Mellitus, Experimental
8537	ICT	gene								C0038433	SNP	disease	Streptozotocin Diabetes
C0376358	ICT	disease	Malignant neoplasm of prostate							C0023290	SNP	disease	Leishmaniasis, Visceral
C0013386	ICT	disease	Dyskinesia, Drug-Induced							C0022336	SNP	disease	Creutzfeldt-Jakob disease
C0751088	ICT	disease	Dyskinesia, Medication-Induced							C0376329	SNP	disease	New Variant Creutzfeldt-Jakob Disease
C0002395	ICT	disease	Alzheimer's Disease							C0751254	SNP	disease	Creutzfeldt-Jakob Disease, Familial
C0011265	ICT	disease	Presenile dementia							C0011860	SNP	disease	Diabetes Mellitus, Non-Insulin-Dependent
C0276496	ICT	disease	Familial Alzheimer Disease (FAD)							C0037763	SNP	disease	Spasm
C0494463	ICT	disease	Alzheimer Disease, Late Onset							C0151911	SNP	disease	Generalized Spasms
C0546126	ICT	disease	Acute Confusional Senile Dementia							C0235229	SNP	disease	Ciliary Body Spasm
C0750900	ICT	disease	Alzheimer's Disease, Focal Onset							C0014848	SNP	disease	Esophageal Achalasia
C0750901	ICT	disease	Alzheimer Disease, Early Onset							C0025164	SNP	disease	Megaesophagus
C0006111	ICT	disease	Brain Diseases							C0025202	SNP	disease	melanoma
C0085584	ICT	disease	Encephalopathies							C0030305	SNP	disease	Pancreatitis
C0003865	ICT	disease	Arthritis, Adjuvant-Induced							C0017661	SNP	disease	IGA Glomerulonephritis
6288	ICT	gene								C0041466	SNP	disease	Typhoid Fever
C0011616	ICT	disease	Contact Dermatitis							C0010346	SNP	disease	Crohn Disease
C0162351	ICT	disease	Contact hypersensitivity							C0156147	SNP	disease	Crohn's disease of large bowel
C0971858	ICT	disease	Arthritis, Collagen-Induced							C0267380	SNP	disease	Crohn's disease of the ileum
C0993582	ICT	disease	Arthritis, Experimental							C0678202	SNP	disease	Regional enteritis
C0162820	ICT	disease	Dermatitis, Allergic Contact							C0949272	SNP	disease	IIeocolitis
C0032927	ICT	disease	Precancerous Conditions							C0026769	SNP	disease	Multiple Sclerosis
C0282313	ICT	disease	Condition, Preneoplastic							C0751324	SNP	disease	Multiple Sclerosis, Acute Fulminating
C0019193	ICT	disease	Hepatitis, Toxic							C0011854	SNP	disease	Diabetes Mellitus, Insulin-Dependent
C0860207	ICT	disease	Drug-Induced Liver Disease							C0205734	SNP	disease	Diabetes, Autoimmune
C1262760	ICT	disease	Hepatitis, Drug-Induced							C0342302	SNP	disease	Brittle diabetes
C3658290	ICT	disease	Drug-Induced Acute Liver Injury							C3837958	SNP	disease	Diabetes Mellitus, Ketosis-Prone
C4277682	ICT	disease	Chemical and Drug Induced Liver Injury							C4554117	SNP	disease	Diabetes Mellitus, Sudden-Onset
C4279912	ICT	disease	Chemically-Induced Liver Toxicity							C0027626	SNP	disease	Neoplasm Invasiveness
C0011860	ICT	disease	Diabetes Mellitus, Non-Insulin-Dependent							C1837608	SNP	disease	DEAFNESS, AUTOSOMAL RECESSIVE 32
C0020479	ICT	disease	Hyperlipoproteinemia Type III							C0029295	SNP	disease	Oropharyngeal Neoplasms
116519	ICT	gene								C2349952	SNP	disease	Oropharyngeal Carcinoma
C0042842	ICT	disease	Vitamin A Deficiency							C0024121	SNP	disease	Lung Neoplasms
5950	ICT	gene								80157	SNP	gene
C0027697	ICT	disease	Nephritis							C0242379	SNP	disease	Malignant neoplasm of lung
C0002453	ICT	disease	Amenorrhea							C0015930	SNP	disease	Fetal Distress
1361	ICT	gene								C0026826	SNP	disease	Muscle Hypertonia
C0032796	ICT	disease	Postpartum Amenorrhea							C0751325	SNP	disease	Hypertonia, Detrusor Muscle
5467	ICT	gene								C0751326	SNP	disease	Hypertonia, Infantile
C0006663	ICT	disease	Calcinosis							C0751327	SNP	disease	Hypertonia, Neonatal
197	ICT	gene								C0751328	SNP	disease	Hypertonia, Sphincter
C0263628	ICT	disease	Tumoral calcinosis							C0751329	SNP	disease	Hypertonia, Transient
C0521174	ICT	disease	Microcalcification							C0043049	SNP	disease	Water Intoxication
C0151744	ICT	disease	Myocardial Ischemia							C0011052	SNP	disease	Prelingual Deafness
C0022658	ICT	disease	Kidney Diseases							C0011053	SNP	disease	Deafness
C0007097	ICT	disease	Carcinoma							C0021364	SNP	disease	Male infertility
C0024667	ICT	disease	Animal Mammary Neoplasms							C0028960	SNP	disease	Oligospermia
C0024668	ICT	disease	Mammary Neoplasms, Experimental							C0086395	SNP	disease	Hearing Loss, Extreme
C0205696	ICT	disease	Anaplastic carcinoma							C0581883	SNP	disease	Complete Hearing Loss
C0205697	ICT	disease	Carcinoma, Spindle-Cell							C0751068	SNP	disease	Deafness, Acquired
C0205698	ICT	disease	Undifferentiated carcinoma							C0848676	SNP	disease	Subfertility, Male
C0205699	ICT	disease	Carcinomatosis							C0917731	SNP	disease	Male sterility
C1257925	ICT	disease	Mammary Carcinoma, Animal							C3665473	SNP	disease	Bilateral Deafness
123	ICT	gene								C4082305	SNP	disease	Deaf Mutism
C0011881	ICT	disease	Diabetic Nephropathy							C0038454	SNP	disease	Cerebrovascular accident
C0017667	ICT	disease	Nodular glomerulosclerosis							23143	SNP	gene
C0001956	ICT	disease	Alcohol Use Disorder							C0751956	SNP	disease	Acute Cerebrovascular Accidents
C0001973	ICT	disease	Alcoholic Intoxication, Chronic							C0033578	SNP	disease	Prostatic Neoplasms
C0085762	ICT	disease	Alcohol abuse							50509	SNP	gene
C0015695	ICT	disease	Fatty Liver							C0376358	SNP	disease	Malignant neoplasm of prostate
C2711227	ICT	disease	Steatohepatitis							644246	SNP	gene
C0175702	ICT	disease	Williams Syndrome							C0007131	SNP	disease	Non-Small Cell Lung Carcinoma
9031	ICT	gene								C0235874	SNP	disease	Disease Exacerbation
C0400966	ICT	disease	Non-alcoholic Fatty Liver Disease							C0014549	SNP	disease	Tonic-Clonic Epilepsy
C3241937	ICT	disease	Nonalcoholic Steatohepatitis							C0751117	SNP	disease	Cryptogenic Tonic-Clonic Epilepsy
C0023893	ICT	disease	Liver Cirrhosis, Experimental							C0751118	SNP	disease	Epilepsy, Tonic-Clonic, Familial
6342	ICT	gene								C0751119	SNP	disease	Epilepsy, Tonic-Clonic, Symptomatic
C0152025	ICT	disease	Polyneuropathy							C0013604	SNP	disease	Edema
C0270612	ICT	disease	Leukoencephalopathy							C0151603	SNP	disease	Anasarca
C0271683	ICT	disease	Polyneuropathy, Motor							C2718076	SNP	disease	Fetal Mummification
C0393851	ICT	disease	Polyneuropathy, Critical Illness							C0016382	SNP	disease	Flushing
C0751448	ICT	disease	Polyneuropathy, Familial							C0018681	SNP	disease	Headache
C0751449	ICT	disease	Acquired Polyneuropathy							C0028838	SNP	disease	Ocular Headache
C1858991	ICT	disease	Childhood Ataxia with Central Nervous System Hypomyelinization							C0039338	SNP	disease	Taste Disorders
C0162557	ICT	disease	Liver Failure, Acute							C0234297	SNP	disease	Taste Disorder, Primary
C0023896	ICT	disease	Alcoholic Liver Diseases							C0234298	SNP	disease	Taste Disorder, Primary, Sweet
C0027051	ICT	disease	Myocardial Infarction							C0234299	SNP	disease	Taste Disorder, Primary, Salt
C0242231	ICT	disease	Coronary Stenosis							C0234300	SNP	disease	Taste Disorder, Primary, Bitter
C0007786	ICT	disease	Brain Ischemia							C0234302	SNP	disease	Taste Disorder, Anterior Tongue
C0917798	ICT	disease	Cerebral Ischemia							C0234303	SNP	disease	Taste Disorder, Secondary
C0017638	ICT	disease	Glioma							C0234304	SNP	disease	Taste Disorder, Secondary, Sweet
C0027819	ICT	disease	Neuroblastoma							C0234305	SNP	disease	Taste Disorder, Secondary, Salt
C0259783	ICT	disease	mixed gliomas							C0234306	SNP	disease	Taste Disorder, Secondary, Bitter
C0555198	ICT	disease	Malignant Glioma							C0234319	SNP	disease	Taste Disorder, Posterior Tongue
C0019693	ICT	disease	HIV Infections							C0240327	SNP	disease	Taste, Metallic
C4505456	ICT	disease	HIV Coinfection							C0423618	SNP	disease	Throbbing Headache
C0022665	ICT	disease	Kidney Neoplasm							C0423623	SNP	disease	Bilateral Headache
C0740457	ICT	disease	Malignant neoplasm of kidney							C0474366	SNP	disease	Generalized Headache
10945	ICT	gene								C0751186	SNP	disease	Orthostatic Headache
3929	ICT	gene								C0751187	SNP	disease	Periorbital Headache
C0017658	ICT	disease	Glomerulonephritis							C0751189	SNP	disease	Retro-Ocular Headache
C1704377	ICT	disease	Bright Disease							C0751190	SNP	disease	Sharp Headache
C0030305	ICT	disease	Pancreatitis							C0751192	SNP	disease	Vertex Headache
C0030286	ICT	disease	Pancreatic Diseases							C0877781	SNP	disease	Hemicrania
C0023418	ICT	disease	leukemia							C0007097	SNP	disease	Carcinoma
C0019699	ICT	disease	HIV Seropositivity							C0007102	SNP	disease	Malignant tumor of colon
C2713368	ICT	disease	Hematopoetic Myelodysplasia							C0009375	SNP	disease	Colonic Neoplasms
C3463824	ICT	disease	MYELODYSPLASTIC SYNDROME							C0205696	SNP	disease	Anaplastic carcinoma
C0026837	ICT	disease	Muscle Rigidity							C0205697	SNP	disease	Carcinoma, Spindle-Cell
C0086439	ICT	disease	Hypokinesia							C0205698	SNP	disease	Undifferentiated carcinoma
C0151564	ICT	disease	Cogwheel Rigidity							C0205699	SNP	disease	Carcinomatosis
C0231519	ICT	disease	Gegenhalten							C0020517	SNP	disease	Hypersensitivity
C0233565	ICT	disease	Bradykinesia							C1527304	SNP	disease	Allergic Reaction
C0233608	ICT	disease	Catatonic Rigidity							C0019880	SNP	disease	Homocystinuria
C0239325	ICT	disease	Extensor Rigidity							C0079136	SNP	disease	Cockayne-Touraine Disease
C0242684	ICT	disease	Hypodynamia							C0079294	SNP	disease	Epidermolysis Bullosa Dystrophica
C0277821	ICT	disease	Extrapyramidal Rigidity							C0079474	SNP	disease	Hallopeau-Siemens Disease
C0751701	ICT	disease	Hypokinesia, Antiorthostatic							C0268225	SNP	disease	Aspartylglucosaminuria
C1320474	ICT	disease	Nuchal Rigidity							175	SNP	gene
C0032460	ICT	disease	Polycystic Ovary Syndrome							C0268371	SNP	disease	Epidermolysis Bullosa With Congenital Localized Absence Of Skin And Deformity Of Nails
C1136382	ICT	disease	Sclerocystic Ovaries							C0432321	SNP	disease	Epidermolysis bullosa, pretibial
C0032580	ICT	disease	Adenomatous Polyposis Coli							C0432322	SNP	disease	Dominant dystrophic epidermolysis bullosa, albopapular type (disorder)
C2713442	ICT	disease	Polyposis, Adenomatous Intestinal							C1275114	SNP	disease	Epidermolysis Bullosa Pruriginosa
C2713443	ICT	disease	Familial Intestinal Polyposis							C1843761	SNP	disease	TOENAIL DYSTROPHY, ISOLATED
9235	ICT	gene								C1849930	SNP	disease	Persistent Mullerian duct syndrome
C0001430	ICT	disease	Adenoma							C1851573	SNP	disease	Transient bullous dermolysis of the newborn
C0205646	ICT	disease	Adenoma, Basal Cell							C1864356	SNP	disease	ACROMESOMELIC DYSPLASIA, MAROTEAUX TYPE
C0205647	ICT	disease	Follicular adenoma							4882	SNP	gene
C0205648	ICT	disease	Adenoma, Microcystic							C1868118	SNP	disease	Orofaciodigital syndrome 5
C0205649	ICT	disease	Adenoma, Monomorphic							83479	SNP	gene
C0205650	ICT	disease	Papillary adenoma							C2675185	SNP	disease	Kahrizi Syndrome
C0205651	ICT	disease	Adenoma, Trabecular							C2746066	SNP	disease	Combined D-2- and L-2-hydroxyglutaric aciduria
C0027659	ICT	disease	Neoplasms, Experimental							C3151190	SNP	disease	RETINITIS PIGMENTOSA 48
C0023890	ICT	disease	Liver Cirrhosis							C4014690	SNP	disease	EPIPHYSEAL CHONDRODYSPLASIA, MIURA TYPE
C0239946	ICT	disease	Fibrosis, Liver							C4049066	SNP	disease	Retinal dystrophy with early macular involvement
C0162316	ICT	disease	Iron deficiency anemia							128338	SNP	gene
164656	ICT	gene								C4317224	SNP	disease	Congenital disorder of glycosylation type 1q
C0028043	ICT	disease	Nicotine Dependence							C3152055	SNP	disease	D-2-HYDROXYGLUTARIC ACIDURIA 1
3936	ICT	gene								C0026654	SNP	disease	Moyamoya Disease
C0040332	ICT	disease	Tobacco Dependence							C0015397	SNP	disease	Disorder of eye
C0376384	ICT	disease	Nicotine Use Disorder							C0029294	SNP	disease	Orofaciodigital Syndromes
C0006142	ICT	disease	Malignant neoplasm of breast							C0152427	SNP	disease	Polydactyly
C0678222	ICT	disease	Breast Carcinoma							C3532239	SNP	disease	Mitochondrial cardiomyopathy
C1257931	ICT	disease	Mammary Neoplasms, Human							55278	SNP	gene
C1458155	ICT	disease	Mammary Neoplasms							C0206085	SNP	disease	Kleine-Levin Syndrome
C4704874	ICT	disease	Mammary Carcinoma, Human							C0024796	SNP	disease	Marfan Syndrome
C0524620	ICT	disease	Metabolic Syndrome X							C0282577	SNP	disease	Congenital Disorders of Glycosylation
57761	ICT	gene								C0878659	SNP	disease	Disproportionate short stature
C0000786	ICT	disease	Spontaneous abortion							C4225399	SNP	disease	SHORT STATURE WITH NONSPECIFIC SKELETAL ABNORMALITIES
C0000822	ICT	disease	Abortion, Tubal							C4707243	SNP	disease	Familial thoracic aortic aneurysm and aortic dissection
C3830362	ICT	disease	Early Pregnancy Loss							C2931840	SNP	disease	Aspartylglucosamidase (AGA) deficiency
C4552766	ICT	disease	Miscarriage							C1843477	SNP	disease	Epidermolysis Bullosa Simplex Superficialis
C0001787	ICT	disease	Osteoporosis, Age-Related							C0024301	SNP	disease	Lymphoma, Follicular
C0029456	ICT	disease	Osteoporosis							C0030805	SNP	disease	Bullous pemphigoid
C0029459	ICT	disease	Osteoporosis, Senile							C0859976	SNP	disease	Idiopathic achalasia of esophagus
C0751406	ICT	disease	Post-Traumatic Osteoporosis							C3489532	SNP	disease	Cone-Rod Dystrophy 2
85415	ICT	gene								C0087031	SNP	disease	Juvenile-Onset Still Disease
C0043094	ICT	disease	Weight Gain							C1384600	SNP	disease	Systemic onset juvenile chronic arthritis
C0175693	ICT	disease	Russell-Silver syndrome							C4706583	SNP	disease	Limbic encephalitis with leucine-rich glioma-inactivated 1 antibodies
C0003873	ICT	disease	Rheumatoid Arthritis							C0206138	SNP	disease	CREST Syndrome
C0011849	ICT	disease	Diabetes Mellitus							C0748540	SNP	disease	Scleroderma, Limited
C0030567	ICT	disease	Parkinson Disease							C1258104	SNP	disease	Diffuse Scleroderma
C0752347	ICT	disease	Lewy Body Disease							C2673611	SNP	disease	Epidermolysis Bullosa Dystrophica, Autosomal Recessive, Localisata Variant
C0020522	ICT	disease	Delayed Hypersensitivity							C2673612	SNP	disease	Epidermolysis Bullosa Dystrophica Inversa, Autosomal Recessive
C0152013	ICT	disease	Adenocarcinoma of lung (disorder)							C4511056	SNP	disease	Centripetalis recessive dystrophic epidermolysis bullosa
C0035457	ICT	disease	Rhinitis, Allergic, Perennial							C4518087	SNP	disease	Acral dystrophic epidermolysis bullosa
C0027686	ICT	disease	Pathologic Neovascularization							C0041696	SNP	disease	Unipolar Depression
C0087031	ICT	disease	Juvenile-Onset Still Disease							C1269683	SNP	disease	Major Depressive Disorder
81565	ICT	gene								C0525045	SNP	disease	Mood Disorders
C3495559	ICT	disease	Juvenile arthritis							C0011570	SNP	disease	Mental Depression
C3714758	ICT	disease	Juvenile psoriatic arthritis							C0011581	SNP	disease	Depressive disorder
C4552091	ICT	disease	Polyarthritis, Juvenile, Rheumatoid Factor Negative							C0005586	SNP	disease	Bipolar Disorder
C4704862	ICT	disease	Polyarthritis, Juvenile, Rheumatoid Factor Positive							C0338715	SNP	disease	Drug-induced depressive state
C0011875	ICT	disease	Diabetic Angiopathies							C0001973	SNP	disease	Alcoholic Intoxication, Chronic
C0025945	ICT	disease	Microangiopathy, Diabetic							7711	SNP	gene
C0007114	ICT	disease	Malignant neoplasm of skin
C0037286	ICT	disease	Skin Neoplasms
C0010346	ICT	disease	Crohn Disease
7448	ICT	gene
C0156147	ICT	disease	Crohn's disease of large bowel
C0267380	ICT	disease	Crohn's disease of the ileum
C0678202	ICT	disease	Regional enteritis
C0949272	ICT	disease	IIeocolitis
51085	ICT	gene
C0014170	ICT	disease	Endometrial Neoplasms
C0476089	ICT	disease	Endometrial Carcinoma
C0036341	ICT	disease	Schizophrenia
57142	ICT	gene
C0018800	ICT	disease	Cardiomegaly
C1383860	ICT	disease	Cardiac Hypertrophy
51330	ICT	gene
C0025202	ICT	disease	melanoma
C0013146	ICT	disease	Drug abuse
C0013170	ICT	disease	Drug habituation
C0013222	ICT	disease	Drug Use Disorders
C0029231	ICT	disease	Organic Mental Disorders, Substance-Induced
C0038580	ICT	disease	Substance Dependence
C0038586	ICT	disease	Substance Use Disorders
C0236969	ICT	disease	Substance-Related Disorders
C0740858	ICT	disease	Substance abuse problem
C1510472	ICT	disease	Drug Dependence
C4316881	ICT	disease	Prescription Drug Abuse
C0022548	ICT	disease	Keloid
C0021655	ICT	disease	Insulin Resistance
C0920563	ICT	disease	Insulin Sensitivity
C0022660	ICT	disease	Kidney Failure, Acute
C1565662	ICT	disease	Acute Kidney Insufficiency
C2609414	ICT	disease	Acute kidney injury
C0002171	ICT	disease	Alopecia Areata
64375	ICT	gene
C0020557	ICT	disease	Hypertriglyceridemia
C4721453	ICT	disease	Peripheral Nervous System Diseases
C0027627	ICT	disease	Neoplasm Metastasis
C0009241	ICT	disease	Cognition Disorders
C0025261	ICT	disease	Memory Disorders
C0233794	ICT	disease	Memory impairment
C0751292	ICT	disease	Age-Related Memory Disorders
C0751293	ICT	disease	Memory Disorder, Semantic
C0751294	ICT	disease	Memory Disorder, Spatial
C0751295	ICT	disease	Memory Loss
C0010054	ICT	disease	Coronary Arteriosclerosis
23294	ICT	gene
C1956346	ICT	disease	Coronary Artery Disease
378938	ICT	gene
54802	ICT	gene
C0279626	ICT	disease	Squamous cell carcinoma of esophagus
C0206686	ICT	disease	Adrenocortical carcinoma
C0919267	ICT	disease	ovarian neoplasm
C1140680	ICT	disease	Malignant neoplasm of ovary
6820	ICT	gene
C0019158	ICT	disease	Hepatitis
C0017636	ICT	disease	Glioblastoma
C0334588	ICT	disease	Giant Cell Glioblastoma
C1621958	ICT	disease	Glioblastoma Multiforme
C0027540	ICT	disease	Necrosis
C0003469	ICT	disease	Anxiety Disorders
C0011573	ICT	disease	Endogenous depression
C0011581	ICT	disease	Depressive disorder
C0025193	ICT	disease	Melancholia
C0041696	ICT	disease	Unipolar Depression
C0086133	ICT	disease	Depressive Syndrome
C0282126	ICT	disease	Depression, Neurotic
C0376280	ICT	disease	Anxiety States, Neurotic
C1279420	ICT	disease	Anxiety neurosis (finding)
C0026766	ICT	disease	Multiple Organ Failure
C0034189	ICT	disease	Pyemia
C0036690	ICT	disease	Septicemia
C0243026	ICT	disease	Sepsis
C1719672	ICT	disease	Severe Sepsis
C0042900	ICT	disease	Vitiligo
C0010200	ICT	disease	Coughing
C0021400	ICT	disease	Influenza
C0028797	ICT	disease	Occupational Diseases
C0206624	ICT	disease	Hepatoblastoma
C0019207	ICT	disease	Hepatoma, Morris
C0019208	ICT	disease	Hepatoma, Novikoff
C0023904	ICT	disease	Liver Neoplasms, Experimental
C0086404	ICT	disease	Experimental Hepatoma
C0013502	ICT	disease	Echinococcosis
C4553297	ICT	disease	Cystic Echinocccosis
C0016059	ICT	disease	Fibrosis
C0018799	ICT	disease	Heart Diseases
C1623038	ICT	disease	Cirrhosis
C0013221	ICT	disease	Drug toxicity
C0041755	ICT	disease	Adverse reaction to drug
C0027746	ICT	disease	Nerve Degeneration
C0015393	ICT	disease	Eye Abnormalities
C2362324	ICT	disease	Pediatric Obesity
C4317171	ICT	disease	Adolescent Obesity
C4521075	ICT	disease	Childhood Overweight
C4553478	ICT	disease	Infantile Obesity
C4704955	ICT	disease	Infant Overweight
C4704956	ICT	disease	Adolescent Overweight
3700	ICT	gene
4357	ICT	gene
C0026858	ICT	disease	Musculoskeletal Pain
866	ICT	gene
5053	ICT	gene
C0003811	ICT	disease	Cardiac Arrhythmia
C0027055	ICT	disease	Myocardial Reperfusion Injury
173	ICT	gene
C1291245	ICT	disease	Cortisone reductase deficiency
C0027626	ICT	disease	Neoplasm Invasiveness
1	ICT	gene
22992	ICT	gene
C0036920	ICT	disease	Sezary Syndrome
C1837029	ICT	disease	Macular Dystrophy, Butterfly-Shaped Pigmentary, 2
C1868569	ICT	disease	Patterned dystrophy of retinal pigment epithelium
9444	ICT	gene
C0008370	ICT	disease	Cholestasis
C0021368	ICT	disease	Inflammation
C0004509	ICT	disease	Azoospermia
C1856892	ICT	disease	Facial Dysmorphism with Multiple Malformations
85458	ICT	gene
C0005586	ICT	disease	Bipolar Disorder
C0005587	ICT	disease	Depression, Bipolar
C0024713	ICT	disease	Manic Disorder
C0338831	ICT	disease	Manic
C0238198	ICT	disease	Gastrointestinal Stromal Tumors
C3179349	ICT	disease	Gastrointestinal Stromal Sarcoma
64577	ICT	gene
C0019209	ICT	disease	Hepatomegaly
1062	ICT	gene
10645	ICT	gene
C0002878	ICT	disease	Anemia, Hemolytic
C0002879	ICT	disease	Anemia, Hemolytic, Acquired
C0002889	ICT	disease	Anemia, Microangiopathic
C0025521	ICT	disease	Inborn Errors of Metabolism
C0221021	ICT	disease	Microangiopathic hemolytic anemia
C0752251	ICT	disease	Muscle Disease Manifestations
C0752252	ICT	disease	Neuromuscular Manifestations
C2931456	ICT	disease	Prostate cancer, familial
23331	ICT	gene
54801	ICT	gene
C4722327	ICT	disease	PROSTATE CANCER, HEREDITARY, 1
C0005398	ICT	disease	Cholestasis, Extrahepatic
C0008312	ICT	disease	Primary biliary cirrhosis
C0023892	ICT	disease	Biliary cirrhosis
C0238065	ICT	disease	Secondary Biliary Cholangitis
C1306571	ICT	disease	Hepatic Insufficiency
C4551595	ICT	disease	Biliary Cirrhosis, Primary, 1
10155	ICT	gene
C0028796	ICT	disease	Dermatitis, Occupational
C0086457	ICT	disease	Industrial Dermatosis
C0273115	ICT	disease	Lung Injury
C2350344	ICT	disease	Chronic Lung Injury
C1510586	ICT	disease	Autism Spectrum Disorders
C0020615	ICT	disease	Hypoglycemia
C0271708	ICT	disease	Fasting Hypoglycemia
C0271710	ICT	disease	Reactive hypoglycemia
C0027720	ICT	disease	Nephrosis
C0036830	ICT	disease	Serum Sickness
C0026848	ICT	disease	Myopathy
C0025290	ICT	disease	Aseptic Meningitis
C0003460	ICT	disease	Anuria
C0019061	ICT	disease	Hemolytic-Uremic Syndrome
C0040034	ICT	disease	Thrombocytopenia
C0039231	ICT	disease	Tachycardia
C0080203	ICT	disease	Tachyarrhythmia
C0002792	ICT	disease	anaphylaxis
732	ICT	gene
C0035412	ICT	disease	Rhabdomyosarcoma
C0342185	ICT	disease	Hyperthyroxinemia, Familial Dysalbuminemic
C0003257	ICT	disease	Antibody Deficiency Syndrome
C0021051	ICT	disease	Immunologic Deficiency Syndromes
C0025289	ICT	disease	Meningitis
C0030167	ICT	disease	Pachymeningitis
C0085396	ICT	disease	Neisseriaceae Infections
C0020453	ICT	disease	Hyperesthesia
C0751215	ICT	disease	Hyperesthesia, Tactile
C0751216	ICT	disease	Hyperesthesia, Thermal
C0004903	ICT	disease	Beckwith-Wiedemann Syndrome
C0027708	ICT	disease	Nephroblastoma
C2930471	ICT	disease	Bilateral Wilms Tumor
C0007222	ICT	disease	Cardiovascular Diseases
C0035242	ICT	disease	Respiratory Tract Diseases
C0002994	ICT	disease	Angioedema
C0042109	ICT	disease	Urticaria
C0002735	ICT	disease	Oppenheim's Disease
C0002882	ICT	disease	Anemia, Hemolytic, Congenital Nonspherocytic
C0027868	ICT	disease	Neuromuscular Diseases
C0751381	ICT	disease	Foley-Denny-Brown Syndrome
C0005941	ICT	disease	Bone Diseases, Developmental
C0018273	ICT	disease	Growth Disorders
C0020224	ICT	disease	Polyhydramnios
C0015378	ICT	disease	Extravasation of Contrast Media
C0013604	ICT	disease	Edema
C0151603	ICT	disease	Anasarca
C0019243	ICT	disease	Angioedemas, Hereditary
C2931758	ICT	disease	Acquired angioedema
C0152455	ICT	disease	Keratomalacia
C0271271	ICT	disease	Xerotic keratitis
C0856901	ICT	disease	Retinol Deficiency
C0020480	ICT	disease	Hyperlipoproteinemia Type IV
C0020481	ICT	disease	Hyperlipoproteinemia Type V
C0031485	ICT	disease	Phenylketonurias
C0033788	ICT	disease	Pseudo-Hurler Polydystrophy
79158	ICT	gene
C0085576	ICT	disease	Iron-Refractory Iron Deficiency Anemia
C0268237	ICT	disease	Cytochrome-c Oxidase Deficiency
1340	ICT	gene
C0268262	ICT	disease	Metachromatic Leukodystrophy due to Saposin B Deficiency
5660	ICT	gene
C0268465	ICT	disease	Phenylketonuria II
C0268467	ICT	disease	Hyperphenylalaninemia, BH4-Deficient, B
C0268483	ICT	disease	Tyrosinemias
C0268487	ICT	disease	Tyrosine Transaminase Deficiency Disease
C0268490	ICT	disease	Tyrosinemia, Type I
C0272340	ICT	disease	High molecular weight kininogen deficiency
C0339510	ICT	disease	Vitelliform Macular Dystrophy
7439	ICT	gene
C0751434	ICT	disease	Classical phenylketonuria
C0751435	ICT	disease	Hyperphenylalaninaemia
C0751436	ICT	disease	Hyperphenylalaninemia, Non-Phenylketonuric
C1840235	ICT	disease	SOLITARY MEDIAN MAXILLARY CENTRAL INCISOR
C1840529	ICT	disease	HOLOPROSENCEPHALY 3
C1842914	ICT	disease	Adult-Onset Vitelliform Macular Dystrophy
C1848578	ICT	disease	METHYLMALONIC ACIDURIA AND HOMOCYSTINURIA, cblF TYPE (disorder)
55788	ICT	gene
C1852529	ICT	disease	Corticosteroid-Binding Globulin Deficiency
C1854311	ICT	disease	Cataract, posterior polar, 3
128866	ICT	gene
C1856719	ICT	disease	Kininogen Deficiency, Total
C1858328	ICT	disease	Bile acid synthesis defect, congenital, 4
C1859878	ICT	disease	Alopecia-Mental Retardation Syndrome 1
C1860808	ICT	disease	Triosephosphate Isomerase Deficiency
C1861556	ICT	disease	Cirrhosis, Familial
C1863081	ICT	disease	alpha-Fetoprotein Deficiency
C1864651	ICT	disease	GAUCHER DISEASE, ATYPICAL, DUE TO SAPOSIN C DEFICIENCY
C1968843	ICT	disease	MICROPHTHALMIA, ISOLATED, WITH COLOBOMA 5 (disorder)
C2673266	ICT	disease	KRABBE DISEASE, ATYPICAL, DUE TO SAPOSIN A DEFICIENCY
C2673377	ICT	disease	MUCOLIPIDOSIS II ALPHA/BETA (disorder)
C2673635	ICT	disease	Combined Saposin Deficiency
C2674009	ICT	disease	Microcornea, Rod-Cone Dystrophy, Cataract, And Posterior Staphyloma
C2745945	ICT	disease	Juvenile-Onset Vitelliform Macular Dystrophy
C2750789	ICT	disease	RETINITIS PIGMENTOSA, CONCENTRIC (disorder)
C2931042	ICT	disease	Hawkinsinuria
C2931870	ICT	disease	Familial schizencephaly
C3150990	ICT	disease	LEUKOENCEPHALOPATHY WITH DYSTONIA AND MOTOR NEUROPATHY
C3151080	ICT	disease	COMPLEMENT COMPONENT 8 DEFICIENCY, TYPE II
C3160718	ICT	disease	PARKINSON DISEASE, LATE-ONSET
C3280428	ICT	disease	Alpha-Methylacyl-CoA Racemase Deficiency
C3489395	ICT	disease	Hyperchylomicronemia With Hyperprebetalipoproteinemia, Familial
C3553661	ICT	disease	CEREBELLAR ATAXIA, NONPROGRESSIVE, WITH MENTAL RETARDATION
23261	ICT	gene
C3554593	ICT	disease	RETINAL DYSTROPHY, IRIS COLOBOMA, AND COMEDOGENIC ACNE SYNDROME
C3888099	ICT	disease	Autosomal dominant vitreoretinochoroidopathy
C3888198	ICT	disease	BESTROPHINOPATHY, AUTOSOMAL RECESSIVE
C4015080	ICT	disease	MICROCEPHALY 13, PRIMARY, AUTOSOMAL RECESSIVE
C4225307	ICT	disease	GROWTH RESTRICTION, SEVERE, WITH DISTINCTIVE FACIES
C4225330	ICT	disease	MICROPHTHALMIA, ISOLATED, WITH COLOBOMA 10
C4310644	ICT	disease	GLOBAL DEVELOPMENTAL DELAY, ABSENT OR HYPOPLASTIC CORPUS CALLOSUM, AND DYSMORPHIC FACIES
7707	ICT	gene
C4551986	ICT	disease	AMR Syndrome
C0520572	ICT	disease	Enzymopathy
C0152427	ICT	disease	Polydactyly
C0345354	ICT	disease	Radial polydactyly
C0266484	ICT	disease	Schizencephaly
C0266667	ICT	disease	Cyclocephaly
C1868114	ICT	disease	POLYDACTYLY, PREAXIAL II (disorder)
C0020725	ICT	disease	Type II Mucolipidosis
C0015397	ICT	disease	Disorder of eye
C0155359	ICT	disease	Scleral staphyloma
C0036572	ICT	disease	Seizures
C0272242	ICT	disease	Complement deficiency disease
C3714756	ICT	disease	Intellectual Disability
C3275898	ICT	disease	RENAL DYSPLASIA, CYSTIC, SUSCEPTIBILITY TO
80114	ICT	gene
C0037772	ICT	disease	Spastic Paraplegia
C1855483	ICT	disease	Progressive spastic paraplegia
C0424605	ICT	disease	Developmental delay (disorder)
C0557874	ICT	disease	Global developmental delay
C4693466	ICT	disease	COMBINED OXIDATIVE PHOSPHORYLATION DEFICIENCY 35
C0473935	ICT	disease	Radiolabeled somatostatin analog study
C0796160	ICT	disease	MENTAL RETARDATION, X-LINKED, SNYDER-ROBINSON TYPE
C1855652	ICT	disease	Fetus Small for Gestational Age
460	ICT	gene
C2748861	ICT	disease	Cortical malformations
C0751651	ICT	disease	Mitochondrial Diseases
C1969653	ICT	disease	MUNGAN SYNDROME
79770	ICT	gene
C3714506	ICT	disease	Meckel syndrome type 1
C4539754	ICT	disease	ICHTHYOSIS, CONGENITAL, AUTOSOMAL RECESSIVE 14
C2931788	ICT	disease	Atypical Hemolytic Uremic Syndrome
C0035334	ICT	disease	Retinitis Pigmentosa
C0265202	ICT	disease	Seckel syndrome
C0339535	ICT	disease	Night blindness, congenital stationary
C1292778	ICT	disease	Chronic myeloproliferative disorder
C2931501	ICT	disease	Microphthalmia associated with colobomatous cyst
C0751273	ICT	disease	Infantile Globoid Cell Leukodystrophy
C0878666	ICT	disease	Analbuminemia
C0221014	ICT	disease	Reactive systemic amyloidosis
C0858617	ICT	disease	Posterior subcapsular cataract
C0332890	ICT	disease	Congenital hemihypertrophy
C1856184	ICT	disease	HEMIHYPERPLASIA, ISOLATED
C2673375	ICT	disease	Mucolipidosis III Alpha Beta, Atypical
C2931894	ICT	disease	Mucolipidosis 2
C0085547	ICT	disease	Phenylketonuria, Maternal
C0026010	ICT	disease	Microphthalmos
C0085413	ICT	disease	Polycystic Kidney, Autosomal Dominant
C0751276	ICT	disease	Metachromatic leukodystrophy, juvenile type
C0751278	ICT	disease	Metachromatic Leukodystrophy, Infant
C0751279	ICT	disease	Metachromatic Leukodystrophy, Adult-Type (disorder)
C0206732	ICT	disease	Epithelioid hemangioendothelioma
C0265581	ICT	disease	Longitudinal deficiency of radius
C4511237	ICT	disease	Butterfly-shaped pigmentary macular dystrophy
C2363903	ICT	disease	Angiocentric glioma
C2931280	ICT	disease	Perniola Krajewska Carnevale syndrome
C0079154	ICT	disease	Congenital Nonbullous Ichthyosiform Erythroderma
C1863080	ICT	disease	ALPHA-FETOPROTEIN, HEREDITARY PERSISTENCE OF
C0398562	ICT	disease	Triose phosphate isomerase deficiency
C1861355	ICT	disease	Syndactyly, Type IV
C0011570	ICT	disease	Mental Depression
C0001969	ICT	disease	Alcoholic Intoxication
56301	ICT	gene
C0033975	ICT	disease	Psychotic Disorders
C1269683	ICT	disease	Major Depressive Disorder
C0349204	ICT	disease	Nonorganic psychosis
C0678807	ICT	disease	prenatal alcohol exposure
C0015923	ICT	disease	Fetal Alcohol Syndrome
C2985290	ICT	disease	Fetal Alcohol Spectrum Disorders
C3544321	ICT	disease	Treatment-resistant schizophrenia
C0236663	ICT	disease	Alcohol withdrawal syndrome
C0857501	ICT	disease	Acute schizophrenia
C0525045	ICT	disease	Mood Disorders
22878	ICT	gene
6249	ICT	gene
C1319315	ICT	disease	Adenocarcinoma of large intestine

## Sheet: Lung
## GDA network of three types of variants in lung tissue
node	variant	type	disease description		node	variant	type	disease description		node	variant	type	disease description
C0005684	ICT	disease	Malignant neoplasm of urinary bladder		C0007103	SV	disease	Malignant neoplasm of endometrium		C0007103	SNP	disease	Malignant neoplasm of endometrium
2065	ICT	gene			5395	SV	gene			5395	SNP	gene
C0005695	ICT	disease	Bladder Neoplasm		C0017638	SV	disease	Glioma		C0017638	SNP	disease	Glioma
C0006142	ICT	disease	Malignant neoplasm of breast		C0023418	SV	disease	leukemia		C0022665	SNP	disease	Kidney Neoplasm
2066	ICT	gene			2188	SV	gene			201163	SNP	gene
C0006826	ICT	disease	Malignant Neoplasms		C0023467	SV	disease	Leukemia, Myelocytic, Acute		C0025149	SNP	disease	Medulloblastoma
C0007114	ICT	disease	Malignant neoplasm of skin		C0025149	SV	disease	Medulloblastoma		C0029925	SNP	disease	Ovarian Carcinoma
C0007131	ICT	disease	Non-Small Cell Lung Carcinoma		C0029925	SV	disease	Ovarian Carcinoma		C0346191	SNP	disease	Carcinoma in situ of endometrium
4780	ICT	gene			C0346191	SV	disease	Carcinoma in situ of endometrium		C0476089	SNP	disease	Endometrial Carcinoma
C0018671	ICT	disease	Head and Neck Neoplasms		C0476089	SV	disease	Endometrial Carcinoma		C0496920	SNP	disease	Neoplasm of uncertain or unknown behavior of ovary
C0024623	ICT	disease	Malignant neoplasm of stomach		C0496920	SV	disease	Neoplasm of uncertain or unknown behavior of ovary		C0740457	SNP	disease	Malignant neoplasm of kidney
C0025202	ICT	disease	melanoma		C0919267	SV	disease	ovarian neoplasm		C0919267	SNP	disease	ovarian neoplasm
C0037286	ICT	disease	Skin Neoplasms		C1140680	SV	disease	Malignant neoplasm of ovary		C1140680	SNP	disease	Malignant neoplasm of ovary
C0038356	ICT	disease	Stomach Neoplasms		C1319315	SV	disease	Adenocarcinoma of large intestine		C1319315	SNP	disease	Adenocarcinoma of large intestine
C0151779	ICT	disease	Cutaneous Melanoma		C0265325	SV	disease	Turcot syndrome (disorder)		C1378703	SNP	disease	Renal carcinoma
C0152013	ICT	disease	Adenocarcinoma of lung (disorder)		C4321324	SV	disease	Constitutional Mismatch Repair Deficiency Syndrome		C0019202	SNP	disease	Hepatolenticular Degeneration
6098	ICT	gene			C0009405	SV	disease	Hereditary Nonpolyposis Colorectal Neoplasms		540	SNP	gene
C0153943	ICT	disease	Benign neoplasm of stomach		C1112155	SV	disease	Hereditary non-polyposis colorectal cancer syndrome		C0015519	SNP	disease	Factor X Deficiency
C0154017	ICT	disease	Benign neoplasm of bladder		C1333990	SV	disease	Hereditary Nonpolyposis Colorectal Cancer		2159	SNP	gene
C0154060	ICT	disease	Carcinoma in situ of stomach		C4552100	SV	disease	Lynch Syndrome		C0272327	SNP	disease	Hereditary factor X deficiency disease
C0154091	ICT	disease	Carcinoma in situ of bladder		C0346153	SV	disease	Breast Cancer, Familial		C0265325	SNP	disease	Turcot syndrome (disorder)
C0278701	ICT	disease	Gastric Adenocarcinoma		C3711374	SV	disease	Nonsyndromic Deafness		C4321324	SNP	disease	Constitutional Mismatch Repair Deficiency Syndrome
C0278996	ICT	disease	Malignant Head and Neck Neoplasm		9750	SV	gene			C0009405	SNP	disease	Hereditary Nonpolyposis Colorectal Neoplasms
C0496905	ICT	disease	Neoplasm of uncertain or unknown behavior of stomach		C0079588	SV	disease	Ichthyosis, X-Linked		C1112155	SNP	disease	Hereditary non-polyposis colorectal cancer syndrome
C0496930	ICT	disease	Neoplasm of uncertain or unknown behavior of bladder		412	SV	gene			C1333990	SNP	disease	Hereditary Nonpolyposis Colorectal Cancer
C0496956	ICT	disease	Neoplasm of uncertain or unknown behavior of breast		C2717836	SV	disease	Steroid Sulfatase Deficiency Disease		C4552100	SNP	disease	Lynch Syndrome
C0678222	ICT	disease	Breast Carcinoma		C2720163	SV	disease	Placental Steroid Sulfatase Deficiency		C0346010	SNP	disease	Multiple fibrofolliculomas
C0699790	ICT	disease	Colon Carcinoma		C0007097	SV	disease	Carcinoma		C0007194	SNP	disease	Hypertrophic Cardiomyopathy
C0699791	ICT	disease	Stomach Carcinoma		23569	SV	gene			7071	SNP	gene
C0699885	ICT	disease	Carcinoma of bladder		C0024667	SV	disease	Animal Mammary Neoplasms		C0346153	SNP	disease	Breast Cancer, Familial
C0858252	ICT	disease	Breast adenocarcinoma		C0024668	SV	disease	Mammary Neoplasms, Experimental		C1858695	SNP	disease	Chudley-Mccullough syndrome
C1168401	ICT	disease	Squamous cell carcinoma of the head and neck		C0205696	SV	disease	Anaplastic carcinoma		29899	SNP	gene
C3887461	ICT	disease	Head and Neck Carcinoma		C0205697	SV	disease	Carcinoma, Spindle-Cell		C1527352	SNP	disease	Hepatic Form of Wilson Disease
C2751532	ICT	disease	3-Hydroxy-3-Methylglutaryl-CoA Synthase 2 Deficiency		C0205698	SV	disease	Undifferentiated carcinoma		C0004096	SNP	disease	Asthma
3158	ICT	gene			C0205699	SV	disease	Carcinomatosis		3119	SNP	gene
C0015526	ICT	disease	Factor XII Deficiency		C1257925	SV	disease	Mammary Carcinoma, Animal		C0428977	SNP	disease	Bradycardia
2161	ICT	gene			C0238288	SV	disease	Muscular Dystrophy, Facioscapulohumeral		1129	SNP	gene
C0340978	ICT	disease	May-Hegglin anomaly		2953	SV	gene			C0024121	SNP	disease	Lung Neoplasms
4627	ICT	gene			3308	SV	gene			7011	SNP	gene
C0398641	ICT	disease	Epstein syndrome (disorder)		C0007102	SV	disease	Malignant tumor of colon		C0242379	SNP	disease	Malignant neoplasm of lung
C0403445	ICT	disease	Fechtner syndrome (disorder)		2949	SV	gene			C1832560	SNP	disease	RIPPLING MUSCLE DISEASE 2 (disorder)
C0477317	ICT	disease	Other primary thrombocytopenia		C0009375	SV	disease	Colonic Neoplasms		859	SNP	gene
C1842035	ICT	disease	Giant Platelet Syndrome with Thrombocytopenia		C0038874	SV	disease	Supratentorial Neoplasms		C1838254	SNP	disease	RIPPLING MUSCLE DISEASE 1
C1854520	ICT	disease	SEBASTIAN SYNDROME		C0206663	SV	disease	Neuroectodermal Tumor, Primitive		C1853698	SNP	disease	Rippling muscle disease
C1843181	ICT	disease	Noonan syndrome-like disorder with loose anagen hair		C0221263	SV	disease	Cafe-au-Lait Spots		C0023903	SNP	disease	Liver neoplasms
5500	ICT	gene			C0334584	SV	disease	Spongioblastoma		C0345904	SNP	disease	Malignant neoplasm of liver
C3501846	ICT	disease	Noonan-Like Syndrome With Loose Anagen Hair		C0334596	SV	disease	Medulloepithelioma		C0006142	SNP	disease	Malignant neoplasm of breast
C1857728	ICT	disease	Hereditary Angioedema Type III		C0700367	SV	disease	Ependymoblastoma		C0007097	SNP	disease	Carcinoma
C3711374	ICT	disease	Nonsyndromic Deafness		C0751588	SV	disease	Benign Supratentorial Neoplasms		C0205696	SNP	disease	Anaplastic carcinoma
9750	ICT	gene			C0751589	SV	disease	Cancer, Supratentorial		C0205697	SNP	disease	Carcinoma, Spindle-Cell
C0028326	ICT	disease	Noonan Syndrome		C0751590	SV	disease	Primary Supratentorial Neoplasms		C0205698	SNP	disease	Undifferentiated carcinoma
C0175704	ICT	disease	LEOPARD Syndrome		C0751675	SV	disease	Cerebral Primitive Neuroectodermal Tumor		C0205699	SNP	disease	Carcinomatosis
C0587248	ICT	disease	Costello syndrome (disorder)		C0009402	SV	disease	Colorectal Carcinoma		C0678222	SNP	disease	Breast Carcinoma
C1275081	ICT	disease	Cardio-facio-cutaneous syndrome		7372	SV	gene			C1257931	SNP	disease	Mammary Neoplasms, Human
C0019284	ICT	disease	Diaphragmatic Hernia		C0009404	SV	disease	Colorectal Neoplasms		C1458155	SNP	disease	Mammary Neoplasms
3481	ICT	gene			C0270715	SV	disease	Degenerative Diseases, Central Nervous System		C4704874	SNP	disease	Mammary Carcinoma, Human
C0265306	ICT	disease	Greig cephalopolysyndactyly syndrome		C0524851	SV	disease	Neurodegenerative Disorders		C0004352	SNP	disease	Autistic Disorder
2737	ICT	gene			C0751733	SV	disease	Degenerative Diseases, Spinal Cord		2562	SNP	gene
C0027706	ICT	disease	Hereditary nephritis		C0033578	SV	disease	Prostatic Neoplasms		C0013182	SNP	disease	Drug Allergy
C1567741	ICT	disease	Alport Syndrome		C0376358	SV	disease	Malignant neoplasm of prostate		3106	SNP	gene
C1567742	ICT	disease	Alport Syndrome, X-Linked		C0151744	SV	disease	Myocardial Ischemia		C0021841	SNP	disease	Intestinal Neoplasms
C1567743	ICT	disease	Alport Syndrome, Autosomal Dominant		821	SV	gene			5578	SNP	gene
C1567744	ICT	disease	Alport Syndrome, Autosomal Recessive		9019	SV	gene			C0346627	SNP	disease	Intestinal Cancer
C1863659	ICT	disease	DEAFNESS, AUTOSOMAL DOMINANT 17		C0007137	SV	disease	Squamous cell carcinoma		C0021603	SNP	disease	Sleep Initiation and Maintenance Disorders
C2931861	ICT	disease	Hemorrhagic hereditary nephritis		C0026640	SV	disease	Mouth Neoplasms		C0033139	SNP	disease	Primary Insomnia
C0021368	ICT	disease	Inflammation		C0153381	SV	disease	Malignant neoplasm of mouth		C0270541	SNP	disease	Rebound Insomnia
9373	ICT	gene			C0024623	SV	disease	Malignant neoplasm of stomach		C0349255	SNP	disease	Nonorganic Insomnia
C0019207	ICT	disease	Hepatoma, Morris		C0038356	SV	disease	Stomach Neoplasms		C0393759	SNP	disease	Transient Insomnia
C0019208	ICT	disease	Hepatoma, Novikoff		C1708349	SV	disease	Hereditary Diffuse Gastric Cancer		C0541798	SNP	disease	Early Awakening
C0023904	ICT	disease	Liver Neoplasms, Experimental		C0014859	SV	disease	Esophageal Neoplasms		C0751249	SNP	disease	Chronic Insomnia
C0086404	ICT	disease	Experimental Hepatoma		4215	SV	gene			C0751250	SNP	disease	Psychophysiological Insomnia
C0028754	ICT	disease	Obesity		C0546837	SV	disease	Malignant neoplasm of esophagus		C0751251	SNP	disease	Secondary Insomnia
C0004153	ICT	disease	Atherosclerosis		C0027627	SV	disease	Neoplasm Metastasis		C0751252	SNP	disease	Sleep Initiation Dysfunction
C1563937	ICT	disease	Atherogenesis		11257	SV	gene			C0917801	SNP	disease	Sleeplessness
C0023890	ICT	disease	Liver Cirrhosis		C2239176	SV	disease	Liver carcinoma		C0002152	SNP	disease	Alloxan Diabetes
2321	ICT	gene			C0041671	SV	disease	Attention Deficit Disorder		C0011853	SNP	disease	Diabetes Mellitus, Experimental
C0239946	ICT	disease	Fibrosis, Liver		C1263846	SV	disease	Attention deficit hyperactivity disorder		C0038433	SNP	disease	Streptozotocin Diabetes
C0015934	ICT	disease	Fetal Growth Retardation		C1321905	SV	disease	Minimal Brain Dysfunction		C0007134	SNP	disease	Renal Cell Carcinoma
C0032045	ICT	disease	Placenta Disorders		C0006142	SV	disease	Malignant neoplasm of breast		C0018552	SNP	disease	Hamartoma
C0002871	ICT	disease	Anemia		C0678222	SV	disease	Breast Carcinoma		C0032326	SNP	disease	Pneumothorax
C0023903	ICT	disease	Liver neoplasms		C1257931	SV	disease	Mammary Neoplasms, Human		C0149781	SNP	disease	Spontaneous pneumothorax
C0345904	ICT	disease	Malignant neoplasm of liver		C1458155	SV	disease	Mammary Neoplasms		C0264558	SNP	disease	Tension Pneumothorax
C0007097	ICT	disease	Carcinoma		C4704874	SV	disease	Mammary Carcinoma, Human		C0279702	SNP	disease	Conventional (Clear Cell) Renal Cell Carcinoma
7430	ICT	gene			C0028754	SV	disease	Obesity		C0346255	SNP	disease	Oncocytoma, renal
C0024667	ICT	disease	Animal Mammary Neoplasms		257194	SV	gene			C1266042	SNP	disease	Chromophobe Renal Cell Carcinoma
C0024668	ICT	disease	Mammary Neoplasms, Experimental		C0003873	SV	disease	Rheumatoid Arthritis		C1266043	SNP	disease	Sarcomatoid Renal Cell Carcinoma
C0205696	ICT	disease	Anaplastic carcinoma		C0035412	SV	disease	Rhabdomyosarcoma		C1266044	SNP	disease	Collecting Duct Carcinoma of the Kidney
C0205697	ICT	disease	Carcinoma, Spindle-Cell		C0014170	SV	disease	Endometrial Neoplasms		C1306837	SNP	disease	Papillary Renal Cell Carcinoma
C0205698	ICT	disease	Undifferentiated carcinoma		10772	SV	gene			C0235874	SNP	disease	Disease Exacerbation
C0205699	ICT	disease	Carcinomatosis		C0032460	SV	disease	Polycystic Ovary Syndrome		C0005956	SNP	disease	Bone Marrow Diseases
C1257925	ICT	disease	Mammary Carcinoma, Animal		23658	SV	gene			4835	SNP	gene
C0024121	ICT	disease	Lung Neoplasms		5724	SV	gene			C0026640	SNP	disease	Mouth Neoplasms
C0242379	ICT	disease	Malignant neoplasm of lung		C1136382	SV	disease	Sclerocystic Ovaries		C0153381	SNP	disease	Malignant neoplasm of mouth
C2239176	ICT	disease	Liver carcinoma		C0020538	SV	disease	Hypertensive disease		C1168401	SNP	disease	Squamous cell carcinoma of the head and neck
C1834478	ICT	disease	MACROTHROMBOCYTOPENIA AND PROGRESSIVE SENSORINEURAL DEAFNESS		C0002152	SV	disease	Alloxan Diabetes		C0039103	SNP	disease	Synovitis
C0009402	ICT	disease	Colorectal Carcinoma		C0011853	SV	disease	Diabetes Mellitus, Experimental		C0410574	SNP	disease	Synovial Hypertrophy
C0009404	ICT	disease	Colorectal Neoplasms		C0015695	SV	disease	Fatty Liver		C0040053	SNP	disease	Thrombosis
C0007102	ICT	disease	Malignant tumor of colon		C0021368	SV	disease	Inflammation		C0087086	SNP	disease	Thrombus
C0009375	ICT	disease	Colonic Neoplasms		C0021655	SV	disease	Insulin Resistance		C0686353	SNP	disease	Muscular Dystrophies, Limb-Girdle
C0007134	ICT	disease	Renal Cell Carcinoma		C0038433	SV	disease	Streptozotocin Diabetes		3107	SNP	gene
1508	ICT	gene			C0043094	SV	disease	Weight Gain		C0259783	SNP	disease	mixed gliomas
C0279702	ICT	disease	Conventional (Clear Cell) Renal Cell Carcinoma		C0920563	SV	disease	Insulin Sensitivity		C0555198	SNP	disease	Malignant Glioma
C1266042	ICT	disease	Chromophobe Renal Cell Carcinoma		C2711227	SV	disease	Steatohepatitis		C0019158	SNP	disease	Hepatitis
C1266043	ICT	disease	Sarcomatoid Renal Cell Carcinoma		C0019193	SV	disease	Hepatitis, Toxic		C0001824	SNP	disease	Agranulocytosis
C1266044	ICT	disease	Collecting Duct Carcinoma of the Kidney		C0860207	SV	disease	Drug-Induced Liver Disease		C0010417	SNP	disease	Cryptorchidism
C1306837	ICT	disease	Papillary Renal Cell Carcinoma		C1262760	SV	disease	Hepatitis, Drug-Induced		3640	SNP	gene
C0265220	ICT	disease	Pallister-Hall syndrome		C3658290	SV	disease	Drug-Induced Acute Liver Injury		C0431663	SNP	disease	Bilateral Cryptorchidism
C0002395	ICT	disease	Alzheimer's Disease		C4277682	SV	disease	Chemical and Drug Induced Liver Injury		C0431664	SNP	disease	Unilateral Cryptorchidism
C0011265	ICT	disease	Presenile dementia		C4279912	SV	disease	Chemically-Induced Liver Toxicity		C1563730	SNP	disease	Abdominal Cryptorchidism
C0276496	ICT	disease	Familial Alzheimer Disease (FAD)		C0023893	SV	disease	Liver Cirrhosis, Experimental		C1563731	SNP	disease	Inguinal Cryptorchidism
C0494463	ICT	disease	Alzheimer Disease, Late Onset		C0019187	SV	disease	Hepatitis, Alcoholic		C0022333	SNP	disease	Jacksonian Seizure
C0546126	ICT	disease	Acute Confusional Senile Dementia		C0524610	SV	disease	Chronic Alcoholic Hepatitis		8777	SNP	gene
C0750900	ICT	disease	Alzheimer's Disease, Focal Onset		C0002875	SV	disease	Cooley's anemia		C0036572	SNP	disease	Seizures
C0750901	ICT	disease	Alzheimer Disease, Early Onset		C0002895	SV	disease	Anemia, Sickle Cell		C0149958	SNP	disease	Complex partial seizures
C0040038	ICT	disease	Thromboembolism		C0005283	SV	disease	beta Thalassemia		C0234533	SNP	disease	Generalized seizures
C0032927	ICT	disease	Precancerous Conditions		C0019025	SV	disease	Hemoglobin F Disease		C0234535	SNP	disease	Clonic Seizures
C0282313	ICT	disease	Condition, Preneoplastic		C0023440	SV	disease	Acute Erythroblastic Leukemia		C0270824	SNP	disease	Visual seizure
C0151744	ICT	disease	Myocardial Ischemia		C0037889	SV	disease	Hereditary spherocytosis		C0270844	SNP	disease	Tonic Seizures
3146	ICT	gene			C0085578	SV	disease	Thalassemia Minor		C0270846	SNP	disease	Epileptic drop attack
5034	ICT	gene			C0271979	SV	disease	Thalassemia Intermedia		C0422850	SNP	disease	Seizures, Somatosensory
C0011999	ICT	disease	Diastematomyelia		C0949116	SV	disease	Congenital hypoplastic anemia		C0422852	SNP	disease	Seizures, Auditory
C0027794	ICT	disease	Neural Tube Defects		C0265221	SV	disease	Walker-Warburg congenital muscular dystrophy		C0422853	SNP	disease	Olfactory seizure
C0027806	ICT	disease	Neurenteric Cyst		29925	SV	gene			C0422854	SNP	disease	Gustatory seizure
C0080218	ICT	disease	Tethered Cord Syndrome		C0268130	SV	disease	Hereditary orotic aciduria, type 1		C0422855	SNP	disease	Vertiginous seizure
C0152234	ICT	disease	Iniencephaly		C0398650	SV	disease	Immune thrombocytopenic purpura		C0494475	SNP	disease	Tonic - clonic seizures
C0152426	ICT	disease	Craniorachischisis		9103	SV	gene			C0751056	SNP	disease	Non-epileptic convulsion
C0266453	ICT	disease	Exencephaly		C0410174	SV	disease	Fukuyama Type Congenital Muscular Dystrophy		C0751110	SNP	disease	Single Seizure
C0344479	ICT	disease	Spinal Cord Myelodysplasia		C0457133	SV	disease	Muscle eye brain disease		C0751123	SNP	disease	Atonic Absence Seizures
C0702169	ICT	disease	Acrania		C1836373	SV	disease	MUSCULAR DYSTROPHY, LIMB-GIRDLE, TYPE 2K		C0751494	SNP	disease	Convulsive Seizures
C0033578	ICT	disease	Prostatic Neoplasms		C1838103	SV	disease	MITOCHONDRIAL MYOPATHY AND SIDEROBLASTIC ANEMIA		C0751495	SNP	disease	Seizures, Focal
5420	ICT	gene			51067	SV	gene			C0751496	SNP	disease	Seizures, Sensory
C0376358	ICT	disease	Malignant neoplasm of prostate		C1838333	SV	disease	COLORECTAL CANCER, HEREDITARY NONPOLYPOSIS, TYPE 4		C3495874	SNP	disease	Nonepileptic Seizures
C0162557	ICT	disease	Liver Failure, Acute		C1864849	SV	disease	RETINAL CONE DYSTROPHY 4		C4048158	SNP	disease	Convulsions
972	ICT	gene			93589	SV	gene			C4316903	SNP	disease	Absence Seizures
C0012715	ICT	disease	Iron Metabolism Disorders		C2936406	SV	disease	alpha-Dystroglycanopathies		C4317109	SNP	disease	Epileptic Seizures
2512	ICT	gene			C3469526	SV	disease	FANCONI ANEMIA, COMPLEMENTATION GROUP F		C4317123	SNP	disease	Myoclonic Seizures
C0232347	ICT	disease	No-Reflow Phenomenon		C3554079	SV	disease	COMBINED OXIDATIVE PHOSPHORYLATION DEFICIENCY 12		C4505436	SNP	disease	Generalized Absence Seizures
3728	ICT	gene			124454	SV	gene			C0014518	SNP	disease	Toxic Epidermal Necrolysis
C2713615	ICT	disease	Slow-Flow Phenomenon		C3714932	SV	disease	MUSCULAR DYSTROPHY-DYSTROGLYCANOPATHY (LIMB-GIRDLE), TYPE C, 14		C0038325	SNP	disease	Stevens-Johnson Syndrome
C0751870	ICT	disease	Heredodegenerative Disorders, Nervous System		C3809221	SV	disease	MUSCULAR DYSTROPHY-DYSTROGLYCANOPATHY (CONGENITAL WITH MENTAL RETARDATION), TYPE B, 14		C1274933	SNP	disease	Drug-Induced Stevens Johnson Syndrome
26227	ICT	gene			C4225227	SV	disease	OPTIC ATROPHY 10 WITH OR WITHOUT ATAXIA, MENTAL RETARDATION, AND SEIZURES		C3658301	SNP	disease	Mycoplasma-Induced Stevens-Johnson Syndrome
6185	ICT	gene			84816	SV	gene			C3658302	SNP	disease	Stevens-Johnson Syndrome Toxic Epidermal Necrolysis Spectrum
C0011573	ICT	disease	Endogenous depression		C4225298	SV	disease	DEAFNESS, AUTOSOMAL RECESSIVE 104		C0038874	SNP	disease	Supratentorial Neoplasms
C0011581	ICT	disease	Depressive disorder		C4284790	SV	disease	Muscular Dystrophy-Dystroglycanopathy (Congenital with Brain and Eye Anomalies) Type A, 1		C0206663	SNP	disease	Neuroectodermal Tumor, Primitive
C0025193	ICT	disease	Melancholia		C0015625	SV	disease	Fanconi Anemia		C0221263	SNP	disease	Cafe-au-Lait Spots
C0041696	ICT	disease	Unipolar Depression		C4228778	SV	disease	Abnormality of radial ray		C0334584	SNP	disease	Spongioblastoma
C0086133	ICT	disease	Depressive Syndrome		C3150802	SV	disease	MYOPATHY, LACTIC ACIDOSIS, AND SIDEROBLASTIC ANEMIA 2		C0334596	SNP	disease	Medulloepithelioma
C0282126	ICT	disease	Depression, Neurotic		C0014544	SV	disease	Epilepsy		C0700367	SNP	disease	Ependymoblastoma
C0027627	ICT	disease	Neoplasm Metastasis		C3809216	SV	disease	MUSCULAR DYSTROPHY-DYSTROGLYCANOPATHY (CONGENITAL WITH BRAIN AND EYE ANOMALIES), TYPE A, 14		C0751588	SNP	disease	Benign Supratentorial Neoplasms
C0919267	ICT	disease	ovarian neoplasm		C0339535	SV	disease	Night blindness, congenital stationary		C0751589	SNP	disease	Cancer, Supratentorial
56952	ICT	gene			C0751882	SV	disease	Myasthenic Syndromes, Congenital		C0751590	SNP	disease	Primary Supratentorial Neoplasms
C1140680	ICT	disease	Malignant neoplasm of ovary		C0018784	SV	disease	Sensorineural Hearing Loss (disorder)		C0751675	SNP	disease	Cerebral Primitive Neuroectodermal Tumor
C0006114	ICT	disease	Cerebral Edema		C3714756	SV	disease	Intellectual Disability		C0011860	SNP	disease	Diabetes Mellitus, Non-Insulin-Dependent
10398	ICT	gene			C0023465	SV	disease	Acute monocytic leukemia		3990	SNP	gene
C0472387	ICT	disease	Vasogenic Cerebral Edema		C0030312	SV	disease	Pancytopenia		C0023772	SNP	disease	Lipid Metabolism, Inborn Errors
C0472388	ICT	disease	Cytotoxic Cerebral Edema		C0265219	SV	disease	Miller Dieker syndrome		C0021655	SNP	disease	Insulin Resistance
C0750969	ICT	disease	Vasogenic Brain Edema		C1855710	SV	disease	Bone marrow hypocellularity		C0920563	SNP	disease	Insulin Sensitivity
C0750970	ICT	disease	Cytotoxic Brain Edema		C3463824	SV	disease	MYELODYSPLASTIC SYNDROME		C0002514	SNP	disease	Amino Acid Metabolism, Inborn Errors
C1527311	ICT	disease	Brain Edema		C0036875	SV	disease	Disorders of Sex Development		728294	SNP	gene
C0004352	ICT	disease	Autistic Disorder		4659	SV	gene			C0750905	SNP	disease	Amino Acid Metabolism, Inherited Disorders
C0010346	ICT	disease	Crohn Disease		C0079541	SV	disease	Holoprosencephaly		7301	SNP	gene
5771	ICT	gene			C0268128	SV	disease	Orotic aciduria		C0002994	SNP	disease	Angioedema
C0156147	ICT	disease	Crohn's disease of large bowel		C0013421	SV	disease	Dystonia		C0014544	SNP	disease	Epilepsy
C0267380	ICT	disease	Crohn's disease of the ileum		C0015397	SV	disease	Disorder of eye		C0086237	SNP	disease	Epilepsy, Cryptogenic
C0678202	ICT	disease	Regional enteritis		C0278996	SV	disease	Malignant Head and Neck Neoplasm		C0162635	SNP	disease	Angelman Syndrome
C0949272	ICT	disease	IIeocolitis		C4274085	SV	disease	Syndromic recessive X-linked ichthyosis		C0236018	SNP	disease	Aura
C0018923	ICT	disease	Hemangiosarcoma		C0043116	SV	disease	HMN (Hereditary Motor Neuropathy) Proximal Type I		C0376634	SNP	disease	Craniofacial Abnormalities
C0007137	ICT	disease	Squamous cell carcinoma		4671	SV	gene			C0751111	SNP	disease	Awakening Epilepsy
C0026640	ICT	disease	Mouth Neoplasms		C0152109	SV	disease	Juvenile Spinal Muscular Atrophy		C0270715	SNP	disease	Degenerative Diseases, Central Nervous System
C0153381	ICT	disease	Malignant neoplasm of mouth		C0393538	SV	disease	Muscular Atrophy, Spinal, Type II		2948	SNP	gene
C0152427	ICT	disease	Polydactyly		C2931358	SV	disease	Muscular atrophy, spinal, infantile chronic form		C0524851	SNP	disease	Neurodegenerative Disorders
C2937358	ICT	disease	Cerebral Hemorrhage		C3489532	SV	disease	Cone-Rod Dystrophy 2		C0751733	SNP	disease	Degenerative Diseases, Spinal Cord
C0013366	ICT	disease	Dyschondroplasias		C0220987	SV	disease	Hereditary orotic aciduria		C1720887	SNP	disease	Female Urogenital Diseases
C0025237	ICT	disease	Melnick-Needles Syndrome		C0041696	SV	disease	Unipolar Depression		268	SNP	gene
C0026760	ICT	disease	Multiple Epiphyseal Dysplasia		C1269683	SV	disease	Major Depressive Disorder		C0020445	SNP	disease	Hypercholesterolemia, Familial
C0029422	ICT	disease	Osteochondrodysplasias		C0036341	SV	disease	Schizophrenia		C0745103	SNP	disease	Hyperlipoproteinemia Type IIa
C0036391	ICT	disease	Schwartz-Jampel Syndrome		3563	SV	gene			C1704417	SNP	disease	Hyperlipoproteinemia Type IIb
C0038015	ICT	disease	Spondyloepiphyseal Dysplasia		C0525045	SV	disease	Mood Disorders		2180	SNP	gene
C0432272	ICT	disease	Van Buchem disease		C0005586	SV	disease	Bipolar Disorder		C0024667	SNP	disease	Animal Mammary Neoplasms
C3541456	ICT	disease	Spondyloepiphyseal Dysplasia Tarda, X-Linked		5584	SV	gene			C0024668	SNP	disease	Mammary Neoplasms, Experimental
C4551479	ICT	disease	Schwartz-Jampel Syndrome, Type 1		C0011570	SV	disease	Mental Depression		C1257925	SNP	disease	Mammary Carcinoma, Animal
C0162835	ICT	disease	Hypopigmentation disorder		C0011581	SV	disease	Depressive disorder		C0020452	SNP	disease	Hyperemia
C0009324	ICT	disease	Ulcerative Colitis		C3496069	SV	disease	cocaine use		C0042484	SNP	disease	Venous Engorgement
C0009171	ICT	disease	Cocaine Abuse		C0338831	SV	disease	Manic		C0178824	SNP	disease	Reactive Hyperemia
401145	ICT	gene			C0564408	SV	disease	Manic mood		C0333233	SNP	disease	Active Hyperemia
C0236736	ICT	disease	Cocaine-Related Disorders		C0001969	SV	disease	Alcoholic Intoxication		C0011609	SNP	disease	Drug Eruptions
C0600427	ICT	disease	Cocaine Dependence		112479	SV	gene			C0042109	SNP	disease	Urticaria
C0042373	ICT	disease	Vascular Diseases		C0278883	SV	disease	Metastatic melanoma		C0406537	SNP	disease	Morbilliform Drug Reaction
C0000786	ICT	disease	Spontaneous abortion							644165	SNP	gene
C0000822	ICT	disease	Abortion, Tubal							C0085129	SNP	disease	Bronchial Hyperreactivity
C3830362	ICT	disease	Early Pregnancy Loss							80332	SNP	gene
C4552766	ICT	disease	Miscarriage							C0023893	SNP	disease	Liver Cirrhosis, Experimental
C0032914	ICT	disease	Pre-Eclampsia							127	SNP	gene
C0029408	ICT	disease	Degenerative polyarthritis							116285	SNP	gene
C0086743	ICT	disease	Osteoarthrosis Deformans							C0033578	SNP	disease	Prostatic Neoplasms
C0022661	ICT	disease	Kidney Failure, Chronic							90338	SNP	gene
C0017668	ICT	disease	Focal glomerulosclerosis							C0376358	SNP	disease	Malignant neoplasm of prostate
C0020544	ICT	disease	Renal hypertension							C0015695	SNP	disease	Fatty Liver
C0086432	ICT	disease	Hyalinosis, Segmental Glomerular							C0242339	SNP	disease	Dyslipidemias
C0001787	ICT	disease	Osteoporosis, Age-Related							C0598784	SNP	disease	Dyslipoproteinemias
C0029456	ICT	disease	Osteoporosis							C2711227	SNP	disease	Steatohepatitis
C0029459	ICT	disease	Osteoporosis, Senile							C0019693	SNP	disease	HIV Infections
C0751406	ICT	disease	Post-Traumatic Osteoporosis							C4505456	SNP	disease	HIV Coinfection
C0175693	ICT	disease	Russell-Silver syndrome							C0005586	SNP	disease	Bipolar Disorder
C0041948	ICT	disease	Uremia							22854	SNP	gene
C0038219	ICT	disease	Status Dysraphicus							C0005587	SNP	disease	Depression, Bipolar
25828	ICT	gene								C0024713	SNP	disease	Manic Disorder
C0080178	ICT	disease	Spina Bifida							C0036341	SNP	disease	Schizophrenia
C0266508	ICT	disease	Rachischisis							C0338831	SNP	disease	Manic
C0020507	ICT	disease	Hyperplasia							C0162820	SNP	disease	Dermatitis, Allergic Contact
C0015967	ICT	disease	Fever							9235	SNP	gene
C0026766	ICT	disease	Multiple Organ Failure							C0027627	SNP	disease	Neoplasm Metastasis
C0034189	ICT	disease	Pyemia							7163	SNP	gene
C0036690	ICT	disease	Septicemia							C0011603	SNP	disease	Dermatitis
C0243026	ICT	disease	Sepsis							C0020476	SNP	disease	Hyperlipoproteinemias
C1719672	ICT	disease	Severe Sepsis							C0001890	SNP	disease	Akinetic Petit Mal
C0017638	ICT	disease	Glioma							C0014553	SNP	disease	Absence Epilepsy
C0259783	ICT	disease	mixed gliomas							C0751124	SNP	disease	Epilepsy, Absence, Atypical
C0555198	ICT	disease	Malignant Glioma							C4281785	SNP	disease	Childhood Absence Epilepsy
C0030567	ICT	disease	Parkinson Disease							C4317339	SNP	disease	Juvenile Absence Epilepsy
C0752347	ICT	disease	Lewy Body Disease							C4552765	SNP	disease	Epilepsy, Minor
C0019243	ICT	disease	Angioedemas, Hereditary							C4553705	SNP	disease	Absence Seizure Disorder
C1257931	ICT	disease	Mammary Neoplasms, Human							C0011854	SNP	disease	Diabetes Mellitus, Insulin-Dependent
C1458155	ICT	disease	Mammary Neoplasms							C0205734	SNP	disease	Diabetes, Autoimmune
C4704874	ICT	disease	Mammary Carcinoma, Human							C0342302	SNP	disease	Brittle diabetes
C0027626	ICT	disease	Neoplasm Invasiveness							C3837958	SNP	disease	Diabetes Mellitus, Ketosis-Prone
C0019193	ICT	disease	Hepatitis, Toxic							C4554117	SNP	disease	Diabetes Mellitus, Sudden-Onset
C0027540	ICT	disease	Necrosis							54806	SNP	gene
C0860207	ICT	disease	Drug-Induced Liver Disease							C0027404	SNP	disease	Narcolepsy
C1262760	ICT	disease	Hepatitis, Drug-Induced							1120	SNP	gene
C3658290	ICT	disease	Drug-Induced Acute Liver Injury							C0751362	SNP	disease	Narcolepsy-Cataplexy Syndrome
C4277682	ICT	disease	Chemical and Drug Induced Liver Injury							C0020473	SNP	disease	Hyperlipidemia
C4279912	ICT	disease	Chemically-Induced Liver Toxicity							C1706412	SNP	disease	Lipidemias
C0023895	ICT	disease	Liver diseases							C0393953	SNP	disease	Anterior Cerebral Circulation Infarction
C0086565	ICT	disease	Liver Dysfunction							2840	SNP	gene
C0014072	ICT	disease	Experimental Autoimmune Encephalomyelitis							C0751952	SNP	disease	Anterior Circulation Brain Infarction
C0036341	ICT	disease	Schizophrenia							C0751953	SNP	disease	Brain Infarction, Posterior Circulation
57142	ICT	gene								C0751954	SNP	disease	Venous Infarction, Brain
C0020456	ICT	disease	Hyperglycemia							C0751955	SNP	disease	Brain Infarction
C1855520	ICT	disease	Hyperglycemia, Postprandial							C0003865	SNP	disease	Arthritis, Adjuvant-Induced
C0011881	ICT	disease	Diabetic Nephropathy							C0971858	SNP	disease	Arthritis, Collagen-Induced
C0017667	ICT	disease	Nodular glomerulosclerosis							C0993582	SNP	disease	Arthritis, Experimental
C0022548	ICT	disease	Keloid							C0030246	SNP	disease	Pustulosis of Palms and Soles
C0013990	ICT	disease	Pathological accumulation of air in tissues							C0033860	SNP	disease	Psoriasis
C0149504	ICT	disease	Encephalopathy, Toxic							84456	SNP	gene
C0154659	ICT	disease	Toxic Encephalitis							C0205833	SNP	disease	Medullomyoblastoma
C0235032	ICT	disease	Neurotoxicity Syndromes							C0278510	SNP	disease	Childhood Medulloblastoma
C0017178	ICT	disease	Gastrointestinal Diseases							C0278876	SNP	disease	Adult Medulloblastoma
C0022593	ICT	disease	Keratosis							C0751291	SNP	disease	Desmoplastic Medulloblastoma
C0022594	ICT	disease	Keratosis Blennorrhagica							C1275668	SNP	disease	Melanotic medulloblastoma
C0086501	ICT	disease	Keratoma							C0035412	SNP	disease	Rhabdomyosarcoma
C0559031	ICT	disease	Functional Gastrointestinal Disorders							C0009402	SNP	disease	Colorectal Carcinoma
C1565321	ICT	disease	Cholera Infantum							C0009404	SNP	disease	Colorectal Neoplasms
C0023492	ICT	disease	Leukemia, T-Cell							C0018800	SNP	disease	Cardiomegaly
C1961099	ICT	disease	Precursor T-Cell Lymphoblastic Leukemia-Lymphoma							C1383860	SNP	disease	Cardiac Hypertrophy
C0014170	ICT	disease	Endometrial Neoplasms							C0024623	SNP	disease	Malignant neoplasm of stomach
C0476089	ICT	disease	Endometrial Carcinoma							C0038356	SNP	disease	Stomach Neoplasms
C0013221	ICT	disease	Drug toxicity							C1708349	SNP	disease	Hereditary Diffuse Gastric Cancer
C0022658	ICT	disease	Kidney Diseases							C0019193	SNP	disease	Hepatitis, Toxic
C0041755	ICT	disease	Adverse reaction to drug							C0860207	SNP	disease	Drug-Induced Liver Disease
400500	ICT	gene								C1262760	SNP	disease	Hepatitis, Drug-Induced
C0008370	ICT	disease	Cholestasis							C3658290	SNP	disease	Drug-Induced Acute Liver Injury
C0027051	ICT	disease	Myocardial Infarction							C4277682	SNP	disease	Chemical and Drug Induced Liver Injury
C0027055	ICT	disease	Myocardial Reperfusion Injury							C4279912	SNP	disease	Chemically-Induced Liver Toxicity
C0079744	ICT	disease	Diffuse Large B-Cell Lymphoma							140628	SNP	gene
10892	ICT	gene								C0013221	SNP	disease	Drug toxicity
C0009241	ICT	disease	Cognition Disorders							C0041755	SNP	disease	Adverse reaction to drug
C0025261	ICT	disease	Memory Disorders							C0010073	SNP	disease	Coronary Artery Vasospasm
C0233794	ICT	disease	Memory impairment							64333	SNP	gene
C0751292	ICT	disease	Age-Related Memory Disorders							C0035304	SNP	disease	Retinal Degeneration
C0751293	ICT	disease	Memory Disorder, Semantic							C0007570	SNP	disease	Celiac Disease
C0751294	ICT	disease	Memory Disorder, Spatial							23308	SNP	gene
C0751295	ICT	disease	Memory Loss							C0009324	SNP	disease	Ulcerative Colitis
C0032460	ICT	disease	Polycystic Ovary Syndrome							C0007760	SNP	disease	Cerebellar Diseases
30000	ICT	gene								C0036421	SNP	disease	Systemic Scleroderma
C1136382	ICT	disease	Sclerocystic Ovaries							C0013146	SNP	disease	Drug abuse
6191	ICT	gene								C0013170	SNP	disease	Drug habituation
C0887833	ICT	disease	Carcinoma, Pancreatic Ductal							C0013222	SNP	disease	Drug Use Disorders
C0279626	ICT	disease	Squamous cell carcinoma of esophagus							C0029231	SNP	disease	Organic Mental Disorders, Substance-Induced
C0206686	ICT	disease	Adrenocortical carcinoma							C0038580	SNP	disease	Substance Dependence
C0235874	ICT	disease	Disease Exacerbation							C0038586	SNP	disease	Substance Use Disorders
C0007621	ICT	disease	Neoplastic Cell Transformation							C0236969	SNP	disease	Substance-Related Disorders
C0020796	ICT	disease	Profound Mental Retardation							C0740858	SNP	disease	Substance abuse problem
9179	ICT	gene								C1510472	SNP	disease	Drug Dependence
C0025363	ICT	disease	Mental Retardation, Psychosocial							C4316881	SNP	disease	Prescription Drug Abuse
C0917816	ICT	disease	Mental deficiency							C0015230	SNP	disease	Exanthema
C3714756	ICT	disease	Intellectual Disability							C0004943	SNP	disease	Behcet Syndrome
C0007273	ICT	disease	Carotid Artery Diseases							C0005697	SNP	disease	Neurogenic Urinary Bladder
C0019080	ICT	disease	Hemorrhage							C0011882	SNP	disease	Diabetic Neuropathies
C0040053	ICT	disease	Thrombosis							C0149622	SNP	disease	Neurogenic Urinary Bladder, Atonic
C0087086	ICT	disease	Thrombus							C0271673	SNP	disease	Symmetric Diabetic Proximal Motor Neuropathy
C0577631	ICT	disease	Carotid Atherosclerosis							C0271674	SNP	disease	Asymmetric Diabetic Proximal Motor Neuropathy
C0600178	ICT	disease	External Carotid Artery Diseases							C0271678	SNP	disease	Diabetic Mononeuropathy
C0750986	ICT	disease	Internal Carotid Artery Diseases							C0271680	SNP	disease	Diabetic Polyneuropathies
C0750987	ICT	disease	Arterial Diseases, Common Carotid							C0271685	SNP	disease	Diabetic Amyotrophy
C0017636	ICT	disease	Glioblastoma							C0271686	SNP	disease	Diabetic Autonomic Neuropathy
C0334588	ICT	disease	Giant Cell Glioblastoma							C0392115	SNP	disease	Neurogenic Urinary Bladder, Uninhibited
C1621958	ICT	disease	Glioblastoma Multiforme							C0393835	SNP	disease	Diabetic Asymmetric Polyneuropathy
C0003873	ICT	disease	Rheumatoid Arthritis							C0750953	SNP	disease	Urinary Bladder Neurogenesis
221079	ICT	gene								C0750955	SNP	disease	Neurogenic Urinary Bladder, Spastic
C0264939	ICT	disease	Systemic Vasculitis							C0751074	SNP	disease	Diabetic Neuralgia
C0023893	ICT	disease	Liver Cirrhosis, Experimental							9013	SNP	gene
C0162820	ICT	disease	Dermatitis, Allergic Contact							C0028754	SNP	disease	Obesity
C0034069	ICT	disease	Pulmonary Fibrosis							4808	SNP	gene
C4721507	ICT	disease	Alveolitis, Fibrosing							C0025261	SNP	disease	Memory Disorders
C1336708	ICT	disease	Testicular Germ Cell Tumor							C0233794	SNP	disease	Memory impairment
1618	ICT	gene								C0751292	SNP	disease	Age-Related Memory Disorders
C0206624	ICT	disease	Hepatoblastoma							C0751293	SNP	disease	Memory Disorder, Semantic
C1846707	ICT	disease	SPINOCEREBELLAR ATAXIA 17							C0751294	SNP	disease	Memory Disorder, Spatial
C0027746	ICT	disease	Nerve Degeneration							C0751295	SNP	disease	Memory Loss
C0242488	ICT	disease	Acute Lung Injury							C0003872	SNP	disease	Arthritis, Psoriatic
C1708349	ICT	disease	Hereditary Diffuse Gastric Cancer							C0018798	SNP	disease	Congenital Heart Defects
C2931822	ICT	disease	Nasopharyngeal carcinoma							C2931337	SNP	disease	Chromosome 3, monosomy 3p25
C0022660	ICT	disease	Kidney Failure, Acute							C0026847	SNP	disease	Spinal Muscular Atrophy
C1565662	ICT	disease	Acute Kidney Insufficiency							6607	SNP	gene
C2609414	ICT	disease	Acute kidney injury							C0270765	SNP	disease	Myelopathic Muscular Atrophy
C0016978	ICT	disease	gallbladder neoplasm							C0393541	SNP	disease	Distal Spinal Muscular Atrophy
C0153452	ICT	disease	Malignant neoplasm of gallbladder							C0393546	SNP	disease	Oculopharyngeal Spinal Muscular Atrophy
C0027796	ICT	disease	Neuralgia							C0393547	SNP	disease	Bulbospinal Neuronopathy
C0038870	ICT	disease	Neuralgia, Supraorbital							C0751334	SNP	disease	Progressive Proximal Myelopathic Muscular Atrophy
C0042656	ICT	disease	Neuralgia, Vidian							C0751335	SNP	disease	Scapuloperoneal Form of Spinal Muscular Atrophy
C0234247	ICT	disease	Neuralgia, Atypical							C0917981	SNP	disease	Progressive Muscular Atrophy
C0234249	ICT	disease	Neuralgia, Stump							C3661519	SNP	disease	Hereditary Motor Neuronopathy
C0423711	ICT	disease	Neuralgia, Perineal							C0023895	SNP	disease	Liver diseases
C0423712	ICT	disease	Neuralgia, Iliohypogastric Nerve							C0086565	SNP	disease	Liver Dysfunction
C0751371	ICT	disease	Neuralgia, Ilioinguinal							C0032460	SNP	disease	Polycystic Ovary Syndrome
C0751372	ICT	disease	Nerve Pain							6286	SNP	gene
C0751373	ICT	disease	Paroxysmal Nerve Pain							C1136382	SNP	disease	Sclerocystic Ovaries
C0400966	ICT	disease	Non-alcoholic Fatty Liver Disease							147657	SNP	gene
C3241937	ICT	disease	Nonalcoholic Steatohepatitis							C0038013	SNP	disease	Ankylosing spondylitis
26268	ICT	gene								C0020796	SNP	disease	Profound Mental Retardation
C2750088	ICT	disease	HEARING LOSS, CISPLATIN-INDUCED, SUSCEPTIBILITY TO							C0025363	SNP	disease	Mental Retardation, Psychosocial
98	ICT	gene								C0917816	SNP	disease	Mental deficiency
10723	ICT	gene								C3714756	SNP	disease	Intellectual Disability
C0085215	ICT	disease	Ovarian Failure, Premature							C0019100	SNP	disease	Severe Dengue
C0086367	ICT	disease	Gonadotropin-Resistant Ovary Syndrome							4277	SNP	gene
C3494522	ICT	disease	Hypergonadotropic Ovarian Failure, X-Linked							C0376300	SNP	disease	Dengue Shock Syndrome
C4552079	ICT	disease	Premature Ovarian Failure 1							C1510586	SNP	disease	Autism Spectrum Disorders
84216	ICT	gene								C0021368	SNP	disease	Inflammation
C0345967	ICT	disease	Malignant mesothelioma							C0020517	SNP	disease	Hypersensitivity
9706	ICT	gene								C1527304	SNP	disease	Allergic Reaction
C0020429	ICT	disease	Hyperalgesia							C3711376	SNP	disease	Isodicentric Chromosome 15 Syndrome
C0458247	ICT	disease	Allodynia							C0019207	SNP	disease	Hepatoma, Morris
C0751211	ICT	disease	Hyperalgesia, Primary							C0019208	SNP	disease	Hepatoma, Novikoff
C0751212	ICT	disease	Hyperalgesia, Secondary							C0023904	SNP	disease	Liver Neoplasms, Experimental
C0751213	ICT	disease	Tactile Allodynia							C0086404	SNP	disease	Experimental Hepatoma
C0751214	ICT	disease	Hyperalgesia, Thermal							284013	SNP	gene
C1850383	ICT	disease	Neuropathy, Painful							C0026764	SNP	disease	Multiple Myeloma
C2936719	ICT	disease	Mechanical Allodynia							170680	SNP	gene
C0333704	ICT	disease	Chromosome Breaks							C0524909	SNP	disease	Hepatitis B, Chronic
C0376628	ICT	disease	Chromosome Breakage							C0014848	SNP	disease	Esophageal Achalasia
C1449861	ICT	disease	Micronuclei, Chromosome-Defective							C0025164	SNP	disease	Megaesophagus
C1449862	ICT	disease	Micronuclei, Genotoxicant-Induced							C0032617	SNP	disease	Polyuria
C0238198	ICT	disease	Gastrointestinal Stromal Tumors							C0162283	SNP	disease	Nephrogenic Diabetes Insipidus
C3179349	ICT	disease	Gastrointestinal Stromal Sarcoma							C0268443	SNP	disease	Acquired Nephrogenic Diabetes Insipidus
C0086543	ICT	disease	Cataract							C0677501	SNP	disease	Congenital Nephrogenic Diabetes Insipidus
218	ICT	gene								C1563705	SNP	disease	Nephrogenic Diabetes Insipidus, Type I
C0349702	ICT	disease	Corneal Scar							C1563706	SNP	disease	Nephrogenic Diabetes Insipidus, Type II
C0524524	ICT	disease	Pseudoaphakia							C3542500	SNP	disease	ADH-Resistant Diabetes Insipidus
C1510497	ICT	disease	Lens Opacities							C0023890	SNP	disease	Liver Cirrhosis
221078	ICT	gene								C0162557	SNP	disease	Liver Failure, Acute
C0282548	ICT	disease	Leukostasis							C0239946	SNP	disease	Fibrosis, Liver
C0018801	ICT	disease	Heart failure							C0007102	SNP	disease	Malignant tumor of colon
C0018802	ICT	disease	Congestive heart failure							C0009375	SNP	disease	Colonic Neoplasms
C0023212	ICT	disease	Left-Sided Heart Failure							C0017661	SNP	disease	IGA Glomerulonephritis
C0235527	ICT	disease	Heart Failure, Right-Sided							6891	SNP	gene
C1959583	ICT	disease	Myocardial Failure							92241	SNP	gene
C1961112	ICT	disease	Heart Decompensation							C0011616	SNP	disease	Contact Dermatitis
C0015695	ICT	disease	Fatty Liver							C0162351	SNP	disease	Contact hypersensitivity
C2711227	ICT	disease	Steatohepatitis							C0007137	SNP	disease	Squamous cell carcinoma
C0206692	ICT	disease	Carcinoma, Lobular							5893	SNP	gene
C0005398	ICT	disease	Cholestasis, Extrahepatic							C0036920	SNP	disease	Sezary Syndrome
C0042900	ICT	disease	Vitiligo							C0010709	SNP	disease	Cyst
C0596263	ICT	disease	Carcinogenesis							C0027643	SNP	disease	Neoplasm Recurrence, Local
C0002895	ICT	disease	Anemia, Sickle Cell							C0264423	SNP	disease	Asthma, Occupational
C0038002	ICT	disease	Splenomegaly							C0162538	SNP	disease	Immunoglobulin A deficiency (disorder)
C2718076	ICT	disease	Fetal Mummification							C0029295	SNP	disease	Oropharyngeal Neoplasms
C0242698	ICT	disease	Ventricular Dysfunction, Left							C2349952	SNP	disease	Oropharyngeal Carcinoma
C0600519	ICT	disease	Ventricular Remodeling							79365	SNP	gene
C0600520	ICT	disease	Left Ventricle Remodeling							C2239176	SNP	disease	Liver carcinoma
11034	ICT	gene								10584	SNP	gene
C0001122	ICT	disease	Acidosis							C0033687	SNP	disease	Proteinuria
C0220981	ICT	disease	Metabolic acidosis							1803	SNP	gene
C0004238	ICT	disease	Atrial Fibrillation							C0400966	SNP	disease	Non-alcoholic Fatty Liver Disease
55777	ICT	gene								C3241937	SNP	disease	Nonalcoholic Steatohepatitis
C0235480	ICT	disease	Paroxysmal atrial fibrillation							10514	SNP	gene
C2585653	ICT	disease	Persistent atrial fibrillation							23008	SNP	gene
C3468561	ICT	disease	familial atrial fibrillation							644246	SNP	gene
C0008312	ICT	disease	Primary biliary cirrhosis							9884	SNP	gene
C0019209	ICT	disease	Hepatomegaly							C1535926	SNP	disease	Neurodevelopmental Disorders
C0023892	ICT	disease	Biliary cirrhosis							C1832567	SNP	disease	MUSCULAR DYSTROPHY, LIMB-GIRDLE, TYPE 1C
C0238065	ICT	disease	Secondary Biliary Cholangitis							C0009398	SNP	disease	Color vision defect
C1306571	ICT	disease	Hepatic Insufficiency							1261	SNP	gene
C4551595	ICT	disease	Biliary Cirrhosis, Primary, 1							C0152200	SNP	disease	Achromatopsia
C0007166	ICT	disease	Low Cardiac Output							C0155015	SNP	disease	Color Blindness, Red
C0600177	ICT	disease	Low Cardiac Output Syndrome							C0155016	SNP	disease	Color Blindness, Red-Green
11083	ICT	gene								C0155017	SNP	disease	Color Blindness, Blue
10155	ICT	gene								C0155018	SNP	disease	Color Blindness, Acquired
C0020615	ICT	disease	Hypoglycemia							C0239777	SNP	disease	Color Blindness, Green
C0271708	ICT	disease	Fasting Hypoglycemia							C0242225	SNP	disease	Color blindness
C0271710	ICT	disease	Reactive hypoglycemia							C0751042	SNP	disease	Color Blindness, Inherited
C0033687	ICT	disease	Proteinuria							C0751043	SNP	disease	Monochromatopsia
C0020538	ICT	disease	Hypertensive disease							C0027697	SNP	disease	Nephritis
C0026848	ICT	disease	Myopathy							C0011633	SNP	disease	Dermatomyositis
C0035412	ICT	disease	Rhabdomyosarcoma							C0221056	SNP	disease	Adult type dermatomyositis
C0004903	ICT	disease	Beckwith-Wiedemann Syndrome							C0263666	SNP	disease	Dermatomyositis, Childhood Type
C0027708	ICT	disease	Nephroblastoma							C0005779	SNP	disease	Blood Coagulation Disorders
C2930471	ICT	disease	Bilateral Wilms Tumor							C0026896	SNP	disease	Myasthenia Gravis
C0005941	ICT	disease	Bone Diseases, Developmental							C0751339	SNP	disease	Myasthenia Gravis, Generalized
C0018273	ICT	disease	Growth Disorders							C0751340	SNP	disease	Myasthenia Gravis, Ocular
C0020224	ICT	disease	Polyhydramnios							C0022336	SNP	disease	Creutzfeldt-Jakob disease
5519	ICT	gene								C0026769	SNP	disease	Multiple Sclerosis
C0175692	ICT	disease	Johanson-Blizzard syndrome							C0043116	SNP	disease	HMN (Hereditary Motor Neuropathy) Proximal Type I
197131	ICT	gene								C0152109	SNP	disease	Juvenile Spinal Muscular Atrophy
C0220697	ICT	disease	POLYDACTYLY, POSTAXIAL							C0241005	SNP	disease	Creatine phosphokinase serum increased
C0265218	ICT	disease	Neu-Laxova syndrome							C0342384	SNP	disease	Idiopathic hypogonadotropic hypogonadism
C0342418	ICT	disease	Hypothalamic hamartomas							8822	SNP	gene
C0406756	ICT	disease	Keratolytic winter erythema							C0376329	SNP	disease	New Variant Creutzfeldt-Jakob Disease
C1832600	ICT	disease	Naxos disease							C0393538	SNP	disease	Muscular Atrophy, Spinal, Type II
C1833213	ICT	disease	Hyperferritinemia, hereditary, with congenital cataracts							C0393576	SNP	disease	Chorea Acanthocytosis Syndrome
C1843478	ICT	disease	Lethal Congenital Contracture Syndrome 2							23230	SNP	gene
C1849762	ICT	disease	Polycystic Kidney Disease, Potter Type I, with Microbrachycephaly, Hypertelorism, and Brachymelia							C0700595	SNP	disease	Spinal Muscular Atrophies of Childhood
79796	ICT	gene								C0751254	SNP	disease	Creutzfeldt-Jakob Disease, Familial
C1853354	ICT	disease	Peeling skin syndrome, acral type							C0751324	SNP	disease	Multiple Sclerosis, Acute Fulminating
9333	ICT	gene								C0751508	SNP	disease	Long Sleeper Syndrome
C1853578	ICT	disease	Neuroferritinopathy							C0751509	SNP	disease	Short Sleeper Syndrome
C1862178	ICT	disease	Cole Carpenter syndrome							C0751510	SNP	disease	Sleep-Related Neurogenic Tachypnea
C1864851	ICT	disease	Pigmented Nodular Adrenocortical Disease, Primary, 2							C0751511	SNP	disease	Subwakefullness Syndrome
50940	ICT	gene								C0796032	SNP	disease	Malpuech facial clefting syndrome
C1866174	ICT	disease	Phosphoglycerate Dehydrogenase Deficiency							C0851578	SNP	disease	Sleep Disorders
C1868111	ICT	disease	Polydactyly, preaxial 4							C1833561	SNP	disease	UV-Sensitive Syndrome
C1868120	ICT	disease	POSTAXIAL POLYDACTYLY, TYPE B							57654	SNP	gene
C1969081	ICT	disease	Arrhythmogenic Right Ventricular Dysplasia, Familial, 12							C1837713	SNP	disease	JOUBERT SYNDROME 3
C1969562	ICT	disease	Mental Retardation, Autosomal Dominant 1							C1838333	SNP	disease	COLORECTAL CANCER, HEREDITARY NONPOLYPOSIS, TYPE 4
C2752008	ICT	disease	Spastic Paraplegia-50, Autosomal Recessive							C1842357	SNP	disease	Slowed Nerve Conduction Velocity, Autosomal Dominant
C2931006	ICT	disease	Congenital disorder of glycosylation type 1L							9639	SNP	gene
C2931716	ICT	disease	Deafness, autosomal dominant nonsyndromic sensorineural 17							C1849930	SNP	disease	Persistent Mullerian duct syndrome
C3715155	ICT	disease	AMYOTROPHIC LATERAL SCLEROSIS 19							C1857618	SNP	disease	Achromatopsia 2
C3809583	ICT	disease	IMMUNODEFICIENCY 12							C1858266	SNP	disease	Bare Lymphocyte Syndrome, Type I
C3810090	ICT	disease	L-FERRITIN DEFICIENCY							C1865233	SNP	disease	Muscular Dystrophy, Congenital, Megaconial Type
C3887487	ICT	disease	Postaxial polydactyly type A							C1868193	SNP	disease	PNEUMOTHORAX, PRIMARY SPONTANEOUS
C4225200	ICT	disease	COMBINED OXIDATIVE PHOSPHORYLATION DEFICIENCY 29							C2675071	SNP	disease	HIGH DENSITY LIPOPROTEIN CHOLESTEROL LEVEL QUANTITATIVE TRAIT LOCUS 12
C4225298	ICT	disease	DEAFNESS, AUTOSOMAL RECESSIVE 104							C2678485	SNP	disease	LONG QT SYNDROME 9 (disorder)
C4225307	ICT	disease	GROWTH RESTRICTION, SEVERE, WITH DISTINCTIVE FACIES							C2746066	SNP	disease	Combined D-2- and L-2-hydroxyglutaric aciduria
C4282400	ICT	disease	Polydactyly, Postaxial, Type A1							C2931093	SNP	disease	Osteogenesis imperfecta, type 5
C4551478	ICT	disease	NEU-LAXOVA SYNDROME 1							387733	SNP	gene
C0018784	ICT	disease	Sensorineural Hearing Loss (disorder)							C2931246	SNP	disease	Potocki-Lupski syndrome
C0018965	ICT	disease	Hematuria							C2931358	SNP	disease	Muscular atrophy, spinal, infantile chronic form
C0035078	ICT	disease	Kidney Failure							C3151466	SNP	disease	HEPATIC LIPASE DEFICIENCY (disorder)
C4280711	ICT	disease	Leukocyte inclusion bodies							C3280443	SNP	disease	MYOPATHY, DISTAL, TATEYAMA TYPE
C3501848	ICT	disease	Nephrosis, congenital							C3495498	SNP	disease	Cardiomyopathy, Familial Hypertrophic, 1 (disorder)
C0026650	ICT	disease	Movement Disorders							C3554691	SNP	disease	HYDROCEPHALUS, CONGENITAL, 2, WITH OR WITHOUT BRAIN OR EYE ANOMALIES
C0494261	ICT	disease	Combined immunodeficiency							C3808983	SNP	disease	HYPOGONADOTROPIC HYPOGONADISM 20 WITH OR WITHOUT ANOSMIA
C0029434	ICT	disease	Osteogenesis Imperfecta							C3810376	SNP	disease	PREMATURE OVARIAN FAILURE 9
C4317154	ICT	disease	COLE-CARPENTER SYNDROME 1							164045	SNP	gene
C4225295	ICT	disease	POLYMICROGYRIA, PERISYLVIAN, WITH CEREBELLAR HYPOPLASIA AND ARTHROGRYPOSIS							C4042891	SNP	disease	Sleep Wake Disorders
5297	ICT	gene								C4225227	SNP	disease	OPTIC ATROPHY 10 WITH OR WITHOUT ATAXIA, MENTAL RETARDATION, AND SEIZURES
C0473935	ICT	disease	Radiolabeled somatostatin analog study							84816	SNP	gene
C0796160	ICT	disease	MENTAL RETARDATION, X-LINKED, SNYDER-ROBINSON TYPE							C4310712	SNP	disease	EPILEPTIC ENCEPHALOPATHY, EARLY INFANTILE, 43
C1855652	ICT	disease	Fetus Small for Gestational Age							C4310801	SNP	disease	DEVELOPMENTAL DELAY WITH SHORT STATURE, DYSMORPHIC FEATURES, AND SPARSE HAIR
C4479577	ICT	disease	NOONAN SYNDROME-LIKE DISORDER WITH LOOSE ANAGEN HAIR 2							1801	SNP	gene
C0543888	ICT	disease	Epileptic encephalopathy							C0152427	SNP	disease	Polydactyly
C4479631	ICT	disease	NEURODEVELOPMENTAL DISORDER WITH PROGRESSIVE MICROCEPHALY, SPASTICITY, AND BRAIN ANOMALIES							C0026654	SNP	disease	Moyamoya Disease
C0035334	ICT	disease	Retinitis Pigmentosa							C3152055	SNP	disease	D-2-HYDROXYGLUTARIC ACIDURIA 1
C3495676	ICT	disease	Anorectal Malformations							C0009782	SNP	disease	Connective Tissue Diseases
C0017662	ICT	disease	Glomerulonephritis, Membranoproliferative							C3553264	SNP	disease	JOUBERT SYNDROME 17
1777	ICT	gene								C1868476	SNP	disease	Wegener-Like Granulomatosis
C0024141	ICT	disease	Lupus Erythematosus, Systemic							C3553328	SNP	disease	UV-SENSITIVE SYNDROME 3
C3860213	ICT	disease	Autoinflammatory disorder							C3495676	SNP	disease	Anorectal Malformations
C0027726	ICT	disease	Nephrotic Syndrome							C0015397	SNP	disease	Disorder of eye
C0085413	ICT	disease	Polycystic Kidney, Autosomal Dominant							C0085215	SNP	disease	Ovarian Failure, Premature
C0158683	ICT	disease	Polycystic liver disease							C0206085	SNP	disease	Kleine-Levin Syndrome
C1691228	ICT	disease	Cystic Kidney Diseases							C2677087	SNP	disease	EPILEPSY, CHILDHOOD ABSENCE, SUSCEPTIBILITY TO, 5
C4551631	ICT	disease	Cystic liver disease							C0023798	SNP	disease	Lipoma
C0878544	ICT	disease	Cardiomyopathies							C0206632	SNP	disease	Angiolipoma
C0878659	ICT	disease	Disproportionate short stature							C3149265	SNP	disease	Parotid oncocytoma
C0580190	ICT	disease	3-Phosphoglycerate dehydrogenase deficiency							C3149266	SNP	disease	Neural tissue tumors
C0796147	ICT	disease	Acrocallosal Syndrome							C0271093	SNP	disease	Stargardt's disease
C2931760	ICT	disease	Acrocallosal syndrome, Schinzel type							3698	SNP	gene
C4304832	ICT	disease	Primary pigmented nodular adrenocortical disease							C0730290	SNP	disease	Cone Dystrophy
C0332890	ICT	disease	Congenital hemihypertrophy							22932	SNP	gene
C1856184	ICT	disease	HEMIHYPERPLASIA, ISOLATED							C0011071	SNP	disease	Sudden death
C4707880	ICT	disease	Genetic hyperferritinemia without iron overload							C0020443	SNP	disease	Hypercholesterolemia
C4755264	ICT	disease	Severe intellectual disability and progressive spastic paraplegia							C0024115	SNP	disease	Lung diseases
C4304532	ICT	disease	2q23.1 microdeletion syndrome							C0038644	SNP	disease	Sudden infant death syndrome
C1960459	ICT	disease	Hereditary angioedema with normal C1 esterase inhibitor activity							C0431399	SNP	disease	Familial aplasia of the vermis
C1864826	ICT	disease	Epidermolysis bullosa, lethal acantholytic							C0878544	SNP	disease	Cardiomyopathies
C0410005	ICT	disease	Nodular fasciitis							C1720824	SNP	disease	Sudden Cardiac Arrest
C2931171	ICT	disease	Juvenile pauciarticular chronic arthritis							C1867449	SNP	disease	PSORIASIS SUSCEPTIBILITY 1
C0002736	ICT	disease	Amyotrophic Lateral Sclerosis							C4277690	SNP	disease	Ciliopathies
C1845668	ICT	disease	Perisylvian syndrome							C4693563	SNP	disease	CONGENITAL HEART DEFECTS, MULTIPLE TYPES, 5
C0265553	ICT	disease	Polysyndactyly							C4707243	SNP	disease	Familial thoracic aortic aneurysm and aortic dissection
C0265633	ICT	disease	Congenital absence of tibia							C4751434	SNP	disease	Isolated asymptomatic elevation of creatine phosphokinase
C4510873	ICT	disease	Atypical juvenile parkinsonism							4671	SNP	gene
C0242647	ICT	disease	Mucosa-Associated Lymphoid Tissue Lymphoma							C1333985	SNP	disease	Hereditary clear cell renal cell carcinoma
7625	ICT	gene								C2748910	SNP	disease	Rett Syndrome, Atypical
C0036337	ICT	disease	Schizoaffective Disorder							C1838604	SNP	disease	EPILEPSY, CHILDHOOD ABSENCE, 1
51586	ICT	gene								C4274118	SNP	disease	Joubert syndrome with ocular defect
C0005586	ICT	disease	Bipolar Disorder							C0410005	SNP	disease	Nodular fasciitis
C0033975	ICT	disease	Psychotic Disorders							9098	SNP	gene
C0349204	ICT	disease	Nonorganic psychosis							C1843687	SNP	disease	ATRIAL FIBRILLATION, FAMILIAL, 1 (disorder)
C1269683	ICT	disease	Major Depressive Disorder							C4551568	SNP	disease	Joubert syndrome 1
C2673482	ICT	disease	Increased susceptibility to schizophrenia							C0566602	SNP	disease	Primary sclerosing cholangitis
C0678807	ICT	disease	prenatal alcohol exposure							2859	SNP	gene
C0011570	ICT	disease	Mental Depression							C0039685	SNP	disease	Tetralogy of Fallot
C0001973	ICT	disease	Alcoholic Intoxication, Chronic							C0162809	SNP	disease	Kallmann Syndrome
10097	ICT	gene								C0030805	SNP	disease	Bullous pemphigoid
C4746575	ICT	disease	ERYTHROLEUKEMIA, FAMILIAL, SUSCEPTIBILITY TO							C0039263	SNP	disease	Takayasu Arteritis
C4540293	ICT	disease	IMMUNODEFICIENCY, DEVELOPMENTAL DELAY, AND HYPOHOMOCYSTEINEMIA							C0238111	SNP	disease	Lennox-Gastaut syndrome
C4540404	ICT	disease	SPINOCEREBELLAR ATAXIA 46							C0035828	SNP	disease	Romano-Ward Syndrome
23646	ICT	gene								C0149630	SNP	disease	Bicuspid aortic valve
55205	ICT	gene								C0428791	SNP	disease	Aortic valve calcification
C0149782	ICT	disease	Squamous cell carcinoma of lung							C1260873	SNP	disease	Aortic valve disorder
C0278883	ICT	disease	Metastatic melanoma							C3887892	SNP	disease	Aortic Valve Disease 1
C0279680	ICT	disease	Transitional cell carcinoma of bladder							C0859976	SNP	disease	Idiopathic achalasia of esophagus
C0338106	ICT	disease	Adenocarcinoma of colon							C3489532	SNP	disease	Cone-Rod Dystrophy 2
C0345958	ICT	disease	Large cell carcinoma of lung							C0006413	SNP	disease	Burkitt Lymphoma
C1319315	ICT	disease	Adenocarcinoma of large intestine							C1292769	SNP	disease	Precursor B-cell lymphoblastic leukemia
C1335167	ICT	disease	Ovarian Mucinous Adenocarcinoma							C1833453	SNP	disease	Proximal Myopathy with Focal Depletion of Mitochondria
										C4706583	SNP	disease	Limbic encephalitis with leucine-rich glioma-inactivated 1 antibodies
										C4303860	SNP	disease	Craniofacial ulnar renal syndrome
										C0035334	SNP	disease	Retinitis Pigmentosa
										C3697982	SNP	disease	Pulmonary arterial hypertension associated with connective tissue disease
										C0011570	SNP	disease	Mental Depression
										C0011581	SNP	disease	Depressive disorder
										C0001973	SNP	disease	Alcoholic Intoxication, Chronic
										C0033975	SNP	disease	Psychotic Disorders
										C0525045	SNP	disease	Mood Disorders
										C0349204	SNP	disease	Nonorganic psychosis
										C0041696	SNP	disease	Unipolar Depression
										C1269683	SNP	disease	Major Depressive Disorder
										C0149821	SNP	disease	ACUTE ALCOHOL WITHDRAWAL
										C0236663	SNP	disease	Alcohol withdrawal syndrome
										C0586323	SNP	disease	Alcohol Withdrawal Seizures
										C0036337	SNP	disease	Schizoaffective Disorder
										81033	SNP	gene
										C0085762	SNP	disease	Alcohol abuse
										C0001956	SNP	disease	Alcohol Use Disorder
										8528	SNP	gene
										124989	SNP	gene
										55146	SNP	gene
										84680	SNP	gene
										60385	SNP	gene
										7711	SNP	gene
										7775	SNP	gene
										C0149782	SNP	disease	Squamous cell carcinoma of lung
										340156	SNP	gene
										C1321872	SNP	disease	Stage IV Skin Melanoma
										C1621958	SNP	disease	Glioblastoma Multiforme
										C3165106	SNP	disease	Infiltrating duct carcinoma of female breast

## Sheet: Uterus
## GDA network of three types of variants in uterus tissue
node	variant	type	disease description		node	variant	type	disease description		node	variant	type	disease description
C0006826	ICT	disease	Malignant Neoplasms		C0023264	SV	disease	Leigh Disease		C0023418	SNP	disease	leukemia
22978	ICT	gene			85476	SV	gene			2189	SNP	gene
C0023434	ICT	disease	Chronic Lymphocytic Leukemia		C1838951	SV	disease	LEIGH SYNDROME DUE TO MITOCHONDRIAL COMPLEX I DEFICIENCY		C0023467	SNP	disease	Leukemia, Myelocytic, Acute
6427	ICT	gene			C1850597	SV	disease	Leigh Syndrome Due To Mitochondrial Complex II Deficiency		C0010691	SNP	disease	Cystinuria
C3463824	ICT	disease	MYELODYSPLASTIC SYNDROME		C1850598	SV	disease	Leigh Syndrome due to Mitochondrial Complex III Deficiency		11136	SNP	gene
C0003886	ICT	disease	Arthrogryposis		C1850599	SV	disease	Leigh Syndrome due to Mitochondrial Complex IV Deficiency		C0017921	SNP	disease	Glycogen storage disease type II
4649	ICT	gene			C1850600	SV	disease	Leigh Syndrome due to Mitochondrial Complex V Deficiency		2548	SNP	gene
C3151087	ICT	disease	LOEYS-DIETZ SYNDROME 3		C2931891	SV	disease	Necrotizing encephalopathy, infantile subacute, of Leigh		C1968741	SNP	disease	Glycogen Storage Disease IIIC
4088	ICT	gene			C0003886	SV	disease	Arthrogryposis		C3469527	SNP	disease	fanconi anemia complementation group g
C4707243	ICT	disease	Familial thoracic aortic aneurysm and aortic dissection		23355	SV	gene			C0268596	SNP	disease	Multiple Acyl Coenzyme A Dehydrogenase Deficiency
C3711374	ICT	disease	Nonsyndromic Deafness		C0034067	SV	disease	Pulmonary Emphysema		2110	SNP	gene
64787	ICT	gene			3694	SV	gene			C0023264	SNP	disease	Leigh Disease
C0020538	ICT	disease	Hypertensive disease		C0221227	SV	disease	Centriacinar Emphysema		85476	SNP	gene
6337	ICT	gene			C0264393	SV	disease	Panacinar Emphysema		C1838951	SNP	disease	LEIGH SYNDROME DUE TO MITOCHONDRIAL COMPLEX I DEFICIENCY
C0033687	ICT	disease	Proteinuria		C2350878	SV	disease	Focal Emphysema		C1850597	SNP	disease	Leigh Syndrome Due To Mitochondrial Complex II Deficiency
C0033805	ICT	disease	Pseudohypoaldosteronism		C0027626	SV	disease	Neoplasm Invasiveness		C1850598	SNP	disease	Leigh Syndrome due to Mitochondrial Complex III Deficiency
C0268436	ICT	disease	Pseudohypoaldosteronism, Type I		4830	SV	gene			C1850599	SNP	disease	Leigh Syndrome due to Mitochondrial Complex IV Deficiency
C1449842	ICT	disease	Pseudohypoaldosteronism, Type I, Autosomal Dominant		C0041207	SV	disease	Truncus Arteriosus, Persistent		C1850600	SNP	disease	Leigh Syndrome due to Mitochondrial Complex V Deficiency
C1449843	ICT	disease	Pseudohypoaldosteronism, Type I, Autosomal Recessive		10512	SV	gene			C2931891	SNP	disease	Necrotizing encephalopathy, infantile subacute, of Leigh
C1449844	ICT	disease	Pseudohypoaldosteronism, Type II		C0009402	SV	disease	Colorectal Carcinoma		C3714756	SNP	disease	Intellectual Disability
C2713447	ICT	disease	Hyperpotassemia and Hypertension, Familial		C0009404	SV	disease	Colorectal Neoplasms		54888	SNP	gene
C0027626	ICT	disease	Neoplasm Invasiveness		C0027627	SV	disease	Neoplasm Metastasis		C0003886	SNP	disease	Arthrogryposis
5315	ICT	gene			C0023434	SV	disease	Chronic Lymphocytic Leukemia		23355	SNP	gene
C0010674	ICT	disease	Cystic Fibrosis		5934	SV	gene			C1708353	SNP	disease	Hereditary Paraganglioma-Pheochromocytoma Syndrome
C0024115	ICT	disease	Lung diseases		C0919267	SV	disease	ovarian neoplasm		10461	SNP	gene
C0392164	ICT	disease	Pulmonary Cystic Fibrosis		C1140680	SV	disease	Malignant neoplasm of ovary		C0043459	SNP	disease	Zellweger Syndrome
C1527396	ICT	disease	Fibrocystic Disease of Pancreas		5629	SV	gene			5190	SNP	gene
C0376634	ICT	disease	Craniofacial Abnormalities		C0023893	SV	disease	Liver Cirrhosis, Experimental		C0751594	SNP	disease	Zellweger-Like Syndrome
C0003873	ICT	disease	Rheumatoid Arthritis		C0023895	SV	disease	Liver diseases		C1832200	SNP	disease	Peroxisome biogenesis disorders
800	ICT	gene			C0086565	SV	disease	Liver Dysfunction		C3658299	SNP	disease	Zellweger Spectrum
C0019693	ICT	disease	HIV Infections		C0524910	SV	disease	Hepatitis C, Chronic		C0003865	SNP	disease	Arthritis, Adjuvant-Induced
7203	ICT	gene			C0021364	SV	disease	Male infertility		3565	SNP	gene
C4505456	ICT	disease	HIV Coinfection		2054	SV	gene			C0971858	SNP	disease	Arthritis, Collagen-Induced
C0014556	ICT	disease	Epilepsy, Temporal Lobe		C0848676	SV	disease	Subfertility, Male		C0993582	SNP	disease	Arthritis, Experimental
2914	ICT	gene			C0917731	SV	disease	Male sterility		C0011195	SNP	disease	Dejerine-Sottas Disease (disorder)
C0014558	ICT	disease	Uncinate Epilepsy		C0000786	SV	disease	Spontaneous abortion		23600	SNP	gene
C0393672	ICT	disease	Epilepsy, Benign Psychomotor, Childhood		C0000822	SV	disease	Abortion, Tubal		C0019816	SNP	disease	Hereditary, Type VII, Motor and Sensory Neuropathy
C0393682	ICT	disease	Epilepsy, Lateral Temporal		C3830362	SV	disease	Early Pregnancy Loss		C0027888	SNP	disease	Hereditary Motor and Sensory Neuropathies
C0162820	ICT	disease	Dermatitis, Allergic Contact		C4552766	SV	disease	Miscarriage		C0004096	SNP	disease	Asthma
80150	ICT	gene			C0003129	SV	disease	Anoxemia		3117	SNP	gene
C0027654	ICT	disease	Embryonal Neoplasm		C0003130	SV	disease	Anoxia		3119	SNP	gene
C0027658	ICT	disease	Neoplasms, Germ Cell and Embryonal		C0242184	SV	disease	Hypoxia		C0015625	SNP	disease	Fanconi Anemia
C0205851	ICT	disease	Germ cell tumor		C0700292	SV	disease	Hypoxemia		C0010051	SNP	disease	Coronary Aneurysm
C0205852	ICT	disease	Neoplasms, Embryonal and Mixed		C0011860	SV	disease	Diabetes Mellitus, Non-Insulin-Dependent		100507436	SNP	gene
C0740345	ICT	disease	Germ Cell Cancer		C0024115	SV	disease	Lung diseases		C0035334	SNP	disease	Retinitis Pigmentosa
C0751364	ICT	disease	Cancer, Embryonal		153572	SV	gene			C0175707	SNP	disease	Asplenia Syndrome
C0751365	ICT	disease	Cancer, Embryonal and Mixed		C0032460	SV	disease	Polycystic Ovary Syndrome		6997	SNP	gene
C0007097	ICT	disease	Carcinoma		1164	SV	gene			C0265357	SNP	disease	Polysplenia Syndrome
C0024667	ICT	disease	Animal Mammary Neoplasms		79685	SV	gene			C0266642	SNP	disease	Situs ambiguus
C0024668	ICT	disease	Mammary Neoplasms, Experimental		C1136382	SV	disease	Sclerocystic Ovaries		C3178805	SNP	disease	Heterotaxy Syndrome
C0205696	ICT	disease	Anaplastic carcinoma		C2239176	SV	disease	Liver carcinoma		C3178806	SNP	disease	Right Atrial Isomerism
C0205697	ICT	disease	Carcinoma, Spindle-Cell		C0020796	SV	disease	Profound Mental Retardation		C3178807	SNP	disease	Left Atrial Isomerism
C0205698	ICT	disease	Undifferentiated carcinoma		49855	SV	gene			C0027726	SNP	disease	Nephrotic Syndrome
C0205699	ICT	disease	Carcinomatosis		C0025363	SV	disease	Mental Retardation, Psychosocial		3123	SNP	gene
C1257925	ICT	disease	Mammary Carcinoma, Animal		C0917816	SV	disease	Mental deficiency		C0007194	SNP	disease	Hypertrophic Cardiomyopathy
C0333641	ICT	disease	Atrophic		C3714756	SV	disease	Intellectual Disability		C0149721	SNP	disease	Left Ventricular Hypertrophy
6198	ICT	gene			C0086981	SV	disease	Sicca Syndrome		C0242973	SNP	disease	Ventricular Dysfunction
C0032914	ICT	disease	Pre-Eclampsia		134728	SV	gene			C0342751	SNP	disease	Generalized glycogen storage disease of infants
C0600519	ICT	disease	Ventricular Remodeling		C1527336	SV	disease	Sjogren's Syndrome		C0751172	SNP	disease	Adult Glycogen Storage Disease Type II
C0600520	ICT	disease	Left Ventricle Remodeling		C0004364	SV	disease	Autoimmune Diseases		C0751173	SNP	disease	Glycogen Storage Disease Type II, Infantile
C0206141	ICT	disease	Idiopathic Hypereosinophilic Syndrome		C0008311	SV	disease	Cholangitis		C0751174	SNP	disease	Glycogen Storage Disease Type II, Juvenile
81608	ICT	gene			112849	SV	gene			C4551472	SNP	disease	Hypertrophic obstructive cardiomyopathy
C0206142	ICT	disease	Eosinophilic leukemia		C0007194	SV	disease	Hypertrophic Cardiomyopathy		C0017665	SNP	disease	Membranous glomerulonephritis
C0206143	ICT	disease	Loeffler's Endocarditis		C4551472	SV	disease	Hypertrophic obstructive cardiomyopathy		C0024141	SNP	disease	Lupus Erythematosus, Systemic
C1540912	ICT	disease	Hypereosinophilic syndrome		C1836797	SV	disease	Combined Oxidative Phosphorylation Deficiency 1		C0033687	SNP	disease	Proteinuria
C0232347	ICT	disease	No-Reflow Phenomenon		C4014864	SV	disease	MENTAL RETARDATION, AUTOSOMAL RECESSIVE 45		C0086445	SNP	disease	Idiopathic Membranous Glomerulonephritis
3728	ICT	gene			79791	SV	gene			C0242380	SNP	disease	Libman-Sacks Disease
C2713615	ICT	disease	Slow-Flow Phenomenon		C4015557	SV	disease	AMELOGENESIS IMPERFECTA, TYPE IH		C1704378	SNP	disease	Heymann Nephritis
C0033578	ICT	disease	Prostatic Neoplasms		C4225295	SV	disease	POLYMICROGYRIA, PERISYLVIAN, WITH CEREBELLAR HYPOPLASIA AND ARTHROGRYPOSIS		C0005138	SNP	disease	Berylliosis
C0376358	ICT	disease	Malignant neoplasm of prostate		5297	SV	gene			3115	SNP	gene
57016	ICT	gene			C4748658	SV	disease	INTELLECTUAL DEVELOPMENTAL DISORDER AND RETINITIS PIGMENTOSA		C2350873	SNP	disease	Beryllium Disease
C0027651	ICT	disease	Neoplasms		C4748283	SV	disease	PERIPHERAL NEUROPATHY, AUTOSOMAL RECESSIVE, WITH OR WITHOUT IMPAIRED INTELLECTUAL DEVELOPMENT		C0007274	SNP	disease	Carotid Artery Thrombosis
C0086692	ICT	disease	Benign Neoplasm		8888	SV	gene			3053	SNP	gene
C0027746	ICT	disease	Nerve Degeneration		C0399367	SV	disease	Amelogenesis imperfecta local hypoplastic form		C0750988	SNP	disease	Common Carotid Artery Thrombosis
C0009402	ICT	disease	Colorectal Carcinoma		C0399376	SV	disease	Amelogenesis Imperfecta, Type III		C0750989	SNP	disease	External Carotid Artery Thrombosis
C0009404	ICT	disease	Colorectal Neoplasms		C0334488	SV	disease	Clear cell sarcoma of kidney		C0750990	SNP	disease	Internal Carotid Artery Thrombosis
C0236733	ICT	disease	Amphetamine-Related Disorders		C0019569	SV	disease	Hirschsprung Disease		C0011615	SNP	disease	Dermatitis, Atopic
1604	ICT	gene			C3661523	SV	disease	Congenital Intestinal Aganglionosis		C0086196	SNP	disease	Eczema, Infantile
C0236804	ICT	disease	Amphetamine Addiction		C1845668	SV	disease	Perisylvian syndrome		C0004352	SNP	disease	Autistic Disorder
C0236807	ICT	disease	Amphetamine Abuse		C2931280	SV	disease	Perniola Krajewska Carnevale syndrome		2562	SNP	gene
C0001787	ICT	disease	Osteoporosis, Age-Related		C0035334	SV	disease	Retinitis Pigmentosa		C0078982	SNP	disease	Arhinencephaly
C0029456	ICT	disease	Osteoporosis		C0001973	SV	disease	Alcoholic Intoxication, Chronic		C0079541	SNP	disease	Holoprosencephaly
C0029459	ICT	disease	Osteoporosis, Senile		54970	SV	gene			C0431362	SNP	disease	Lobar Holoprosencephaly
C0751406	ICT	disease	Post-Traumatic Osteoporosis		C0036341	SV	disease	Schizophrenia		C0431363	SNP	disease	Alobar Holoprosencephaly
C0043094	ICT	disease	Weight Gain		C0033975	SV	disease	Psychotic Disorders		C0751617	SNP	disease	Semilobar Holoprosencephaly
4232	ICT	gene			C0349204	SV	disease	Nonorganic psychosis		C0677050	SNP	disease	Manganese Poisoning
C0079744	ICT	disease	Diffuse Large B-Cell Lymphoma		C0006142	SV	disease	Malignant neoplasm of breast		1565	SNP	gene
C0149721	ICT	disease	Left Ventricular Hypertrophy		219749	SV	gene			C0021603	SNP	disease	Sleep Initiation and Maintenance Disorders
C2239176	ICT	disease	Liver carcinoma		23127	SV	gene			C0033139	SNP	disease	Primary Insomnia
C0087031	ICT	disease	Juvenile-Onset Still Disease							C0270541	SNP	disease	Rebound Insomnia
C3495559	ICT	disease	Juvenile arthritis							C0349255	SNP	disease	Nonorganic Insomnia
C3714758	ICT	disease	Juvenile psoriatic arthritis							C0393759	SNP	disease	Transient Insomnia
C4552091	ICT	disease	Polyarthritis, Juvenile, Rheumatoid Factor Negative							C0541798	SNP	disease	Early Awakening
C4704862	ICT	disease	Polyarthritis, Juvenile, Rheumatoid Factor Positive							C0751249	SNP	disease	Chronic Insomnia
C0023895	ICT	disease	Liver diseases							C0751250	SNP	disease	Psychophysiological Insomnia
C0086565	ICT	disease	Liver Dysfunction							C0751251	SNP	disease	Secondary Insomnia
C0004238	ICT	disease	Atrial Fibrillation							C0751252	SNP	disease	Sleep Initiation Dysfunction
6660	ICT	gene								C0917801	SNP	disease	Sleeplessness
C0235480	ICT	disease	Paroxysmal atrial fibrillation							C0016722	SNP	disease	Frigidity
C2585653	ICT	disease	Persistent atrial fibrillation							C0020594	SNP	disease	Hypoactive Sexual Desire Disorder
C3468561	ICT	disease	familial atrial fibrillation							C0029261	SNP	disease	Orgasmic Disorder
C0004134	ICT	disease	Ataxia							C0033953	SNP	disease	Psychosexual Disorders
372	ICT	gene								C0036902	SNP	disease	Sexual Arousal Disorder
C0240991	ICT	disease	Ataxia, Sensory							C0162820	SNP	disease	Dermatitis, Allergic Contact
C0278161	ICT	disease	Ataxia, Motor							C0023895	SNP	disease	Liver diseases
C0427190	ICT	disease	Ataxia, Truncal							C0086565	SNP	disease	Liver Dysfunction
C0520966	ICT	disease	Abnormal coordination							C0034069	SNP	disease	Pulmonary Fibrosis
C0750937	ICT	disease	Ataxia, Appendicular							C4721507	SNP	disease	Alveolitis, Fibrosing
C0750940	ICT	disease	Tremor, Rubral							C0020523	SNP	disease	Immediate hypersensitivity
C1510586	ICT	disease	Autism Spectrum Disorders							C0036202	SNP	disease	Sarcoidosis
C0019829	ICT	disease	Hodgkin Disease							C0017638	SNP	disease	Glioma
5820	ICT	gene								3107	SNP	gene
C0152266	ICT	disease	Mixed Cellularity Hodgkin Lymphoma							C0259783	SNP	disease	mixed gliomas
C0152267	ICT	disease	Hodgkin lymphoma, lymphocyte depletion							C0555198	SNP	disease	Malignant Glioma
C0220597	ICT	disease	Adult Hodgkin Lymphoma							C0033578	SNP	disease	Prostatic Neoplasms
C1266194	ICT	disease	Lymphocyte Rich Classical Hodgkin Lymphoma							2947	SNP	gene
C1334968	ICT	disease	Nodular Lymphocyte Predominant Hodgkin Lymphoma							C0376358	SNP	disease	Malignant neoplasm of prostate
C0014175	ICT	disease	Endometriosis							C0025261	SNP	disease	Memory Disorders
C0269102	ICT	disease	Endometrioma							C0233794	SNP	disease	Memory impairment
C0010346	ICT	disease	Crohn Disease							C0751292	SNP	disease	Age-Related Memory Disorders
C0156147	ICT	disease	Crohn's disease of large bowel							C0751293	SNP	disease	Memory Disorder, Semantic
C0267380	ICT	disease	Crohn's disease of the ileum							C0751294	SNP	disease	Memory Disorder, Spatial
C0678202	ICT	disease	Regional enteritis							C0751295	SNP	disease	Memory Loss
C0949272	ICT	disease	IIeocolitis							C0030567	SNP	disease	Parkinson Disease
C0002949	ICT	disease	Aneurysm, Dissecting							C0040053	SNP	disease	Thrombosis
C0003486	ICT	disease	Aortic Aneurysm							C0087086	SNP	disease	Thrombus
C0029408	ICT	disease	Degenerative polyarthritis							C0019693	SNP	disease	HIV Infections
C0086743	ICT	disease	Osteoarthrosis Deformans							10946	SNP	gene
C0340643	ICT	disease	Dissection of aorta							C4505456	SNP	disease	HIV Coinfection
C4277533	ICT	disease	Dissection, Blood Vessel							C0026837	SNP	disease	Muscle Rigidity
C2931673	ICT	disease	Ceroid lipofuscinosis, neuronal 1, infantile							C0033054	SNP	disease	Prenatal Exposure Delayed Effects
780	ICT	gene								C0040822	SNP	disease	Tremor
C0032460	ICT	disease	Polycystic Ovary Syndrome							C0040827	SNP	disease	Saturnine Tremor
C1136382	ICT	disease	Sclerocystic Ovaries							C0149840	SNP	disease	Senile Tremor
C0085269	ICT	disease	Plasma Cell Granuloma, Pulmonary							C0151564	SNP	disease	Cogwheel Rigidity
8496	ICT	gene								C0231519	SNP	disease	Gegenhalten
C0025202	ICT	disease	melanoma							C0233608	SNP	disease	Catatonic Rigidity
C0001418	ICT	disease	Adenocarcinoma							C0234370	SNP	disease	Persistent Tremor
C0024121	ICT	disease	Lung Neoplasms							C0234371	SNP	disease	Continuous Tremor
C0205641	ICT	disease	Adenocarcinoma, Basal Cell							C0234372	SNP	disease	Intermittent Tremor
C0205642	ICT	disease	Adenocarcinoma, Oxyphilic							C0234373	SNP	disease	Fine Tremor
C0205643	ICT	disease	Carcinoma, Cribriform							C0234374	SNP	disease	Coarse Tremor
C0205644	ICT	disease	Carcinoma, Granular Cell							C0234375	SNP	disease	Massive Tremor
C0205645	ICT	disease	Adenocarcinoma, Tubular							C0234376	SNP	disease	Action Tremor
C0242379	ICT	disease	Malignant neoplasm of lung							C0234377	SNP	disease	Passive Tremor
C0023890	ICT	disease	Liver Cirrhosis							C0234378	SNP	disease	Static Tremor
C0239946	ICT	disease	Fibrosis, Liver							C0234379	SNP	disease	Resting Tremor
C0023267	ICT	disease	Fibroid Tumor							C0234381	SNP	disease	Darkness Tremor
C0042133	ICT	disease	Uterine Fibroids							C0235078	SNP	disease	Tremor, Perioral
C0042138	ICT	disease	Uterine Neoplasms							C0235081	SNP	disease	Tremor, Limb
C0153567	ICT	disease	Uterine Cancer							C0235082	SNP	disease	Tremor, Muscle
C0040136	ICT	disease	Thyroid Neoplasm							C0235083	SNP	disease	Nerve Tremors
80142	ICT	gene								C0235843	SNP	disease	Tremor, Neonatal
C0151468	ICT	disease	Thyroid Gland Follicular Adenoma							C0239325	SNP	disease	Extensor Rigidity
C0549473	ICT	disease	Thyroid carcinoma							C0277821	SNP	disease	Extrapyramidal Rigidity
C1836635	ICT	disease	Loeys-Dietz Aortic Aneurysm Syndrome							C0751564	SNP	disease	Pill Rolling Tremor
C2697932	ICT	disease	Loeys-Dietz Syndrome							C0751565	SNP	disease	Tremor, Semirhythmic
C4551955	ICT	disease	Loeys-Dietz Syndrome, Type 1a							C1320474	SNP	disease	Nuchal Rigidity
C0014170	ICT	disease	Endometrial Neoplasms							C1527384	SNP	disease	Involuntary Quiver
C0476089	ICT	disease	Endometrial Carcinoma							C0002514	SNP	disease	Amino Acid Metabolism, Inborn Errors
C0023891	ICT	disease	Liver Cirrhosis, Alcoholic							728294	SNP	gene
C0221043	ICT	disease	Liddle Syndrome							C0750905	SNP	disease	Amino Acid Metabolism, Inherited Disorders
C0023452	ICT	disease	Childhood Acute Lymphoblastic Leukemia							C0020619	SNP	disease	Hypogonadism
C0023453	ICT	disease	L2 Acute Lymphoblastic Leukemia							2798	SNP	gene
C1961102	ICT	disease	Precursor Cell Lymphoblastic Leukemia Lymphoma							C0271623	SNP	disease	Hypogonadotropic hypogonadism
C0029463	ICT	disease	Osteosarcoma							C0948896	SNP	disease	Primary hypogonadism
C0019193	ICT	disease	Hepatitis, Toxic							C3489396	SNP	disease	Hypogonadism, Isolated Hypogonadotropic
C0860207	ICT	disease	Drug-Induced Liver Disease							C0002994	SNP	disease	Angioedema
C1262760	ICT	disease	Hepatitis, Drug-Induced							C0013182	SNP	disease	Drug Allergy
C3658290	ICT	disease	Drug-Induced Acute Liver Injury							C0014544	SNP	disease	Epilepsy
C4277682	ICT	disease	Chemical and Drug Induced Liver Injury							C0086237	SNP	disease	Epilepsy, Cryptogenic
C4279912	ICT	disease	Chemically-Induced Liver Toxicity							C0162635	SNP	disease	Angelman Syndrome
C0038868	ICT	disease	Progressive supranuclear palsy							C0236018	SNP	disease	Aura
C4551862	ICT	disease	Ophthalmoplegia, Progressive Supranuclear							C0376634	SNP	disease	Craniofacial Abnormalities
C4551863	ICT	disease	Supranuclear Palsy, Progressive, 1							C0751111	SNP	disease	Awakening Epilepsy
C0011616	ICT	disease	Contact Dermatitis							C0004782	SNP	disease	Basal Ganglia Diseases
C0162351	ICT	disease	Contact hypersensitivity							C0015371	SNP	disease	Extrapyramidal Disorders
C0009171	ICT	disease	Cocaine Abuse							C0750951	SNP	disease	Lenticulostriate Disorders
C0236736	ICT	disease	Cocaine-Related Disorders							C1720887	SNP	disease	Female Urogenital Diseases
C0600427	ICT	disease	Cocaine Dependence							268	SNP	gene
C0162538	ICT	disease	Immunoglobulin A deficiency (disorder)							C0023434	SNP	disease	Chronic Lymphocytic Leukemia
C0041956	ICT	disease	Ureteral obstruction							5934	SNP	gene
C0018801	ICT	disease	Heart failure							C0020517	SNP	disease	Hypersensitivity
C0018802	ICT	disease	Congestive heart failure							C1527304	SNP	disease	Allergic Reaction
C0023212	ICT	disease	Left-Sided Heart Failure							C0036341	SNP	disease	Schizophrenia
C0235527	ICT	disease	Heart Failure, Right-Sided							C0029172	SNP	disease	Oral Submucous Fibrosis
C1959583	ICT	disease	Myocardial Failure							C0011609	SNP	disease	Drug Eruptions
C1961112	ICT	disease	Heart Decompensation							C0042109	SNP	disease	Urticaria
C0029410	ICT	disease	Osteoarthritis of hip							C0406537	SNP	disease	Morbilliform Drug Reaction
C0149630	ICT	disease	Bicuspid aortic valve							C1319853	SNP	disease	Asthma, Aspirin-Induced
4091	ICT	gene								C0002882	SNP	disease	Anemia, Hemolytic, Congenital Nonspherocytic
C0038454	ICT	disease	Cerebrovascular accident							51251	SNP	gene
3685	ICT	gene								C0013421	SNP	disease	Dystonia
C0751956	ICT	disease	Acute Cerebrovascular Accidents							C0393588	SNP	disease	Dystonia, Paroxysmal
C2937358	ICT	disease	Cerebral Hemorrhage							C0393610	SNP	disease	Dystonia, Diurnal
C0010278	ICT	disease	Craniosynostosis							C0751093	SNP	disease	Dystonia, Limb
C0020800	ICT	disease	Idiopathic Hypercatabolic Hypoproteinemia							C0028797	SNP	disease	Occupational Diseases
C0030044	ICT	disease	Acrocephaly							C0268583	SNP	disease	Methylmalonic acidemia
C0033680	ICT	disease	Protein-Losing Enteropathies							4735	SNP	gene
C0221356	ICT	disease	Brachycephaly							C1855119	SNP	disease	Methylmalonic aciduria
C0265534	ICT	disease	Scaphycephaly							C0014549	SNP	disease	Tonic-Clonic Epilepsy
C0265535	ICT	disease	Trigonocephaly							C0751117	SNP	disease	Cryptogenic Tonic-Clonic Epilepsy
C1832600	ICT	disease	Naxos disease							C0751118	SNP	disease	Epilepsy, Tonic-Clonic, Familial
C1833340	ICT	disease	Synostotic Posterior Plagiocephaly							C0751119	SNP	disease	Epilepsy, Tonic-Clonic, Symptomatic
C1860819	ICT	disease	Metopic synostosis							C0011603	SNP	disease	Dermatitis
C1969081	ICT	disease	Arrhythmogenic Right Ventricular Dysplasia, Familial, 12							C0919267	SNP	disease	ovarian neoplasm
C2751666	ICT	disease	BRONCHIECTASIS WITH OR WITHOUT ELEVATED SWEAT CHLORIDE 2							C1140680	SNP	disease	Malignant neoplasm of ovary
C2931150	ICT	disease	Synostotic Anterior Plagiocephaly							4585	SNP	gene
C3542024	ICT	disease	AORTIC VALVE DISEASE 2							C0040038	SNP	disease	Thromboembolism
C3888209	ICT	disease	SPASTIC PARAPLEGIA 45, AUTOSOMAL RECESSIVE							C0025517	SNP	disease	Metabolic Diseases
C4225202	ICT	disease	LAMB-SHAFFER SYNDROME							C0023893	SNP	disease	Liver Cirrhosis, Experimental
C4310655	ICT	disease	MYOPIA 25, AUTOSOMAL DOMINANT							C0013146	SNP	disease	Drug abuse
8974	ICT	gene								C0013170	SNP	disease	Drug habituation
C4479452	ICT	disease	IMMUNOSKELETAL DYSPLASIA WITH NEURODEVELOPMENTAL ABNORMALITIES							C0013222	SNP	disease	Drug Use Disorders
2137	ICT	gene								C0029231	SNP	disease	Organic Mental Disorders, Substance-Induced
C4551902	ICT	disease	Craniosynostosis, Type 1							C0038580	SNP	disease	Substance Dependence
C4748292	ICT	disease	LIDDLE SYNDROME 3							C0038586	SNP	disease	Substance Use Disorders
C3714756	ICT	disease	Intellectual Disability							C0236969	SNP	disease	Substance-Related Disorders
C0034067	ICT	disease	Pulmonary Emphysema							C0740858	SNP	disease	Substance abuse problem
54870	ICT	gene								C1510472	SNP	disease	Drug Dependence
C4693824	ICT	disease	VERVERI-BRADY SYNDROME							C4316881	SNP	disease	Prescription Drug Abuse
C4748684	ICT	disease	MYASTHENIC SYNDROME, CONGENITAL, 24, PRESYNAPTIC							C0263454	SNP	disease	Chloracne
C4310686	ICT	disease	SHORT STATURE, RHIZOMELIC, WITH MICROCEPHALY, MICROGNATHIA, AND DEVELOPMENTAL DELAY							C0041307	SNP	disease	Tuberculosis, Bovine
C4085590	ICT	disease	Cone-Rod Dystrophies							C0026636	SNP	disease	Mouth Diseases
8650	ICT	gene								C0001430	SNP	disease	Adenoma
C4539954	ICT	disease	DEAFNESS, AUTOSOMAL RECESSIVE 106							C0009402	SNP	disease	Colorectal Carcinoma
C0086438	ICT	disease	Hypogammaglobulinemia							C0009404	SNP	disease	Colorectal Neoplasms
C0267372	ICT	disease	Primary intestinal lymphangiectasia							C0205646	SNP	disease	Adenoma, Basal Cell
C0272242	ICT	disease	Complement deficiency disease							C0205647	SNP	disease	Follicular adenoma
C4479496	ICT	disease	CRANIOSYNOSTOSIS 7							C0205648	SNP	disease	Adenoma, Microcystic
C0158761	ICT	disease	Radioulnar Synostosis							C0205649	SNP	disease	Adenoma, Monomorphic
C0006267	ICT	disease	Bronchiectasis							C0205650	SNP	disease	Papillary adenoma
C0878544	ICT	disease	Cardiomyopathies							C0205651	SNP	disease	Adenoma, Trabecular
C4277690	ICT	disease	Ciliopathies							C0003873	SNP	disease	Rheumatoid Arthritis
C0346421	ICT	disease	Chronic eosinophilic leukemia							C0007570	SNP	disease	Celiac Disease
C0023487	ICT	disease	Acute Promyelocytic Leukemia							C0014175	SNP	disease	Endometriosis
C0339985	ICT	disease	Idiopathic bronchiectasis							C0026769	SNP	disease	Multiple Sclerosis
C1864826	ICT	disease	Epidermolysis bullosa, lethal acantholytic							C0026896	SNP	disease	Myasthenia Gravis
C0428791	ICT	disease	Aortic valve calcification							C0269102	SNP	disease	Endometrioma
C1260873	ICT	disease	Aortic valve disorder							C0751324	SNP	disease	Multiple Sclerosis, Acute Fulminating
C3887892	ICT	disease	Aortic Valve Disease 1							C0751339	SNP	disease	Myasthenia Gravis, Generalized
C4749915	ICT	disease	Developmental and speech delay due to SOX5 deficiency							C0751340	SNP	disease	Myasthenia Gravis, Ocular
C4755260	ICT	disease	12p12.1 microdeletion syndrome							6775	SNP	gene
C1301365	ICT	disease	Systemic mastocytosis with associated clonal, hematologic non-mast-cell lineage disease							C0021364	SNP	disease	Male infertility
C0751884	ICT	disease	Congenital Myasthenic Syndromes, Presynaptic							2054	SNP	gene
C0036341	ICT	disease	Schizophrenia							C0848676	SNP	disease	Subfertility, Male
C0001973	ICT	disease	Alcoholic Intoxication, Chronic							C0917731	SNP	disease	Male sterility
C0005586	ICT	disease	Bipolar Disorder							C0236733	SNP	disease	Amphetamine-Related Disorders
C4538570	ICT	disease	COMPLEMENT HYPERACTIVATION, ANGIOPATHIC THROMBOSIS, AND PROTEIN-LOSING ENTEROPATHY							C0236804	SNP	disease	Amphetamine Addiction
C0149782	ICT	disease	Squamous cell carcinoma of lung							C0236807	SNP	disease	Amphetamine Abuse
										54535	SNP	gene
										C0025472	SNP	disease	Mesenteric Vascular Occlusion
										C1861172	SNP	disease	Venous Thromboembolism
										C0009421	SNP	disease	Comatose
										C0860634	SNP	disease	Psychogenic coma
										C0035228	SNP	disease	Respiratory Hypersensitivity
										C0032230	SNP	disease	Pleural Rub
										C0034642	SNP	disease	Rales
										C0035234	SNP	disease	Respiratory Sounds
										C0035508	SNP	disease	Rhonchi
										C0038450	SNP	disease	Stridor
										C0043144	SNP	disease	Wheezing
										C0008312	SNP	disease	Primary biliary cirrhosis
										10412	SNP	gene
										C0023892	SNP	disease	Biliary cirrhosis
										C0238065	SNP	disease	Secondary Biliary Cholangitis
										C4551595	SNP	disease	Biliary Cirrhosis, Primary, 1
										C0001890	SNP	disease	Akinetic Petit Mal
										C0014553	SNP	disease	Absence Epilepsy
										C0751124	SNP	disease	Epilepsy, Absence, Atypical
										C4281785	SNP	disease	Childhood Absence Epilepsy
										C4317339	SNP	disease	Juvenile Absence Epilepsy
										C4552765	SNP	disease	Epilepsy, Minor
										C4553705	SNP	disease	Absence Seizure Disorder
										C0000786	SNP	disease	Spontaneous abortion
										C0000822	SNP	disease	Abortion, Tubal
										C3830362	SNP	disease	Early Pregnancy Loss
										C4552766	SNP	disease	Miscarriage
										C0011849	SNP	disease	Diabetes Mellitus
										346171	SNP	gene
										C0020429	SNP	disease	Hyperalgesia
										6854	SNP	gene
										C0022333	SNP	disease	Jacksonian Seizure
										C0036572	SNP	disease	Seizures
										C0149958	SNP	disease	Complex partial seizures
										C0234533	SNP	disease	Generalized seizures
										C0234535	SNP	disease	Clonic Seizures
										C0270824	SNP	disease	Visual seizure
										C0270844	SNP	disease	Tonic Seizures
										C0270846	SNP	disease	Epileptic drop attack
										C0422850	SNP	disease	Seizures, Somatosensory
										C0422852	SNP	disease	Seizures, Auditory
										C0422853	SNP	disease	Olfactory seizure
										C0422854	SNP	disease	Gustatory seizure
										C0422855	SNP	disease	Vertiginous seizure
										C0458247	SNP	disease	Allodynia
										C0494475	SNP	disease	Tonic - clonic seizures
										C0751056	SNP	disease	Non-epileptic convulsion
										C0751110	SNP	disease	Single Seizure
										C0751123	SNP	disease	Atonic Absence Seizures
										C0751211	SNP	disease	Hyperalgesia, Primary
										C0751212	SNP	disease	Hyperalgesia, Secondary
										C0751213	SNP	disease	Tactile Allodynia
										C0751214	SNP	disease	Hyperalgesia, Thermal
										C0751494	SNP	disease	Convulsive Seizures
										C0751495	SNP	disease	Seizures, Focal
										C0751496	SNP	disease	Seizures, Sensory
										C2936719	SNP	disease	Mechanical Allodynia
										C3495874	SNP	disease	Nonepileptic Seizures
										C4048158	SNP	disease	Convulsions
										C4316903	SNP	disease	Absence Seizures
										C4317109	SNP	disease	Epileptic Seizures
										C4317123	SNP	disease	Myoclonic Seizures
										C4505436	SNP	disease	Generalized Absence Seizures
										85415	SNP	gene
										C0007097	SNP	disease	Carcinoma
										C0034065	SNP	disease	Pulmonary Embolism
										C0205696	SNP	disease	Anaplastic carcinoma
										C0205697	SNP	disease	Carcinoma, Spindle-Cell
										C0205698	SNP	disease	Undifferentiated carcinoma
										C0205699	SNP	disease	Carcinomatosis
										C0524702	SNP	disease	Pulmonary Thromboembolisms
										C0043094	SNP	disease	Weight Gain
										23683	SNP	gene
										C0004364	SNP	disease	Autoimmune Diseases
										C0001624	SNP	disease	Adrenal Gland Neoplasms
										C0750887	SNP	disease	Adrenal Cancer
										C0030246	SNP	disease	Pustulosis of Palms and Soles
										C0033860	SNP	disease	Psoriasis
										C0428977	SNP	disease	Bradycardia
										C0524909	SNP	disease	Hepatitis B, Chronic
										3113	SNP	gene
										C0011860	SNP	disease	Diabetes Mellitus, Non-Insulin-Dependent
										169026	SNP	gene
										C0006142	SNP	disease	Malignant neoplasm of breast
										C0678222	SNP	disease	Breast Carcinoma
										C1257931	SNP	disease	Mammary Neoplasms, Human
										C1458155	SNP	disease	Mammary Neoplasms
										C4704874	SNP	disease	Mammary Carcinoma, Human
										C0013221	SNP	disease	Drug toxicity
										C0014518	SNP	disease	Toxic Epidermal Necrolysis
										C0038325	SNP	disease	Stevens-Johnson Syndrome
										C0041755	SNP	disease	Adverse reaction to drug
										C1274933	SNP	disease	Drug-Induced Stevens Johnson Syndrome
										C3658301	SNP	disease	Mycoplasma-Induced Stevens-Johnson Syndrome
										C3658302	SNP	disease	Stevens-Johnson Syndrome Toxic Epidermal Necrolysis Spectrum
										C0035455	SNP	disease	Rhinitis
										C0085179	SNP	disease	Eosinophilia-Myalgia Syndrome
										C0751622	SNP	disease	Eosinophilia-Myalgia Syndrome, L-Tryptophan-Related
										C0022660	SNP	disease	Kidney Failure, Acute
										C0027707	SNP	disease	Nephritis, Interstitial
										C0041349	SNP	disease	Nephritis, Tubulointerstitial
										C1565662	SNP	disease	Acute Kidney Insufficiency
										C2609414	SNP	disease	Acute kidney injury
										54887	SNP	gene
										C0002152	SNP	disease	Alloxan Diabetes
										6550	SNP	gene
										C0011853	SNP	disease	Diabetes Mellitus, Experimental
										C0038433	SNP	disease	Streptozotocin Diabetes
										29922	SNP	gene
										C0023283	SNP	disease	Leishmaniasis, Cutaneous
										C0086540	SNP	disease	Leishmaniasis, New World
										C0086541	SNP	disease	Urban cutaneous leishmaniasis
										C0036421	SNP	disease	Systemic Scleroderma
										C0013604	SNP	disease	Edema
										C0151603	SNP	disease	Anasarca
										C0027404	SNP	disease	Narcolepsy
										C0751362	SNP	disease	Narcolepsy-Cataplexy Syndrome
										C0022679	SNP	disease	Cystic kidney
										10806	SNP	gene
										C0035309	SNP	disease	Retinal Diseases
										C1691228	SNP	disease	Cystic Kidney Diseases
										C0028754	SNP	disease	Obesity
										C0003872	SNP	disease	Arthritis, Psoriatic
										C0019193	SNP	disease	Hepatitis, Toxic
										C0860207	SNP	disease	Drug-Induced Liver Disease
										C1262760	SNP	disease	Hepatitis, Drug-Induced
										C3658290	SNP	disease	Drug-Induced Acute Liver Injury
										C4277682	SNP	disease	Chemical and Drug Induced Liver Injury
										C4279912	SNP	disease	Chemically-Induced Liver Toxicity
										C0022521	SNP	disease	Kartagener Syndrome
										55036	SNP	gene
										C4317124	SNP	disease	Polynesian Bronchiectasis
										C4551906	SNP	disease	Ciliary Dyskinesia, Primary, 1, With Or Without Situs Inversus
										C0241910	SNP	disease	Autoimmune Chronic Hepatitis
										C0010093	SNP	disease	Corpus Luteum Cyst
										51643	SNP	gene
										C0029927	SNP	disease	Ovarian Cysts
										C0022658	SNP	disease	Kidney Diseases
										793	SNP	gene
										C0032226	SNP	disease	Pleural Diseases
										C0024623	SNP	disease	Malignant neoplasm of stomach
										29894	SNP	gene
										C0038356	SNP	disease	Stomach Neoplasms
										C0235874	SNP	disease	Disease Exacerbation
										C1708349	SNP	disease	Hereditary Diffuse Gastric Cancer
										C0027660	SNP	disease	Neoplasms, Glandular and Epithelial
										57412	SNP	gene
										C0205854	SNP	disease	Glandular Neoplasms
										C0274861	SNP	disease	Arsenic Poisoning, Inorganic
										C0274862	SNP	disease	Nervous System, Organic Arsenic Poisoning
										C0311375	SNP	disease	Arsenic Poisoning
										C0751851	SNP	disease	Arsenic Encephalopathy
										C0751852	SNP	disease	Arsenic Induced Polyneuropathy
										C1368683	SNP	disease	Epithelioma
										27098	SNP	gene
										C2239176	SNP	disease	Liver carcinoma
										C0032285	SNP	disease	Pneumonia
										C0032300	SNP	disease	Lobar Pneumonia
										C0887898	SNP	disease	Experimental Lung Inflammation
										C3714636	SNP	disease	Pneumonitis
										C0400966	SNP	disease	Non-alcoholic Fatty Liver Disease
										C3241937	SNP	disease	Nonalcoholic Steatohepatitis
										170679	SNP	gene
										C0004681	SNP	disease	Bagassosis
										C0032273	SNP	disease	Pneumoconiosis
										10239	SNP	gene
										C0020796	SNP	disease	Profound Mental Retardation
										49855	SNP	gene
										C0025363	SNP	disease	Mental Retardation, Psychosocial
										C0917816	SNP	disease	Mental deficiency
										C0018099	SNP	disease	Gout
										126133	SNP	gene
										C0085183	SNP	disease	Neoplasms, Second Primary
										5883	SNP	gene
										C0086696	SNP	disease	Neoplasms, Therapy-Associated
										C0877578	SNP	disease	Treatment related secondary malignancy
										C0019100	SNP	disease	Severe Dengue
										4277	SNP	gene
										C0376300	SNP	disease	Dengue Shock Syndrome
										C1510586	SNP	disease	Autism Spectrum Disorders
										C0024302	SNP	disease	Reticulosarcoma
										C0024304	SNP	disease	Lymphoma, Mixed-Cell
										C0024305	SNP	disease	Lymphoma, Non-Hodgkin
										C0024306	SNP	disease	Lymphoma, Undifferentiated
										C0079740	SNP	disease	High Grade Lymphoma (neoplasm)
										C0079741	SNP	disease	Lymphoma, Intermediate-Grade
										C0079747	SNP	disease	Low Grade Lymphoma (neoplasm)
										C0079757	SNP	disease	Diffuse Mixed-Cell Lymphoma
										C0079770	SNP	disease	Lymphoma, Small Noncleaved-Cell
										C3714542	SNP	disease	Lymphoma, Diffuse
										C4721532	SNP	disease	Lymphoma, Non-Hodgkin, Familial
										23421	SNP	gene
										C0398623	SNP	disease	Thrombophilia
										C0021843	SNP	disease	Intestinal Obstruction
										C1859047	SNP	disease	CYSTIC FIBROSIS MODIFIER 1
										C0005684	SNP	disease	Malignant neoplasm of urinary bladder
										C0005695	SNP	disease	Bladder Neoplasm
										C0006413	SNP	disease	Burkitt Lymphoma
										10841	SNP	gene
										C0343640	SNP	disease	African Burkitt's lymphoma
										C4721444	SNP	disease	Burkitt Leukemia
										C0023290	SNP	disease	Leishmaniasis, Visceral
										C0004943	SNP	disease	Behcet Syndrome
										C0021400	SNP	disease	Influenza
										24138	SNP	gene
										C0268117	SNP	disease	Gout, HPRT-Related
										C0740394	SNP	disease	Hyperuricemia
										C3711376	SNP	disease	Isodicentric Chromosome 15 Syndrome
										C0007134	SNP	disease	Renal Cell Carcinoma
										C0279702	SNP	disease	Conventional (Clear Cell) Renal Cell Carcinoma
										C1266042	SNP	disease	Chromophobe Renal Cell Carcinoma
										C1266043	SNP	disease	Sarcomatoid Renal Cell Carcinoma
										C1266044	SNP	disease	Collecting Duct Carcinoma of the Kidney
										C1306837	SNP	disease	Papillary Renal Cell Carcinoma
										C0007873	SNP	disease	Uterine Cervical Neoplasm
										C4048328	SNP	disease	cervical cancer
										C0026764	SNP	disease	Multiple Myeloma
										170680	SNP	gene
										C0023493	SNP	disease	Adult T-Cell Lymphoma/Leukemia
										C0086981	SNP	disease	Sicca Syndrome
										C1527336	SNP	disease	Sjogren's Syndrome
										C0016059	SNP	disease	Fibrosis
										C1623038	SNP	disease	Cirrhosis
										C0009319	SNP	disease	Colitis
										C1262477	SNP	disease	Weight decreased
										51227	SNP	gene
										C0014848	SNP	disease	Esophageal Achalasia
										C0025164	SNP	disease	Megaesophagus
										C1850100	SNP	disease	PARKINSON DISEASE 15, AUTOSOMAL RECESSIVE (disorder)
										25793	SNP	gene
										C0017661	SNP	disease	IGA Glomerulonephritis
										C0345967	SNP	disease	Malignant mesothelioma
										C0030305	SNP	disease	Pancreatitis
										2868	SNP	gene
										3818	SNP	gene
										165530	SNP	gene
										6891	SNP	gene
										9342	SNP	gene
										C0041466	SNP	disease	Typhoid Fever
										C0041671	SNP	disease	Attention Deficit Disorder
										C1263846	SNP	disease	Attention deficit hyperactivity disorder
										C1321905	SNP	disease	Minimal Brain Dysfunction
										C0009324	SNP	disease	Ulcerative Colitis
										C0010346	SNP	disease	Crohn Disease
										C0156147	SNP	disease	Crohn's disease of large bowel
										C0267380	SNP	disease	Crohn's disease of the ileum
										C0678202	SNP	disease	Regional enteritis
										C0949272	SNP	disease	IIeocolitis
										C0333704	SNP	disease	Chromosome Breaks
										1663	SNP	gene
										C0376628	SNP	disease	Chromosome Breakage
										C2750088	SNP	disease	HEARING LOSS, CISPLATIN-INDUCED, SUSCEPTIBILITY TO
										98	SNP	gene
										C0151526	SNP	disease	Premature Birth
										C0011854	SNP	disease	Diabetes Mellitus, Insulin-Dependent
										C0205734	SNP	disease	Diabetes, Autoimmune
										C0342302	SNP	disease	Brittle diabetes
										C3837958	SNP	disease	Diabetes Mellitus, Ketosis-Prone
										C4554117	SNP	disease	Diabetes Mellitus, Sudden-Onset
										C0011991	SNP	disease	Diarrhea
										C0020649	SNP	disease	Hypotension
										C2936833	SNP	disease	Mycobacterium tuberculosis, susceptibility to infection by
										C0005612	SNP	disease	Birth Weight
										C0162823	SNP	disease	Dermatitis, Irritant
										29058	SNP	gene
										C0002395	SNP	disease	Alzheimer's Disease
										3127	SNP	gene
										C0011265	SNP	disease	Presenile dementia
										C0276496	SNP	disease	Familial Alzheimer Disease (FAD)
										C0494463	SNP	disease	Alzheimer Disease, Late Onset
										C0546126	SNP	disease	Acute Confusional Senile Dementia
										C0750900	SNP	disease	Alzheimer's Disease, Focal Onset
										C0750901	SNP	disease	Alzheimer Disease, Early Onset
										C0029295	SNP	disease	Oropharyngeal Neoplasms
										C2349952	SNP	disease	Oropharyngeal Carcinoma
										C0238198	SNP	disease	Gastrointestinal Stromal Tumors
										200728	SNP	gene
										C3179349	SNP	disease	Gastrointestinal Stromal Sarcoma
										C0008370	SNP	disease	Cholestasis
										64577	SNP	gene
										221078	SNP	gene
										C0027627	SNP	disease	Neoplasm Metastasis
										C0008073	SNP	disease	Developmental Disabilities
										C0085996	SNP	disease	Child Development Deviations
										C0085997	SNP	disease	Child Development Disorders, Specific
										C0022665	SNP	disease	Kidney Neoplasm
										63979	SNP	gene
										C0740457	SNP	disease	Malignant neoplasm of kidney
										C0795949	SNP	disease	Galloway Mowat syndrome
										55644	SNP	gene
										C0279626	SNP	disease	Squamous cell carcinoma of esophagus
										C2931456	SNP	disease	Prostate cancer, familial
										C4722327	SNP	disease	PROSTATE CANCER, HEREDITARY, 1
										11118	SNP	gene
										474170	SNP	gene
										644246	SNP	gene
										83734	SNP	gene
										92270	SNP	gene
										9884	SNP	gene
										C1535926	SNP	disease	Neurodevelopmental Disorders
										197358	SNP	gene
										388743	SNP	gene
										113835	SNP	gene
										C0033141	SNP	disease	Cardiomyopathies, Primary
										C0036529	SNP	disease	Myocardial Diseases, Secondary
										C0878544	SNP	disease	Cardiomyopathies
										C0027746	SNP	disease	Nerve Degeneration
										4287	SNP	gene
										3135	SNP	gene
										C0022336	SNP	disease	Creutzfeldt-Jakob disease
										C0024408	SNP	disease	Machado-Joseph Disease
										C0267663	SNP	disease	Congenital secretory diarrhea, sodium type (disorder)
										C0268609	SNP	disease	Glutamate formiminotransferase deficiency
										C0272339	SNP	disease	Prekallikrein deficiency
										C0342384	SNP	disease	Idiopathic hypogonadotropic hypogonadism
										C0376329	SNP	disease	New Variant Creutzfeldt-Jakob Disease
										C0393591	SNP	disease	AICARDI-GOUTIERES SYNDROME
										79621	SNP	gene
										C0398626	SNP	disease	Heparin cofactor II deficiency (disorder)
										C0406811	SNP	disease	Reticulate acropigmentation of Kitamura
										56983	SNP	gene
										C0751254	SNP	disease	Creutzfeldt-Jakob Disease, Familial
										C0751668	SNP	disease	Machado-Joseph Disease Type I
										C0751669	SNP	disease	Machado-Joseph Disease Type II
										C0751670	SNP	disease	Machado-Joseph Disease Type III
										C0751671	SNP	disease	Machado-Joseph Disease Type IV
										C0796126	SNP	disease	AICARDI-GOUTIERES SYNDROME 1
										C1832386	SNP	disease	Diabetes Mellitus, Transient Neonatal, 1
										C1833736	SNP	disease	Osteogenesis imperfecta, Levin type
										203859	SNP	gene
										C1836033	SNP	disease	Cerebral dysgenesis, neuropathy, ichthyosis, and palmoplantar keratoderma syndrome
										C1836517	SNP	disease	Senior-Loken Syndrome 5
										9657	SNP	gene
										C1836797	SNP	disease	Combined Oxidative Phosphorylation Deficiency 1
										C1837091	SNP	disease	MYASTHENIC SYNDROME, CONGENITAL, ASSOCIATED WITH ACETYLCHOLINE RECEPTOR DEFICIENCY
										1145	SNP	gene
										C1837122	SNP	disease	Myasthenic Syndrome, Congenital, Fast-Channel
										C1837154	SNP	disease	Drug Metabolism, Poor, CYP2D6-Related
										C1849507	SNP	disease	Uridine 5-Prime Monophosphate Hydrolase Deficiency, Hemolytic Anemia due to
										C1849930	SNP	disease	Persistent Mullerian duct syndrome
										C1853949	SNP	disease	MYASTHENIA, FAMILIAL INFANTILE, 1
										C1856186	SNP	disease	Deafness enamel hypoplasia nail defects
										C1856401	SNP	disease	Glutaric Aciduria IIA
										C1856403	SNP	disease	Glutaric Aciduria IIB
										C1856405	SNP	disease	Glutaric Aciduria IIC
										C1858266	SNP	disease	Bare Lymphocyte Syndrome, Type I
										C1858328	SNP	disease	Bile acid synthesis defect, congenital, 4
										C1969785	SNP	disease	MUSCULAR DYSTROPHY, LIMB-GIRDLE, TYPE 2L (disorder)
										C1970199	SNP	disease	MENTAL RETARDATION, AUTOSOMAL RECESSIVE 5
										C2746066	SNP	disease	Combined D-2- and L-2-hydroxyglutaric aciduria
										C2750076	SNP	disease	Miyoshi Muscular Dystrophy 3
										C3150658	SNP	disease	WARSAW BREAKAGE SYNDROME
										C3151137	SNP	disease	CILIARY DYSKINESIA, PRIMARY, 15
										C3151228	SNP	disease	RETINITIS PIGMENTOSA 38 (disorder)
										C3280428	SNP	disease	Alpha-Methylacyl-CoA Racemase Deficiency
										C3489724	SNP	disease	Aicardi-Goutieres Syndrome 2
										C3489725	SNP	disease	Pseudo-TORCH syndrome
										C3553936	SNP	disease	PEROXISOME BIOGENESIS DISORDER 4A (ZELLWEGER)
										C3553937	SNP	disease	PEROXISOME BIOGENESIS DISORDER 4B
										C3714534	SNP	disease	dowling-degos disease
										C3714940	SNP	disease	BODY MASS INDEX QUANTITATIVE TRAIT LOCUS 18
										112609	SNP	gene
										C3809522	SNP	disease	INFANTILE LIVER FAILURE SYNDROME 1
										51520	SNP	gene
										C3809701	SNP	disease	CILIARY DYSKINESIA, PRIMARY, 27
										85478	SNP	gene
										C3810376	SNP	disease	PREMATURE OVARIAN FAILURE 9
										164045	SNP	gene
										C3889474	SNP	disease	BARDET-BIEDL SYNDROME 16
										C4014660	SNP	disease	COMBINED OXIDATIVE PHOSPHORYLATION DEFICIENCY 20
										57176	SNP	gene
										C4310660	SNP	disease	MUSCULAR DYSTROPHY, LIMB-GIRDLE, AUTOSOMAL RECESSIVE 21
										C4310712	SNP	disease	EPILEPTIC ENCEPHALOPATHY, EARLY INFANTILE, 43
										C4552092	SNP	disease	Dowling-Degos disease 1
										C0005779	SNP	disease	Blood Coagulation Disorders
										C3152055	SNP	disease	D-2-HYDROXYGLUTARIC ACIDURIA 1
										C0030312	SNP	disease	Pancytopenia
										C1384666	SNP	disease	hearing impairment
										C1855710	SNP	disease	Bone marrow hypocellularity
										C2750866	SNP	disease	Growth retardation, pre- and postnatal
										C4225267	SNP	disease	HEIMLER SYNDROME 2
										C0026827	SNP	disease	Muscle hypotonia
										26173	SNP	gene
										C0086543	SNP	disease	Cataract
										C0557874	SNP	disease	Global developmental delay
										C4021790	SNP	disease	Abnormality of the skeletal system
										C0752105	SNP	disease	Parkinsonism, Juvenile
										C1868476	SNP	disease	Wegener-Like Granulomatosis
										C0686353	SNP	disease	Muscular Dystrophies, Limb-Girdle
										C1260899	SNP	disease	Anemia, Diamond-Blackfan
										6133	SNP	gene
										C3150877	SNP	disease	SENIOR-LOKEN SYNDROME 7
										C4084823	SNP	disease	MYASTHENIC SYNDROME, CONGENITAL, 1A, SLOW-CHANNEL
										C4225369	SNP	disease	MYASTHENIC SYNDROME, CONGENITAL, 4B, FAST-CHANNEL
										C4225413	SNP	disease	MYASTHENIC SYNDROME, CONGENITAL, 4A, SLOW-CHANNEL
										C0026654	SNP	disease	Moyamoya Disease
										C0403553	SNP	disease	Renal dysplasia and retinal aplasia (disorder)
										C0752166	SNP	disease	Bardet-Biedl Syndrome
										C3810313	SNP	disease	DOWLING-DEGOS DISEASE 4
										C0085215	SNP	disease	Ovarian Failure, Premature
										54937	SNP	gene
										C3278156	SNP	disease	GLUTARIC ACIDEMIA IIC
										C0032897	SNP	disease	Prader-Willi Syndrome
										C0206085	SNP	disease	Kleine-Levin Syndrome
										C2677087	SNP	disease	EPILEPSY, CHILDHOOD ABSENCE, SUSCEPTIBILITY TO, 5
										C0369183	SNP	disease	Erythrocyte Mean Corpuscular Hemoglobin Test
										C1261502	SNP	disease	Finding of Mean Corpuscular Hemoglobin
										C4748658	SNP	disease	INTELLECTUAL DEVELOPMENTAL DISORDER AND RETINITIS PIGMENTOSA
										C0023465	SNP	disease	Acute monocytic leukemia
										C0265219	SNP	disease	Miller Dieker syndrome
										C3463824	SNP	disease	MYELODYSPLASTIC SYNDROME
										C0037771	SNP	disease	Paraparesis, Spastic
										C4540266	SNP	disease	GALLOWAY-MOWAT SYNDROME 3
										C4551720	SNP	disease	Primary Ciliary Dyskinesia
										C0232466	SNP	disease	Feeding difficulties
										C0234398	SNP	disease	Visual Cortex Disorder
										C1858120	SNP	disease	Generalized hypotonia
										C4048268	SNP	disease	Cortical visual impairment
										C4539843	SNP	disease	EPILEPTIC ENCEPHALOPATHY, EARLY INFANTILE, 55
										C0016506	SNP	disease	Foot Deformities
										9488	SNP	gene
										C0018564	SNP	disease	Hand deformities
										C0151849	SNP	disease	Alkaline phosphatase raised
										C1314665	SNP	disease	Serum alkaline phosphatase raised
										C4021812	SNP	disease	Abnormality of the head
										C4025846	SNP	disease	Abnormality of vision
										C4025860	SNP	disease	Hearing abnormality
										C1968949	SNP	disease	Cakut
										55871	SNP	gene
										C4228778	SNP	disease	Abnormality of radial ray
										C0006267	SNP	disease	Bronchiectasis
										C0008925	SNP	disease	Cleft Palate
										C0015397	SNP	disease	Disorder of eye
										C0017919	SNP	disease	Glycogen Storage Disease
										C0158981	SNP	disease	Neonatal diabetes mellitus
										C0278996	SNP	disease	Malignant Head and Neck Neoplasm
										C0339527	SNP	disease	Leber Congenital Amaurosis
										C0878659	SNP	disease	Disproportionate short stature
										C1867449	SNP	disease	PSORIASIS SUSCEPTIBILITY 1
										C2677096	SNP	disease	SYSTEMIC LUPUS ERYTHEMATOSUS, SUSCEPTIBILITY TO, 11
										C3151136	SNP	disease	CILIARY DYSKINESIA, PRIMARY, 14
										C3860213	SNP	disease	Autoinflammatory disorder
										C4277690	SNP	disease	Ciliopathies
										C4551979	SNP	disease	Nephronophthisis 1
										C4721541	SNP	disease	PEROXISOME BIOGENESIS DISORDER 1A (ZELLWEGER)
										C1838604	SNP	disease	EPILEPSY, CHILDHOOD ABSENCE, 1
										C1857389	SNP	disease	Cystinuria, Type B
										C0175691	SNP	disease	Dubowitz syndrome
										C0221052	SNP	disease	Chronic berylliosis
										C2931171	SNP	disease	Juvenile pauciarticular chronic arthritis
										C3495801	SNP	disease	Granulomatosis with polyangiitis
										C0024301	SNP	disease	Lymphoma, Follicular
										C0030805	SNP	disease	Bullous pemphigoid
										C0238111	SNP	disease	Lennox-Gastaut syndrome
										C0859976	SNP	disease	Idiopathic achalasia of esophagus
										C1292769	SNP	disease	Precursor B-cell lymphoblastic leukemia
										C0087031	SNP	disease	Juvenile-Onset Still Disease
										C1384600	SNP	disease	Systemic onset juvenile chronic arthritis
										C1849094	SNP	disease	SPINOCEREBELLAR ATAXIA, AUTOSOMAL RECESSIVE 3
										C0037221	SNP	disease	Situs Inversus
										C4706583	SNP	disease	Limbic encephalitis with leucine-rich glioma-inactivated 1 antibodies
										C0393706	SNP	disease	Early infantile epileptic encephalopathy with suppression bursts
										C0206138	SNP	disease	CREST Syndrome
										C0282525	SNP	disease	Adrenoleukodystrophy, Neonatal
										C0282527	SNP	disease	Infantile Refsum Disease (disorder)
										C0748540	SNP	disease	Scleroderma, Limited
										C1258104	SNP	disease	Diffuse Scleroderma
										C3888924	SNP	disease	Glycogen storage disease due to acid maltase deficiency, infantile onset
										C3888925	SNP	disease	Pompe's disease adult onset
										C0005586	SNP	disease	Bipolar Disorder
										C0011570	SNP	disease	Mental Depression
										C0011581	SNP	disease	Depressive disorder
										C0525045	SNP	disease	Mood Disorders
										C0001973	SNP	disease	Alcoholic Intoxication, Chronic
										C0033975	SNP	disease	Psychotic Disorders
										C0349204	SNP	disease	Nonorganic psychosis
										100137049	SNP	gene
										2847	SNP	gene
										8774	SNP	gene
										C0809983	SNP	disease	Schizophrenia and related disorders
										C0041696	SNP	disease	Unipolar Depression
										C1269683	SNP	disease	Major Depressive Disorder
										C0036349	SNP	disease	Paranoid Schizophrenia
										169166	SNP	gene
										C3160718	SNP	disease	PARKINSON DISEASE, LATE-ONSET
										C1849811	SNP	disease	Pili torti developmental delay neurological abnormalities
										341208	SNP	gene
										160897	SNP	gene
										219749	SNP	gene
										55614	SNP	gene
										7267	SNP	gene
										8563	SNP	gene
										C0278701	SNP	disease	Gastric Adenocarcinoma
										2047	SNP	gene
										56155	SNP	gene
										C0346167	SNP	disease	Undifferentiated carcinoma of ovary
										C1168401	SNP	disease	Squamous cell carcinoma of the head and neck
										C1621958	SNP	disease	Glioblastoma Multiforme
