# Supplementary material for: A 3D Genome Atlas of Genetic Variants and Their Pathological Effects in Cancer
Source: Adv Sci (Weinh). 2025 Mar 25;12(19):2408420. doi: 10.1002/advs.202408420 (PMC12097094; doi:10.1002/advs.202408420)
Supplement: Supplementary file 5 — Supplemental Table 4 [file ADVS-12-2408420-s005.xlsx]

## Sheet: TCGA Case
## MDS Cases information in TCGA
project_id	case_id	sample_type
BEATAML1.0-COHORT	83bba95a-241b-4b62-b10a-761bb2f1305f	Cancer
BEATAML1.0-COHORT	73a4b5dd-8b83-4b35-ac66-c9585a3b71e8	Cancer
BEATAML1.0-COHORT	cab897be-4231-4206-8c7b-f59705626614	Normal
BEATAML1.0-COHORT	511e4965-7576-4a65-86da-2eb48f4ea330	Normal

## Sheet: DE
## Differential expression analysis for TCGA MDS data and 3dToFunc scores
Gene	baseMean	log2FoldChange	lfcSE	stat	pvalue	padj	normal_1	normal_2	cancer_1	cancer_2	expression	snp_id	snp_coord	3dToFunc
IGHV3-23	50.4832	4.37878	0.850444	5.14882	2.62126e-07	0.000708264	72.1416	120.538	5.76965	3.48413	Down	rs397933171	chr14_106290303_A_AT	0.992198
IGLV2-14	46.3461	4.95569	1.00645	4.92393	8.48232e-07	0.00114596	44.4593	135.148	4.61572	1.16138	Down	rs2006121	chr22_22758283_T_C	0.995451
MIR22HG	54.2998	-3.65486	0.819733	-4.4586	8.24961e-06	0.00743015	4.19428	11.8711	146.549	54.5846	Up	rs397785564	chr17_1711518_A_ATATT	0.327189
OLFM4	57.2035	-2.95386	0.693262	-4.26081	2.03685e-05	0.00917263	14.2605	11.8711	86.5447	116.138	Up	rs17552047,rs17552047	chr13_53028327_G_A,chr13_53028327_G_A	0.999999214,0.999999214
VSTM1	101.633	-2.88976	0.672157	-4.29923	1.7139e-05	0.00917263	20.9714	27.3949	108.469	249.696	Up	rs62147261,rs612529,rs612529,rs612529	chr19_54051854_G_A,chr19_54063999_A_G,chr19_54063999_A_G,chr19_54063999_A_G	1,0.989241687,0.989241687,0.989241687
DEFA3	2520.31	-2.76881	0.647199	-4.27814	1.88459e-05	0.00917263	985.655	304.083	3256.39	5535.12	Up	rs6605578,rs2738144,rs7814783	chr8_7023441_T_C,chr8_6968521_A_T,chr8_7022363_C_T	0.999377256,0.992899515,0.942142023
ARG1	216.429	-2.83989	0.690024	-4.11565	3.86097e-05	0.0149034	60.3976	45.6582	161.55	598.108	Up	rs2781668	chr6_131576138_C_T	0.769415
CCNL1	122.179	-2.16439	0.59468	-3.63958	0.000273081	0.0922329	45.2982	43.8318	168.474	231.114	Up	rs1403104	chr3_157269014_G_A	0.0717706
TOB1	86.6823	-2.45714	0.716365	-3.43001	0.000603553	0.1812	14.2605	39.266	96.9301	196.272	Up	rs879778	chr17_50909779_C_T	0.344786
TMEM176B	16.0923	4.7466	1.42927	3.32099	0.00089698	0.242364	52.009	10.0448	1.15393	1.16138	Down	rs57543564,rs796263418	chr7_150814790_C_T,chr7_150815702_TC_T	0.998943111,0.961399865
CSTA	105.02	-2.09754	0.641964	-3.26737	0.00108551	0.244422	51.1702	28.3081	130.394	210.209	Up	rs4358248	chr3_122305042_C_T	0.977027
OSER1	42.0473	-2.38303	0.729147	-3.26825	0.00108215	0.244422	14.2605	12.7843	84.2369	56.9074	Up	rs2143606,rs2143606	chr20_44209910_A_G,chr20_44209910_A_G	0.947051725,0.947051725
S100P	329.585	-2.44023	0.777782	-3.13742	0.0017044	0.354253	22.6491	182.633	468.496	644.563	Up	rs3822263,rs3822263	chr4_6695946_T_C,chr4_6695946_T_C	0.999322826,0.999322826
CARD19	45.4544	-2.4526	0.788904	-3.10888	0.001878	0.362454	12.5828	15.5238	116.547	37.164	Up	rs1123000	chr9_93113786_C_T	0.198738
MAPRE1	111.337	-1.81695	0.633942	-2.86611	0.00415553	0.748549	53.6867	44.745	231.94	114.976	Up	rs150424676	chr20_32839678_TTTTG_T	0.134801
HLA-B	955.085	-1.65182	0.58059	-2.84507	0.00444021	0.749841	297.794	624.604	1211.63	1686.32	Up	rs9266209	chr6_31357227_G_A	0.997968
IGKV2D-29	5.61438	5.71768	2.03544	2.80907	0.0049685	0.789699	4.19428	18.2633	0	0	Down	rs531752607	chr2_89819383_G_A	0.988735
PRSS21	6.60655	-4.85563	1.92871	-2.51755	0.0118175	0.941006	0	0.913163	5.76965	19.7434	Up	rs71386691	chr16_2817449_G_C	0.999461
LAPTM4B	25.5832	2.40608	0.959892	2.50662	0.0121892	0.941006	17.616	68.4872	4.61572	11.6138	Down	rs12678933	chr8_97784633_T_G	0.286282
BST1	70.1228	-1.59201	0.632207	-2.51818	0.0117964	0.941006	36.0708	33.787	114.239	96.3942	Up	rs4698119	chr4_15737172_A_G	0.992456
CYSTM1	65.4461	-1.70714	0.651472	-2.62044	0.00878154	0.941006	28.5211	32.8739	81.929	118.46	Up	--	--	--
CD63	199.462	-1.48909	0.582303	-2.55723	0.0105508	0.941006	76.3358	133.322	276.943	311.249	Up	rs55874825	chr12_55676884_C_T	0.873308
IER3	28.8681	-2.55481	0.98271	-2.59976	0.00932895	0.941006	5.87199	10.958	11.5393	87.1032	Up	rs1264372	chr6_30801949_C_T	0.999333
FAM8A1	46.0354	-2.05654	0.801044	-2.56733	0.0102486	0.941006	8.38855	27.3949	46.1572	102.201	Up	rs4716174	chr6_17670958_G_A	0.0756268
CDA	229.03	-1.64931	0.61221	-2.69402	0.00705959	0.941006	65.4307	156.151	354.256	340.283	Up	rs2320237	chr1_20601164_C_A	0.150619
PDZD8	53.7385	-1.74817	0.67755	-2.58013	0.00987624	0.941006	20.1325	29.2212	73.8515	91.7487	Up	rs1772810	chr10_117397974_A_C	0.924851
TPST1	7.77537	-5.09674	2.00206	-2.54575	0.0109042	0.941006	0	0.913163	1.15393	29.0344	Up	rs78860419	chr7_66693089_G_A	0.239798
PRSS57	83.3664	1.69427	0.637257	2.6587	0.00784437	0.941006	155.188	99.5348	35.7718	42.9709	Down	rs10412005,rs10412005,rs10412005	chr19_690639_C_T,chr19_690639_C_T,chr19_690639_C_T	0.999662001,0.999662001,0.999662001
HLA-C	912.02	-1.42101	0.536372	-2.6493	0.00806599	0.941006	450.465	541.506	1073.15	1582.95	Up	rs2040748,rs2040748,rs9264681	chr6_31276008_G_T,chr6_31276008_G_T,chr6_31273094_G_C	1,1,0.999761599
IGLV3-21	11.3486	3.13906	1.21889	2.57534	0.010014	0.941006	24.3268	16.4369	2.30786	2.32275	Down	rs1985790	chr22_22712936_G_A	0.993582
IGLV2-11	9.98573	3.39121	1.35028	2.51149	0.0120222	0.941006	10.9051	25.5686	2.30786	1.16138	Down	rs200917631,rs200917631	chr22_22792536_GC_G,chr22_22792536_GC_G	0.999164694,0.999164694
IGLV3-10	4.39862	5.36777	2.08907	2.56945	0.010186	0.941006	7.5497	10.0448	0	0	Down	rs11090186,rs2330252	chr22_22810153_G_A,chr22_22795459_A_G	1,0.931449407
IGHV1-2	8.57437	3.786	1.50986	2.50752	0.0121583	0.941006	10.0663	21.9159	1.15393	1.16138	Down	rs398099632	chr14_105997237_T_TAAA	1
NEAT1	50.423	-2.03444	0.75043	-2.71104	0.00670729	0.941006	28.5211	10.958	58.8504	103.362	Up	rs674485	chr11_65429922_G_A	0.404788
DOC2B	8.77359	-3.61747	1.37212	-2.63641	0.00837876	0.941006	0.838855	1.82633	13.8472	18.582	Up	rs12937656,rs8074031,rs6565729	chr17_239392_G_A,chr17_238734_C_A,chr17_185933_C_G	0.99999937,0.99868075,0.938185448
TSPO	170.049	-1.48319	0.597407	-2.48271	0.0130386	0.952167	68.7861	110.493	303.484	197.434	Up	--	--	--
CIB1	43.7898	-1.77062	0.712825	-2.48395	0.0129933	0.952167	15.0994	24.6554	73.8515	61.5529	Up	rs375723134	chr15_90256594_T_C	0.851516
PNPLA2	52.6325	-1.69211	0.687313	-2.46191	0.0138198	0.982661	26.0045	23.7422	100.392	60.3915	Up	rs7925131	chr11_820268_A_G	0.364272
SCYL3	1.95489	0.323201	2.17788	0.148402	0.882026	0.998767	2.51657	1.82633	1.15393	2.32275	Stable	rs2205845	chr1_169796199_G_A	0.18281
C1orf112	1.7266	-0.0133941	2.31328	-0.00579009	0.99538	0.998767	2.51657	0.913163	1.15393	2.32275	Stable	rs12075684	chr1_169651435_A_G	0.831012
LAS1L	3.19815	0.27611	1.74255	0.158452	0.874101	0.998767	3.35542	3.65265	3.46179	2.32275	Stable	--	--	--
ANKIB1	4.57608	0.707793	1.51317	0.467754	0.639961	0.998767	5.87199	5.47898	2.30786	4.6455	Stable	rs79580924	chr7_92232624_T_C	0.0569195
RAD52	2.81233	1.16388	1.90639	0.610515	0.541521	0.998767	5.03313	2.73949	1.15393	2.32275	Stable	rs3748523	chr12_949572_C_G	0.998087
TMEM176A	5.79677	4.25465	2.02194	2.10424	0.0353578	0.998767	19.2937	2.73949	1.15393	0	Down	rs796263418,rs796263418,rs56291076,rs17173776	chr7_150815702_TC_T,chr7_150815702_TC_T,chr7_150788154_T_C,chr7_150800446_C_CG	0.99999984,0.99999984,0.981849171,0.966267346
M6PR	30.8995	1.7089	0.793184	2.15448	0.0312025	0.998767	55.3645	39.266	10.3854	18.582	Down	rs4882967	chr12_8910861_T_C	0.598032
NDUFAF7	3.61944	0.586454	1.66344	0.352556	0.724422	0.998767	5.03313	3.65265	2.30786	3.48413	Stable	--	--	--
RBM6	17.0047	1.06593	0.91365	1.16667	0.243344	0.998767	26.8434	19.1764	10.3854	11.6138	Stable	rs2008877	chr3_50124858_T_G	0.0545843
CAMKK1	3.18945	-1.40201	1.78058	-0.787391	0.431053	0.998767	1.67771	1.82633	5.76965	3.48413	Stable	rs62071689,rs62071689	chr17_3886861_T_C,chr17_3886861_T_C	0.992268392,0.992268392
PDK4	3.03807	-2.57104	1.9808	-1.29798	0.194295	0.998767	0.838855	0.913163	8.07751	2.32275	Stable	rs113175611	chr7_95587828_A_C	0.971551
SLC22A16	4.37083	0.216016	1.57138	0.137469	0.89066	0.998767	7.5497	1.82633	3.46179	4.6455	Stable	rs12216009	chr6_110477288_A_G	0.999279
SLC25A13	4.44514	0.253541	1.51094	0.167804	0.866738	0.998767	4.19428	5.47898	3.46179	4.6455	Stable	rs12704839	chr7_96268486_T_C	0.105207
SKAP2	26.6367	-0.129738	0.851316	-0.152397	0.878874	0.998767	23.488	27.3949	12.6932	42.9709	Stable	rs774267,rs774267	chr7_26923895_T_C,chr7_26923895_T_C	0.903466518,0.903466518
LIG3	3.90979	0.323007	1.60877	0.200778	0.840872	0.998767	5.03313	3.65265	2.30786	4.6455	Stable	rs2339123	chr17_35055715_C_T	0.255034
RPAP3	4.80251	0.819822	1.47524	0.55572	0.578402	0.998767	5.87199	6.39214	3.46179	3.48413	Stable	rs78132434	chr12_47710429_G_T	0.182646
ZNF195	1.45484	0.597341	2.48885	0.240007	0.810325	0.998767	1.67771	1.82633	1.15393	1.16138	Stable	rs3794189	chr11_3370868_C_G	0.138225
ZFX	7.24249	-1.64896	1.29666	-1.2717	0.203479	0.998767	3.35542	3.65265	16.155	5.80688	Stable	--	--	--
GGNBP2	18.5362	-1.69965	0.89263	-1.90409	0.0568986	0.998767	9.22741	8.21847	32.31	24.3889	Stable	--	--	--
SPATA20	7.81845	0.115286	1.24743	0.0924185	0.926366	0.998767	12.5828	3.65265	9.23144	5.80688	Stable	rs9890200,rs9890200,rs9890200	chr17_50547162_A_C,chr17_50547162_A_C,chr17_50547162_A_C	0.999970389,0.999970389,0.999970389
KDM7A	15.3051	-1.6342	0.949363	-1.72136	0.0851846	0.998767	6.71084	8.21847	25.3865	20.9048	Stable	rs540331824	chr7_140177027_C_CGCG	0.112513
FARP2	1.30531	-0.986663	2.62418	-0.375989	0.706925	0.998767	0.838855	0.913163	2.30786	1.16138	Stable	rs147584595	chr2_241338910_AAT_A	0.496303
IFRD1	5.93904	-1.81656	1.39996	-1.29758	0.194431	0.998767	2.51657	2.73949	12.6932	5.80688	Stable	rs3109109	chr7_112445345_T_C	0.999908
VPS41	5.51228	0.78307	1.39269	0.562271	0.573931	0.998767	7.5497	6.39214	3.46179	4.6455	Stable	rs74968089	chr7_38855142_G_A	0.937858
ELAC2	8.22094	1.34961	1.20966	1.11569	0.264553	0.998767	11.744	11.8711	3.46179	5.80688	Stable	rs1044564	chr17_12992667_G_C	0.116964
MARK4	7.9478	-1.16848	1.24898	-0.935548	0.349506	0.998767	2.51657	7.3053	15.0011	6.96825	Stable	rs344807	chr19_45296184_T_C	0.3141
CEACAM21	14.1418	-1.82582	1.09735	-1.66385	0.0961424	0.998767	3.35542	9.13163	8.07751	36.0026	Stable	rs150198805	chr19_41587313_C_A	0.999943
BAIAP3	1.5938	-1.40112	2.44586	-0.572855	0.566743	0.998767	0.838855	0.913163	3.46179	1.16138	Stable	rs3759937	chr16_1331916_C_A	1
NADK	38.8803	-0.557286	0.703261	-0.792432	0.428109	0.998767	31.8765	31.0475	48.4651	44.1323	Stable	--	--	--
AASS	1.66143	-2.7433	2.90463	-0.944457	0.344936	0.998767	0.838855	0	0	5.80688	Stable	rs12113314	chr7_122091270_A_G	0.0922617
MMP25	32.9398	-0.0108465	0.888496	-0.0122077	0.99026	0.998767	10.9051	54.7898	20.7707	45.2936	Stable	rs72772522,rs117271496,rs117271496,rs180987815	chr16_3049334_G_A,chr16_3055806_G_A,chr16_3055806_G_A,chr16_3044500_T_C	1,0.999958332,0.999958332,0.998771013
IL32	6.62065	1.83662	1.46252	1.25579	0.209192	0.998767	3.35542	17.3501	4.61572	1.16138	Stable	rs13335800,rs13335800	chr16_3062196_A_T,chr16_3062196_A_T	0.956280111,0.956280111
MED24	9.59632	0.275745	1.09981	0.25072	0.80203	0.998767	10.0663	10.958	9.23144	8.12963	Stable	rs9905305	chr17_39984132_A_G	0.854653
TRAF3IP3	7.78107	1.23921	1.22382	1.01257	0.311264	0.998767	10.9051	10.958	4.61572	4.6455	Stable	rs11119339	chr1_209765642_G_A	0.428973
CD9	12.0317	-0.179897	1.20755	-0.148977	0.881572	0.998767	2.51657	20.0896	4.61572	20.9048	Stable	rs12832334,rs10849416	chr12_6154369_C_A,chr12_6193460_T_C	1,0.999573972
NCAPD2	21.3706	0.629213	0.856051	0.735018	0.462329	0.998767	32.7154	19.1764	13.8472	19.7434	Stable	rs917634	chr12_6522003_C_A	0.987298
STAB1	4.40755	2.73247	1.86008	1.469	0.141832	0.998767	12.5828	2.73949	2.30786	0	Stable	rs498778	chr3_52419877_C_T	0.0495448
CD4	35.1867	-2.04142	0.92758	-2.2008	0.02775	0.998767	8.38855	19.1764	98.084	15.0979	Up	rs7296859	chr12_6784998_C_G	0.99397
BTK	26.5004	0.964244	0.804902	1.19796	0.230931	0.998767	33.5542	36.5265	12.6932	23.2275	Stable	--	--	--
APBA3	2.47167	0.182285	1.94609	0.0936676	0.925373	0.998767	2.51657	2.73949	2.30786	2.32275	Stable	--	--	--
UTP18	11.3211	0.231539	1.03352	0.22403	0.822734	0.998767	12.5828	11.8711	11.5393	9.291	Stable	rs74678447	chr17_51261907_A_G	0.916507
RNF216	9.57588	0.271884	1.10584	0.245861	0.80579	0.998767	10.9051	10.0448	10.3854	6.96825	Stable	rs28817620	chr7_5815071_A_G	0.250021
TTC19	8.00067	0.597763	1.18795	0.503189	0.614831	0.998767	9.22741	10.0448	6.92358	5.80688	Stable	rs2779211	chr17_15972621_A_G	0.117453
LARS2	1.89284	1.18237	2.2569	0.52389	0.600355	0.998767	2.51657	2.73949	1.15393	1.16138	Stable	rs13088061	chr3_45486931_T_C	0.0806467
RABGAP1	5.62821	0.51461	1.37688	0.373752	0.708589	0.998767	5.03313	8.21847	4.61572	4.6455	Stable	--	--	--
NUB1	13.1629	0.217798	0.995957	0.218682	0.826898	0.998767	10.0663	18.2633	10.3854	13.9365	Stable	rs113920358	chr7_151341801_C_T	0.99993
ANGEL1	3.67331	0.618543	1.67474	0.369336	0.711877	0.998767	2.51657	6.39214	3.46179	2.32275	Stable	rs538756194	chr14_76750783_G_T	0.458603
DDX11	7.13968	0.801763	1.26382	0.634396	0.525822	0.998767	11.744	6.39214	4.61572	5.80688	Stable	rs3925642	chr12_31103434_G_T	0.465632
HEBP1	7.66135	-0.609849	1.21125	-0.503488	0.614622	0.998767	7.5497	4.56582	8.07751	10.4524	Stable	rs3782567	chr12_12992679_C_T	0.252579
UFL1	7.73522	0.518147	1.20808	0.428901	0.667995	0.998767	10.9051	7.3053	6.92358	5.80688	Stable	--	--	--
ZC3H3	21.8792	1.68142	0.933256	1.80167	0.0715967	0.998767	51.1702	15.5238	12.6932	8.12963	Stable	rs896945	chr8_143502610_A_G	0.118152
SLC30A9	7.5831	0.464806	1.21366	0.382979	0.701736	0.998767	7.5497	10.0448	5.76965	6.96825	Stable	rs16853872,rs16853872	chr4_41990735_G_C,chr4_41990735_G_C	0.99999285,0.99999285
SLC11A1	15.2697	-0.990813	1.04103	-0.951765	0.341216	0.998767	5.87199	14.6106	8.07751	32.5185	Stable	rs74270394	chr2_218363142_G_A	0.108126
TTC27	9.80819	2.21225	1.25356	1.76477	0.0776028	0.998767	6.71084	25.5686	2.30786	4.6455	Stable	rs111896629	chr2_32678481_G_A	0.203602
MARCO	1.39464	1.92814	2.81639	0.684612	0.493589	0.998767	1.67771	2.73949	0	1.16138	Stable	rs7599352	chr2_118982714_C_T	0.978959
ZFP64	1.16635	1.59542	2.9917	0.533283	0.593838	0.998767	1.67771	1.82633	0	1.16138	Stable	--	--	--
OSBPL5	6.08241	-0.410878	1.31864	-0.311593	0.75535	0.998767	5.87199	4.56582	6.92358	6.96825	Stable	rs4758540	chr11_3152947_C_T	0.963597
SLC45A4	6.20703	0.192526	1.31569	0.146332	0.88366	0.998767	5.03313	8.21847	5.76965	5.80688	Stable	rs7462429	chr8_141345395_T_C	0.512949
RNF10	48.0461	-1.09455	0.718772	-1.5228	0.127808	0.998767	18.4548	42.9187	65.774	65.037	Stable	--	--	--
GRAMD1B	3.46308	-1.59444	1.74571	-0.913352	0.361058	0.998767	2.51657	0.913163	4.61572	5.80688	Stable	rs12790721	chr11_123472553_T_C	0.857809
RNH1	19.3727	-0.302953	0.864759	-0.350333	0.726089	0.998767	20.9714	13.6974	23.0786	19.7434	Stable	rs117254759	chr11_499944_G_A	0.969737
BIRC3	6.01278	-0.753698	1.40479	-0.536519	0.5916	0.998767	1.67771	7.3053	4.61572	10.4524	Stable	--	--	--
RRAGD	19.1592	-1.18402	0.87528	-1.35273	0.176142	0.998767	14.2605	9.13163	27.6943	25.5503	Stable	rs72912510	chr6_89409045_G_A	0.970209
HSF2	9.24645	-1.3566	1.14328	-1.18659	0.235391	0.998767	6.71084	3.65265	13.8472	12.7751	Stable	rs6926219	chr6_122399661_G_A	0.0931052
TOMM34	9.13104	-0.407793	1.12037	-0.363979	0.715874	0.998767	8.38855	7.3053	11.5393	9.291	Stable	rs2234197,rs2234197,rs2234197,rs117929846	chr20_44960400_G_A,chr20_44960400_G_A,chr20_44960400_G_A,chr20_45088443_G_A	0.999614167,0.999614167,0.999614167,0.964494945
BTN3A1	13.9936	-0.337729	0.986215	-0.34245	0.732012	0.998767	9.22741	15.5238	20.7707	10.4524	Stable	rs41266837	chr6_26409501_G_A	0.0361959
B4GALT7	3.17958	0.263514	1.75134	0.150464	0.880398	0.998767	4.19428	2.73949	3.46179	2.32275	Stable	rs28473516,rs28473516	chr5_177605049_C_G,chr5_177605049_C_G	1,1
BRD9	3.98669	-0.0451053	1.57733	-0.028596	0.977187	0.998767	4.19428	3.65265	4.61572	3.48413	Stable	--	--	--
SNX1	11.7776	0.334829	1.01986	0.328309	0.742678	0.998767	12.5828	13.6974	11.5393	9.291	Stable	rs34975001	chr15_64153482_GC_G	0.350996
SLC39A9	7.89276	0.137592	1.19438	0.115199	0.908287	0.998767	9.22741	7.3053	9.23144	5.80688	Stable	rs12879905	chr14_69358897_G_A	0.195085
RABEP1	6.22019	0.75569	1.32475	0.570441	0.568378	0.998767	9.22741	6.39214	4.61572	4.6455	Stable	rs2585294	chr17_5286950_A_G	0.0708607
BAK1	12.0151	-0.895714	1.03981	-0.861423	0.389005	0.998767	5.87199	10.958	19.6168	11.6138	Stable	rs9357161	chr6_33581626_C_T	0.483564
CENPQ	2.16461	0.579302	2.09829	0.276083	0.782484	0.998767	3.35542	1.82633	1.15393	2.32275	Stable	rs2501966	chr6_49490122_A_G	0.0971845
IFT88	1.22654	0.165954	2.67484	0.0620426	0.950529	0.998767	1.67771	0.913163	1.15393	1.16138	Stable	rs140349726	chr13_20567185_G_C	0.999658
ABCF2	1.66455	0.909091	2.36689	0.384087	0.700914	0.998767	2.51657	1.82633	1.15393	1.16138	Stable	rs4726010	chr7_151250914_T_C	0.542555
UBA6	4.98309	-0.125608	1.45112	-0.0865592	0.931022	0.998767	5.87199	3.65265	6.92358	3.48413	Stable	rs1038431	chr4_67728547_G_A	0.0176893
SH3YL1	1.22654	0.165954	2.67484	0.0620426	0.950529	0.998767	1.67771	0.913163	1.15393	1.16138	Stable	rs10181051	chr2_242800_T_C	0.907041
DAPK2	3.84705	-2.26429	1.72838	-1.31006	0.190174	0.998767	0.838855	1.82633	8.07751	4.6455	Stable	--	--	--
ADSS2	22.0274	-0.149843	0.851992	-0.175873	0.860394	0.998767	23.488	18.2633	15.0011	31.3571	Stable	rs12026166	chr1_244325130_G_C	0.3972
TIMP2	17.9986	0.385476	0.898532	0.429007	0.667918	0.998767	24.3268	16.4369	19.6168	11.6138	Stable	rs74002612	chr17_78883582_G_A	0.110953
TUBG2	2.03366	-0.402778	2.11973	-0.190014	0.849298	0.998767	1.67771	1.82633	2.30786	2.32275	Stable	--	--	--
NSUN2	10.8633	1.09047	1.0706	1.01856	0.308414	0.998767	16.7771	12.7843	6.92358	6.96825	Stable	rs10462820	chr5_6626560_C_G	0.289986
MRI1	4.95836	0.893473	1.49626	0.597139	0.550414	0.998767	9.22741	3.65265	2.30786	4.6455	Stable	rs189525598,rs189525598,rs62111897,rs376475897	chr19_13763485_G_A,chr19_13763485_G_A,chr19_13768530_G_A,chr19_13464706_G_A	0.999999998,0.999999998,0.999999884,0.995301475
AGA	7.37473	-0.517666	1.2432	-0.416396	0.67712	0.998767	7.5497	4.56582	5.76965	11.6138	Stable	rs11131799,rs11131799,rs11131799	chr4_177442224_G_A,chr4_177442224_G_A,chr4_177442224_G_A	0.999209218,0.999209218,0.999209218
PI4K2B	5.81934	0.597423	1.35214	0.441836	0.658608	0.998767	6.71084	7.3053	4.61572	4.6455	Stable	--	--	--
BOD1L1	11.2063	-0.545365	1.04407	-0.522347	0.601429	0.998767	10.9051	7.3053	15.0011	11.6138	Stable	rs12506352	chr4_13578908_A_G	0.997796
EDC4	15.2681	-0.506552	0.945014	-0.536026	0.591941	0.998767	14.2605	10.958	23.0786	12.7751	Stable	--	--	--
PNKP	9.06401	-0.820983	1.12602	-0.729099	0.465941	0.998767	6.71084	6.39214	11.5393	11.6138	Stable	rs2305922	chr19_49866849_T_G	0.491402
SPDL1	2.81233	1.16388	1.90639	0.610515	0.541521	0.998767	5.03313	2.73949	1.15393	2.32275	Stable	rs255824	chr5_169587297_C_T	0.587217
PHF23	6.04391	0.689721	1.36561	0.505064	0.613514	0.998767	6.71084	8.21847	6.92358	2.32275	Stable	rs77234976	chr17_7237821_C_G	0.999717
PSMA4	12.7566	0.398181	0.996799	0.39946	0.689555	0.998767	12.5828	16.4369	9.23144	12.7751	Stable	--	--	--
LSG1	10.4965	-0.621322	1.06885	-0.581298	0.561039	0.998767	9.22741	7.3053	15.0011	10.4524	Stable	rs3821402	chr3_194648850_C_A	0.333828
THAP3	1.74332	0.0134697	2.28163	0.00590354	0.99529	0.998767	1.67771	1.82633	2.30786	1.16138	Stable	rs201171	chr1_6591033_G_A	0.955669
RETSAT	5.69212	0.240936	1.37497	0.17523	0.860899	0.998767	5.03313	7.3053	3.46179	6.96825	Stable	rs10198290	chr2_85333536_C_G	0.997914
ADAM28	2.31227	1.58427	2.1111	0.750448	0.452985	0.998767	4.19428	2.73949	1.15393	1.16138	Stable	rs892587	chr8_24357422_C_A	0.332206
TRIT1	1.74518	0.0111746	2.2809	0.00489921	0.996091	0.998767	1.67771	1.82633	1.15393	2.32275	Stable	rs2172362	chr1_39829228_T_C	0.287948
CUL7	4.90432	0.166217	1.46153	0.113728	0.909453	0.998767	6.71084	3.65265	5.76965	3.48413	Stable	rs4714660	chr6_43067112_C_T	0.0915335
CTNNA1	12.0047	-0.0389794	1.01856	-0.0382692	0.969473	0.998767	10.9051	12.7843	9.23144	15.0979	Stable	rs79471391	chr5_138778160_A_AT	0.0471787
GEMIN8	3.61944	0.586454	1.66344	0.352556	0.724422	0.998767	5.03313	3.65265	2.30786	3.48413	Stable	--	--	--
OFD1	9.46057	-0.116612	1.14412	-0.101923	0.918818	0.998767	11.744	6.39214	5.76965	13.9365	Stable	--	--	--
WDR37	8.30162	-0.328674	1.19147	-0.275856	0.782658	0.998767	9.22741	5.47898	12.6932	5.80688	Stable	rs10508204	chr10_1038420_T_C	0.575279
YTHDC2	3.3204	-0.640387	1.72074	-0.372159	0.709775	0.998767	3.35542	1.82633	4.61572	3.48413	Stable	rs1833681	chr5_113514829_A_G	0.0335811
ARAP2	6.73814	-0.853771	1.27461	-0.669831	0.502966	0.998767	5.03313	4.56582	10.3854	6.96825	Stable	rs28530750	chr4_36310920_G_A	0.533362
DTNBP1	6.33984	0.516866	1.31778	0.392226	0.694891	0.998767	6.71084	8.21847	3.46179	6.96825	Stable	rs9476887	chr6_15662660_G_A	0.559058
MAP4	7.59981	0.470649	1.21855	0.386238	0.699321	0.998767	6.71084	10.958	6.92358	5.80688	Stable	rs111372082	chr3_47861815_C_T	0.0476682
MRPS10	14.9112	-0.249279	0.960314	-0.25958	0.795188	0.998767	11.744	15.5238	21.9247	10.4524	Stable	rs7769611	chr6_42212093_T_A	0.210462
VAMP3	50.3213	-1.23206	0.706823	-1.7431	0.0813165	0.998767	21.8102	38.3528	87.6987	53.4233	Stable	rs1048785	chr1_7781270_G_A	0.815463
NFE2L3	2.34942	1.61052	2.10399	0.76546	0.443997	0.998767	2.51657	4.56582	1.15393	1.16138	Stable	rs6957912	chr7_26108581_G_A	0.0520084
LETMD1	8.85758	0.0602477	1.15838	0.0520105	0.95852	0.998767	12.5828	5.47898	8.07751	9.291	Stable	rs7980610	chr12_51050784_C_T	0.250136
MAPK9	5.58607	-0.408165	1.37453	-0.296948	0.766506	0.998767	5.03313	4.56582	4.61572	8.12963	Stable	rs55901738	chr5_180314374_C_A	0.249512
FAM160A2	31.3637	-0.919732	0.786776	-1.16899	0.242408	0.998767	26.0045	17.3501	55.3886	26.7116	Stable	rs11040803	chr11_6204885_T_C	0.5536
THOC3	2.34942	1.61052	2.10399	0.76546	0.443997	0.998767	2.51657	4.56582	1.15393	1.16138	Stable	rs539977343,rs113809345	chr5_175958654_G_A,chr5_175958623_G_A	0.99926847,0.978360188
MPHOSPH9	6.00364	-0.173533	1.32892	-0.130582	0.896106	0.998767	6.71084	4.56582	5.76965	6.96825	Stable	rs4460848	chr12_123193263_A_G	0.0661418
TTC17	9.27441	0.365263	1.12971	0.323324	0.74645	0.998767	11.744	9.13163	5.76965	10.4524	Stable	--	--	--
AKR7A2	13.2983	0.247409	0.976262	0.253425	0.79994	0.998767	14.2605	14.6106	10.3854	13.9365	Stable	rs2227295	chr1_19311815_A_G	0.999018
ANAPC4	4.18155	0.0900635	1.58172	0.0569403	0.954593	0.998767	5.87199	2.73949	2.30786	5.80688	Stable	rs11731297	chr4_26236824_A_G	0.425689
KIF1B	8.15068	-1.83984	1.25723	-1.46341	0.143356	0.998767	1.67771	5.47898	16.155	9.291	Stable	rs11121529	chr1_10211630_C_G	0.598162
TBC1D22A	7.22572	0.10829	1.23855	0.0874331	0.930327	0.998767	5.87199	9.13163	5.76965	8.12963	Stable	--	--	--
ATP9A	3.95496	-0.956601	1.65415	-0.578303	0.56306	0.998767	0.838855	4.56582	5.76965	4.6455	Stable	rs6096573	chr20_51767140_C_T	0.99665
FAM114A2	2.3929	0.811391	2.01231	0.403214	0.686791	0.998767	3.35542	2.73949	1.15393	2.32275	Stable	--	--	--
USP36	9.11117	-0.991856	1.22654	-0.808665	0.418708	0.998767	6.71084	5.47898	20.7707	3.48413	Stable	rs4796817	chr17_78806566_T_C	1
PUM2	20.2064	0.753481	0.851381	0.885009	0.376152	0.998767	25.1657	25.5686	16.155	13.9365	Stable	rs62109735	chr2_20228310_G_A	0.240187
HPF1	8.86866	1.50002	1.18175	1.26932	0.204326	0.998767	13.4217	12.7843	3.46179	5.80688	Stable	rs11540095	chr4_169757842_T_C	0.999563
GDI2	81.2183	-0.305734	0.631991	-0.483762	0.628554	0.998767	60.3976	84.9242	71.5437	108.008	Stable	rs3736461	chr10_5813440_G_C	0.623144
PITHD1	26.4051	-0.470431	0.821229	-0.572837	0.566755	0.998767	15.0994	29.2212	39.2336	22.0661	Stable	--	--	--
FLYWCH1	7.23262	-0.823909	1.27325	-0.647092	0.517572	0.998767	5.87199	4.56582	13.8472	4.6455	Stable	rs9928222,rs9928222,rs9928222	chr16_2936322_T_C,chr16_2936322_T_C,chr16_2936322_T_C	0.999999687,0.999999687,0.999999687
TBXAS1	11.4883	-0.776301	1.09579	-0.708441	0.478671	0.998767	4.19428	12.7843	9.23144	19.7434	Stable	rs2267694	chr7_139897375_A_G	0.982467
PARP12	9.18179	-0.974298	1.13932	-0.855155	0.392465	0.998767	4.19428	8.21847	11.5393	12.7751	Stable	--	--	--
SLC2A3	144.196	-0.791703	0.665731	-1.18922	0.234351	0.998767	57.881	153.411	233.094	132.397	Stable	--	--	--
QSER1	2.8309	1.17558	1.89286	0.621058	0.534562	0.998767	4.19428	3.65265	1.15393	2.32275	Stable	rs61889541	chr11_32891339_T_A	0.340878
HDAC7	11.077	0.0160569	1.08121	0.0148508	0.988151	0.998767	5.87199	16.4369	10.3854	11.6138	Stable	--	--	--
SFSWAP	7.53352	-0.215234	1.21818	-0.176685	0.859756	0.998767	7.5497	6.39214	10.3854	5.80688	Stable	--	--	--
DGAT2	3.83457	-0.173374	1.69094	-0.102531	0.918335	0.998767	0.838855	6.39214	3.46179	4.6455	Stable	rs11822903	chr11_75811951_C_T	0.0160586
WAPL	18.1194	-0.246927	0.879564	-0.280738	0.778911	0.998767	17.616	15.5238	23.0786	16.2593	Stable	--	--	--
EIF4B	134.223	-0.51457	0.587639	-0.875657	0.381216	0.998767	112.407	108.666	191.552	124.267	Stable	rs4825	chr12_53040321_C_A	0.299599
U2AF2	49.8298	0.545818	0.668023	0.817064	0.413892	0.998767	56.2033	62.0951	42.6954	38.3254	Stable	--	--	--
EPN1	4.00527	-0.0341001	1.57645	-0.021631	0.982742	0.998767	3.35542	4.56582	4.61572	3.48413	Stable	rs12151353	chr19_55675220_C_T	0.425917
ZNF275	2.45123	0.167328	1.98681	0.0842191	0.932882	0.998767	3.35542	1.82633	3.46179	1.16138	Stable	--	--	--
TM7SF3	25.8284	0.765227	0.852773	0.89734	0.369538	0.998767	28.5211	36.5265	9.23144	29.0344	Stable	rs142785367,rs142785367,rs142785367	chr12_26971595_GATTT_G,chr12_26971595_GATTT_G,chr12_26971595_GATTT_G	0.967533051,0.967533051,0.967533051
TAF2	6.60602	0.360615	1.28194	0.281303	0.778478	0.998767	7.5497	7.3053	6.92358	4.6455	Stable	rs56180159	chr8_119822159_T_C	0.205571
TNPO3	23.9133	-0.256475	0.804157	-0.318937	0.749774	0.998767	23.488	20.0896	28.8482	23.2275	Stable	rs12537496,rs12537496	chr7_129072814_G_A,chr7_129072814_G_A	0.964431211,0.964431211
LPAR2	27.7997	-0.234911	0.798849	-0.294061	0.768711	0.998767	31.8765	19.1764	38.0797	22.0661	Stable	rs880090	chr19_19629920_C_G	0.620393
SUGP2	28.3351	-0.65884	0.799581	-0.823982	0.40995	0.998767	30.1988	13.6974	36.9258	32.5185	Stable	rs67863677	chr19_19126978_CA_C	0.075134
CNN2	104.224	-0.194519	0.647767	-0.300292	0.763954	0.998767	62.0753	132.409	88.8526	133.558	Stable	rs67538026,rs3087680,rs3087680,rs3087680	chr19_1031439_C_T,chr19_1038290_A_C,chr19_1038290_A_C,chr19_1038290_A_C	0.999999996,0.999778114,0.999778114,0.999778114
DDX20	4.64243	-0.723187	1.50065	-0.481915	0.629866	0.998767	3.35542	3.65265	8.07751	3.48413	Stable	rs191803	chr1_111757498_G_C	0.217764
ZNF76	5.44153	0.124386	1.38181	0.090017	0.928274	0.998767	5.87199	5.47898	5.76965	4.6455	Stable	rs6938946	chr6_35312920_C_T	0.508856
UHRF1BP1	9.0547	-0.819048	1.16927	-0.700479	0.483628	0.998767	6.71084	6.39214	17.3089	5.80688	Stable	rs12110321	chr6_34787081_G_A	0.0929042
WDR3	1.31401	3.62519	2.99553	1.2102	0.226203	0.998767	2.51657	2.73949	0	0	Stable	--	--	--
DGKA	7.57068	-0.202643	1.21884	-0.166259	0.867953	0.998767	5.87199	8.21847	10.3854	5.80688	Stable	--	--	--
ANKRD44	6.82561	-0.294894	1.2624	-0.233598	0.815297	0.998767	5.87199	6.39214	9.23144	5.80688	Stable	--	--	--
ADAT1	5.44153	0.124386	1.38181	0.090017	0.928274	0.998767	5.87199	5.47898	5.76965	4.6455	Stable	rs2641800	chr16_75538815_G_A	0.954288
FAM107B	76.2368	-0.74328	0.694411	-1.07037	0.284451	0.998767	84.7244	29.2212	96.9301	94.0714	Stable	rs17155703	chr10_14659679_T_C	0.852285
FOXJ2	11.6839	-0.850737	1.06382	-0.799703	0.423883	0.998767	7.5497	9.13163	21.9247	8.12963	Stable	rs10846411	chr12_8053571_A_G	0.267239
PPP2R5A	44.4506	-1.24521	0.691631	-1.8004	0.0717983	0.998767	22.6491	30.1344	63.4661	61.5529	Stable	rs7518399	chr1_212352671_G_C	0.138011
DIP2B	9.0857	-0.238388	1.13408	-0.210203	0.833509	0.998767	7.5497	9.13163	12.6932	6.96825	Stable	rs61927768	chr12_50504945_G_A	0.422101
NFYC	8.92319	-0.488052	1.12851	-0.432474	0.665397	0.998767	7.5497	7.3053	10.3854	10.4524	Stable	rs112542256	chr1_40490019_G_A	0.997046
CD84	9.40587	1.38247	1.15571	1.19621	0.231617	0.998767	12.5828	14.6106	3.46179	6.96825	Stable	rs11265447	chr1_160596491_A_G	0.0890129
ATXN3	3.62746	-0.816918	1.65634	-0.493205	0.621868	0.998767	2.51657	2.73949	5.76965	3.48413	Stable	rs57213975	chr14_92112388_G_A	0.402538
ISOC1	8.94431	0.652475	1.1733	0.5561	0.578143	0.998767	10.9051	10.958	3.46179	10.4524	Stable	rs749704428	chr5_128976682_T_C	0.0973212
ATG2B	3.77698	-0.209546	1.61373	-0.129852	0.896684	0.998767	3.35542	3.65265	4.61572	3.48413	Stable	--	--	--
PFKP	6.0333	2.07037	1.46026	1.41781	0.156247	0.998767	6.71084	12.7843	1.15393	3.48413	Stable	rs34538474	chr10_3097348_A_G	0.995641
NEO1	1.3878	-2.38061	2.85709	-0.833226	0.404717	0.998767	0	0.913163	1.15393	3.48413	Stable	rs7165504	chr15_72979802_C_A	0.122383
TRAM1	56.7502	0.236409	0.65062	0.363359	0.716337	0.998767	57.0422	65.7477	48.4651	55.746	Stable	rs35378342	chr8_70706859_AATT_A	0.0120137
RRP15	1.45484	0.597341	2.48885	0.240007	0.810325	0.998767	1.67771	1.82633	1.15393	1.16138	Stable	rs946213	chr1_218285209_T_C	0.288932
ROGDI	2.98346	-1.80582	1.87895	-0.96108	0.336512	0.998767	0.838855	1.82633	3.46179	5.80688	Stable	rs2290562,rs2290562,rs2290562	chr16_4803815_G_A,chr16_4803815_G_A,chr16_4803815_G_A	0.999253171,0.999253171,0.999253171
PDZD4	1.92813	1.22066	2.42752	0.502843	0.615075	0.998767	0.838855	4.56582	2.30786	0	Stable	--	--	--
IFI35	13.3503	0.257709	0.978945	0.263252	0.792356	0.998767	11.744	17.3501	12.6932	11.6138	Stable	rs762859746	chr17_43013632_AGT_A	0.96425
HEATR6	3.18144	0.262138	1.75112	0.149698	0.881003	0.998767	4.19428	2.73949	2.30786	3.48413	Stable	rs141913094	chr17_60099290_C_CT	0.231736
FTSJ1	9.85991	0.345606	1.10429	0.312967	0.754306	0.998767	8.38855	13.6974	10.3854	6.96825	Stable	--	--	--
POLR1A	3.05733	1.33541	1.84247	0.724792	0.46858	0.998767	4.19428	4.56582	2.30786	1.16138	Stable	rs1035599	chr2_86228211_T_C	0.442015
IP6K2	13.3186	-0.904116	1.00991	-0.895241	0.370658	0.998767	6.71084	11.8711	23.0786	11.6138	Stable	rs72929172	chr3_48694528_A_G	0.700654
SRBD1	5.9037	0.335863	1.38051	0.243289	0.807782	0.998767	5.87199	7.3053	2.30786	8.12963	Stable	rs142962146	chr2_45597860_A_T	0.946474
SIRT2	13.9433	-1.55881	1.03912	-1.50013	0.133582	0.998767	5.03313	9.13163	31.1561	10.4524	Stable	--	--	--
SDK2	1.32389	-0.941446	2.7745	-0.339321	0.734368	0.998767	0	1.82633	2.30786	1.16138	Stable	rs11655934	chr17_73591438_G_A	1
NUCKS1	28.9014	1.35926	0.7765	1.7505	0.0800318	0.998767	40.2651	42.9187	15.0011	17.4206	Stable	rs823110	chr1_205731950_G_C	0.178601
KCNAB2	22.0289	0.388354	0.858151	0.452548	0.650874	0.998767	34.3931	15.5238	19.6168	18.582	Stable	rs115646183,rs481762,rs481762	chr1_5929265_C_T,chr1_6001588_A_G,chr1_6001588_A_G	0.999999517,0.933521613,0.933521613
CLEC2D	4.2789	-0.239132	1.53489	-0.155798	0.876192	0.998767	4.19428	3.65265	3.46179	5.80688	Stable	rs397977536	chr12_9718250_A_AT	0.151822
NEDD4	4.97693	0.900663	1.4799	0.608598	0.542791	0.998767	8.38855	4.56582	2.30786	4.6455	Stable	rs28884883	chr15_55986842_G_A	0.120317
LRP6	1.09746	-1.96193	3.0881	-0.635321	0.525219	0.998767	0	0.913163	1.15393	2.32275	Stable	rs370688433	chr12_12319797_CTGAA_C	0.593725
DAPP1	7.71218	0.734959	1.2084	0.608206	0.543051	0.998767	9.22741	10.0448	5.76965	5.80688	Stable	rs7683441	chr4_100044071_C_T	0.116284
CLTCL1	3.75156	-1.7456	1.69604	-1.02923	0.303373	0.998767	2.51657	0.913163	5.76965	5.80688	Stable	rs712948	chr22_19218990_A_G	0.120767
RNF126	15.5502	-0.445039	0.946548	-0.470171	0.638233	0.998767	11.744	14.6106	24.2325	11.6138	Stable	rs116470650	chr19_662327_G_C	0.999803
MNT	7.16559	-1.40655	1.27232	-1.1055	0.268941	0.998767	4.19428	3.65265	13.8472	6.96825	Stable	--	--	--
JMJD6	17.7705	-1.22719	0.917104	-1.33811	0.18086	0.998767	6.71084	14.6106	27.6943	22.0661	Stable	rs9909380	chr17_76710298_C_T	0.282306
WIPI1	7.4286	-0.495966	1.22466	-0.404983	0.68549	0.998767	5.03313	7.3053	6.92358	10.4524	Stable	rs78095701	chr17_68447468_A_C	0.77296
NDST1	11.5849	-0.426208	1.0725	-0.397397	0.691075	0.998767	14.2605	5.47898	17.3089	9.291	Stable	rs4428396	chr5_150499426_T_C	0.244649
ST6GALNAC2	1.30717	-0.9891	2.62308	-0.377076	0.706117	0.998767	0.838855	0.913163	1.15393	2.32275	Stable	rs71158017	chr17_76564084_AT_A	0.193259
CDC42	34.0731	-0.922649	0.770368	-1.19767	0.231044	0.998767	14.2605	32.8739	41.5415	47.6164	Stable	rs2501299	chr1_22019154_C_T	0.738521
RAD18	3.40973	0.439051	1.69954	0.258336	0.796148	0.998767	4.19428	3.65265	2.30786	3.48413	Stable	--	--	--
ING3	9.86243	-1.4616	1.10726	-1.32002	0.18683	0.998767	5.03313	5.47898	15.0011	13.9365	Stable	--	--	--
CPSF1	26.453	1.0348	0.799714	1.29396	0.19568	0.998767	42.7816	28.3081	18.4629	16.2593	Stable	rs113782267,rs2280836	chr8_144385464_G_A,chr8_144396341_G_A	0.999960439,0.999900754
CYBRD1	9.18568	-0.580301	1.18583	-0.489362	0.624585	0.998767	9.22741	5.47898	4.61572	17.4206	Stable	rs6433294,rs6433294	chr2_171512559_T_C,chr2_171512559_T_C	0.999998104,0.999998104
NFATC3	9.6149	0.280081	1.10142	0.254291	0.79927	0.998767	9.22741	11.8711	9.23144	8.12963	Stable	rs7672	chr16_68260897_C_G	0.628295
TRNT1	2.97172	0.0749711	1.79673	0.0417265	0.966717	0.998767	3.35542	2.73949	2.30786	3.48413	Stable	rs186743	chr3_3136638_G_A	0.421489
ACAP1	30.0093	-0.456821	0.751522	-0.607861	0.543279	0.998767	26.8434	23.7422	35.7718	33.6799	Stable	rs61759532,rs61759532	chr17_7337072_C_T,chr17_7337072_C_T	0.999996601,0.999996601
SIDT1	1.18307	1.6247	3.00517	0.540636	0.588758	0.998767	0.838855	2.73949	1.15393	0	Stable	rs35350834	chr3_113532232_G_A	0.999799
PVR	2.24524	-0.0923245	2.0552	-0.0449223	0.964169	0.998767	2.51657	1.82633	1.15393	3.48413	Stable	rs2301275	chr19_44643329_A_G	0.474253
MCM2	27.4806	1.18362	0.796086	1.4868	0.137067	0.998767	35.2319	41.0923	12.6932	20.9048	Stable	rs149263742	chr3_127705233_C_T	0.281683
PANX2	6.29568	-0.858983	1.36442	-0.62956	0.528982	0.998767	1.67771	7.3053	9.23144	6.96825	Stable	rs2272848	chr22_50207889_G_A	0.99953
NLE1	1.89284	1.18237	2.2569	0.52389	0.600355	0.998767	2.51657	2.73949	1.15393	1.16138	Stable	rs74252015	chr17_35163484_A_C	0.149879
SDHA	1.01683	-0.402819	2.90066	-0.138871	0.889552	0.998767	0.838855	0.913163	1.15393	1.16138	Stable	rs28650039	chr5_273839_C_A	0.0129922
GSDMB	1.88228	-1.7227	2.31789	-0.74322	0.457349	0.998767	0.838855	0.913163	4.61572	1.16138	Stable	rs17608925,rs17608925,rs17608925	chr17_39926578_T_C,chr17_39926578_T_C,chr17_39926578_T_C	0.999521404,0.999521404,0.999521404
KDM5A	10.7919	-0.20653	1.06408	-0.194092	0.846104	0.998767	10.9051	9.13163	15.0011	8.12963	Stable	rs7138958	chr12_394475_C_T	0.13935
MAP3K13	1.59566	-1.40302	2.41991	-0.579782	0.562062	0.998767	0.838855	0.913163	2.30786	2.32275	Stable	rs9871486	chr3_185334985_G_C	0.465464
ST6GAL1	5.94583	1.27339	1.39475	0.912986	0.36125	0.998767	5.87199	10.958	2.30786	4.6455	Stable	--	--	--
EED	1.74332	0.0134697	2.28163	0.00590354	0.99529	0.998767	1.67771	1.82633	2.30786	1.16138	Stable	--	--	--
NCBP3	8.96666	-0.663119	1.13539	-0.584047	0.559189	0.998767	8.38855	5.47898	10.3854	11.6138	Stable	rs56336185	chr17_3836236_C_T	0.633931
ATP2A3	70.1812	-0.210026	0.654139	-0.321073	0.748155	0.998767	45.2982	84.9242	73.8515	76.6508	Stable	--	--	--
MGLL	6.41103	-0.254197	1.43804	-0.176766	0.859692	0.998767	1.67771	10.0448	2.30786	11.6138	Stable	--	--	--
SCARF1	4.94757	1.70557	1.56511	1.08975	0.275825	0.998767	4.19428	10.958	1.15393	3.48413	Stable	rs145233261	chr17_1645837_G_C	1
ZZEF1	12.6859	-0.818946	1.00657	-0.813604	0.415872	0.998767	9.22741	9.13163	20.7707	11.6138	Stable	--	--	--
SRI	9.51071	-0.100407	1.10037	-0.0912478	0.927296	0.998767	9.22741	9.13163	9.23144	10.4524	Stable	rs1063964	chr7_88206154_G_A	0.999956
EIF4G3	16.7035	0.385408	0.912739	0.422254	0.672839	0.998767	15.9383	21.9159	11.5393	17.4206	Stable	--	--	--
TTC38	12.6541	-1.12793	1.02234	-1.10328	0.269904	0.998767	5.87199	10.0448	21.9247	12.7751	Stable	rs7290732	chr22_46296006_T_C	0.505296
GRAMD4	15.7236	0.448352	0.938143	0.477915	0.632711	0.998767	23.488	12.7843	13.8472	12.7751	Stable	rs5767274	chr22_46584877_C_T	0.961224
ZNF638	8.09818	0.845757	1.21621	0.695402	0.486803	0.998767	12.5828	8.21847	3.46179	8.12963	Stable	--	--	--
VPS9D1	7.44531	-0.488443	1.22874	-0.397516	0.690987	0.998767	4.19428	8.21847	8.07751	9.291	Stable	--	--	--
ZNF37A	1.66455	0.909091	2.36689	0.384087	0.700914	0.998767	2.51657	1.82633	1.15393	1.16138	Stable	--	--	--
TMEM131	7.62471	0.257661	1.20305	0.214174	0.830412	0.998767	8.38855	8.21847	6.92358	6.96825	Stable	--	--	--
DLG1	4.35767	-0.573091	1.51971	-0.377105	0.706095	0.998767	3.35542	3.65265	4.61572	5.80688	Stable	rs12485428	chr3_197207091_C_T	0.0448799
SEC31B	7.07196	-1.18667	1.27057	-0.933966	0.350321	0.998767	5.87199	2.73949	10.3854	9.291	Stable	rs10883510	chr10_100537261_C_T	0.194174
RBM7	4.57912	-1.65834	1.53963	-1.0771	0.281435	0.998767	1.67771	2.73949	5.76965	8.12963	Stable	--	--	--
RBMS2	2.24151	-0.0888022	2.05612	-0.0431892	0.965551	0.998767	2.51657	1.82633	3.46179	1.16138	Stable	rs4759247	chr12_56525050_T_G	0.483378
BAZ2A	33.8642	-0.885682	0.7927	-1.1173	0.263867	0.998767	19.2937	28.3081	63.4661	24.3889	Stable	--	--	--
MLH1	5.36276	0.397415	1.39496	0.284893	0.775726	0.998767	6.71084	5.47898	4.61572	4.6455	Stable	rs1800734	chr3_36993455_G_A	0.510114
TPD52	1.24512	0.198409	2.66295	0.0745069	0.940607	0.998767	0.838855	1.82633	1.15393	1.16138	Stable	rs10111451	chr8_80171625_T_C	0.984507
GPATCH1	2.3929	0.811391	2.01231	0.403214	0.686791	0.998767	3.35542	2.73949	1.15393	2.32275	Stable	rs35310199	chr19_32977504_C_A	0.999873
STXBP2	21.8869	-1.14102	0.837799	-1.36192	0.173222	0.998767	10.9051	16.4369	28.8482	31.3571	Stable	rs794074	chr19_7647588_G_A	0.387263
FAM76B	10.7801	-1.20544	1.06629	-1.1305	0.258264	0.998767	7.5497	5.47898	16.155	13.9365	Stable	rs602512	chr11_95828518_G_A	0.0878749
GPR137B	2.0318	-0.400967	2.146	-0.186844	0.851783	0.998767	1.67771	1.82633	3.46179	1.16138	Stable	rs9661110,rs10802285	chr1_236151286_C_T,chr1_236148586_T_C	0.995301263,0.971321156
FGFR1	4.75354	-1.43417	1.55392	-0.922938	0.356039	0.998767	4.19428	0.913163	4.61572	9.291	Stable	rs13275043,rs138012741	chr8_38460819_G_C,chr8_38466175_A_G	0.972119877,0.959459804
CST7	954.239	0.0867342	0.790303	0.109748	0.912609	0.998767	1642.48	323.26	362.334	1488.88	Stable	rs73112274	chr20_24949060_G_A	0.342847
PIAS2	1.51875	-0.422711	2.6138	-0.161723	0.871524	0.998767	1.67771	0.913163	0	3.48413	Stable	rs10502879	chr18_46818148_C_T	0.0647927
MCCC1	5.32301	0.699001	1.43003	0.488801	0.624982	0.998767	5.87199	7.3053	2.30786	5.80688	Stable	rs10937107	chr3_183020781_T_C	0.18825
PIK3C3	2.90967	0.59738	1.82392	0.327525	0.743271	0.998767	3.35542	3.65265	2.30786	2.32275	Stable	rs12607810	chr18_41974553_C_T	0.344881
N4BP2	3.92464	0.335493	1.60326	0.209256	0.834248	0.998767	4.19428	4.56582	4.61572	2.32275	Stable	rs557980	chr4_40005664_C_T	0.814634
PPP2R5C	14.0339	-0.826468	0.96318	-0.858062	0.390858	0.998767	8.38855	11.8711	19.6168	16.2593	Stable	--	--	--
PMS2P1	2.69996	0.411877	1.88122	0.218941	0.826696	0.998767	2.51657	3.65265	2.30786	2.32275	Stable	--	--	--
P2RY10	1.47155	0.626371	2.65943	0.235528	0.813799	0.998767	0.838855	2.73949	2.30786	0	Stable	--	--	--
PCM1	17.0727	1.18658	0.912099	1.30094	0.19328	0.998767	20.9714	26.4817	10.3854	10.4524	Stable	rs415226	chr8_18038629_T_A	0.147406
LXN	17.6524	0.716922	1.04544	0.685762	0.492863	0.998767	9.22741	34.7002	4.61572	22.0661	Stable	rs199588226	chr3_158672607_GTCT_G	0.999954
MKNK1	7.51741	-0.922928	1.25376	-0.736129	0.461652	0.998767	6.71084	3.65265	5.76965	13.9365	Stable	rs55664133	chr1_46574922_C_T	0.472105
TNS1	2.38234	-1.41585	2.0392	-0.694318	0.487483	0.998767	1.67771	0.913163	4.61572	2.32275	Stable	--	--	--
CDC14A	3.92464	0.335493	1.60326	0.209256	0.834248	0.998767	4.19428	4.56582	4.61572	2.32275	Stable	rs529224	chr1_100352622_G_C	0.967286
PGM1	14.7004	-0.411869	0.942485	-0.437003	0.662109	0.998767	14.2605	10.958	15.0011	18.582	Stable	rs11582264	chr1_63605743_T_C	0.989953
EPB41L2	3.78754	1.18086	1.68008	0.702859	0.482144	0.998767	5.03313	5.47898	1.15393	3.48413	Stable	rs9398973	chr6_131060005_T_C	0.083346
STX7	3.92836	0.333192	1.603	0.207856	0.835342	0.998767	4.19428	4.56582	2.30786	4.6455	Stable	rs9321346	chr6_132473765_G_A	0.244396
RABL2B	3.20002	0.274738	1.74232	0.157685	0.874705	0.998767	3.35542	3.65265	2.30786	3.48413	Stable	rs2285395	chr22_50739662_G_A	0.483825
RIF1	5.78219	0.584396	1.36128	0.429298	0.667707	0.998767	8.38855	5.47898	4.61572	4.6455	Stable	rs289923	chr2_151234574_A_G	0.0632649
AP4E1	2.68138	0.397518	1.88389	0.211009	0.83288	0.998767	3.35542	2.73949	2.30786	2.32275	Stable	rs72742341	chr15_50804237_C_T	0.324235
PCNP	51.141	-0.482121	0.674307	-0.714988	0.474617	0.998767	36.0708	49.3108	68.0819	51.1005	Stable	--	--	--
STK17B	81.8324	-1.52128	0.709625	-2.14378	0.0320506	0.998767	34.3931	50.224	182.321	60.3915	Up	rs11687028	chr2_196209985_C_G	0.877585
ZNF506	1.87426	1.16507	2.27328	0.512505	0.608298	0.998767	3.35542	1.82633	1.15393	1.16138	Stable	rs7255725	chr19_19826104_C_G	0.540779
STRADB	8.61851	0.365604	1.15644	0.316147	0.751891	0.998767	7.5497	11.8711	6.92358	8.12963	Stable	--	--	--
ME2	7.42245	0.179942	1.28569	0.139958	0.888693	0.998767	7.5497	8.21847	2.30786	11.6138	Stable	rs2255610	chr18_50878414_G_A	0.127911
C5orf22	3.7671	1.17365	1.66145	0.706402	0.479938	0.998767	5.87199	4.56582	2.30786	2.32275	Stable	rs6877842	chr5_31532531_G_C	0.482989
CCNT2	8.9561	-1.29237	1.15634	-1.11764	0.263721	0.998767	6.71084	3.65265	13.8472	11.6138	Stable	rs398090678	chr2_134945768_CT_C	0.0299862
TRAF5	2.48838	0.200607	1.98021	0.101306	0.919307	0.998767	1.67771	3.65265	3.46179	1.16138	Stable	rs41303051	chr1_211382789_C_G	0.975186
KAT6A	9.14776	-0.401811	1.12484	-0.357215	0.720931	0.998767	7.5497	8.21847	12.6932	8.12963	Stable	rs398007605	chr8_41995674_CT_C	0.0647664
PLOD1	9.72913	0.48598	1.09974	0.441907	0.658557	0.998767	11.744	10.958	6.92358	9.291	Stable	rs56243319	chr1_11988538_C_T	0.598168
DIS3	5.5452	-0.424847	1.39328	-0.304926	0.760422	0.998767	6.71084	2.73949	6.92358	5.80688	Stable	--	--	--
TDRD3	2.03552	-0.404558	2.14493	-0.188611	0.850397	0.998767	1.67771	1.82633	1.15393	3.48413	Stable	--	--	--
RRAGB	4.97061	1.28153	1.48629	0.862232	0.38856	0.998767	5.87199	8.21847	2.30786	3.48413	Stable	--	--	--
ZNF586	4.73362	0.0613279	1.46584	0.0418381	0.966628	0.998767	4.19428	5.47898	4.61572	4.6455	Stable	rs58789890	chr19_57740100_G_A	0.500551
ZNF264	1.95303	0.325438	2.1785	0.149386	0.881249	0.998767	2.51657	1.82633	2.30786	1.16138	Stable	rs4801445	chr19_57223225_A_G	0.141115
PPIE	2.47167	0.182285	1.94609	0.0936676	0.925373	0.998767	2.51657	2.73949	2.30786	2.32275	Stable	rs7520588	chr1_39748853_T_A	0.0981313
HAL	11.3082	-0.830878	1.15417	-0.719895	0.47159	0.998767	12.5828	3.65265	5.76965	23.2275	Stable	rs12307364	chr12_95989160_C_T	0.998598
AGBL5	6.70523	0.144646	1.27096	0.113808	0.90939	0.998767	5.87199	8.21847	6.92358	5.80688	Stable	--	--	--
RAB10	24.8005	0.964778	0.832262	1.15922	0.246365	0.998767	32.7154	32.8739	10.3854	23.2275	Stable	rs4665805	chr2_26008574_G_A	0.461457
CAD	9.31164	2.44301	1.22869	1.9883	0.0467785	0.998767	15.9383	15.5238	3.46179	2.32275	Down	rs34618115	chr2_27195421_G_A	0.0532958
TAF9	18.2404	-0.697705	0.877372	-0.795222	0.426485	0.998767	15.9383	11.8711	21.9247	23.2275	Stable	--	--	--
FCN1	186.376	-1.1077	0.557423	-1.98718	0.0469027	0.998767	115.762	120.538	279.251	229.952	Up	rs10858293	chr9_134917839_C_A	0.641543
SCAMP1	4.55751	0.699759	1.51996	0.460379	0.645244	0.998767	6.71084	4.56582	2.30786	4.6455	Stable	rs561456096	chr5_78360569_G_C	0.998518
SLC25A24	5.38506	0.403018	1.42318	0.283182	0.777038	0.998767	5.87199	6.39214	2.30786	6.96825	Stable	rs476386	chr1_108194964_C_T	0.500522
RRN3	11.7112	-0.394033	1.06366	-0.370449	0.711048	0.998767	8.38855	11.8711	19.6168	6.96825	Stable	rs8060236	chr16_15083838_T_A	0.960763
EPS15	15.4293	0.0695798	0.924776	0.0752396	0.940024	0.998767	14.2605	17.3501	13.8472	16.2593	Stable	--	--	--
MGST2	6.3281	1.40127	1.35347	1.03532	0.300521	0.998767	9.22741	9.13163	2.30786	4.6455	Stable	rs3822045,rs3822045	chr4_139666260_A_C,chr4_139666260_A_C	0.995340657,0.995340657
POMGNT1	4.15479	0.476491	1.55864	0.30571	0.759826	0.998767	4.19428	5.47898	3.46179	3.48413	Stable	rs28364741	chr1_46198577_A_G	0.920418
NFX1	8.62297	0.174989	1.14617	0.152674	0.878656	0.998767	10.0663	8.21847	8.07751	8.12963	Stable	rs397937398	chr9_33373191_G_GGGA	0.114412
EPDR1	5.39688	3.05697	1.64908	1.85374	0.0637763	0.998767	9.22741	10.0448	1.15393	1.16138	Stable	rs77601616	chr7_37931408_G_A	0.215708
GMCL1	7.91506	0.141908	1.18463	0.119791	0.904649	0.998767	8.38855	8.21847	6.92358	8.12963	Stable	rs11887526	chr2_69851592_G_A	0.790707
SF3B2	30.7629	-0.373695	0.753554	-0.49591	0.619958	0.998767	23.488	30.1344	39.2336	30.1958	Stable	rs547404	chr11_66057001_C_T	0.272092
GNAS	66.6278	-0.349901	0.641558	-0.545392	0.585484	0.998767	47.8148	69.4004	80.7751	68.5211	Stable	rs7121	chr20_58903752_C_T	0.996545
ERGIC2	3.26891	1.46615	1.80119	0.813991	0.41565	0.998767	5.03313	4.56582	1.15393	2.32275	Stable	rs7136223	chr12_29284928_A_G	0.214433
GNA11	1.01683	-0.402819	2.90066	-0.138871	0.889552	0.998767	0.838855	0.913163	1.15393	1.16138	Stable	rs308036	chr19_3099031_A_G	0.548731
ANKRD10	24.6876	-0.502599	0.804748	-0.624542	0.532272	0.998767	23.488	17.3501	24.2325	33.6799	Stable	rs10664568	chr13_110892851_A_AGT	0.986548
SNX5	8.58135	0.356147	1.15035	0.309598	0.756867	0.998767	9.22741	10.0448	6.92358	8.12963	Stable	--	--	--
MAPKAPK5	2.68138	0.397518	1.88389	0.211009	0.83288	0.998767	3.35542	2.73949	2.30786	2.32275	Stable	rs58249241	chr12_112276091_G_A	0.0142539
ANAPC5	11.6716	0.0249826	1.02065	0.024477	0.980472	0.998767	12.5828	10.958	12.6932	10.4524	Stable	rs1799525	chr12_121352124_C_A	0.836691
PEBP1	81.4365	0.771497	0.627843	1.22881	0.219145	0.998767	93.113	112.319	72.6976	47.6164	Stable	--	--	--
FXYD5	93.1816	0.268157	0.604621	0.443513	0.657395	0.998767	103.179	100.448	71.5437	97.5555	Stable	rs1688045	chr19_35168184_T_A	0.942937
ZNF302	4.2989	1.98438	1.67818	1.18246	0.237024	0.998767	10.0663	3.65265	1.15393	2.32275	Stable	rs398034437	chr19_34661829_AT_A	0.070029
GANAB	79.3604	0.53447	0.611705	0.873738	0.382261	0.998767	96.4684	91.3163	64.6201	65.037	Stable	rs142631389	chr11_62640929_AG_A	0.314875
MLF2	63.285	-1.24703	0.706548	-1.76496	0.0775707	0.998767	28.5211	46.5713	124.624	53.4233	Stable	--	--	--
DDX24	18.8669	-0.478862	0.901103	-0.531417	0.59513	0.998767	15.0994	16.4369	31.1561	12.7751	Stable	rs770027797,rs142662672	chr14_94044888_CT_C,chr14_94042636_C_T	1,0.998125899
RCOR1	28.843	-0.967135	0.780202	-1.2396	0.215125	0.998767	23.488	15.5238	45.0033	31.3571	Stable	rs375273030	chr14_102597929_TCTC_T	0.115413
GPATCH2L	4.27704	-0.238218	1.5277	-0.155932	0.876086	0.998767	4.19428	3.65265	4.61572	4.6455	Stable	rs935336	chr14_76151686_G_T	0.270643
SPTLC1	8.66012	0.184829	1.14399	0.161565	0.871648	0.998767	8.38855	10.0448	8.07751	8.12963	Stable	--	--	--
ICAM1	29.2874	-1.76686	0.931569	-1.89665	0.0578739	0.998767	8.38855	18.2633	13.8472	76.6508	Stable	rs5030370	chr19_10280859_G_A	0.985626
IRAK3	33.1544	-0.446358	0.827021	-0.539717	0.589392	0.998767	36.9096	19.1764	18.4629	58.0688	Stable	rs1183892	chr12_66177486_A_G	0.153298
MUL1	13.9557	-1.11378	1.00357	-1.10981	0.267081	0.998767	6.71084	10.958	26.5404	11.6138	Stable	rs97922	chr1_20477572_T_G	0.993674
CERS4	3.37613	-0.592975	1.7588	-0.337147	0.736006	0.998767	0.838855	4.56582	4.61572	3.48413	Stable	rs144725143	chr19_8242421_A_G	1
PDPR	6.97513	0.0130185	1.24835	0.0104286	0.991679	0.998767	6.71084	7.3053	8.07751	5.80688	Stable	rs77641538,rs112791482	chr16_70126063_A_G,chr16_70159571_G_C	0.99999994,0.989921002
GLG1	11.6015	0.590819	1.02886	0.574246	0.565801	0.998767	15.0994	12.7843	9.23144	9.291	Stable	rs12927351	chr16_74562720_C_A	0.78704
TNRC6A	4.19641	0.102377	1.54684	0.0661842	0.947231	0.998767	5.03313	3.65265	4.61572	3.48413	Stable	rs7195553	chr16_24841794_G_A	0.40125
OSBPL8	20.354	0.0947668	0.842409	0.112495	0.910431	0.998767	20.1325	21.9159	18.4629	20.9048	Stable	rs11114366,rs75084335,rs75084335	chr12_76536209_T_G,chr12_76587973_C_G,chr12_76587973_C_G	1,0.999992281,0.999992281
NLRC4	6.03092	0.68098	1.34193	0.507465	0.611829	0.998767	7.5497	7.3053	3.46179	5.80688	Stable	rs212734	chr2_32247684_A_G	0.119125
PUS7	3.20685	2.18245	1.8999	1.14872	0.250672	0.998767	5.03313	5.47898	1.15393	1.16138	Stable	rs112427007	chr7_105521846_C_G	1
CDV3	95.7822	-0.501086	0.646136	-0.775511	0.438038	0.998767	53.6867	105.014	136.164	88.2645	Stable	rs183235807	chr3_133773352_G_A	0.146523
HAUS4	6.87281	-0.521479	1.261	-0.413543	0.679209	0.998767	6.71084	4.56582	6.92358	9.291	Stable	rs6572874	chr14_22953561_T_A	0.99676
SLC7A8	1.53547	-0.3884	2.42845	-0.159938	0.87293	0.998767	0.838855	1.82633	1.15393	2.32275	Stable	rs59358210,rs59358210	chr14_23162163_G_A,chr14_23162163_G_A	0.999999999,0.999999999
SCFD1	2.03366	-0.402778	2.11973	-0.190014	0.849298	0.998767	1.67771	1.82633	2.30786	2.32275	Stable	rs229243	chr14_30614542_C_A	0.126942
TGM1	1.37109	-2.42195	3.08447	-0.785207	0.432332	0.998767	0.838855	0	0	4.6455	Stable	rs2180196	chr14_24265439_G_A	0.965488
PHGDH	3.26258	2.20914	1.92429	1.14803	0.250958	0.998767	2.51657	8.21847	1.15393	1.16138	Stable	rs138275645,rs11583993,rs11583993	chr1_119712290_G_C,chr1_119712747_G_A,chr1_119712747_G_A	0.999999865,0.980361581,0.980361581
MYL6	73.8727	-0.9186	0.644318	-1.42569	0.153957	0.998767	41.1039	61.1819	115.393	77.8122	Stable	--	--	--
NUP50	25.4847	-0.945947	0.794459	-1.19068	0.233779	0.998767	19.2937	15.5238	36.9258	30.1958	Stable	rs547698	chr22_45131964_C_T	0.508162
VNN3	6.99116	-1.5487	1.33881	-1.15677	0.247366	0.998767	1.67771	5.47898	15.0011	5.80688	Stable	rs3756974	chr6_132731144_A_G	0.562176
ECHDC1	5.16361	1.35801	1.49674	0.907313	0.364241	0.998767	7.5497	7.3053	1.15393	4.6455	Stable	rs148740515	chr6_126939541_G_A	0.738873
MSH2	2.33084	1.59744	2.10117	0.760265	0.447096	0.998767	3.35542	3.65265	1.15393	1.16138	Stable	rs77129373	chr2_47348110_C_T	0.227316
DHPS	1.72474	-0.0110817	2.31403	-0.0047889	0.996179	0.998767	2.51657	0.913163	2.30786	1.16138	Stable	--	--	--
CWF19L1	10.6256	-0.413801	1.07047	-0.386559	0.699082	0.998767	10.9051	7.3053	15.0011	9.291	Stable	rs5787375	chr10_100245025_CT_C	0.107726
BAMBI	5.15855	-4.48206	2.03377	-2.20382	0.0275372	0.998767	0	0.913163	3.46179	16.2593	Up	rs11007255	chr10_28811658_G_T	0.181406
FKBP5	21.4812	-0.715789	1.05163	-0.680647	0.496095	0.998767	14.2605	18.2633	3.46179	49.9391	Stable	--	--	--
ITPR3	1.47155	0.626371	2.65943	0.235528	0.813799	0.998767	0.838855	2.73949	2.30786	0	Stable	rs9469532	chr6_33633355_G_A	0.998964
SIRT1	6.88208	-0.511226	1.30312	-0.392308	0.694831	0.998767	5.87199	5.47898	12.6932	3.48413	Stable	rs10997844	chr10_67865870_G_A	0.0380979
IL12RB1	2.59443	1.80006	2.17005	0.829503	0.40682	0.998767	1.67771	6.39214	2.30786	0	Stable	rs3833286	chr19_18059455_T_TC	0.97372
SH3GLB1	26.8896	-0.411058	0.812328	-0.506025	0.612839	0.998767	14.2605	31.9607	33.464	27.873	Stable	--	--	--
CDC7	8.79124	0.815302	1.22896	0.663408	0.507069	0.998767	15.0994	7.3053	2.30786	10.4524	Stable	rs13447494	chr1_91508902_T_C	0.170589
ERMP1	9.44302	1.38946	1.16043	1.19737	0.231164	0.998767	10.9051	16.4369	3.46179	6.96825	Stable	rs879031527,rs879031527	chr9_5833080_C_CCGCCGCCGA,chr9_5833080_C_CCGCCGCCGA	0.905058159,0.905058159
WASHC2A	14.984	0.211899	0.936531	0.226259	0.821	0.998767	18.4548	13.6974	13.8472	13.9365	Stable	rs796763246,rs79469960	chr10_50131906_G_A,chr10_49926643_T_C	0.999998049,0.992663718
KCNK6	4.00267	0.37437	1.70045	0.220159	0.825747	0.998767	0.838855	8.21847	2.30786	4.6455	Stable	rs753454503	chr19_38319829_T_C	0.892866
HNRNPM	52.4934	-0.296017	0.681603	-0.434295	0.664074	0.998767	38.5874	55.7029	70.3897	45.2936	Stable	--	--	--
CDC34	16.7363	-0.210611	0.923936	-0.227949	0.819686	0.998767	10.0663	21.0027	19.6168	16.2593	Stable	--	--	--
PALM	3.94508	0.344441	1.59507	0.215941	0.829034	0.998767	3.35542	5.47898	3.46179	3.48413	Stable	rs12610821	chr19_719295_C_G	1
LZTR1	1.01683	-0.402819	2.90066	-0.138871	0.889552	0.998767	0.838855	0.913163	1.15393	1.16138	Stable	rs178280,rs178280	chr22_20982977_G_A,chr22_20982977_G_A	0.994215048,0.994215048
SMARCB1	4.23542	0.121427	1.54525	0.0785808	0.937366	0.998767	3.35542	5.47898	3.46179	4.6455	Stable	rs35370296	chr22_23815350_T_C	0.166439
BCL2L13	8.35492	0.286	1.16802	0.24486	0.806565	0.998767	9.22741	9.13163	5.76965	9.291	Stable	rs2587076	chr22_17689470_C_G	0.4756
PPIL2	6.51669	-0.186205	1.2952	-0.143766	0.885685	0.998767	6.71084	5.47898	9.23144	4.6455	Stable	rs2236643	chr22_21704066_A_G	0.529168
PPM1F	13.3105	0.375131	0.990564	0.378705	0.704907	0.998767	10.9051	19.1764	10.3854	12.7751	Stable	rs5756324	chr22_21980728_T_C	0.990604
CRYBB2P1	1.95489	0.323201	2.17788	0.148402	0.882026	0.998767	2.51657	1.82633	1.15393	2.32275	Stable	--	--	--
MFNG	28.2623	0.772573	0.836751	0.923301	0.355851	0.998767	19.2937	52.0503	16.155	25.5503	Stable	rs2295155	chr22_37495703_C_A	0.245934
SLC25A1	12.0537	0.827322	1.02571	0.806585	0.419905	0.998767	12.5828	18.2633	8.07751	9.291	Stable	rs1936951	chr22_19144872_G_A	0.922724
GGA1	6.73814	-0.853771	1.27461	-0.669831	0.502966	0.998767	5.03313	4.56582	10.3854	6.96825	Stable	rs12710562,rs12710562	chr22_37633716_A_G,chr22_37633716_A_G	0.999984906,0.999984906
SH3BP1	2.53186	-0.411558	1.92861	-0.213396	0.831018	0.998767	2.51657	1.82633	3.46179	2.32275	Stable	rs12710562,rs12710562,rs12710562	chr22_37633716_A_G,chr22_37633716_A_G,chr22_37633716_A_G	0.99731866,0.99731866,0.99731866
HPS4	6.08739	0.422182	1.3366	0.315863	0.752106	0.998767	7.5497	6.39214	6.92358	3.48413	Stable	--	--	--
TRIOBP	10.2887	-0.697312	1.07233	-0.65028	0.515511	0.998767	8.38855	7.3053	13.8472	11.6138	Stable	rs139869	chr22_37960018_A_G	0.409866
TFIP11	6.96457	-0.723384	1.2654	-0.571666	0.567548	0.998767	5.03313	5.47898	11.5393	5.80688	Stable	rs6005067	chr22_26527359_G_A	0.409676
CCDC134	6.94288	-1.58374	1.28454	-1.23292	0.217606	0.998767	4.19428	2.73949	10.3854	10.4524	Stable	rs4239895	chr22_41802089_G_C	0.439865
CYP2D6	1.88228	-1.7227	2.31789	-0.74322	0.457349	0.998767	0.838855	0.913163	4.61572	1.16138	Stable	rs2743451	chr22_42138673_C_T	0.484182
DDX17	86.0184	-0.242222	0.635224	-0.381318	0.702967	0.998767	97.3072	60.2688	75.0054	111.492	Stable	rs763121	chr22_38483935_A_G	0.157459
TCF20	10.4202	0.160712	1.07277	0.14981	0.880915	0.998767	9.22741	12.7843	11.5393	8.12963	Stable	--	--	--
CBY1	1.16635	1.59542	2.9917	0.533283	0.593838	0.998767	1.67771	1.82633	0	1.16138	Stable	--	--	--
CYB5R3	21.6963	-0.11803	0.850758	-0.138735	0.889659	0.998767	14.2605	27.3949	25.3865	19.7434	Stable	rs361729	chr22_43631214_T_C	0.31731
PACSIN2	16.7475	0.702416	0.921427	0.762313	0.445873	0.998767	15.9383	25.5686	10.3854	15.0979	Stable	rs140591355	chr22_42996531_CAA_C	0.113706
AP1B1	17.0379	0.638144	0.917839	0.695268	0.486888	0.998767	15.9383	25.5686	10.3854	16.2593	Stable	rs5752907	chr22_29393032_T_C	0.0566556
THOC5	5.46011	0.132164	1.38166	0.0956563	0.923794	0.998767	5.03313	6.39214	5.76965	4.6455	Stable	rs5763300	chr22_29531715_T_C	0.181185
MCM5	29.5694	0.814784	0.774716	1.05172	0.292929	0.998767	35.2319	40.1792	16.155	26.7116	Stable	rs133415	chr22_35410245_G_T	0.633932
ARSA	12.8485	-1.70226	1.03327	-1.64744	0.0994679	0.998767	8.38855	3.65265	20.7707	18.582	Stable	rs6151413	chr22_50627096_C_A	0.975249
SAMM50	4.30432	0.979322	1.55993	0.627797	0.530137	0.998767	5.03313	6.39214	2.30786	3.48413	Stable	rs16991187	chr22_43945518_C_A	0.190534
IFT27	1.01683	-0.402819	2.90066	-0.138871	0.889552	0.998767	0.838855	0.913163	1.15393	1.16138	Stable	rs2009667,rs2009667	chr22_36775567_A_G,chr22_36775567_A_G	0.98059446,0.98059446
FAM118A	7.68001	1.4836	1.26532	1.17251	0.240993	0.998767	12.5828	10.0448	5.76965	2.32275	Stable	rs104664,rs104664	chr22_45315973_G_A,chr22_45315973_G_A	0.96188327,0.96188327
L3MBTL2	2.39104	0.813518	2.01277	0.404179	0.686081	0.998767	3.35542	2.73949	2.30786	1.16138	Stable	rs1807590	chr22_41313231_G_A	0.12658
POLR3H	2.18132	0.598457	2.0832	0.287277	0.7739	0.998767	2.51657	2.73949	2.30786	1.16138	Stable	rs200799843	chr22_41544434_C_CCGCG	0.999993
ZBED4	10.9854	0.458652	1.0693	0.428926	0.667977	0.998767	11.744	13.6974	12.6932	5.80688	Stable	rs1980565	chr22_49881677_T_C	0.206287
KHNYN	11.022	-0.143093	1.04639	-0.136749	0.891229	0.998767	10.9051	10.0448	13.8472	9.291	Stable	rs11622667	chr14_24434515_T_C	0.562928
SDR39U1	1.43626	0.57206	2.52311	0.226728	0.820635	0.998767	2.51657	0.913163	1.15393	1.16138	Stable	rs80093911	chr14_24437634_A_G	0.630909
VCPKMT	9.74833	-1.29545	1.22531	-1.05724	0.290401	0.998767	6.71084	4.56582	24.2325	3.48413	Stable	rs8009521	chr14_50217346_A_T	0.138818
PYGL	95.5512	-0.210456	0.61191	-0.343933	0.730896	0.998767	71.3027	105.927	91.1605	113.815	Stable	--	--	--
PSMC6	7.32567	-0.305917	1.22232	-0.250275	0.802375	0.998767	6.71084	6.39214	9.23144	6.96825	Stable	rs4901294,rs4901294	chr14_52697146_G_C,chr14_52697146_G_C	0.999931593,0.999931593
PIGH	5.65056	-1.72361	1.41844	-1.21514	0.224312	0.998767	2.51657	2.73949	11.5393	5.80688	Stable	rs11547225	chr14_67600232_G_A	0.531701
TMED8	10.7876	0.254933	1.05493	0.241658	0.809045	0.998767	13.4217	10.0448	9.23144	10.4524	Stable	rs12435136	chr14_77389841_G_A	0.105393
SPTLC2	17.6787	0.429163	0.903821	0.474832	0.634907	0.998767	15.9383	24.6554	11.5393	18.582	Stable	rs2272587	chr14_77557176_C_G	0.99989
SNW1	37.5234	-0.456462	0.715036	-0.638376	0.523229	0.998767	27.6822	35.6134	47.3111	39.4868	Stable	rs7148126	chr14_77679541_T_C	0.156008
DHRS7	23.1029	-0.0805723	0.817187	-0.0985972	0.921458	0.998767	18.4548	26.4817	21.9247	25.5503	Stable	--	--	--
CEP128	2.16461	0.579302	2.09829	0.276083	0.782484	0.998767	3.35542	1.82633	1.15393	2.32275	Stable	rs10136404	chr14_80944955_G_A	0.213135
SUSD6	31.9558	-1.39043	0.808112	-1.72059	0.0853258	0.998767	13.4217	21.9159	65.774	26.7116	Stable	rs193051508	chr14_69380258_T_C	0.753924
TELO2	8.5219	0.342953	1.16825	0.293562	0.769093	0.998767	11.744	7.3053	9.23144	5.80688	Stable	rs2667666	chr16_1519404_T_C	0.732649
TRIP11	3.34768	0.919345	1.73094	0.531124	0.595333	0.998767	4.19428	4.56582	2.30786	2.32275	Stable	rs8013669	chr14_92091001_C_G	0.0282488
SRP54	5.80077	0.59093	1.35445	0.436289	0.662627	0.998767	7.5497	6.39214	4.61572	4.6455	Stable	rs712306	chr14_34926611_T_G	0.280466
PRORP	1.30717	-0.9891	2.62308	-0.377076	0.706117	0.998767	0.838855	0.913163	1.15393	2.32275	Stable	rs142726818	chr14_35132902_TTTTTG_T	0.308743
REC8	9.23076	0.169584	1.1479	0.147734	0.882552	0.998767	5.87199	13.6974	10.3854	6.96825	Stable	rs34873496	chr14_24166542_A_C	1
PYGB	8.59807	0.361423	1.15201	0.313732	0.753725	0.998767	8.38855	10.958	8.07751	6.96825	Stable	rs750954255	chr20_25634036_TC_T	0.234187
CD40	1.53547	-0.3884	2.42845	-0.159938	0.87293	0.998767	0.838855	1.82633	1.15393	2.32275	Stable	rs745307,rs745307,rs745307	chr20_46118447_G_A,chr20_46118447_G_A,chr20_46118447_G_A	0.995991032,0.995991032,0.995991032
UQCC1	1.43626	0.57206	2.52311	0.226728	0.820635	0.998767	2.51657	0.913163	1.15393	1.16138	Stable	rs62210593	chr20_35416964_C_T	0.591461
PABPC1L	5.16123	-0.0232744	1.4851	-0.015672	0.987496	0.998767	8.38855	1.82633	3.46179	6.96825	Stable	rs2284265	chr20_44888400_C_T	0.0587328
NELFCD	9.51755	0.431851	1.10482	0.39088	0.695886	0.998767	10.9051	10.958	8.07751	8.12963	Stable	rs17851253,rs17851253,rs17851253	chr20_58989640_C_T,chr20_58989640_C_T,chr20_58989640_C_T	0.928614178,0.928614178,0.928614178
TCFL5	3.55055	-0.410125	1.65984	-0.247087	0.804841	0.998767	3.35542	2.73949	3.46179	4.6455	Stable	rs6011419	chr20_62846860_G_A	0.999887
DIDO1	7.66819	0.0552045	1.20397	0.045852	0.963428	0.998767	9.22741	6.39214	6.92358	8.12963	Stable	rs8120151	chr20_62938171_G_C	0.128176
SLC17A9	9.49001	1.19144	1.21813	0.978084	0.328033	0.998767	21.8102	4.56582	4.61572	6.96825	Stable	rs2093045	chr20_62954354_C_T	0.999586
C20orf27	32.3408	-1.39624	0.752385	-1.85575	0.0634895	0.998767	20.9714	14.6106	45.0033	48.7778	Stable	rs6139202,rs6139202,rs6139202	chr20_3765423_A_T,chr20_3765423_A_T,chr20_3765423_A_T	0.999988321,0.999988321,0.999988321
CDC25B	11.3439	0.845895	1.05435	0.802287	0.422387	0.998767	10.9051	18.2633	8.07751	8.12963	Stable	rs4815612	chr20_3810927_G_A	0.605701
NDUFAF5	1.80351	-0.831223	2.283	-0.364092	0.715789	0.998767	1.67771	0.913163	3.46179	1.16138	Stable	rs6079186	chr20_13823159_C_A	0.235421
TRIB3	8.48575	-1.32938	1.21838	-1.0911	0.275228	0.998767	4.19428	5.47898	18.4629	5.80688	Stable	rs7263207,rs55899966	chr20_383089_C_T,chr20_381024_C_T	0.999896507,0.999661241
CSNK2A1	4.30245	0.980603	1.56005	0.628572	0.529629	0.998767	5.03313	6.39214	3.46179	2.32275	Stable	--	--	--
SIRPB1	20.7088	-1.02857	0.845779	-1.21613	0.223937	0.998767	11.744	15.5238	27.6943	27.873	Stable	rs12480515	chr20_1558519_C_T	0.996642
HCK	62.9332	0.805824	0.714496	1.12782	0.259395	0.998767	57.881	102.274	26.5404	65.037	Stable	--	--	--
NOP56	17.7771	1.38598	0.905058	1.53137	0.125678	0.998767	27.6822	23.7422	9.23144	10.4524	Stable	rs6138678,rs186962116	chr20_2652650_G_C,chr20_3032581_C_T	0.999868571,0.977974491
IDH3B	30.2537	-0.259745	0.761276	-0.341197	0.732955	0.998767	27.6822	27.3949	40.3875	25.5503	Stable	rs2073193	chr20_2663761_C_G	0.959755
SNTA1	3.61131	-2.8585	2.08174	-1.37313	0.169711	0.998767	0.838855	0.913163	12.6932	0	Stable	rs145249574	chr20_33446572_A_T	0.498112
CST3	37.804	-0.994649	0.713004	-1.39501	0.163012	0.998767	27.6822	22.8291	51.9268	48.7778	Stable	rs2405367	chr20_23642243_G_A	0.0999879
ACTR5	3.24163	-0.201387	1.73991	-0.115746	0.907854	0.998767	4.19428	1.82633	3.46179	3.48413	Stable	rs2254382	chr20_38751083_A_C	0.0562563
ACOT8	3.40103	-1.08989	1.70938	-0.637594	0.523738	0.998767	2.51657	1.82633	4.61572	4.6455	Stable	rs536167577	chr20_45843741_GC_G	0.998011
APMAP	207.971	-0.434143	0.564323	-0.769317	0.441705	0.998767	212.23	141.54	237.71	240.405	Stable	rs56346802	chr20_24449651_C_T	0.946252
ZNF516	13.1109	-0.692689	0.980349	-0.706574	0.479831	0.998767	10.9051	9.13163	17.3089	15.0979	Stable	rs75429956	chr18_76546230_T_G	0.866192
ADNP2	18.4487	-1.98828	0.963904	-2.06274	0.0391377	0.998767	7.5497	7.3053	45.0033	13.9365	Up	--	--	--
METTL4	1.66455	0.909091	2.36689	0.384087	0.700914	0.998767	2.51657	1.82633	1.15393	1.16138	Stable	rs2222169	chr18_2535815_G_C	0.499356
MYOM1	2.18132	0.598457	2.0832	0.287277	0.7739	0.998767	2.51657	2.73949	2.30786	1.16138	Stable	rs3819221,rs3819221,rs4798075,rs4798075,rs4798075	chr18_3246393_C_G,chr18_3246393_C_G,chr18_3247258_A_C,chr18_3247258_A_C,chr18_3247258_A_C	0.999989653,0.999989653,0.986943869,0.986943869,0.986943869
CEP192	6.57073	0.34769	1.28917	0.269702	0.78739	0.998767	9.22741	5.47898	5.76965	5.80688	Stable	rs545191456	chr18_13003451_GAAAAA_G	0.292264
RNMT	7.51924	-0.910806	1.28822	-0.707028	0.479549	0.998767	5.87199	4.56582	16.155	3.48413	Stable	rs8096987	chr18_13741009_A_G	0.0823427
POLI	2.74343	-0.156695	1.86708	-0.0839254	0.933116	0.998767	3.35542	1.82633	2.30786	3.48413	Stable	rs34689541	chr18_54271156_C_CAAAG	0.326483
RBBP8	6.65508	0.123403	1.30496	0.0945648	0.924661	0.998767	8.38855	5.47898	3.46179	9.291	Stable	rs55818601	chr18_23051459_C_T	0.12228
PSMD10	8.4883	-0.0630251	1.16637	-0.0540353	0.956907	0.998767	8.38855	8.21847	11.5393	5.80688	Stable	--	--	--
ATG4A	3.40973	0.439051	1.69954	0.258336	0.796148	0.998767	4.19428	3.65265	2.30786	3.48413	Stable	--	--	--
NXT2	10.2844	-0.201424	1.0821	-0.186142	0.852333	0.998767	10.9051	8.21847	8.07751	13.9365	Stable	--	--	--
ATP11C	4.82295	0.826172	1.48895	0.554869	0.578984	0.998767	5.03313	7.3053	2.30786	4.6455	Stable	--	--	--
ABCD1	5.37264	-0.539898	1.38914	-0.388655	0.697531	0.998767	4.19428	4.56582	6.92358	5.80688	Stable	--	--	--
CCDC22	14.2462	-0.0468739	0.950247	-0.0493281	0.960658	0.998767	13.4217	14.6106	12.6932	16.2593	Stable	--	--	--
PLP2	172.927	-0.797718	0.586693	-1.35968	0.17393	0.998767	106.535	146.106	169.628	269.439	Stable	--	--	--
TIMP1	42.2685	-0.690545	0.780719	-0.884499	0.376427	0.998767	21.8102	42.9187	27.6943	76.6508	Stable	--	--	--
PIN4	1.97347	0.343113	2.17274	0.157917	0.874522	0.998767	1.67771	2.73949	1.15393	2.32275	Stable	--	--	--
PBDC1	15.1593	-0.893637	0.958334	-0.932491	0.351083	0.998767	7.5497	13.6974	15.0011	24.3889	Stable	--	--	--
CAB39L	1.01683	-0.402819	2.90066	-0.138871	0.889552	0.998767	0.838855	0.913163	1.15393	1.16138	Stable	rs2057413	chr13_49482961_G_A	0.114077
ACP5	2.73711	0.440846	1.94139	0.227077	0.820364	0.998767	0.838855	5.47898	2.30786	2.32275	Stable	rs35383690	chr19_11567323_C_A	0.627936
UGGT2	1.50017	-0.457669	2.83597	-0.16138	0.871794	0.998767	2.51657	0	0	3.48413	Stable	rs45454901	chr13_95854342_T_C	0.0310138
PARP4	23.7024	0.639576	0.815286	0.784481	0.432758	0.998767	28.5211	29.2212	15.0011	22.0661	Stable	rs75593725	chr13_24541348_A_T	0.622498
SUPT20H	6.48936	0.846491	1.33244	0.635294	0.525237	0.998767	7.5497	9.13163	2.30786	6.96825	Stable	rs73175079	chr13_37049982_A_G	0.154595
VWA8	2.55416	-0.395339	1.96164	-0.201535	0.84028	0.998767	1.67771	2.73949	1.15393	4.6455	Stable	--	--	--
DHRS12	1.76376	0.0354526	2.30009	0.0154136	0.987702	0.998767	0.838855	2.73949	1.15393	2.32275	Stable	rs9535784,rs9535784	chr13_51888803_G_A,chr13_51888803_G_A	0.962846413,0.962846413
MGRN1	12.2937	-0.515241	1.01864	-0.505812	0.612989	0.998767	8.38855	11.8711	18.4629	10.4524	Stable	rs841223,rs200289286,rs200289286	chr16_4687980_G_A,chr16_4686079_TTCTGGCTGCGC_T,chr16_4686079_TTCTGGCTGCGC_T	0.99781765,0.950217316,0.950217316
MAPK3	29.8177	-0.833866	0.846471	-0.985108	0.324571	0.998767	10.0663	32.8739	49.619	26.7116	Stable	rs28529403	chr16_30123335_T_C	0.499967
GDPD3	1.5336	-0.386031	2.42933	-0.158904	0.873744	0.998767	0.838855	1.82633	2.30786	1.16138	Stable	rs139148055,rs139148055	chr16_30113948_C_T,chr16_30113948_C_T	0.985807137,0.985807137
LONP2	7.53724	-0.216279	1.20639	-0.179278	0.85772	0.998767	7.5497	6.39214	8.07751	8.12963	Stable	rs140338403,rs8053839	chr16_48168222_ACAAAAATCATAAAGTAATGACTCAAATTTGGGAAG_A,chr16_48356601_G_T	0.9998978,0.981589049
TANGO6	1.68313	0.929468	2.36019	0.39381	0.693721	0.998767	1.67771	2.73949	1.15393	1.16138	Stable	rs144242147	chr16_68903703_C_T	0.0844036
COG4	9.0485	1.08543	1.16849	0.928919	0.352931	0.998767	10.9051	13.6974	3.46179	8.12963	Stable	rs7192865	chr16_70473004_T_C	0.265752
SLC7A6	1.89284	1.18237	2.2569	0.52389	0.600355	0.998767	2.51657	2.73949	1.15393	1.16138	Stable	rs12102971	chr16_68264121_G_C	0.618793
MON1B	11.6772	0.0238535	1.02585	0.0232525	0.981449	0.998767	12.5828	10.958	9.23144	13.9365	Stable	rs7196424	chr16_77203818_C_G	0.852337
NPRL3	7.14137	0.31462	1.2493	0.251837	0.801167	0.998767	6.71084	9.13163	8.07751	4.6455	Stable	rs78360966	chr16_101264_C_T	0.999865
TAF1C	11.5519	-1.228	1.05263	-1.1666	0.243371	0.998767	9.22741	4.56582	16.155	16.2593	Stable	rs2230126	chr16_84184959_T_C	0.999985
NAGPA	3.60087	0.576051	1.67979	0.34293	0.731651	0.998767	5.87199	2.73949	2.30786	3.48413	Stable	rs62036221	chr16_5028621_C_A	0.559402
USP10	22.8663	0.475494	0.858317	0.553984	0.57959	0.998767	17.616	35.6134	13.8472	24.3889	Stable	rs2303231,rs2303231	chr16_84775016_T_G,chr16_84775016_T_G	1,1
CRISPLD2	12.4035	-0.213351	1.01149	-0.210929	0.832943	0.998767	8.38855	14.6106	15.0011	11.6138	Stable	rs8057431,rs8057431	chr16_84806348_C_A,chr16_84806348_C_A	1,1
ZNF500	1.22654	0.165954	2.67484	0.0620426	0.950529	0.998767	1.67771	0.913163	1.15393	1.16138	Stable	rs58729822	chr16_4766101_T_C	0.99974
NME4	16.319	0.862831	0.91652	0.94142	0.34649	0.998767	19.2937	22.8291	11.5393	11.6138	Stable	rs533768034	chr16_517820_C_T	0.359652
ABCC1	14.0171	0.885443	0.99639	0.888652	0.37419	0.998767	11.744	24.6554	11.5393	8.12963	Stable	rs504348,rs573157109	chr16_15949317_C_G,chr16_15982404_CCTT_C	0.986855464,0.974152725
LMF1	1.22654	0.165954	2.67484	0.0620426	0.950529	0.998767	1.67771	0.913163	1.15393	1.16138	Stable	rs4984975	chr16_909503_A_G	0.309808
MTHFSD	1.66455	0.909091	2.36689	0.384087	0.700914	0.998767	2.51657	1.82633	1.15393	1.16138	Stable	rs536296603	chr16_86576781_A_G	1
UBE2I	7.03719	-0.199256	1.24013	-0.160674	0.87235	0.998767	6.71084	6.39214	8.07751	6.96825	Stable	rs11248864	chr16_1303514_T_C	0.619145
MEFV	10.9435	-0.0216873	1.21349	-0.0178718	0.985741	0.998767	1.67771	20.0896	9.23144	12.7751	Stable	rs6501165	chr16_3263611_A_C	0.73176
EEF2K	3.90793	0.324185	1.59704	0.202992	0.839142	0.998767	5.03313	3.65265	3.46179	3.48413	Stable	rs138068520	chr16_22260901_T_G	0.996615
CAPN15	7.94121	0.584576	1.22669	0.476546	0.633685	0.998767	11.744	7.3053	9.23144	3.48413	Stable	rs113355794,rs113355794,rs113355794	chr16_536144_T_C,chr16_536144_T_C,chr16_536144_T_C	0.978521758,0.978521758,0.978521758
EARS2	1.89284	1.18237	2.2569	0.52389	0.600355	0.998767	2.51657	2.73949	1.15393	1.16138	Stable	rs6497666	chr16_23484356_C_T	0.143029
CPPED1	21.6879	0.339126	0.963014	0.35215	0.724726	0.998767	9.22741	39.266	10.3854	27.873	Stable	rs9302491	chr16_12818143_T_C	0.0607317
HMOX2	8.02912	-0.0282182	1.1892	-0.0237288	0.981069	0.998767	5.87199	10.0448	9.23144	6.96825	Stable	rs8046206	chr16_4527236_C_T	0.942115
RBL2	20.9063	0.248818	0.840453	0.296053	0.76719	0.998767	23.488	21.9159	16.155	22.0661	Stable	rs1861353	chr16_53418169_A_G	0.0658174
XYLT1	6.05565	-0.149108	1.33802	-0.11144	0.911268	0.998767	4.19428	7.3053	8.07751	4.6455	Stable	rs72781528	chr16_17345450_C_A	0.177916
CDIPT	14.0885	-0.080306	0.96496	-0.0832221	0.933675	0.998767	10.0663	17.3501	15.0011	13.9365	Stable	--	--	--
BCKDK	8.24939	0.668129	1.18004	0.56619	0.571265	0.998767	8.38855	11.8711	5.76965	6.96825	Stable	rs881929	chr16_31068050_G_T	0.0962974
NOMO1	5.87953	0.331334	1.34099	0.247081	0.804846	0.998767	6.71084	6.39214	5.76965	4.6455	Stable	rs181169473	chr16_15516485_A_T	0.966826
VPS35L	5.59477	0.499109	1.40313	0.355711	0.722057	0.998767	6.71084	6.39214	2.30786	6.96825	Stable	rs112106302	chr16_19674358_AT_A	0.934411
HERC1	10.2601	-0.53785	1.09454	-0.491393	0.623148	0.998767	6.71084	10.0448	16.155	8.12963	Stable	rs4777223	chr15_63855100_C_T	0.0325522
CTSH	5.64938	0.228688	1.37529	0.166284	0.867934	0.998767	6.71084	5.47898	6.92358	3.48413	Stable	rs2289702	chr15_78944951_C_T	0.446696
RPAP1	3.05733	1.33541	1.84247	0.724792	0.46858	0.998767	4.19428	4.56582	2.30786	1.16138	Stable	rs2297379	chr15_41527085_G_A	0.557046
EHD4	2.83706	-0.65388	1.89262	-0.34549	0.729726	0.998767	1.67771	2.73949	5.76965	1.16138	Stable	rs8043408,rs8043408,rs112854755	chr15_41927762_T_C,chr15_41927762_T_C,chr15_41972754_G_A	1,1,0.978829458
TMEM87A	11.369	-0.0479708	1.06359	-0.0451026	0.964026	0.998767	15.9383	6.39214	12.6932	10.4524	Stable	rs77215191	chr15_42211480_C_T	0.998846
ZDHHC2	15.1836	1.18622	0.960027	1.23561	0.216604	0.998767	18.4548	23.7422	6.92358	11.6138	Stable	rs964949	chr8_17158715_A_C	0.982544
TRIM35	7.35979	1.12418	1.25429	0.896264	0.370112	0.998767	9.22741	10.958	5.76965	3.48413	Stable	rs6986075	chr8_27317383_T_C	0.999315
CPQ	14.7603	-1.00921	1.00372	-1.00547	0.314669	0.998767	5.03313	14.6106	13.8472	25.5503	Stable	rs2704248	chr8_96645187_C_G	0.916342
NIPAL2	6.11787	0.156654	1.36344	0.114896	0.908527	0.998767	9.22741	3.65265	3.46179	8.12963	Stable	rs10103296	chr8_98292575_A_G	0.716512
ARMC1	8.67025	1.99885	1.22714	1.62887	0.103341	0.998767	16.7771	10.958	3.46179	3.48413	Stable	rs4737750	chr8_65638724_G_C	0.0421324
CHRAC1	18.0474	0.773941	0.88628	0.873246	0.382529	0.998767	21.8102	23.7422	11.5393	15.0979	Stable	--	--	--
EEF1D	10.1963	-0.0593609	1.0839	-0.0547662	0.956325	0.998767	11.744	8.21847	12.6932	8.12963	Stable	rs148520947	chr8_143510507_G_A	0.957309
INTS10	13.6892	0.702481	0.981537	0.715695	0.47418	0.998767	19.2937	14.6106	8.07751	12.7751	Stable	rs1826418	chr8_19806979_A_G	0.955135
ERI1	4.51217	1.08351	1.53267	0.706943	0.479602	0.998767	5.87199	6.39214	3.46179	2.32275	Stable	rs62495494	chr8_9006847_A_G	0.70451
MTMR9	2.45309	0.165686	1.96105	0.0844884	0.932668	0.998767	3.35542	1.82633	2.30786	2.32275	Stable	--	--	--
TNFRSF10A	6.64764	0.126107	1.28612	0.0980522	0.921891	0.998767	8.38855	5.47898	8.07751	4.6455	Stable	rs13278062,rs13278062	chr8_23225458_G_T,chr8_23225458_G_T	0.99976107,0.99976107
PPP2CB	5.30941	1.8426	1.48253	1.24287	0.213915	0.998767	8.38855	8.21847	2.30786	2.32275	Stable	rs10955044	chr8_30805545_G_C	0.100971
ERICH1	5.46881	1.10306	1.41042	0.782078	0.434169	0.998767	6.71084	8.21847	3.46179	3.48413	Stable	rs10092924	chr8_704796_T_G	0.901954
KLHDC4	2.41147	0.82603	2.00889	0.411186	0.680936	0.998767	2.51657	3.65265	1.15393	2.32275	Stable	rs55950332	chr16_87736863_G_A	0.752788
MAN2B1	28.5182	-0.453298	0.80859	-0.560603	0.575068	0.998767	34.3931	13.6974	33.464	32.5185	Stable	rs10469365	chr19_12621060_A_G	0.924432
KCNN4	6.08175	3.24799	1.60608	2.02231	0.0431443	0.998767	9.22741	12.7843	1.15393	1.16138	Down	rs74487631	chr19_43777633_G_A	0.999997
NUCB1	42.9524	-0.223822	0.720112	-0.310816	0.75594	0.998767	32.7154	46.5713	60.0044	32.5185	Stable	rs9941449	chr19_48893594_C_T	0.22315
MAP4K1	7.93229	1.03145	1.24123	0.83099	0.405979	0.998767	6.71084	14.6106	6.92358	3.48413	Stable	--	--	--
TUBB4A	1.20351	1.6485	3.22513	0.511143	0.609251	0.998767	0	3.65265	0	1.16138	Stable	rs112569866,rs112569866	chr19_6502591_G_A,chr19_6502591_G_A	0.971793324,0.971793324
PPP1R37	2.81848	-0.672792	1.89523	-0.354992	0.722595	0.998767	2.51657	1.82633	5.76965	1.16138	Stable	rs9653111	chr19_45089217_C_T	0.139152
FCGRT	38.6105	-1.19482	0.769711	-1.5523	0.120592	0.998767	26.8434	20.0896	77.3133	30.1958	Stable	--	--	--
PIH1D1	11.3619	0.238205	1.03462	0.230234	0.81791	0.998767	10.9051	13.6974	9.23144	11.6138	Stable	rs773603891	chr19_49103177_A_AG	0.96573
ARHGEF18	5.73871	0.87494	1.37196	0.63773	0.523649	0.998767	7.5497	7.3053	4.61572	3.48413	Stable	--	--	--
PLEKHJ1	7.91506	0.141908	1.18463	0.119791	0.904649	0.998767	8.38855	8.21847	6.92358	8.12963	Stable	rs111785160	chr19_2191797_A_C	0.128334
CD37	80.7445	-0.598358	0.646678	-0.92528	0.35482	0.998767	43.6205	84.9242	105.008	89.4259	Stable	rs7248378	chr19_49404887_C_A	0.286211
RETN	51.7697	-1.11431	2.04705	-0.544349	0.586201	0.998767	3.35542	62.0951	9.23144	132.397	Stable	rs3219175	chr19_7668969_G_A	1
TLE5	22.4469	-0.0887309	0.905128	-0.0980313	0.921907	0.998767	13.4217	30.1344	34.6179	11.6138	Stable	rs11539938,rs11539938	chr19_3062859_T_C,chr19_3062859_T_C	0.999979469,0.999979469
LILRB1	5.91669	0.345001	1.34584	0.256347	0.797683	0.998767	5.03313	8.21847	5.76965	4.6455	Stable	rs4806787	chr19_54601024_C_A	0.837266
LILRA1	6.30008	0.776636	1.40249	0.553756	0.579746	0.998767	5.87199	10.0448	1.15393	8.12963	Stable	rs8102050	chr19_54588122_G_C	0.534397
IL27RA	9.51503	2.85252	1.28217	2.22476	0.0260974	0.998767	14.2605	19.1764	3.46179	1.16138	Down	rs12327666	chr19_14029109_G_A	0.302919
PPP6R1	37.683	-0.0390191	0.709492	-0.0549958	0.956142	0.998767	36.9096	37.4397	41.5415	34.8413	Stable	--	--	--
RASAL3	17.4493	0.302178	0.886448	0.340887	0.733189	0.998767	18.4548	20.0896	16.155	15.0979	Stable	rs751462297	chr19_15457470_CGCGCCCGCAGCGCT_C	1
POP4	4.73176	0.0622338	1.47318	0.0422446	0.966304	0.998767	4.19428	5.47898	5.76965	3.48413	Stable	--	--	--
PDCD5	11.9894	0.667678	1.05167	0.634873	0.525511	0.998767	18.4548	10.958	5.76965	12.7751	Stable	rs34040260	chr19_32583708_A_C	0.999827
NUMBL	1.45484	0.597341	2.48885	0.240007	0.810325	0.998767	1.67771	1.82633	1.15393	1.16138	Stable	rs139130454	chr19_40692365_G_A	0.999987
SHD	1.50515	3.82362	2.87043	1.33207	0.182836	0.998767	4.19428	1.82633	0	0	Stable	rs4807567	chr19_4278505_C_T	0.999027
TBCB	14.0072	-0.70698	0.98845	-0.715241	0.47446	0.998767	6.71084	14.6106	20.7707	13.9365	Stable	rs2231569,rs2231569	chr19_36114973_G_T,chr19_36114973_G_T	0.999999541,0.999999541
CCDC9	9.81337	-1.27522	1.13161	-1.12691	0.25978	0.998767	4.19428	7.3053	18.4629	9.291	Stable	--	--	--
CEACAM4	53.6428	-0.782692	0.877789	-0.891663	0.372574	0.998767	58.7199	20.0896	18.4629	117.299	Stable	none,rs10622589	chr19_41618000_AACCTGTGGCAGTGGCA_A,chr19_41611904_T_TAAAG	1,0.9999999
ETFB	1.45484	0.597341	2.48885	0.240007	0.810325	0.998767	1.67771	1.82633	1.15393	1.16138	Stable	rs558625031	chr19_51355657_G_A	0.99896
CD33	6.63092	0.118981	1.28957	0.0922643	0.926488	0.998767	9.22741	4.56582	6.92358	5.80688	Stable	rs201074739	chr19_51225847_CCCGG_C	0.975556
RABAC1	2.05224	-0.379199	2.14043	-0.177161	0.859382	0.998767	0.838855	2.73949	2.30786	2.32275	Stable	rs35009020	chr19_41928397_G_C	0.539566
GRWD1	4.65113	0.376497	1.50132	0.250777	0.801987	0.998767	5.03313	5.47898	5.76965	2.32275	Stable	rs1799274	chr19_48451314_A_T	0.496997
CARD8	7.35853	0.387057	1.25276	0.308964	0.757349	0.998767	7.5497	9.13163	3.46179	9.291	Stable	rs146319637	chr19_48231760_C_CTT	1
ZNF175	1.16635	1.59542	2.9917	0.533283	0.593838	0.998767	1.67771	1.82633	0	1.16138	Stable	rs6509552	chr19_51572369_G_A	0.218328
RAB3D	17.5785	-0.24618	0.908681	-0.27092	0.786453	0.998767	18.4548	13.6974	25.3865	12.7751	Stable	rs651774	chr19_11321225_G_A	1
PLPPR2	29.6276	-1.75296	0.781589	-2.24282	0.0249085	0.998767	13.4217	13.6974	55.3886	36.0026	Up	rs651774,rs651774	chr19_11321225_G_A,chr19_11321225_G_A	1,1
GCDH	4.63441	0.366968	1.48629	0.246902	0.804984	0.998767	5.87199	4.56582	4.61572	3.48413	Stable	rs8012,rs8012,rs8012	chr19_12899706_A_G,chr19_12899706_A_G,chr19_12899706_A_G	0.995200027,0.995200027,0.995200027
ELL	19.2521	-1.96502	0.895753	-2.1937	0.0282567	0.998767	8.38855	7.3053	36.9258	24.3889	Up	rs731945	chr19_18456229_C_T	0.989631
ZNF14	1.51503	-0.417283	2.4381	-0.171151	0.864105	0.998767	1.67771	0.913163	2.30786	1.16138	Stable	--	--	--
ERF	13.8273	-0.500561	0.980157	-0.510695	0.609565	0.998767	9.22741	13.6974	20.7707	11.6138	Stable	--	--	--
SMG9	2.89109	0.584613	1.83306	0.318927	0.749782	0.998767	4.19428	2.73949	2.30786	2.32275	Stable	rs62116990	chr19_43797456_G_A	0.187369
GTPBP10	1.16635	1.59542	2.9917	0.533283	0.593838	0.998767	1.67771	1.82633	0	1.16138	Stable	rs917660	chr7_90403618_G_A	0.956171
ZC3HAV1	23.0254	0.201536	0.817082	0.246653	0.805177	0.998767	20.9714	28.3081	23.0786	19.7434	Stable	rs7788630	chr7_139130631_T_A	0.191038
TTC26	1.01683	-0.402819	2.90066	-0.138871	0.889552	0.998767	0.838855	0.913163	1.15393	1.16138	Stable	rs3813697	chr7_139131812_C_T	0.560409
ADAP1	1.95303	0.325438	2.1785	0.149386	0.881249	0.998767	2.51657	1.82633	2.30786	1.16138	Stable	rs1881117	chr7_922063_C_T	0.637231
DNAJB6	14.436	-1.52154	0.967091	-1.57331	0.115646	0.998767	6.71084	8.21847	24.2325	18.582	Stable	rs12668458,rs12668458,rs12668458	chr7_157352780_T_C,chr7_157352780_T_C,chr7_157352780_T_C	0.974590893,0.974590893,0.974590893
BRAT1	11.4104	-0.479174	1.06359	-0.450526	0.652331	0.998767	11.744	7.3053	18.4629	8.12963	Stable	rs62442590	chr7_2555593_G_A	0.144833
CPED1	1.1043	3.37316	3.19848	1.05462	0.291601	0.998767	1.67771	2.73949	0	0	Stable	rs1080807	chr7_121038828_C_T	0.196867
GRB10	5.8348	-0.27052	1.37331	-0.196984	0.84384	0.998767	4.19428	6.39214	3.46179	9.291	Stable	rs115065393	chr7_50746791_C_G	0.999993
PTCD1	1.01683	-0.402819	2.90066	-0.138871	0.889552	0.998767	0.838855	0.913163	1.15393	1.16138	Stable	--	--	--
MOSPD3	15.3293	-1.62148	1.00458	-1.6141	0.106506	0.998767	5.03313	10.0448	33.464	12.7751	Stable	rs6952341	chr7_100658605_G_T	0.568473
C1GALT1	7.191	-0.603576	1.26628	-0.476652	0.63361	0.998767	5.03313	6.39214	12.6932	4.6455	Stable	rs68027864	chr7_7203188_C_T	0.208334
CLDN15	7.46531	0.660329	1.22348	0.539716	0.589393	0.998767	10.0663	8.21847	5.76965	5.80688	Stable	rs10215699	chr7_101219487_C_T	0.152506
TMEM106B	2.26195	-0.0711102	2.02606	-0.0350978	0.972002	0.998767	1.67771	2.73949	2.30786	2.32275	Stable	rs7808568	chr7_12231626_T_C	0.0629508
MEST	11.1022	1.30904	1.21999	1.07299	0.283274	0.998767	3.35542	28.3081	4.61572	8.12963	Stable	rs10232945	chr7_130487677_C_T	0.935107
COA1	3.54869	-0.409086	1.66	-0.246437	0.805344	0.998767	3.35542	2.73949	4.61572	3.48413	Stable	rs849163	chr7_43783526_T_C	0.424801
STAG3L4	3.83903	-0.602177	1.60499	-0.375191	0.707518	0.998767	3.35542	2.73949	4.61572	4.6455	Stable	--	--	--
AEBP1	2.22034	0.630073	2.12851	0.296016	0.767218	0.998767	0.838855	4.56582	1.15393	2.32275	Stable	rs113881037	chr7_44131358_C_A	1
CLIP2	5.44577	1.46262	1.45821	1.00302	0.315849	0.998767	5.03313	10.958	2.30786	3.48413	Stable	rs2261330	chr7_74290347_T_C	0.978061
LIMK1	3.85813	1.21925	1.73873	0.701233	0.483158	0.998767	1.67771	9.13163	3.46179	1.16138	Stable	rs12540896	chr7_74132644_A_G	0.999789
CNTNAP3	1.0956	-1.95934	3.08966	-0.634161	0.525976	0.998767	0	0.913163	2.30786	1.16138	Stable	rs373967817,rs201870935	chr9_39450249_T_C,chr9_40075434_CA_C	0.999938416,0.991458563
TMEM245	4.76536	0.804869	1.48723	0.541186	0.58838	0.998767	7.5497	4.56582	3.46179	3.48413	Stable	rs950915,rs10435835	chr9_108895106_G_A,chr9_108878387_C_T	0.999791407,0.957980604
PRUNE2	2.19306	-1.94862	2.27292	-0.857319	0.391269	0.998767	0	1.82633	3.46179	3.48413	Stable	rs10781369	chr9_76702219_A_G	0.735325
MEGF9	55.1388	-0.17404	0.654546	-0.265894	0.790321	0.998767	57.0422	46.5713	55.3886	61.5529	Stable	--	--	--
TRIM14	13.8084	1.2676	1.00284	1.26402	0.206224	0.998767	23.488	15.5238	5.76965	10.4524	Stable	rs751800	chr9_98122282_C_A	0.694513
CORO2A	15.4426	-0.246824	0.984744	-0.250648	0.802086	0.998767	21.8102	6.39214	17.3089	16.2593	Stable	rs7867966	chr9_98120227_A_G	0.998484
TGFBR1	13.1618	-0.808574	1.0208	-0.792099	0.428303	0.998767	10.9051	8.21847	24.2325	9.291	Stable	rs41283642	chr9_99153605_C_T	0.93377
PTGR1	2.09758	-1.15687	2.16819	-0.533564	0.593643	0.998767	1.67771	0.913163	1.15393	4.6455	Stable	rs61177672	chr9_111602136_G_C	0.409588
ENG	6.86159	1.25486	1.29404	0.969726	0.332183	0.998767	8.38855	10.958	4.61572	3.48413	Stable	rs12379490	chr9_127849939_A_C	0.208385
RIC1	6.30884	-0.290394	1.29989	-0.2234	0.823225	0.998767	5.87199	5.47898	8.07751	5.80688	Stable	--	--	--
DOCK8	23.3526	0.170858	0.824662	0.207186	0.835865	0.998767	29.3599	20.0896	26.5404	17.4206	Stable	rs2992835,rs636918,rs12156499,rs12156499	chr9_272981_C_G,chr9_274641_T_C,chr9_370199_A_G,chr9_370199_A_G	0.999976382,0.991984367,0.965731759,0.965731759
KANK1	1.58578	2.16278	2.70234	0.800337	0.423516	0.998767	3.35542	1.82633	0	1.16138	Stable	rs10815155,rs10815155,rs13285101,rs7041829	chr9_518746_G_A,chr9_518746_G_A,chr9_706608_T_C,chr9_704364_T_A	1,1,0.999904385,0.967155179
RGP1	6.34785	-0.275778	1.303	-0.211649	0.832381	0.998767	4.19428	7.3053	6.92358	6.96825	Stable	rs397708988	chr9_35759917_CT_C	0.579608
DDX58	4.34147	0.995381	1.57702	0.631179	0.527923	0.998767	3.35542	8.21847	2.30786	3.48413	Stable	rs7029002	chr9_32455322_C_T	0.990586
RAPGEF1	25.0964	-0.174634	0.792728	-0.220295	0.825641	0.998767	24.3268	22.8291	30.0022	23.2275	Stable	rs558216655	chr9_131631169_CCTT_C	0.0797759
NPDC1	6.45978	1.44828	1.37196	1.05563	0.291139	0.998767	13.4217	5.47898	4.61572	2.32275	Stable	rs12551623,rs12551623	chr9_137054480_G_T,chr9_137054480_G_T	0.994633277,0.994633277
ABCA2	14.1812	-0.0552051	0.967049	-0.0570862	0.954477	0.998767	15.9383	11.8711	18.4629	10.4524	Stable	rs4880190	chr9_137029407_T_G	0.461513
DNMBP	3.97799	-1.41082	1.61746	-0.872243	0.383076	0.998767	2.51657	1.82633	6.92358	4.6455	Stable	rs980361483	chr10_100009981_T_G	0.999999
MAPK8	3.62932	-0.817856	1.64908	-0.495947	0.619932	0.998767	2.51657	2.73949	4.61572	4.6455	Stable	rs10437448	chr10_48311212_T_C	0.0575915
ATE1	5.86096	0.324466	1.34604	0.241052	0.809515	0.998767	7.5497	5.47898	5.76965	4.6455	Stable	rs11200271	chr10_121935529_C_T	0.550355
CDH23	1.30717	-0.9891	2.62308	-0.377076	0.706117	0.998767	0.838855	0.913163	1.15393	2.32275	Stable	rs10823808	chr10_71634869_C_T	0.357855
MICU1	22.4348	0.50855	0.825509	0.616044	0.537866	0.998767	23.488	29.2212	20.7707	16.2593	Stable	rs79996393	chr10_71976399_G_A	0.691499
ACTA2	1.18493	1.62159	3.00363	0.539876	0.589282	0.998767	0.838855	2.73949	0	1.16138	Stable	rs7072828	chr10_88995196_T_G	0.149008
LIPA	13.5934	0.306011	0.990104	0.309069	0.757269	0.998767	10.9051	19.1764	15.0011	9.291	Stable	rs10887934	chr10_89245251_C_T	0.976376
SFXN3	9.18734	-0.964059	1.22305	-0.788242	0.430555	0.998767	3.35542	9.13163	19.6168	4.6455	Stable	rs11597056,rs11597056,rs76529895	chr10_101032154_C_A,chr10_101032154_C_A,chr10_101035974_G_A	1,1,1
LHPP	2.63107	-0.96541	1.93481	-0.49897	0.6178	0.998767	0.838855	2.73949	3.46179	3.48413	Stable	rs11245108	chr10_124478807_G_A	0.411634
MTPAP	3.10882	-0.895839	1.79038	-0.500363	0.616819	0.998767	2.51657	1.82633	5.76965	2.32275	Stable	rs10826792	chr10_30359717_G_C	0.209445
PITRM1	4.36451	0.597404	1.52796	0.390982	0.695811	0.998767	5.03313	5.47898	3.46179	3.48413	Stable	rs61837966,rs61837966,rs61837966,rs10903980	chr10_3148307_A_T,chr10_3148307_A_T,chr10_3148307_A_T,chr10_3182259_T_C	0.971502836,0.971502836,0.971502836,0.962154436
XPNPEP1	10.7733	-0.211023	1.06871	-0.197455	0.843471	0.998767	11.744	8.21847	15.0011	8.12963	Stable	--	--	--
TFAM	9.13974	0.145499	1.11939	0.12998	0.896582	0.998767	10.0663	9.13163	9.23144	8.12963	Stable	rs10826177	chr10_58384279_C_T	0.952745
CCDC6	8.36346	0.491567	1.19438	0.411565	0.680658	0.998767	5.87199	13.6974	8.07751	5.80688	Stable	--	--	--
RPL28	155.986	-0.348894	0.566825	-0.615523	0.538209	0.998767	128.345	146.106	192.706	156.786	Stable	rs17700376	chr19_55385959_A_G	0.999961
TSPAN14	10.7088	0.393029	1.06332	0.369624	0.711663	0.998767	14.2605	10.0448	8.07751	10.4524	Stable	rs7088704	chr10_80482174_T_C	0.318858
KRT23	4.83395	0.111626	4.61016	0.024213	0.980683	0.998767	0	10.0448	0	9.291	Stable	rs143897821	chr17_40991383_C_T	0.247361
GIT1	11.7713	0.476826	1.03807	0.45934	0.64599	0.998767	10.0663	17.3501	11.5393	8.12963	Stable	rs1017529	chr17_29585397_C_A	0.615671
TADA2A	3.70691	1.70792	1.72799	0.988385	0.322964	0.998767	5.87199	5.47898	1.15393	2.32275	Stable	--	--	--
ZNHIT3	2.76015	-0.138971	1.85299	-0.0749985	0.940216	0.998767	2.51657	2.73949	3.46179	2.32275	Stable	--	--	--
RAPGEFL1	2.43265	0.150181	2.03338	0.0738576	0.941124	0.998767	4.19428	0.913163	3.46179	1.16138	Stable	rs9906274	chr17_40125328_C_G	0.531513
RAD51C	2.10255	1.39733	2.17646	0.642017	0.520862	0.998767	3.35542	2.73949	1.15393	1.16138	Stable	rs66480139	chr17_59024177_G_A	0.056015
TRIM37	4.15479	0.476491	1.55864	0.30571	0.759826	0.998767	4.19428	5.47898	3.46179	3.48413	Stable	rs2333410	chr17_59059768_G_A	0.103476
P2RX1	32.5677	-1.11912	0.756331	-1.47967	0.13896	0.998767	20.9714	20.0896	33.464	55.746	Stable	rs7207182	chr17_3913667_T_C	0.411703
RPS6KB1	4.71132	0.0539987	1.49757	0.0360574	0.971237	0.998767	5.03313	4.56582	6.92358	2.32275	Stable	--	--	--
CDK5RAP3	4.44774	-0.11024	1.55302	-0.0709846	0.94341	0.998767	6.71084	1.82633	5.76965	3.48413	Stable	--	--	--
RECQL5	4.46631	-0.0998962	1.52288	-0.0655969	0.947699	0.998767	5.87199	2.73949	5.76965	3.48413	Stable	rs79225822	chr17_75666997_T_C	0.250799
CAMTA2	11.9141	-0.774685	1.04429	-0.741832	0.458189	0.998767	7.5497	10.0448	20.7707	9.291	Stable	rs8075365	chr17_4921558_T_G	0.334988
FTSJ3	7.45713	0.897743	1.25124	0.71748	0.473078	0.998767	7.5497	11.8711	6.92358	3.48413	Stable	rs200666716	chr17_63695939_TAAA_T	0.191041
AKAP10	7.73894	0.516841	1.21682	0.424747	0.671021	0.998767	10.9051	7.3053	4.61572	8.12963	Stable	rs10459970	chr17_20034028_G_A	0.0273214
SMARCD2	26.9171	0.469181	0.784583	0.598	0.54984	0.998767	26.0045	36.5265	24.2325	20.9048	Stable	rs146984715	chr17_63648997_G_C	0.298273
DDX5	129.506	-0.895768	0.579173	-1.54663	0.121952	0.998767	78.8524	102.274	165.012	171.884	Stable	rs17650301	chr17_64483156_A_C	0.685126
C17orf75	1.22654	0.165954	2.67484	0.0620426	0.950529	0.998767	1.67771	0.913163	1.15393	1.16138	Stable	--	--	--
DUSP3	10.9545	1.47637	1.1021	1.3396	0.180375	0.998767	17.616	14.6106	3.46179	8.12963	Stable	rs4792919	chr17_43795941_C_G	0.210141
EFTUD2	11.6015	0.590819	1.02886	0.574246	0.565801	0.998767	15.0994	12.7843	9.23144	9.291	Stable	rs7217049	chr17_44837894_G_A	0.18942
DPH1	2.76015	-0.138971	1.85299	-0.0749985	0.940216	0.998767	2.51657	2.73949	3.46179	2.32275	Stable	rs869020,rs869020	chr17_2041931_T_G,chr17_2041931_T_G	0.980311493,0.980311493
WSB1	21.4555	0.315006	0.919679	0.342517	0.731962	0.998767	30.1988	17.3501	8.07751	30.1958	Stable	rs17703295	chr17_27245346_G_A	0.189929
TMEM97	5.63691	1.53132	1.42809	1.07228	0.283594	0.998767	6.71084	10.0448	2.30786	3.48413	Stable	rs76274603	chr17_28318966_C_T	0.900094
ALDOC	8.52425	-2.47363	1.255	-1.97103	0.0487209	0.998767	3.35542	1.82633	18.4629	10.4524	Up	rs7207976	chr17_28677685_C_A	0.951035
RAB34	10.5901	0.362049	1.0686	0.338808	0.734754	0.998767	9.22741	14.6106	9.23144	9.291	Stable	rs180913422	chr17_28692104_A_G	0.10869
OCIAD1	14.6725	0.382837	0.942259	0.406297	0.684524	0.998767	16.7771	16.4369	11.5393	13.9365	Stable	rs13150183	chr4_48820089_G_A	0.175607
ZNF330	10.8868	0.12353	1.04801	0.117871	0.90617	0.998767	11.744	10.958	9.23144	11.6138	Stable	rs202085935	chr4_141307835_T_TTTG	0.234162
STIM2	4.95135	-0.849506	1.46231	-0.580936	0.561284	0.998767	2.51657	4.56582	8.07751	4.6455	Stable	rs66460756	chr4_26862219_G_A	0.828412
KLHL5	5.33786	0.707825	1.41594	0.499896	0.617148	0.998767	5.03313	8.21847	4.61572	3.48413	Stable	rs75822110	chr4_39117679_G_A	0.649252
UGDH	1.83265	2.41092	2.57622	0.935837	0.349357	0.998767	2.51657	3.65265	0	1.16138	Stable	rs1138891	chr4_39532402_T_G	0.310609
CTSC	6.28597	0.497507	1.35712	0.366591	0.713924	0.998767	9.22741	5.47898	2.30786	8.12963	Stable	rs570929,rs570929	chr11_88318708_G_C,chr11_88318708_G_C	0.977831908,0.977831908
FNBP4	16.6324	-0.0225993	0.922838	-0.0244889	0.980463	0.998767	19.2937	13.6974	21.9247	11.6138	Stable	--	--	--
LPXN	5.36514	1.85954	1.49068	1.24745	0.212233	0.998767	5.87199	10.958	2.30786	2.32275	Stable	rs58175937	chr11_58304946_A_G	0.0366016
FOXRED1	4.09906	0.448382	1.58742	0.28246	0.777591	0.998767	6.71084	2.73949	3.46179	3.48413	Stable	rs56266376	chr11_126271239_A_AAAGG	0.196299
PRPF19	32.8206	1.22255	0.763454	1.60134	0.109301	0.998767	34.3931	57.5293	19.6168	19.7434	Stable	--	--	--
TRIM3	1.30531	-0.986663	2.62418	-0.375989	0.706925	0.998767	0.838855	0.913163	2.30786	1.16138	Stable	--	--	--
FOLR3	17.8066	-0.401435	0.880665	-0.455831	0.648511	0.998767	14.2605	16.4369	18.4629	22.0661	Stable	rs1278032834,rs150046560	chr11_72139110_CTA_C,chr11_72152654_G_A	0.999336125,0.994599175
ARHGEF17	3.48664	0.0135447	1.68147	0.00805524	0.993573	0.998767	3.35542	3.65265	4.61572	2.32275	Stable	rs61705659	chr11_73301056_T_G	0.265212
CEP164	2.53186	-0.411558	1.92861	-0.213396	0.831018	0.998767	2.51657	1.82633	3.46179	2.32275	Stable	rs516712	chr11_117321660_A_G	0.260511
UBE4A	8.42811	0.113028	1.16622	0.0969186	0.922791	0.998767	8.38855	9.13163	10.3854	5.80688	Stable	rs73018291	chr11_118353408_G_A	0.581163
PDHX	3.47862	1.58765	1.76585	0.899086	0.368607	0.998767	5.87199	4.56582	1.15393	2.32275	Stable	--	--	--
ACCS	7.57561	-1.71675	1.43195	-1.19889	0.230572	0.998767	2.51657	4.56582	1.15393	22.0661	Stable	rs2074038,rs2074038,rs2074038,rs111512438	chr11_44066439_G_T,chr11_44066439_G_T,chr11_44066439_G_T,chr11_44094689_GT_G	1,1,1,0.999943686
AMBRA1	4.56366	-0.406893	1.50012	-0.27124	0.786206	0.998767	4.19428	3.65265	6.92358	3.48413	Stable	rs758588023	chr11_46589764_C_T	0.984215
MADD	14.6481	0.151012	0.978019	0.154406	0.87729	0.998767	12.5828	18.2633	19.6168	8.12963	Stable	rs35233100	chr11_47285079_C_T	0.885077
NAA40	4.71504	0.0522234	1.46627	0.0356166	0.971588	0.998767	5.03313	4.56582	4.61572	4.6455	Stable	rs12793201	chr11_63929159_G_C	0.0788515
SLC22A18	3.05049	-0.402752	1.77039	-0.227493	0.82004	0.998767	2.51657	2.73949	3.46179	3.48413	Stable	rs572649101,rs16928809	chr11_2902584_C_G,chr11_2915722_G_A	0.999810713,0.974926169
C11orf58	11.3582	0.239021	1.03453	0.231044	0.817281	0.998767	10.9051	13.6974	11.5393	9.291	Stable	--	--	--
RPS13	194.428	-0.423277	0.562868	-0.752001	0.452051	0.998767	187.904	144.28	248.095	197.434	Stable	--	--	--
TCIRG1	79.3166	-0.661456	0.635553	-1.04076	0.297988	0.998767	77.1747	45.6582	105.008	89.4259	Stable	rs72926459	chr11_68044496_G_T	0.480048
HPS5	3.09895	0.751657	1.81498	0.414141	0.678771	0.998767	5.03313	2.73949	3.46179	1.16138	Stable	rs4150635	chr11_18346072_A_G	0.0453542
GTF2H1	4.74232	1.18531	1.50798	0.786023	0.431854	0.998767	5.87199	7.3053	2.30786	3.48413	Stable	rs11024614	chr11_18305211_C_T	0.104793
VWF	8.65284	1.70345	4.60194	0.370159	0.711264	0.998767	0	26.4817	0	8.12963	Stable	rs12832334	chr12_6154369_C_A	1
PRDM4	8.00868	-0.0333253	1.19202	-0.027957	0.977696	0.998767	6.71084	9.13163	10.3854	5.80688	Stable	rs11113465	chr12_107760975_G_A	0.508521
COQ5	4.49545	1.07473	1.53588	0.699749	0.484084	0.998767	6.71084	5.47898	2.30786	3.48413	Stable	rs61760870	chr12_120563043_G_A	0.315801
KCTD10	4.43085	-0.908362	1.56791	-0.579347	0.562355	0.998767	2.51657	3.65265	9.23144	2.32275	Stable	rs202144636	chr12_109472511_T_TA	0.177328
CAMKK2	21.9913	-0.0765762	0.820818	-0.0932925	0.925671	0.998767	21.8102	21.0027	21.9247	23.2275	Stable	rs11065519,rs75248684	chr12_121288662_C_T,chr12_121288603_T_C	1,0.99999988
BCL7A	3.28376	1.47996	1.91133	0.774306	0.43875	0.998767	4.19428	5.47898	3.46179	0	Stable	rs10840637	chr12_121989404_A_G	0.122595
LIN7A	17.7586	-0.908886	1.09397	-0.830811	0.406081	0.998767	20.9714	3.65265	6.92358	39.4868	Stable	rs397958959	chr12_80939774_G_GT	0.147153
LTA4H	65.4529	-0.176629	0.631965	-0.279491	0.779868	0.998767	66.2696	56.6161	68.0819	70.8439	Stable	rs34665243	chr12_96048157_C_CT	1
PARP11	2.63977	1.02431	1.94904	0.525548	0.599203	0.998767	2.51657	4.56582	1.15393	2.32275	Stable	rs7312329	chr12_3860841_C_T	0.107442
VPS29	20.5051	0.0335359	0.88872	0.0377351	0.969899	0.998767	26.8434	14.6106	12.6932	27.873	Stable	rs10160981	chr12_110466270_A_G	0.109059
DUSP16	5.72503	-0.938781	1.36104	-0.689754	0.490349	0.998767	4.19428	3.65265	6.92358	8.12963	Stable	rs144756588	chr12_12562384_A_G	0.977978
ALDH2	10.3165	-2.76185	1.21162	-2.27948	0.0226387	0.998767	1.67771	3.65265	10.3854	25.5503	Up	rs61941270	chr12_111672025_G_C	0.192804
LTBR	8.65211	0.778837	1.1652	0.668414	0.503869	0.998767	10.9051	10.958	4.61572	8.12963	Stable	rs1800692	chr12_6333180_A_G	0.604809
GTF2H3	4.80065	0.82093	1.48697	0.552083	0.580892	0.998767	5.87199	6.39214	4.61572	2.32275	Stable	--	--	--
EIF2B1	13.0749	0.594519	0.983494	0.604497	0.545513	0.998767	15.9383	15.5238	10.3854	10.4524	Stable	rs9919	chr12_123621292_T_C	0.171596
DDX55	4.17783	0.0921984	1.56309	0.0589847	0.952964	0.998767	5.87199	2.73949	4.61572	3.48413	Stable	rs35122557	chr12_123612679_T_TA	0.0963357
MDM1	4.20697	1.39571	1.62203	0.860467	0.389531	0.998767	6.71084	5.47898	1.15393	3.48413	Stable	rs2046067	chr12_68332523_C_T	0.959709
KRR1	4.91606	-0.873568	1.45428	-0.600688	0.548048	0.998767	4.19428	2.73949	6.92358	5.80688	Stable	--	--	--
SPSB2	3.31052	0.898458	1.75358	0.512357	0.608401	0.998767	5.87199	2.73949	2.30786	2.32275	Stable	rs373876893,rs373876893	chr12_6891119_T_TCGCTCCTCCC,chr12_6891119_T_TCGCTCCTCCC	0.999945946,0.999945946
PRKAB1	4.75033	0.0713657	1.4812	0.0481811	0.961572	0.998767	3.35542	6.39214	5.76965	3.48413	Stable	rs58105891	chr12_119671479_AGGCACCTCTTCACAGGAC_A	0.571194
C2CD5	6.02594	-0.167183	1.35	-0.123839	0.901443	0.998767	5.87199	5.47898	3.46179	9.291	Stable	rs12311229	chr12_22525226_G_T	0.0416911
PHC1	2.94682	0.622817	1.8492	0.336803	0.736266	0.998767	1.67771	5.47898	2.30786	2.32275	Stable	rs12423765	chr12_8984682_G_T	0.907623
TMEM14C	24.5878	0.235903	0.803531	0.293583	0.769076	0.998767	28.5211	24.6554	18.4629	26.7116	Stable	rs1045911,rs1045911	chr6_10723216_A_C,chr6_10723216_A_C	1,1
NEDD9	5.30188	-1.28873	1.42796	-0.902497	0.366793	0.998767	2.51657	3.65265	9.23144	5.80688	Stable	--	--	--
CEP85L	4.22486	-1.1241	1.57395	-0.714187	0.475111	0.998767	1.67771	3.65265	6.92358	4.6455	Stable	rs9489520	chr6_118759216_G_A	0.721504
ASF1A	3.78382	1.18398	1.68045	0.704558	0.481085	0.998767	5.03313	5.47898	3.46179	1.16138	Stable	rs147531464	chr6_118839328_C_T	0.304519
MCM9	2.32214	-0.724025	2.00886	-0.360416	0.718536	0.998767	1.67771	1.82633	3.46179	2.32275	Stable	rs4946366	chr6_118811617_C_T	0.468365
RNGTT	4.19641	0.102377	1.54684	0.0661842	0.947231	0.998767	5.03313	3.65265	4.61572	3.48413	Stable	rs201453110	chr6_88963194_C_CCAAA	1
FBXO5	9.07964	-1.01813	1.22114	-0.833751	0.404421	0.998767	9.22741	2.73949	5.76965	18.582	Stable	--	--	--
SLC26A8	3.37985	-0.594933	1.77673	-0.334847	0.73774	0.998767	0.838855	4.56582	2.30786	5.80688	Stable	--	--	--
MAPK14	47.8864	-0.506904	0.706632	-0.717352	0.473157	0.998767	34.3931	44.745	38.0797	74.328	Stable	--	--	--
SAYSD1	4.13808	0.466068	1.57124	0.296624	0.766753	0.998767	5.03313	4.56582	2.30786	4.6455	Stable	rs179271	chr6_39111327_G_A	0.77827
RBM24	1.74206	-4.43529	3.01701	-1.47009	0.141537	0.998767	0	0	0	6.96825	Stable	--	--	--
ASCC3	4.07602	0.859811	1.58912	0.541063	0.588464	0.998767	5.03313	5.47898	2.30786	3.48413	Stable	--	--	--
MED23	8.32081	-0.961855	1.17661	-0.817483	0.413652	0.998767	6.71084	4.56582	9.23144	12.7751	Stable	rs2608911	chr6_131608611_T_G	0.596162
ALDH5A1	3.24401	2.20023	1.90878	1.15269	0.249037	0.998767	3.35542	7.3053	1.15393	1.16138	Stable	--	--	--
VNN1	20.7743	-0.0965661	0.937823	-0.102968	0.917988	0.998767	10.0663	30.1344	11.5393	31.3571	Stable	rs764263,rs764263	chr6_132734473_G_C,chr6_132734473_G_C	0.992619949,0.992619949
VNN2	106.996	0.417039	0.904467	0.461088	0.644735	0.998767	20.1325	224.638	43.8493	139.365	Stable	rs33980664	chr6_132752705_C_T	0.995561
SMAP1	2.84264	-0.657747	1.84862	-0.355805	0.721987	0.998767	1.67771	2.73949	2.30786	4.6455	Stable	rs2474917	chr6_70840594_T_G	0.105482
C6orf62	51.9903	0.123277	0.678399	0.181718	0.855804	0.998767	43.6205	64.8346	57.6965	41.8095	Stable	rs17491647	chr6_24713495_A_C	0.244043
HBS1L	7.11596	-0.402149	1.2374	-0.324996	0.745184	0.998767	5.87199	6.39214	9.23144	6.96825	Stable	--	--	--
TRIM38	8.52064	-0.250631	1.17124	-0.213988	0.830557	0.998767	10.0663	5.47898	6.92358	11.6138	Stable	rs57760309	chr6_25892374_T_A	0.0169352
CUL9	6.06197	-0.418544	1.33393	-0.313769	0.753697	0.998767	6.71084	3.65265	8.07751	5.80688	Stable	--	--	--
EXOC2	5.78219	0.584396	1.36128	0.429298	0.667707	0.998767	8.38855	5.47898	4.61572	4.6455	Stable	rs9502452	chr6_694849_A_C	0.79358
SENP6	10.8247	0.262714	1.04995	0.250215	0.802421	0.998767	11.744	11.8711	9.23144	10.4524	Stable	rs2748941	chr6_75724642_T_C	0.196092
VEGFA	5.35406	-0.549558	1.3942	-0.394174	0.693452	0.998767	5.03313	3.65265	6.92358	5.80688	Stable	rs11965885	chr6_43725357_G_T	0.993935
BTN2A1	10.5964	0.206183	1.05802	0.194877	0.845489	0.998767	11.744	10.958	9.23144	10.4524	Stable	rs2273193,rs2273193	chr6_26458297_C_G,chr6_26458297_C_G	0.943970938,0.943970938
FBRSL1	8.80778	0.423104	1.14056	0.37096	0.710667	0.998767	9.22741	10.958	8.07751	6.96825	Stable	rs11778	chr12_132511784_C_T	0.935685
MAN2A1	4.78393	0.812374	1.47843	0.549483	0.582674	0.998767	6.71084	5.47898	3.46179	3.48413	Stable	--	--	--
DAP	34.9461	-0.869017	0.740876	-1.17296	0.240813	0.998767	18.4548	31.0475	47.3111	42.9709	Stable	rs5745297,rs5745297,rs5745297	chr5_10680885_G_A,chr5_10680885_G_A,chr5_10680885_G_A	0.999939386,0.999939386,0.999939386
NNT	7.54781	0.453748	1.22199	0.371318	0.710401	0.998767	9.22741	8.21847	4.61572	8.12963	Stable	rs7710854,rs7710854,rs7710854	chr5_43824575_A_G,chr5_43824575_A_G,chr5_43824575_A_G	0.960766331,0.960766331,0.960766331
TMCO6	2.89109	0.584613	1.83306	0.318927	0.749782	0.998767	4.19428	2.73949	2.30786	2.32275	Stable	rs11554680	chr5_140641897_C_T	0.117615
IK	26.9066	-0.157773	0.777146	-0.203016	0.839123	0.998767	23.488	27.3949	25.3865	31.3571	Stable	rs2563293	chr5_140730951_T_C	0.0778169
CLK4	4.23802	-0.259577	1.57559	-0.164749	0.869141	0.998767	5.87199	1.82633	5.76965	3.48413	Stable	rs1585686	chr5_178689292_A_G	0.93506
RNF130	13.8893	0.237603	0.974228	0.243889	0.807317	0.998767	10.9051	19.1764	11.5393	13.9365	Stable	rs10067073	chr5_180068265_G_A	0.160589
CLINT1	34.7603	-0.887927	0.727714	-1.22016	0.222404	0.998767	26.8434	21.9159	47.3111	42.9709	Stable	rs1201338	chr5_157882221_C_T	0.195917
THBS4	3.20634	-0.233571	1.94856	-0.119869	0.904587	0.998767	5.87199	0	2.30786	4.6455	Stable	rs256439	chr5_80070257_T_C	0.999687
BTNL8	3.21548	-1.38371	1.87321	-0.738681	0.460101	0.998767	0.838855	2.73949	1.15393	8.12963	Stable	rs7714918	chr5_181027927_G_A	0.307153
MSH3	3.98669	-0.0451053	1.57733	-0.028596	0.977187	0.998767	4.19428	3.65265	4.61572	3.48413	Stable	rs62366919	chr5_80613557_G_A	0.813397
LNPEP	9.12303	0.140294	1.12314	0.124912	0.900593	0.998767	10.9051	8.21847	8.07751	9.291	Stable	--	--	--
SLC12A7	6.0695	2.58301	1.49899	1.72317	0.0848585	0.998767	12.5828	8.21847	1.15393	2.32275	Stable	rs35188965,rs35188965,rs35188965,rs141343538	chr5_1104823_C_T,chr5_1104823_C_T,chr5_1104823_C_T,chr5_1108415_C_T	0.999995205,0.999995205,0.999995205,0.977047754
NUP155	4.98681	-0.127178	1.4388	-0.0883917	0.929565	0.998767	5.87199	3.65265	4.61572	5.80688	Stable	--	--	--
PPP2CA	33.8617	-1.66346	0.77265	-2.15293	0.031324	0.998767	14.2605	18.2633	68.0819	34.8413	Up	--	--	--
SMAD5	3.32226	-0.64144	1.72054	-0.372813	0.709288	0.998767	3.35542	1.82633	3.46179	4.6455	Stable	rs4585442	chr5_136172692_A_G	0.0247559
HMGXB3	8.01314	-0.235769	1.20257	-0.196054	0.844568	0.998767	9.22741	5.47898	11.5393	5.80688	Stable	rs10454987	chr5_150002845_G_C	0.209663
BNIP1	4.43644	-0.910827	1.51807	-0.599991	0.548512	0.998767	2.51657	3.65265	5.76965	5.80688	Stable	rs112356729	chr5_173117813_C_T	0.0552695
ACTR8	4.78393	0.812374	1.47843	0.549483	0.582674	0.998767	6.71084	5.47898	3.46179	3.48413	Stable	--	--	--
KAT2B	12.9526	-0.342858	0.989924	-0.346348	0.729081	0.998767	10.0663	12.7843	11.5393	17.4206	Stable	--	--	--
BBX	5.46011	0.132164	1.38166	0.0956563	0.923794	0.998767	5.03313	6.39214	5.76965	4.6455	Stable	rs13063602	chr3_107593829_G_A	0.0689045
IFT57	10.6088	-0.758181	1.10126	-0.688466	0.491159	0.998767	7.5497	8.21847	6.92358	19.7434	Stable	rs7650518	chr3_108275609_G_A	0.291277
IQCG	1.01683	-0.402819	2.90066	-0.138871	0.889552	0.998767	0.838855	0.913163	1.15393	1.16138	Stable	rs149967001	chr3_197908878_C_G	0.989595
UMPS	2.33084	1.59744	2.10117	0.760265	0.447096	0.998767	3.35542	3.65265	1.15393	1.16138	Stable	rs16835912	chr3_124727057_C_A	0.163738
ABTB1	33.3869	-1.18007	0.783242	-1.50664	0.131902	0.998767	11.744	29.2212	50.7729	41.8095	Stable	rs9859117	chr3_127678710_G_C	0.290102
PODXL2	9.72385	-0.75216	1.32348	-0.56832	0.569818	0.998767	0.838855	13.6974	4.61572	19.7434	Stable	rs114895876	chr3_127634127_A_G	0.901147
SCAP	11.2863	0.836655	1.04781	0.798477	0.424594	0.998767	13.4217	15.5238	9.23144	6.96825	Stable	rs4858848	chr3_47384240_G_A	0.202601
ABHD14B	14.8325	0.883375	0.964976	0.915436	0.359963	0.998767	19.2937	19.1764	6.92358	13.9365	Stable	rs323881	chr3_51928065_T_C	0.318737
KLHL24	8.92064	-1.81224	1.18003	-1.53576	0.124597	0.998767	3.35542	4.56582	17.3089	10.4524	Stable	rs11714279	chr3_183688732_G_A	0.0842704
ZBTB47	2.87252	0.571629	1.85833	0.307603	0.758384	0.998767	5.03313	1.82633	2.30786	2.32275	Stable	rs6795296	chr3_42642059_T_C	0.022962
NKTR	15.7695	-0.954728	0.968415	-0.985866	0.324199	0.998767	15.9383	5.47898	23.0786	18.582	Stable	rs2284305	chr3_42640696_C_T	0.142602
DGUOK	17.6931	0.0515084	0.886446	0.0581066	0.953664	0.998767	15.9383	20.0896	15.0011	19.7434	Stable	--	--	--
NCL	66.5612	0.93456	0.637868	1.46513	0.142885	0.998767	78.0136	96.7953	48.4651	42.9709	Stable	--	--	--
ACTR3	32.8027	-0.173327	0.76049	-0.227915	0.819712	0.998767	25.1657	36.5265	25.3865	44.1323	Stable	--	--	--
SF3B6	74.7761	-0.583937	0.628749	-0.928727	0.353031	0.998767	50.3313	69.4004	99.238	80.1349	Stable	--	--	--
TP53I3	7.00978	-1.55265	1.38303	-1.12264	0.261589	0.998767	1.67771	5.47898	3.46179	17.4206	Stable	rs575772440	chr2_24084466_AGC_A	0.993347
DNAJC27	1.5938	-1.40112	2.44586	-0.572855	0.566743	0.998767	0.838855	0.913163	3.46179	1.16138	Stable	rs2384058	chr2_24877459_A_G	0.151729
GPD2	9.02568	0.297154	1.14059	0.260526	0.794458	0.998767	12.5828	7.3053	6.92358	9.291	Stable	rs72899420	chr2_156405918_A_G	0.196097
ACVR1	2.22034	0.630073	2.12851	0.296016	0.767218	0.998767	0.838855	4.56582	1.15393	2.32275	Stable	rs34329242	chr2_157908517_A_T	0.377242
SPTBN1	14.4483	-0.24144	0.975132	-0.247597	0.804446	0.998767	10.0663	16.4369	10.3854	20.9048	Stable	rs75475627,rs75475627,rs75475627	chr2_54560455_C_G,chr2_54560455_C_G,chr2_54560455_C_G	0.999854405,0.999854405,0.999854405
DOK1	12.1058	1.14709	1.03593	1.10731	0.26816	0.998767	15.0994	18.2633	5.76965	9.291	Stable	rs114625328	chr2_74574063_C_T	0.932198
IGFBP2	9.2545	-2.1276	1.26275	-1.6849	0.0920085	0.998767	5.03313	1.82633	5.76965	24.3889	Stable	rs17496232	chr2_216619506_T_C	0.500002
CHMP3	9.74204	-1.11245	1.10634	-1.00552	0.314649	0.998767	5.03313	7.3053	12.6932	13.9365	Stable	--	--	--
ZNF142	3.69821	0.17674	1.63007	0.108425	0.913659	0.998767	4.19428	3.65265	3.46179	3.48413	Stable	rs59165291	chr2_218620552_TAATA_T	0.179309
IL1R1	7.12272	-2.12722	1.31539	-1.61718	0.105839	0.998767	1.67771	3.65265	10.3854	12.7751	Stable	rs55991599	chr2_101996404_A_G	0.179105
IL18R1	10.8259	-2.59296	1.25304	-2.06934	0.0385142	0.998767	2.51657	3.65265	4.61572	32.5185	Up	rs4241212	chr2_102531212_A_G	0.179518
IL18RAP	28.6403	-1.42146	0.81941	-1.73473	0.0827884	0.998767	8.38855	22.8291	42.6954	40.6481	Stable	rs3755274	chr2_102385935_A_G	0.0444469
PASK	3.17958	0.263514	1.75134	0.150464	0.880398	0.998767	4.19428	2.73949	3.46179	2.32275	Stable	rs6437242	chr2_241133645_T_A	0.251464
ID2	59.2553	-0.955121	0.65184	-1.46527	0.142848	0.998767	37.7485	42.9187	66.9279	89.4259	Stable	--	--	--
TAF1B	1.74518	0.0111746	2.2809	0.00489921	0.996091	0.998767	1.67771	1.82633	1.15393	2.32275	Stable	rs6432039	chr2_9819982_C_T	0.685879
STRN	7.69478	-0.594879	1.2003	-0.495607	0.620172	0.998767	5.87199	6.39214	10.3854	8.12963	Stable	--	--	--
PRKD3	7.2469	-0.109105	1.22651	-0.0889558	0.929117	0.998767	7.5497	6.39214	8.07751	6.96825	Stable	rs185755149	chr2_36817772_G_C	0.744052
DARS1	15.6075	1.11859	0.94152	1.18806	0.234808	0.998767	22.6491	20.0896	8.07751	11.6138	Stable	rs12468768	chr2_135737415_C_T	0.454625
PLCL1	3.56787	-2.13001	1.86004	-1.14514	0.252151	0.998767	0.838855	1.82633	1.15393	10.4524	Stable	rs9712275	chr2_198042419_C_T	0.239895
ORC2	4.57608	0.707793	1.51317	0.467754	0.639961	0.998767	5.87199	5.47898	2.30786	4.6455	Stable	--	--	--
ATF2	8.28417	-0.139844	1.16176	-0.120372	0.904188	0.998767	7.5497	8.21847	8.07751	9.291	Stable	--	--	--
THADA	2.74157	-0.155275	1.86738	-0.0831514	0.933731	0.998767	3.35542	1.82633	3.46179	2.32275	Stable	--	--	--
C2orf42	1.74332	0.0134697	2.28163	0.00590354	0.99529	0.998767	1.67771	1.82633	2.30786	1.16138	Stable	rs72902419	chr2_70186220_C_T	0.234604
SUMO1	52.0919	-1.07134	0.701563	-1.52708	0.126742	0.998767	24.3268	42.9187	87.6987	53.4233	Stable	--	--	--
MSH6	7.84127	1.00845	1.2113	0.832531	0.405109	0.998767	10.9051	10.0448	5.76965	4.6455	Stable	rs3136240	chr2_47784947_C_T	0.327069
ALMS1	2.76201	-0.140386	1.85269	-0.0757741	0.939599	0.998767	2.51657	2.73949	2.30786	3.48413	Stable	rs11126399	chr2_73386213_G_A	0.107338
GPX7	14.8776	-0.492195	0.960075	-0.512663	0.608187	0.998767	9.22741	15.5238	12.6932	22.0661	Stable	rs55662325,rs946155	chr1_52602401_G_A,chr1_52607725_G_T	0.999272939,0.973036034
CEP104	3.27878	-0.173373	1.71764	-0.100937	0.9196	0.998767	2.51657	3.65265	3.46179	3.48413	Stable	rs4233021	chr1_3824180_G_A	0.0444738
WRAP73	5.20268	-0.998119	1.43712	-0.694526	0.487352	0.998767	4.19428	2.73949	9.23144	4.6455	Stable	rs55905548,rs55905548	chr1_3629700_CCGGG_C,chr1_3629700_CCGGG_C	0.921835106,0.921835106
EDEM3	8.7372	0.403691	1.16121	0.347645	0.728107	0.998767	12.5828	7.3053	5.76965	9.291	Stable	--	--	--
CAPZA1	72.1874	-0.0287299	0.623528	-0.0460764	0.963249	0.998767	77.1747	65.7477	78.4672	67.3598	Stable	--	--	--
S100PBP	5.13633	0.285125	1.42927	0.19949	0.841879	0.998767	6.71084	4.56582	3.46179	5.80688	Stable	rs696625	chr1_32762010_A_G	0.100554
SCAMP3	15.3852	0.503574	0.956131	0.526679	0.598417	0.998767	15.0994	21.0027	17.3089	8.12963	Stable	--	--	--
RHOU	12.0398	-0.0215119	1.08684	-0.019793	0.984209	0.998767	19.2937	4.56582	13.8472	10.4524	Stable	--	--	--
MFN2	19.161	-1.17886	0.912413	-1.29203	0.196348	0.998767	13.4217	10.0448	38.0797	15.0979	Stable	rs56243319,rs33986208	chr1_11988538_C_T,chr1_12015005_AT_A	0.999994419,0.992806142
SMG7	20.674	-0.683531	0.847554	-0.806474	0.419969	0.998767	12.5828	19.1764	25.3865	25.5503	Stable	rs397756982,rs397756982	chr1_183554368_A_AATG,chr1_183554368_A_AATG	0.97958101,0.97958101
WLS	5.06121	-3.43779	1.83311	-1.87538	0.0607398	0.998767	1.67771	0	2.30786	16.2593	Stable	rs12081471	chr1_68270669_C_G	0.892811
TTF2	3.89805	1.8036	1.70767	1.05618	0.290888	0.998767	7.5497	4.56582	1.15393	2.32275	Stable	rs12029623	chr1_117057848_G_A	0.224848
KIF21B	16.9932	-0.983094	0.90642	-1.08459	0.278104	0.998767	10.0663	12.7843	26.5404	18.582	Stable	rs183444989	chr1_200787532_A_G	0.990575
MAP7D1	37.3663	-0.611236	0.724917	-0.84318	0.399128	0.998767	22.6491	36.5265	46.1572	44.1323	Stable	rs398073877	chr1_36158142_AG_A	0.221178
C1orf109	1.97347	0.343113	2.17274	0.157917	0.874522	0.998767	1.67771	2.73949	1.15393	2.32275	Stable	rs10908370	chr1_37698075_C_T	0.0812074
SIPA1L2	2.6515	-0.942248	2.08564	-0.45178	0.651428	0.998767	0	3.65265	2.30786	4.6455	Stable	rs4649393	chr1_232611120_C_T	0.999929
ZNF684	1.22654	0.165954	2.67484	0.0620426	0.950529	0.998767	1.67771	0.913163	1.15393	1.16138	Stable	--	--	--
ACADM	9.39102	1.37744	1.22839	1.12134	0.262144	0.998767	13.4217	13.6974	1.15393	9.291	Stable	rs145024038	chr1_75729746_T_TG	0.0672092
PADI2	37.2997	-0.115437	0.712513	-0.162014	0.871295	0.998767	36.9096	34.7002	34.6179	42.9709	Stable	rs2235912	chr1_17098978_C_G	0.130879
SDHB	29.3826	-0.707712	0.76382	-0.926543	0.354164	0.998767	21.8102	22.8291	42.6954	30.1958	Stable	rs114522228	chr1_17054158_C_A	1
KDM5B	6.50799	-0.995864	1.30983	-0.7603	0.447075	0.998767	5.03313	3.65265	11.5393	5.80688	Stable	rs558485579	chr1_202789747_AAGAC_A	0.91679
KLHL12	12.23	-0.116047	1.00968	-0.114934	0.908497	0.998767	13.4217	10.0448	15.0011	10.4524	Stable	rs114170147,rs114170147	chr1_202927014_G_C,chr1_202927014_G_C	0.914272601,0.914272601
ZNHIT6	3.72549	1.71611	1.72669	0.993874	0.320284	0.998767	5.03313	6.39214	1.15393	2.32275	Stable	rs1539444	chr1_85707615_C_T	0.0762488
GPR89A	1.01683	-0.402819	2.90066	-0.138871	0.889552	0.998767	0.838855	0.913163	1.15393	1.16138	Stable	none,none	chr1_145607878_CTAATAAGCCCCGCCCCT_A,chr1_145654417_G_T	0.903785289,0.903785289
ECE1	25.4109	0.123619	0.911808	0.135576	0.892156	0.998767	9.22741	43.8318	30.0022	18.582	Stable	rs1067221	chr1_21336537_A_C	0.600945
APH1A	31.3019	0.00525728	0.780158	0.00673873	0.994623	0.998767	23.488	39.266	40.3875	22.0661	Stable	--	--	--
BLZF1	6.95716	-0.734553	1.28582	-0.571272	0.567815	0.998767	5.87199	4.56582	4.61572	12.7751	Stable	rs10919154	chr1_169374273_T_G	0.0326628
NSUN4	3.25835	-0.186106	1.73141	-0.107488	0.914402	0.998767	3.35542	2.73949	4.61572	2.32275	Stable	rs4313342	chr1_46336232_T_C	0.11575
IRF6	1.15393	-3.84194	3.47297	-1.10624	0.268623	0.998767	0	0	4.61572	0	Stable	rs846808	chr1_209806682_C_T	0.79931
UTP25	1.16449	1.59852	2.99328	0.534036	0.593317	0.998767	1.67771	1.82633	1.15393	0	Stable	rs592164	chr1_209836027_G_A	0.120346
SYF2	29.7528	-1.2954	0.776792	-1.66763	0.0953887	0.998767	12.5828	21.9159	41.5415	42.9709	Stable	--	--	--
SLC35A3	1.22654	0.165954	2.67484	0.0620426	0.950529	0.998767	1.67771	0.913163	1.15393	1.16138	Stable	--	--	--
NSL1	2.18132	0.598457	2.0832	0.287277	0.7739	0.998767	2.51657	2.73949	2.30786	1.16138	Stable	rs6665365	chr1_212715352_A_G	0.107088
RPA2	30.2389	1.05067	0.763694	1.37578	0.16889	0.998767	37.7485	43.8318	17.3089	22.0661	Stable	rs17185052	chr1_27914572_G_A	0.5
MTARC2	1.86929	-1.76945	2.45356	-0.721177	0.470801	0.998767	1.67771	0	1.15393	4.6455	Stable	rs337148	chr1_220767531_C_T	0.223395
ESYT2	29.6442	0.122834	0.769484	0.159632	0.873171	0.998767	23.488	38.3528	26.5404	30.1958	Stable	rs11761517,rs11761517	chr7_158740015_C_T,chr7_158740015_C_T	0.998469077,0.998469077
RPS25	516.81	-0.188603	0.530402	-0.355584	0.722152	0.998767	421.944	544.245	529.654	571.397	Stable	--	--	--
DDX59	5.94345	0.0748315	1.33633	0.0559977	0.955344	0.998767	6.71084	5.47898	4.61572	6.96825	Stable	rs5780035	chr1_200679513_C_CAT	0.169901
FASTKD2	2.10255	1.39733	2.17646	0.642017	0.520862	0.998767	3.35542	2.73949	1.15393	1.16138	Stable	rs77580912	chr2_206282262_C_A	0.105053
PLAGL1	7.16956	1.34832	1.30945	1.02968	0.30316	0.998767	15.0994	5.47898	4.61572	3.48413	Stable	rs149110519,rs72997862,rs73008259	chr6_144064640_C_T,chr6_144264841_A_C,chr6_144090201_G_A	0.984203469,0.975049915,0.909957704
AKAP7	2.49024	0.198761	1.95457	0.10169	0.919003	0.998767	1.67771	3.65265	2.30786	2.32275	Stable	rs2204732,rs2204732	chr6_131139788_G_C,chr6_131139788_G_C	0.95729257,0.95729257
SGK1	4.59895	-0.384245	1.53809	-0.249821	0.802726	0.998767	2.51657	5.47898	8.07751	2.32275	Stable	rs17827161	chr6_134236251_T_G	1
ZNF430	2.39104	0.813518	2.01277	0.404179	0.686081	0.998767	3.35542	2.73949	2.30786	1.16138	Stable	rs34692125	chr19_21595676_A_G	0.0904607
PKD2	4.29561	-0.227343	1.52705	-0.148877	0.88165	0.998767	3.35542	4.56582	4.61572	4.6455	Stable	rs6532024	chr4_87852817_A_C	0.46364
STBD1	2.01509	-0.426581	2.15061	-0.198353	0.842769	0.998767	2.51657	0.913163	2.30786	2.32275	Stable	--	--	--
LDAH	3.05919	1.33342	1.84214	0.723843	0.469162	0.998767	4.19428	4.56582	1.15393	2.32275	Stable	rs340620	chr2_20724350_T_C	0.930366
CCND2	16.5999	0.575827	0.925472	0.622198	0.533812	0.998767	15.0994	24.6554	10.3854	16.2593	Stable	rs397774224	chr12_4289183_CG_C	0.986967
TRPM6	1.03727	-0.357381	3.30108	-0.108262	0.913788	0.998767	0	1.82633	0	2.32275	Stable	rs36122801	chr9_74865407_A_G	0.0662282
PIGZ	2.3842	-1.41706	2.02741	-0.698949	0.484584	0.998767	1.67771	0.913163	3.46179	3.48413	Stable	rs12636891,rs12636891	chr3_196948008_A_G,chr3_196948008_A_G	0.998368288,0.998368288
CCDC92	2.34444	-0.703704	2.06606	-0.340602	0.733403	0.998767	0.838855	2.73949	1.15393	4.6455	Stable	rs78156958	chr12_123956899_T_C	0.140922
GLE1	13.6402	0.827194	0.97889	0.845032	0.398093	0.998767	18.4548	16.4369	11.5393	8.12963	Stable	rs56164320	chr9_128504933_C_G	0.207462
CNTRL	15.8489	0.356968	0.943463	0.37836	0.705163	0.998767	20.9714	14.6106	9.23144	18.582	Stable	rs147374044	chr9_121062385_GACA_G	0.0991082
PPP6C	25.9939	-1.07855	0.820621	-1.31431	0.188742	0.998767	14.2605	19.1764	47.3111	23.2275	Stable	rs35811664	chr9_125220496_CT_C	0.0636288
HDHD3	5.15305	0.293904	1.41518	0.207679	0.835479	0.998767	5.87199	5.47898	4.61572	4.6455	Stable	rs3747815	chr9_113375393_A_C	0.945286
RBM18	5.75847	-0.916824	1.38001	-0.664361	0.506459	0.998767	2.51657	5.47898	9.23144	5.80688	Stable	--	--	--
INVS	2.62119	1.01142	1.94522	0.519949	0.603099	0.998767	3.35542	3.65265	1.15393	2.32275	Stable	rs7024375	chr9_100099331_T_G	0.359342
KDSR	2.10255	1.39733	2.17646	0.642017	0.520862	0.998767	3.35542	2.73949	1.15393	1.16138	Stable	rs402348	chr18_63367187_T_G	0.962348
VPS4B	16.7395	-0.61856	0.905094	-0.683421	0.494341	0.998767	10.9051	15.5238	18.4629	22.0661	Stable	--	--	--
DCAF4	1.24512	0.198409	2.66295	0.0745069	0.940607	0.998767	0.838855	1.82633	1.15393	1.16138	Stable	rs12587742,rs12587742,rs12587742,rs1076458,rs1076458	chr14_72926683_G_A,chr14_72926683_G_A,chr14_72926683_G_A,chr14_72927170_G_A,chr14_72927170_G_A	0.979040078,0.979040078,0.979040078,0.900141318,0.900141318
IFI27L2	7.32187	-3.33221	1.43036	-2.32963	0.0198259	0.998767	0.838855	1.82633	13.8472	12.7751	Up	rs2273514,rs2273514,rs2273514	chr14_94129652_T_C,chr14_94129652_T_C,chr14_94129652_T_C	0.999998426,0.999998426,0.999998426
ACOT2	3.66461	-0.785635	1.70809	-0.45995	0.645552	0.998767	0.838855	4.56582	5.76965	3.48413	Stable	rs186191621,rs186191621,rs186191621	chr14_73590290_G_T,chr14_73590290_G_T,chr14_73590290_G_T	1,1,1
TTLL5	2.47353	0.180574	1.97112	0.0916097	0.927008	0.998767	2.51657	2.73949	1.15393	3.48413	Stable	rs11625260	chr14_75695950_G_C	0.257478
DLST	29.0531	-1.26654	0.808578	-1.56638	0.11726	0.998767	16.7771	17.3501	57.6965	24.3889	Stable	rs11623527	chr14_74898381_G_A	0.962248
LGALSL	4.07534	-1.84114	1.65957	-1.10941	0.267253	0.998767	0.838855	2.73949	8.07751	4.6455	Stable	rs60041537	chr2_64232363_T_C	0.303368
CRIPT	3.4798	-1.5725	1.7202	-0.91414	0.360643	0.998767	1.67771	1.82633	5.76965	4.6455	Stable	rs3087822	chr2_46624894_A_G	0.108883
SLC17A5	5.6221	-0.683908	1.39575	-0.489992	0.62414	0.998767	5.87199	2.73949	9.23144	4.6455	Stable	rs750092346	chr6_73622294_CTTTCT_C	0.0216847
OGFRL1	15.4732	-1.43252	0.943875	-1.5177	0.129089	0.998767	6.71084	10.0448	24.2325	20.9048	Stable	--	--	--
SLF2	5.11775	0.277129	1.44289	0.192065	0.847691	0.998767	7.5497	3.65265	3.46179	5.80688	Stable	--	--	--
HELLS	2.68138	0.397518	1.88389	0.211009	0.83288	0.998767	3.35542	2.73949	2.30786	2.32275	Stable	rs2274096	chr10_94545747_T_C	0.569315
WDR11	5.0557	0.582077	1.44461	0.40293	0.686999	0.998767	7.5497	4.56582	3.46179	4.6455	Stable	rs142184944	chr10_120847817_C_T	0.449819
KANSL1	4.79567	-0.251095	1.45599	-0.172456	0.863079	0.998767	4.19428	4.56582	4.61572	5.80688	Stable	rs72836318	chr17_46044213_T_C	0.322218
NUP43	5.01223	0.915881	1.45251	0.630551	0.528334	0.998767	6.71084	6.39214	3.46179	3.48413	Stable	rs398066385	chr6_149822501_TAAAAAAAAAA_T	0.0306724
WDR55	3.52825	-0.422049	1.69928	-0.248369	0.803849	0.998767	4.19428	1.82633	5.76965	2.32275	Stable	--	--	--
CENPL	1.95489	0.323201	2.17788	0.148402	0.882026	0.998767	2.51657	1.82633	1.15393	2.32275	Stable	--	--	--
GORAB	1.22654	0.165954	2.67484	0.0620426	0.950529	0.998767	1.67771	0.913163	1.15393	1.16138	Stable	rs72707653	chr1_170414363_G_A	0.791927
MASTL	5.17795	-0.0134731	1.44006	-0.0093559	0.992535	0.998767	7.5497	2.73949	4.61572	5.80688	Stable	rs2185808	chr10_27149784_T_A	0.259952
DNAJC15	2.76201	-0.140386	1.85269	-0.0757741	0.939599	0.998767	2.51657	2.73949	2.30786	3.48413	Stable	rs17553284	chr13_43023570_C_T	0.628291
WBP4	8.07259	-0.218872	1.17485	-0.186298	0.852211	0.998767	6.71084	8.21847	9.23144	8.12963	Stable	rs142645896	chr13_40892995_C_G	0.95205
TGFBI	1.45297	0.600752	2.64265	0.227329	0.820168	0.998767	1.67771	1.82633	2.30786	0	Stable	rs36113117,rs36113117	chr5_135999638_G_A,chr5_135999638_G_A	1,1
WASHC3	6.87891	0.454964	1.31922	0.344873	0.73019	0.998767	5.87199	10.0448	2.30786	9.291	Stable	rs17438262	chr12_102107290_G_A	0.0627324
EPHX2	1.2637	0.232059	2.84661	0.0815212	0.935027	0.998767	0	2.73949	1.15393	1.16138	Stable	rs202141435	chr8_27516403_G_A	1
AKAP1	4.45198	1.5079	1.56977	0.960585	0.336761	0.998767	5.87199	7.3053	2.30786	2.32275	Stable	--	--	--
ADCY7	8.55719	0.353059	1.1719	0.301271	0.763208	0.998767	10.0663	9.13163	10.3854	4.6455	Stable	rs4595801	chr16_50335977_C_T	0.110831
TSHZ3	1.24512	0.198409	2.66295	0.0745069	0.940607	0.998767	0.838855	1.82633	1.15393	1.16138	Stable	--	--	--
PYROXD1	2.09572	-1.1552	2.13218	-0.541791	0.587963	0.998767	1.67771	0.913163	2.30786	3.48413	Stable	rs7133853	chr12_21450555_T_G	0.313549
ZNF211	2.83706	-0.65388	1.89262	-0.34549	0.729726	0.998767	1.67771	2.73949	5.76965	1.16138	Stable	rs111815131	chr19_57820475_A_G	0.436621
RNF2	4.15479	0.476491	1.55864	0.30571	0.759826	0.998767	4.19428	5.47898	3.46179	3.48413	Stable	--	--	--
TMEM156	2.02192	2.58485	2.50166	1.03325	0.301485	0.998767	4.19428	2.73949	1.15393	0	Stable	rs76036465	chr4_39036323_T_C	0.0758959
LIAS	1.01683	-0.402819	2.90066	-0.138871	0.889552	0.998767	0.838855	0.913163	1.15393	1.16138	Stable	rs796556472	chr4_39438875_CG_C	0.907505
RPL21	278.527	-0.366082	0.538126	-0.680292	0.49632	0.998767	236.557	250.207	328.87	298.473	Stable	rs73159793	chr13_27164798_A_G	0.590798
GTF3A	41.8528	0.290488	0.721661	0.402526	0.687297	0.998767	31.8765	60.2688	34.6179	40.6481	Stable	rs7998978	chr13_27425320_T_C	0.302373
LAX1	1.69984	0.953833	2.5296	0.377069	0.706122	0.998767	0.838855	3.65265	2.30786	0	Stable	rs11240391	chr1_203765103_T_G	0.660867
ZC3H7A	14.8808	-0.963746	0.946058	-1.0187	0.308347	0.998767	9.22741	10.958	23.0786	16.2593	Stable	rs79160862	chr16_11789197_A_C	0.13526
ANXA11	48.7567	-1.11073	0.712412	-1.5591	0.118972	0.998767	24.3268	37.4397	46.1572	87.1032	Stable	rs35014047	chr10_80152641_A_C	0.0340209
ODF2L	1.95489	0.323201	2.17788	0.148402	0.882026	0.998767	2.51657	1.82633	1.15393	2.32275	Stable	--	--	--
PMS2	2.39104	0.813518	2.01277	0.404179	0.686081	0.998767	3.35542	2.73949	2.30786	1.16138	Stable	rs12702467	chr7_6010759_A_G	0.91613
ZMIZ2	14.5098	-0.816706	0.957317	-0.853119	0.393593	0.998767	10.0663	10.958	23.0786	13.9365	Stable	rs73109456	chr7_44741758_G_C	0.234025
EEPD1	6.50184	-0.194613	1.28856	-0.151031	0.879951	0.998767	7.5497	4.56582	6.92358	6.96825	Stable	--	--	--
HERPUD2	33.0352	-0.777353	0.768461	-1.01157	0.311743	0.998767	16.7771	31.9607	33.464	49.9391	Stable	rs10259992	chr7_35657737_G_A	0.0877352
FKBP9	2.61249	-0.987842	1.91293	-0.516402	0.605574	0.998767	1.67771	1.82633	3.46179	3.48413	Stable	rs534897795	chr7_32467315_G_A	0.0863712
CCZ1	2.24338	-0.0905127	2.03003	-0.0445869	0.964437	0.998767	2.51657	1.82633	2.30786	2.32275	Stable	rs4724746,rs4724746,rs62457664,rs1971651,rs4476910,rs4476910,rs61512536	chr7_5887685_G_C,chr7_5887685_G_C,chr7_5877215_G_A,chr7_5882180_C_A,chr7_6845133_A_C,chr7_6845133_A_C,chr7_5887953_A_G	0.999995174,0.999995174,0.999919696,0.997261717,0.994263407,0.994263407,0.918372302
SMU1	12.4228	-0.340367	1.01588	-0.335047	0.73759	0.998767	10.0663	11.8711	18.4629	9.291	Stable	rs2274767	chr9_33047400_T_C	0.0941842
GLIPR2	54.9753	-0.589048	0.694657	-0.847969	0.396455	0.998767	28.5211	59.3556	57.6965	74.328	Stable	--	--	--
SLC25A51	4.10708	-0.784394	1.59236	-0.492598	0.622296	0.998767	4.19428	1.82633	6.92358	3.48413	Stable	rs10114403	chr9_37754929_G_C	0.244567
TRIM24	8.10857	1.07744	1.20209	0.89631	0.370087	0.998767	9.22741	12.7843	4.61572	5.80688	Stable	rs1973325	chr7_138194682_A_G	0.317125
SLC25A16	2.87252	0.571629	1.85833	0.307603	0.758384	0.998767	5.03313	1.82633	2.30786	2.32275	Stable	rs61187453	chr10_68545235_G_A	0.0341184
HVCN1	1.68313	0.929468	2.36019	0.39381	0.693721	0.998767	1.67771	2.73949	1.15393	1.16138	Stable	--	--	--
ITPR2	6.79642	0.682585	1.29002	0.529129	0.596716	0.998767	6.71084	10.0448	3.46179	6.96825	Stable	rs4322504	chr12_26829972_C_T	0.21193
WWP1	6.91494	0.228767	1.25368	0.182477	0.855208	0.998767	6.71084	8.21847	6.92358	5.80688	Stable	rs79771826	chr8_86344348_C_T	0.999883
ZC3H13	7.05273	1.31182	1.27992	1.02493	0.305398	0.998767	10.0663	10.0448	4.61572	3.48413	Stable	--	--	--
NLN	2.02379	2.58245	2.50092	1.0326	0.301789	0.998767	4.19428	2.73949	0	1.16138	Stable	rs57527660	chr5_65731764_TTTTTC_T	0.0379942
CENPK	5.47699	0.768781	1.43008	0.537577	0.590869	0.998767	9.22741	4.56582	2.30786	5.80688	Stable	rs9791024	chr5_65563128_A_C	0.109134
ATF1	6.25921	0.766531	1.32458	0.578697	0.562793	0.998767	7.5497	8.21847	3.46179	5.80688	Stable	rs67934435	chr12_50823401_G_C	0.151031
ARHGAP9	46.699	-0.194451	0.712082	-0.273074	0.784796	0.998767	36.9096	50.224	33.464	66.1984	Stable	rs512490,rs512490	chr12_57476865_A_G,chr12_57476865_A_G	0.999973378,0.999973378
NFE2	54.1419	1.53126	0.773252	1.98028	0.0476716	0.998767	80.5301	80.3583	10.3854	45.2936	Down	rs35979828,rs35979828,rs35979828	chr12_54292096_C_T,chr12_54292096_C_T,chr12_54292096_C_T	0.999369838,0.999369838,0.999369838
FAM199X	9.19739	-1.16396	1.1496	-1.0125	0.311301	0.998767	5.87199	5.47898	17.3089	8.12963	Stable	--	--	--
METTL8	1.45484	0.597341	2.48885	0.240007	0.810325	0.998767	1.67771	1.82633	1.15393	1.16138	Stable	rs2160699	chr2_171317640_A_G	0.211993
TNFAIP6	6.28506	0.219086	1.422	0.154069	0.877556	0.998767	1.67771	11.8711	3.46179	8.12963	Stable	rs6715393	chr2_151284394_A_G	0.100255
SLC36A1	9.46875	-0.290024	1.23591	-0.234665	0.814469	0.998767	14.2605	2.73949	4.61572	16.2593	Stable	rs116345527,rs116345527	chr5_151448453_G_A,chr5_151448453_G_A	0.999995993,0.999995993
RAP2C	22.0667	-1.28449	0.855808	-1.50091	0.133379	0.998767	8.38855	17.3501	28.8482	33.6799	Stable	--	--	--
EXOSC9	9.3259	-0.338367	1.11838	-0.302552	0.762231	0.998767	10.0663	6.39214	9.23144	11.6138	Stable	rs3828485	chr4_121801213_G_A	0.448892
COQ8B	2.47167	0.182285	1.94609	0.0936676	0.925373	0.998767	2.51657	2.73949	2.30786	2.32275	Stable	--	--	--
RAB38	1.66455	0.909091	2.36689	0.384087	0.700914	0.998767	2.51657	1.82633	1.15393	1.16138	Stable	rs79762782	chr11_88345366_A_G	0.999883
DNPEP	5.09099	0.597899	1.43256	0.417364	0.676412	0.998767	5.87199	6.39214	4.61572	3.48413	Stable	rs4672929	chr2_219410337_G_A	0.907446
SLC12A4	3.48664	0.0135447	1.68147	0.00805524	0.993573	0.998767	3.35542	3.65265	4.61572	2.32275	Stable	rs35006033	chr16_67983446_CA_C	0.0712922
FAM210B	17.5739	-1.05551	0.893975	-1.18069	0.237726	0.998767	10.0663	12.7843	26.5404	20.9048	Stable	--	--	--
NCOA3	9.9499	-1.01609	1.09183	-0.930635	0.352043	0.998767	5.87199	7.3053	13.8472	12.7751	Stable	rs2425962	chr20_47543827_A_G	0.0510873
STX16	30.971	-0.245079	0.764974	-0.320375	0.748684	0.998767	30.1988	26.4817	24.2325	42.9709	Stable	rs78372725	chr20_59457222_A_G	0.951675
RNF114	23.3407	-0.932224	0.849456	-1.09744	0.272451	0.998767	19.2937	12.7843	41.5415	19.7434	Stable	--	--	--
MTRR	6.1513	0.172128	1.31558	0.130838	0.895904	0.998767	7.5497	5.47898	5.76965	5.80688	Stable	rs1801394	chr5_7870860_A_G	1
USP22	25.6248	0.0852326	0.825902	0.103199	0.917805	0.998767	22.6491	30.1344	34.6179	15.0979	Stable	rs4985971	chr17_21047681_T_G	0.179129
SIRT5	3.69696	-1.26298	1.74806	-0.7225	0.469987	0.998767	2.51657	1.82633	1.15393	9.291	Stable	rs34942769	chr6_13588487_TA_T	0.977828
MRS2	3.26891	1.46615	1.80119	0.813991	0.41565	0.998767	5.03313	4.56582	1.15393	2.32275	Stable	rs75340062	chr6_24401867_G_C	0.0515854
WRNIP1	17.1597	0.973596	0.903807	1.07722	0.281384	0.998767	22.6491	22.8291	10.3854	12.7751	Stable	rs11242798	chr6_2783762_A_T	0.944459
SERPINB6	9.41077	0.219682	1.12865	0.194641	0.845674	0.998767	8.38855	11.8711	5.76965	11.6138	Stable	rs2580109,rs34791093	chr6_2952658_T_C,chr6_2985020_A_G	0.910556827,0.905177116
PEX6	13.6642	0.569725	0.982148	0.580081	0.56186	0.998767	12.5828	20.0896	12.6932	9.291	Stable	rs1969759,rs1969759,rs6907751,rs6907751	chr6_42987786_C_T,chr6_42987786_C_T,chr6_42977112_C_T,chr6_42977112_C_T	0.989693305,0.989693305,0.923315599,0.923315599
NQO2	15.6205	-0.655976	0.963092	-0.681115	0.495799	0.998767	15.0994	9.13163	11.5393	26.7116	Stable	rs4149358,rs4149358,rs4149358	chr6_3003736_A_G,chr6_3003736_A_G,chr6_3003736_A_G	0.993407292,0.993407292,0.993407292
RPS10	1.01683	-0.402819	2.90066	-0.138871	0.889552	0.998767	0.838855	0.913163	1.15393	1.16138	Stable	--	--	--
TREM1	21.5797	-1.30667	0.890963	-1.46658	0.14249	0.998767	7.5497	17.3501	20.7707	40.6481	Stable	rs4714449	chr6_41272198_T_C	0.654919
GLO1	24.8977	0.753857	0.807945	0.933056	0.350791	0.998767	26.0045	36.5265	16.155	20.9048	Stable	rs1781735	chr6_38704303_G_T	0.480537
KCNK17	1.25828	3.56749	3.36643	1.05973	0.28927	0.998767	5.03313	0	0	0	Stable	rs10947804	chr6_39314260_T_C	0.663179
SSR1	17.4759	0.0183164	0.891021	0.0205567	0.983599	0.998767	15.0994	20.0896	19.6168	15.0979	Stable	rs9502577	chr6_7277813_C_G	0.979949
RIOK1	9.13974	0.145499	1.11939	0.12998	0.896582	0.998767	10.0663	9.13163	9.23144	8.12963	Stable	rs2491066	chr6_7479472_A_G	0.0671235
SLC35B3	2.68324	0.395793	1.9087	0.207362	0.835727	0.998767	3.35542	2.73949	1.15393	3.48413	Stable	rs3757100	chr6_8435650_C_T	0.958352
SH3TC1	1.96975	0.348113	2.32758	0.14956	0.881112	0.998767	1.67771	2.73949	3.46179	0	Stable	rs11729860	chr4_8229218_A_G	0.763025
LRRC29	1.30531	-0.986663	2.62418	-0.375989	0.706925	0.998767	0.838855	0.913163	2.30786	1.16138	Stable	--	--	--
MT2A	22.1864	-1.35688	0.929377	-1.45999	0.144292	0.998767	6.71084	18.2633	16.155	47.6164	Stable	rs1580833	chr16_56610738_C_A	0.999734
TMTC4	2.12113	1.41221	2.17216	0.650138	0.515603	0.998767	2.51657	3.65265	1.15393	1.16138	Stable	rs7987438	chr13_100674738_C_A	0.637747
RNF113A	18.8054	-0.0471563	0.869847	-0.0542122	0.956766	0.998767	15.0994	21.9159	18.4629	19.7434	Stable	--	--	--
MRPS7	6.46706	0.842613	1.30203	0.647152	0.517533	0.998767	8.38855	8.21847	4.61572	4.6455	Stable	rs2242230	chr17_75246814_A_G	0.216427
GGA3	17.2359	-0.407094	0.924303	-0.440434	0.659623	0.998767	15.9383	13.6974	27.6943	11.6138	Stable	--	--	--
NUP85	9.27329	0.189572	1.15301	0.164415	0.869404	0.998767	14.2605	5.47898	10.3854	6.96825	Stable	rs7222849	chr17_75216354_C_T	0.585898
SLC25A19	1.52373	3.83965	2.84327	1.35043	0.176877	0.998767	3.35542	2.73949	0	0	Stable	--	--	--
MIF4GD	11.2963	-0.677012	1.05732	-0.640311	0.52197	0.998767	10.0663	7.3053	9.23144	18.582	Stable	rs7198	chr17_75273177_G_C	0.237099
NT5C	5.11329	0.603372	1.45389	0.415004	0.678139	0.998767	5.03313	7.3053	2.30786	5.80688	Stable	--	--	--
DDX31	1.87426	1.16507	2.27328	0.512505	0.608298	0.998767	3.35542	1.82633	1.15393	1.16138	Stable	rs1045740	chr9_132694532_A_G	0.179817
PPDPF	91.3449	-0.16787	0.619232	-0.271094	0.786319	0.998767	67.1084	105.014	107.315	85.9418	Stable	rs201062038	chr20_64175881_T_C	0.982555
POLR1B	1.89284	1.18237	2.2569	0.52389	0.600355	0.998767	2.51657	2.73949	1.15393	1.16138	Stable	rs13395779	chr2_112571945_T_C	0.150243
PSD4	11.2174	0.508336	1.04346	0.487163	0.626143	0.998767	11.744	14.6106	10.3854	8.12963	Stable	rs2241976,rs2241976	chr2_113185893_A_G,chr2_113185893_A_G	0.993512972,0.993512972
TRIP10	2.22034	0.630073	2.12851	0.296016	0.767218	0.998767	0.838855	4.56582	1.15393	2.32275	Stable	rs35071395	chr19_6742632_A_G	1
TNFSF14	1.82581	-0.804637	2.2749	-0.353702	0.723562	0.998767	0.838855	1.82633	1.15393	3.48413	Stable	rs2291668	chr19_6669923_G_A	0.973313
SNRPD2	52.0718	-0.163474	0.665907	-0.245491	0.806077	0.998767	45.2982	52.9635	47.3111	62.7143	Stable	rs36040835	chr19_45697955_T_G	0.904516
CD93	15.389	0.272328	1.2747	0.213641	0.830827	0.998767	0.838855	32.8739	4.61572	23.2275	Stable	rs844891	chr20_23129246_C_G	0.0742819
DSTN	19.9257	-0.38724	0.872713	-0.443719	0.657246	0.998767	11.744	22.8291	25.3865	19.7434	Stable	rs6034875	chr20_17647082_G_A	0.215177
SNRPB2	15.5546	0.201997	0.922856	0.218883	0.826741	0.998767	15.9383	17.3501	16.155	12.7751	Stable	rs1007144	chr20_16561784_G_A	0.21844
MGME1	11.8992	0.215961	1.02519	0.210655	0.833156	0.998767	10.0663	15.5238	9.23144	12.7751	Stable	rs62209760	chr20_17973908_C_A	0.138698
TBC1D20	13.0979	-0.690802	1.04563	-0.660659	0.508831	0.998767	10.9051	9.13163	25.3865	6.96825	Stable	rs562266235	chr20_462087_T_C	0.937165
ITPA	8.97774	0.662109	1.14357	0.578983	0.562601	0.998767	9.22741	12.7843	5.76965	8.12963	Stable	rs8362	chr20_3213332_G_A	0.503004
MCM8	1.43626	0.57206	2.52311	0.226728	0.820635	0.998767	2.51657	0.913163	1.15393	1.16138	Stable	--	--	--
SIRPD	1.01683	-0.402819	2.90066	-0.138871	0.889552	0.998767	0.838855	0.913163	1.15393	1.16138	Stable	rs2263656	chr20_1539219_T_C	0.189741
ID1	9.55225	-2.16885	1.16759	-1.85754	0.063234	0.998767	4.19428	2.73949	12.6932	18.582	Stable	--	--	--
MMP24OS	7.22335	-0.834284	1.24707	-0.668995	0.503499	0.998767	6.71084	3.65265	8.07751	10.4524	Stable	rs7267608	chr20_35294988_T_C	0.170499
KDM5C	18.1641	-0.0526402	0.904596	-0.0581919	0.953596	0.998767	20.1325	15.5238	25.3865	11.6138	Stable	--	--	--
KLC1	2.30357	-0.747216	2.03842	-0.366566	0.713942	0.998767	2.51657	0.913163	3.46179	2.32275	Stable	rs34843146	chr14_103613527_G_A	0.12004
TUBGCP3	10.1213	0.0816975	1.08292	0.0754421	0.939863	0.998767	12.5828	8.21847	9.23144	10.4524	Stable	rs112769931	chr13_112562260_G_A	0.0260185
PCID2	4.78393	0.812374	1.47843	0.549483	0.582674	0.998767	6.71084	5.47898	3.46179	3.48413	Stable	--	--	--
BECN1	6.55571	-0.172514	1.28403	-0.134354	0.893123	0.998767	5.03313	7.3053	8.07751	5.80688	Stable	rs1011157	chr17_42808235_C_T	0.49947
DNAJC8	35.9384	0.144387	0.724437	0.19931	0.84202	0.998767	34.3931	41.0923	39.2336	29.0344	Stable	rs141220492	chr1_29153437_C_T	0.427334
ZNF384	9.29728	-0.167496	1.11432	-0.150312	0.880519	0.998767	8.38855	9.13163	11.5393	8.12963	Stable	rs75448266	chr12_6689466_A_C	1
SGPP1	4.77263	0.0787756	1.49865	0.0525643	0.958079	0.998767	2.51657	7.3053	3.46179	5.80688	Stable	--	--	--
MAP2K2	23.5428	-0.52537	0.807787	-0.650383	0.515445	0.998767	17.616	21.0027	30.0022	25.5503	Stable	rs10250	chr19_4101064_G_T	0.998969
HIVEP3	1.5336	-0.386031	2.42933	-0.158904	0.873744	0.998767	0.838855	1.82633	2.30786	1.16138	Stable	rs34018030	chr1_41904645_CTTCA_C	0.0786317
PPCS	10.0815	0.234101	1.0887	0.215029	0.829745	0.998767	11.744	10.0448	6.92358	11.6138	Stable	--	--	--
TRAF2	5.87953	0.331334	1.34099	0.247081	0.804846	0.998767	6.71084	6.39214	5.76965	4.6455	Stable	rs3750512	chr9_136926616_G_A	0.148097
RAB3IP	2.09758	-1.15687	2.16819	-0.533564	0.593643	0.998767	1.67771	0.913163	1.15393	4.6455	Stable	rs10715719	chr12_69758991_AT_A	0.241466
YEATS4	16.664	-0.0216163	0.906263	-0.0238521	0.980971	0.998767	18.4548	14.6106	13.8472	19.7434	Stable	rs34098313	chr12_69367370_A_AT	0.243427
LRRC61	1.86794	2.44407	2.62585	0.930774	0.351971	0.998767	0.838855	5.47898	1.15393	0	Stable	rs1962004	chr7_150323292_G_A	0.466982
FGFRL1	5.5739	2.44264	1.56715	1.55865	0.11908	0.998767	14.2605	4.56582	2.30786	1.16138	Stable	rs34627176	chr4_1012412_G_A	0.266457
EMC1	5.43165	1.09063	1.41487	0.770832	0.440807	0.998767	8.38855	6.39214	3.46179	3.48413	Stable	rs12091991	chr1_19245381_C_T	0.184324
HP1BP3	28.6904	-0.257386	0.76263	-0.337498	0.735742	0.998767	28.5211	23.7422	33.464	29.0344	Stable	rs4654893	chr1_20979103_G_C	0.0873014
SIN3B	6.67423	-0.623467	1.29661	-0.480846	0.630626	0.998767	5.03313	5.47898	11.5393	4.6455	Stable	rs118107491,rs118107491	chr19_16802547_C_T,chr19_16802547_C_T	1,1
SLC35E1	6.23436	-0.885957	1.36102	-0.650953	0.515077	0.998767	4.19428	4.56582	12.6932	3.48413	Stable	rs550021309	chr19_16572585_A_T	0.952683
GFER	2.26195	-0.0711102	2.02606	-0.0350978	0.972002	0.998767	1.67771	2.73949	2.30786	2.32275	Stable	rs1058474	chr16_1998795_C_T	0.0773767
TICAM1	16.9775	-1.11162	1.00721	-1.10366	0.26974	0.998767	4.19428	17.3501	13.8472	32.5185	Stable	rs553071262	chr19_4831769_C_G	0.927966
METTL16	4.42284	0.246337	1.53081	0.160919	0.872157	0.998767	5.03313	4.56582	5.76965	2.32275	Stable	rs8069709	chr17_2416776_T_C	0.217082
RNF6	10.0256	-0.112687	1.07982	-0.104357	0.916886	0.998767	9.22741	10.0448	11.5393	9.291	Stable	--	--	--
ECHS1	24.3114	0.204797	0.810225	0.252765	0.800449	0.998767	20.1325	31.9607	21.9247	23.2275	Stable	rs10466126	chr10_133373302_A_G	0.99815
AKAP9	6.8089	-0.302572	1.25842	-0.240437	0.809992	0.998767	6.71084	5.47898	8.07751	6.96825	Stable	--	--	--
HIP1	13.6105	0.820059	0.993263	0.825622	0.409019	0.998767	20.1325	14.6106	6.92358	12.7751	Stable	rs1186222,rs1186222	chr7_75618011_C_T,chr7_75618011_C_T	0.944000864,0.944000864
POR	6.20703	0.192526	1.31569	0.146332	0.88366	0.998767	5.03313	8.21847	5.76965	5.80688	Stable	rs3898649	chr7_75917574_G_A	0.272537
STEAP4	4.33463	-0.206245	1.57175	-0.13122	0.895601	0.998767	1.67771	6.39214	3.46179	5.80688	Stable	rs76354035	chr7_88224953_G_C	0.0183932
PMS2P3	4.88574	0.15753	1.48215	0.106284	0.915357	0.998767	7.5497	2.73949	5.76965	3.48413	Stable	--	--	--
SRD5A3	1.76562	0.0338705	2.46415	0.0137453	0.989033	0.998767	0.838855	2.73949	0	3.48413	Stable	rs71194561,rs201174794,rs201174794	chr4_55427529_G_GAGAC,chr4_55346203_G_GCGCGTCCCCGCCCCGCGC,chr4_55346203_G_GCGCGTCCCCGCCCCGCGC	0.999999594,0.999281327,0.999281327
TUBGCP6	17.006	-0.252109	0.936372	-0.269241	0.787744	0.998767	20.9714	10.0448	24.2325	12.7751	Stable	--	--	--
DGCR8	6.14758	0.173515	1.33672	0.129806	0.89672	0.998767	7.5497	5.47898	8.07751	3.48413	Stable	rs80226867	chr22_20143593_G_A	0.11162
MPST	6.44164	0.0343426	1.29057	0.0266104	0.978771	0.998767	7.5497	5.47898	5.76965	6.96825	Stable	--	--	--
APOBEC3A	47.5283	-0.532378	0.698529	-0.762142	0.445976	0.998767	29.3599	48.3976	46.1572	66.1984	Stable	rs12628403,rs12628403	chr22_38962032_A_C,chr22_38962032_A_C	1,1
SPECC1	1.87426	1.16507	2.27328	0.512505	0.608298	0.998767	3.35542	1.82633	1.15393	1.16138	Stable	rs74333705	chr17_20097448_G_C	0.0152918
NAA38	18.6827	0.568731	0.870384	0.653426	0.513482	0.998767	21.8102	22.8291	16.155	13.9365	Stable	rs9656259	chr7_118199126_A_G	0.0541558
LRRC4	14.6046	-0.795937	0.987948	-0.805647	0.420446	0.998767	5.87199	15.5238	21.9247	15.0979	Stable	rs2543477	chr7_127972806_T_C	0.127244
ORMDL1	15.3252	0.0505983	0.964104	0.0524822	0.958144	0.998767	19.2937	11.8711	9.23144	20.9048	Stable	rs6744787	chr2_189668463_C_T	0.745671
HAT1	8.51246	-0.0591519	1.15072	-0.0514041	0.959004	0.998767	7.5497	9.13163	8.07751	9.291	Stable	rs10557724	chr2_171889704_CCT_C	0.251205
HERC2	4.03255	1.31002	1.63019	0.803597	0.42163	0.998767	4.19428	7.3053	2.30786	2.32275	Stable	rs186708756	chr15_28231975_G_A	0.999997
WDFY4	7.81027	0.325715	1.23244	0.264285	0.79156	0.998767	10.0663	7.3053	10.3854	3.48413	Stable	rs7072606,rs7072606,rs7072606	chr10_48725929_T_C,chr10_48725929_T_C,chr10_48725929_T_C	0.994734587,0.994734587,0.994734587
CCDC32	1.01683	-0.402819	2.90066	-0.138871	0.889552	0.998767	0.838855	0.913163	1.15393	1.16138	Stable	rs1044474,rs1044474	chr15_40553753_A_G,chr15_40553753_A_G	0.913620371,0.913620371
MINDY2	2.8222	-0.675144	1.83962	-0.367002	0.713618	0.998767	2.51657	1.82633	3.46179	3.48413	Stable	rs7161799	chr15_58478324_C_T	0.925253
IVD	6.07305	1.67614	1.39393	1.20246	0.229185	0.998767	7.5497	10.958	3.46179	2.32275	Stable	rs62017975	chr15_40340099_A_G	0.29133
DUT	25.382	-0.277093	0.861665	-0.321579	0.747772	0.998767	28.5211	17.3501	13.8472	41.8095	Stable	rs147148011	chr15_48324479_GAGA_G	0.717129
ARPP19	23.0434	-1.32681	0.866654	-1.53096	0.12578	0.998767	12.5828	13.6974	47.3111	18.582	Stable	rs58246435	chr15_52567375_T_C	0.163067
VPS13C	8.96549	0.467949	1.14659	0.408124	0.683183	0.998767	12.5828	8.21847	5.76965	9.291	Stable	rs11639147	chr15_62060175_A_G	0.304994
COPB1	19.7033	-0.0788624	0.859448	-0.0917593	0.926889	0.998767	20.9714	17.3501	24.2325	16.2593	Stable	rs11600310	chr11_14435375_T_A	0.0673367
SUMF2	16.9699	0.528113	0.910316	0.580143	0.561818	0.998767	21.8102	18.2633	10.3854	17.4206	Stable	rs577469967	chr7_55738086_C_T	0.07894
DCTD	12.7199	0.946837	1.01021	0.937269	0.34862	0.998767	13.4217	20.0896	8.07751	9.291	Stable	rs79663202	chr4_182874799_A_G	0.282462
KIF1C	6.81505	-1.07942	1.29002	-0.836743	0.402737	0.998767	4.19428	4.56582	12.6932	5.80688	Stable	--	--	--
CCNT1	13.6686	-1.67409	0.99949	-1.67494	0.0939452	0.998767	7.5497	5.47898	25.3865	16.2593	Stable	--	--	--
PUS7L	1.95489	0.323201	2.17788	0.148402	0.882026	0.998767	2.51657	1.82633	1.15393	2.32275	Stable	--	--	--
KRI1	10.4208	1.18381	1.09002	1.08604	0.27746	0.998767	13.4217	15.5238	5.76965	6.96825	Stable	rs112305679	chr19_10556965_G_C	0.252083
SIGLEC9	4.29985	1.43368	1.66031	0.863504	0.387861	0.998767	2.51657	10.0448	1.15393	3.48413	Stable	rs12983058	chr19_51139527_G_T	0.986484
PARP2	3.90793	0.324185	1.59704	0.202992	0.839142	0.998767	5.03313	3.65265	3.46179	3.48413	Stable	--	--	--
DAD1	121.965	0.131821	0.658476	0.200191	0.841331	0.998767	67.9473	187.198	111.931	120.783	Stable	rs74036418	chr14_22557052_C_T	0.672261
TEP1	5.44153	0.124386	1.38181	0.090017	0.928274	0.998767	5.87199	5.47898	5.76965	4.6455	Stable	rs1713434,rs1713434	chr14_20413368_T_C,chr14_20413368_T_C	0.995882376,0.995882376
ARHGEF6	49.2737	0.412942	0.673673	0.612972	0.539895	0.998767	48.6536	63.9214	40.3875	44.1323	Stable	--	--	--
PHF10	10.8769	0.589666	1.06043	0.556065	0.578166	0.998767	14.2605	11.8711	6.92358	10.4524	Stable	rs397966551	chr6_169576965_T_TCA	0.296046
TSPAN16	1.59566	-1.40302	2.41991	-0.579782	0.562062	0.998767	0.838855	0.913163	2.30786	2.32275	Stable	rs651774,rs651774	chr19_11321225_G_A,chr19_11321225_G_A	0.999999984,0.999999984
CDC16	12.083	0.542865	1.0175	0.53353	0.593667	0.998767	16.7771	11.8711	9.23144	10.4524	Stable	rs796650465	chr13_114265818_AT_A	0.170455
THEM6	4.01397	1.30194	1.62535	0.801022	0.423119	0.998767	5.03313	6.39214	2.30786	2.32275	Stable	rs7000507	chr8_142729303_A_C	0.998718
RPL36	115.561	-0.0790542	0.599448	-0.131878	0.89508	0.998767	90.5964	134.235	103.854	133.558	Stable	rs3810220	chr19_5690293_G_A	0.0810738
ATP8B3	3.1746	-1.42552	1.80663	-0.789052	0.430081	0.998767	2.51657	0.913163	3.46179	5.80688	Stable	rs10418560	chr19_1812205_G_A	0.961842
GTPBP3	3.11939	0.761613	1.7769	0.42862	0.6682	0.998767	4.19428	3.65265	2.30786	2.32275	Stable	rs117419016,rs117419016	chr19_17332644_G_A,chr19_17332644_G_A	0.99998009,0.99998009
SLC27A1	1.16449	1.59852	2.99328	0.534036	0.593317	0.998767	1.67771	1.82633	1.15393	0	Stable	--	--	--
LSM7	18.4318	0.164382	0.89161	0.184366	0.853727	0.998767	13.4217	25.5686	16.155	18.582	Stable	rs10420958	chr19_2353370_G_A	0.0806578
RTN4IP1	1.45484	0.597341	2.48885	0.240007	0.810325	0.998767	1.67771	1.82633	1.15393	1.16138	Stable	rs2054365	chr6_106629627_G_A	0.988037
RSPH3	1.4567	0.594049	2.64023	0.224999	0.82198	0.998767	1.67771	1.82633	0	2.32275	Stable	rs2143653,rs2143653	chr6_158978829_A_T,chr6_158978829_A_G	0.964526954,0.964526954
ACTN4	67.6305	0.242204	0.640914	0.377903	0.705502	0.998767	77.1747	69.4004	49.619	74.328	Stable	--	--	--
NDUFA10	3.98669	-0.0451053	1.57733	-0.028596	0.977187	0.998767	4.19428	3.65265	4.61572	3.48413	Stable	rs10166776,rs10166776	chr2_240027895_G_A,chr2_240027895_G_A	1,1
FCHO1	5.25039	0.0211376	1.40742	0.0150187	0.988017	0.998767	4.19428	6.39214	5.76965	4.6455	Stable	rs9630902	chr19_17743714_G_T	0.717956
PXDN	1.74518	0.0111746	2.2809	0.00489921	0.996091	0.998767	1.67771	1.82633	1.15393	2.32275	Stable	--	--	--
LSP1	62.8025	-0.661824	0.735923	-0.899312	0.368487	0.998767	24.3268	73.053	98.084	55.746	Stable	rs907612	chr11_1852991_C_T	1
TUBGCP2	11.2689	-0.077845	1.03885	-0.0749335	0.940268	0.998767	10.0663	11.8711	13.8472	9.291	Stable	rs34466598	chr10_133318548_A_C	0.980832
PNPLA7	1.24512	0.198409	2.66295	0.0745069	0.940607	0.998767	0.838855	1.82633	1.15393	1.16138	Stable	rs10746563	chr9_137549626_T_C	0.944381
CEP85	11.6804	-0.545173	1.06831	-0.510314	0.609832	0.998767	12.5828	6.39214	19.6168	8.12963	Stable	rs113610487	chr1_26217593_C_G	0.0552086
TAF4	2.8309	1.17558	1.89286	0.621058	0.534562	0.998767	4.19428	3.65265	1.15393	2.32275	Stable	--	--	--
PRRC2B	17.3179	0.681684	0.903649	0.754368	0.450628	0.998767	23.488	19.1764	16.155	10.4524	Stable	--	--	--
METTL26	10.2024	0.601243	1.08121	0.556081	0.578156	0.998767	10.9051	13.6974	8.07751	8.12963	Stable	rs117667029,rs117667029,rs117667029	chr16_636337_G_A,chr16_636337_G_A,chr16_636337_G_A	0.999922267,0.999922267,0.999922267
EIF2S3	66.9125	-0.134277	0.628318	-0.213708	0.830775	0.998767	64.5919	63.0082	73.8515	66.1984	Stable	--	--	--
MAP3K10	2.11429	-1.12614	2.12673	-0.529519	0.596445	0.998767	0.838855	1.82633	2.30786	3.48413	Stable	rs3746006	chr19_40213503_C_T	0.871455
SESN2	20.0615	-1.70167	0.996311	-1.70797	0.0876423	0.998767	2.51657	16.4369	40.3875	20.9048	Stable	--	--	--
ANGPTL6	1.53733	-0.390212	2.60393	-0.149855	0.880879	0.998767	0.838855	1.82633	0	3.48413	Stable	rs539432790	chr19_10101623_C_G	0.999439
SHFL	5.33288	-0.252464	1.40821	-0.17928	0.857718	0.998767	3.35542	6.39214	4.61572	6.96825	Stable	rs60553752	chr19_10126509_A_G	0.968855
C12orf65	1.16449	1.59852	2.99328	0.534036	0.593317	0.998767	1.67771	1.82633	1.15393	0	Stable	--	--	--
LILRB2	42.0681	0.385227	0.699591	0.550646	0.581876	0.998767	47.8148	47.4845	30.0022	42.9709	Stable	rs150749967,rs12975366	chr19_54320235_T_G,chr19_54255498_T_C	0.988606748,0.914035278
ZNF141	1.93632	0.302839	2.21994	0.136418	0.891491	0.998767	3.35542	0.913163	1.15393	2.32275	Stable	--	--	--
EMC8	4.4247	0.245342	1.51164	0.162301	0.871069	0.998767	5.03313	4.56582	4.61572	3.48413	Stable	rs11540417	chr16_85779025_A_C	0.0970825
NFATC1	2.94682	0.622817	1.8492	0.336803	0.736266	0.998767	1.67771	5.47898	2.30786	2.32275	Stable	rs71359461	chr18_79396103_G_C	0.937629
PPT1	82.6974	-0.246311	0.613878	-0.401238	0.688245	0.998767	64.5919	86.7505	87.6987	91.7487	Stable	rs6671113	chr1_40094786_A_G	1
RAB11FIP4	3.20431	-1.37785	1.87454	-0.735032	0.46232	0.998767	0.838855	2.73949	8.07751	1.16138	Stable	rs72815694,rs72815694,rs72815694	chr17_31494594_C_G,chr17_31494594_C_G,chr17_31494594_C_G	0.999981359,0.999981359,0.999981359
HAUS8	1.72474	-0.0110817	2.31403	-0.0047889	0.996179	0.998767	2.51657	0.913163	2.30786	1.16138	Stable	rs6512161	chr19_17060772_A_G	0.151674
SH3BP5	2.05038	-0.377217	2.16647	-0.174116	0.861774	0.998767	0.838855	2.73949	3.46179	1.16138	Stable	rs826424,rs142962560	chr3_15304533_T_G,chr3_15271964_C_A	0.99874481,0.995313837
NAPSB	1.86794	2.44407	2.62585	0.930774	0.351971	0.998767	0.838855	5.47898	1.15393	0	Stable	--	--	--
MGAT1	15.4653	-0.0289457	0.926827	-0.031231	0.975085	0.998767	15.0994	15.5238	18.4629	12.7751	Stable	rs111779744	chr5_180809824_C_CCA	0.997882
RPL27	274.835	-0.827613	0.579523	-1.42809	0.153265	0.998767	197.131	199.07	461.572	241.566	Stable	--	--	--
C1orf159	1.51503	-0.417283	2.4381	-0.171151	0.864105	0.998767	1.67771	0.913163	2.30786	1.16138	Stable	--	--	--
TMEM204	1.18307	1.6247	3.00517	0.540636	0.588758	0.998767	0.838855	2.73949	1.15393	0	Stable	rs3784830	chr16_1542856_G_C	0.217241
THOC6	12.6953	0.389691	0.995147	0.391591	0.69536	0.998767	15.0994	13.6974	12.6932	9.291	Stable	--	--	--
NINJ1	73.985	-1.41831	0.734233	-1.93168	0.0533985	0.998767	16.7771	63.9214	120.009	95.2328	Stable	rs7033638	chr9_93121503_T_C	0.41619
RARA	16.2635	0.110567	0.943275	0.117216	0.906689	0.998767	10.0663	23.7422	17.3089	13.9365	Stable	--	--	--
PIAS3	3.85575	-0.58772	1.61128	-0.364753	0.715296	0.998767	2.51657	3.65265	5.76965	3.48413	Stable	rs6672707	chr1_145859829_G_C	0.408637
CLUHP3	1.24326	0.202467	2.83452	0.071429	0.943056	0.998767	0.838855	1.82633	2.30786	0	Stable	--	--	--
CHSY1	26.5236	0.566487	0.826472	0.685428	0.493074	0.998767	37.7485	25.5686	30.0022	12.7751	Stable	rs10527336	chr15_101185413_A_C	0.122173
C19orf12	2.12113	1.41221	2.17216	0.650138	0.515603	0.998767	2.51657	3.65265	1.15393	1.16138	Stable	rs1001434	chr19_29714541_C_T	0.992297
FAAP24	1.45484	0.597341	2.48885	0.240007	0.810325	0.998767	1.67771	1.82633	1.15393	1.16138	Stable	rs35310199	chr19_32977504_C_A	0.999943
GCH1	16.3684	-0.707831	0.973934	-0.726775	0.467364	0.998767	7.5497	17.3501	11.5393	29.0344	Stable	rs17128077	chr14_54919316_C_T	0.765577
TRIM22	18.9791	0.0656865	0.884265	0.0742838	0.940785	0.998767	15.0994	23.7422	13.8472	23.2275	Stable	--	--	--
RRP8	3.26021	-0.187283	1.71929	-0.108931	0.913258	0.998767	3.35542	2.73949	3.46179	3.48413	Stable	rs61875867	chr11_6600139_C_T	1
TIMM10B	9.63036	-0.241316	1.11192	-0.217026	0.828188	0.998767	6.71084	10.958	8.07751	12.7751	Stable	rs11040897	chr11_6463078_G_A	0.291344
RAMP1	4.27495	1.96543	1.79597	1.09435	0.2738	0.998767	0.838855	12.7843	1.15393	2.32275	Stable	rs6741923	chr2_237890564_C_G	0.595219
TBC1D14	7.87158	0.33956	1.19218	0.284822	0.775781	0.998767	7.5497	10.0448	6.92358	6.96825	Stable	rs7668673,rs7668673	chr4_6917947_C_T,chr4_6917947_C_T	0.999999999,0.999999999
TMEM128	5.07242	0.590503	1.43589	0.411244	0.680894	0.998767	6.71084	5.47898	4.61572	3.48413	Stable	rs145487408	chr4_4239406_TC_T	0.960683
FIGNL1	3.11939	0.761613	1.7769	0.42862	0.6682	0.998767	4.19428	3.65265	2.30786	2.32275	Stable	rs12154303	chr7_50447929_G_A	0.568061
PRMT7	2.89109	0.584613	1.83306	0.318927	0.749782	0.998767	4.19428	2.73949	2.30786	2.32275	Stable	rs77517043	chr16_68267507_G_A	0.922496
BTBD3	5.16292	-0.686663	1.41787	-0.484293	0.628178	0.998767	3.35542	4.56582	6.92358	5.80688	Stable	--	--	--
DPH2	4.68027	1.60413	1.54652	1.03725	0.29962	0.998767	5.87199	8.21847	2.30786	2.32275	Stable	--	--	--
AP3B1	13.4887	-0.460836	0.966616	-0.476752	0.633539	0.998767	11.744	10.958	16.155	15.0979	Stable	rs11746090	chr5_78044022_G_A	0.889692
FBXO44	4.49974	-0.0779292	1.57511	-0.0494754	0.96054	0.998767	4.19428	4.56582	8.07751	1.16138	Stable	rs4846028	chr1_11719442_T_C	0.999842
ALOX5AP	215.856	-1.58951	0.6968	-2.28115	0.0225393	0.998767	52.009	163.456	193.86	454.098	Up	rs12429692,rs12429692,rs12429692	chr13_30738041_A_T,chr13_30738041_A_T,chr13_30738041_A_T	0.998697757,0.998697757,0.998697757
MPRIP	11.9954	-0.0371839	1.01834	-0.0365142	0.970872	0.998767	10.9051	12.7843	15.0011	9.291	Stable	rs199932475	chr17_17010422_C_T	0.751072
CCNA1	4.06749	0.423403	1.85732	0.227965	0.819674	0.998767	8.38855	0.913163	0	6.96825	Stable	rs4941839,rs4941839	chr13_36451779_G_A,chr13_36451779_G_A	0.999998376,0.999998376
COG6	1.66455	0.909091	2.36689	0.384087	0.700914	0.998767	2.51657	1.82633	1.15393	1.16138	Stable	rs7994925,rs7994925	chr13_39641699_T_A,chr13_39641699_T_A	0.999999981,0.999999981
EPSTI1	8.75962	2.01044	1.37339	1.46385	0.143235	0.998767	2.51657	25.5686	2.30786	4.6455	Stable	rs3825511	chr13_42992237_A_C	0.643077
BEX2	11.0639	-0.292643	1.19436	-0.24502	0.806441	0.998767	1.67771	18.2633	11.5393	12.7751	Stable	--	--	--
TCEAL4	13.8188	0.224482	0.972981	0.230716	0.817535	0.998767	14.2605	15.5238	9.23144	16.2593	Stable	--	--	--
SLC39A11	4.26032	-0.250143	1.54761	-0.161632	0.871596	0.998767	5.03313	2.73949	3.46179	5.80688	Stable	rs117981338,rs117981338	chr17_73092704_C_T,chr17_73092704_C_T	0.998686285,0.998686285
BTBD2	13.2969	0.766667	0.989481	0.774817	0.438448	0.998767	13.4217	20.0896	10.3854	9.291	Stable	rs67081742	chr19_2016167_A_G	0.990905
PRAM1	76.6954	0.270087	0.821832	0.328641	0.742427	0.998767	138.411	29.2212	33.464	105.685	Stable	rs12609437	chr19_8489903_C_T	0.197103
PDE6B	1.45484	0.597341	2.48885	0.240007	0.810325	0.998767	1.67771	1.82633	1.15393	1.16138	Stable	--	--	--
CNDP2	4.26084	1.4199	1.6048	0.884782	0.376274	0.998767	4.19428	8.21847	2.30786	2.32275	Stable	rs8084058	chr18_74510230_A_G	1
LGALS12	5.11092	-0.720236	1.46608	-0.491266	0.623238	0.998767	5.87199	1.82633	4.61572	8.12963	Stable	rs397964564,rs397964564	chr11_63507630_G_GAA,chr11_63507630_G_GAA	0.913970536,0.913970536
RTN3	79.3969	-0.508001	0.621108	-0.817895	0.413417	0.998767	55.3645	75.7925	85.3908	101.04	Stable	rs474548	chr11_63716104_A_G	0.245985
MORC2	2.61933	1.01349	1.94563	0.520907	0.602431	0.998767	3.35542	3.65265	2.30786	1.16138	Stable	--	--	--
C1QTNF6	1.01683	-0.402819	2.90066	-0.138871	0.889552	0.998767	0.838855	0.913163	1.15393	1.16138	Stable	rs769759991	chr22_37268680_C_T	0.949685
GIMAP4	8.95397	1.05808	1.30838	0.808697	0.41869	0.998767	5.03313	19.1764	1.15393	10.4524	Stable	rs1916001	chr7_150556942_A_C	1
IPO8	8.5529	0.9671	1.17395	0.8238	0.410053	0.998767	12.5828	10.0448	4.61572	6.96825	Stable	rs2118780	chr12_30662223_A_T	0.983094
LARS1	4.91674	1.26026	1.52744	0.825077	0.409328	0.998767	8.38855	5.47898	1.15393	4.6455	Stable	rs34848484	chr5_146072988_T_G	0.0170647
IMPA1	7.14509	0.313303	1.24059	0.252543	0.800621	0.998767	6.71084	9.13163	5.76965	6.96825	Stable	rs2400589	chr8_81663548_C_T	0.197814
AMPD3	25.2269	-0.843463	0.841567	-1.00225	0.316222	0.998767	26.0045	10.0448	27.6943	37.164	Stable	rs17318955	chr11_10559644_C_G	0.577218
HSD17B4	7.91388	1.53769	1.25276	1.22744	0.219656	0.998767	12.5828	10.958	2.30786	5.80688	Stable	rs13154090,rs13154090	chr5_119435728_A_G,chr5_119435728_A_G	0.998312417,0.998312417
DPF2	7.34052	-0.298151	1.24735	-0.239027	0.811084	0.998767	5.87199	7.3053	11.5393	4.6455	Stable	--	--	--
MEN1	6.36339	1.41246	1.34484	1.05028	0.293589	0.998767	7.5497	10.958	3.46179	3.48413	Stable	--	--	--
TTC9	3.72051	0.185615	1.68322	0.110274	0.912192	0.998767	3.35542	4.56582	1.15393	5.80688	Stable	rs12589444,rs12589444	chr14_70641222_C_G,chr14_70641222_C_G	0.999999653,0.999999653
ELP3	6.85357	2.29668	1.3944	1.64707	0.0995432	0.998767	10.9051	11.8711	1.15393	3.48413	Stable	rs397831650	chr8_28092228_TTTG_T	0.434241
CDK7	9.50015	-0.639665	1.10438	-0.579205	0.562451	0.998767	7.5497	7.3053	12.6932	10.4524	Stable	--	--	--
THUMPD3	4.56552	-0.4077	1.48785	-0.274019	0.78407	0.998767	4.19428	3.65265	5.76965	4.6455	Stable	rs62246305	chr3_9416565_G_A	0.355879
EDEM1	30.1399	-0.495026	0.790756	-0.626015	0.531305	0.998767	33.5542	16.4369	42.6954	27.873	Stable	--	--	--
GSTM1	3.54886	0.537763	2.10127	0.255923	0.79801	0.998767	8.38855	0	0	5.80688	Stable	rs36209093,rs611951,rs144453513,rs72705225,rs72705225,rs3819350	chr1_109687165_C_T,chr1_109675302_G_A,chr1_109673886_G_A,chr1_109704237_G_A,chr1_109704237_G_A,chr1_109669671_C_A	0.998736151,0.996402603,0.983499144,0.98208848,0.98208848,0.954376334
GSTM5	3.27939	-1.97767	2.04461	-0.967263	0.333412	0.998767	0.838855	1.82633	0	10.4524	Stable	--	--	--
GSTM3	2.83952	-3.55925	2.35695	-1.51011	0.131016	0.998767	0	0.913163	1.15393	9.291	Stable	rs1332018	chr1_109740350_G_T	0.769219
VAV3	8.82138	-0.147161	1.14116	-0.128958	0.897391	0.998767	6.71084	10.0448	8.07751	10.4524	Stable	rs79748332	chr1_107754654_G_A	0.505067
PSRC1	3.5134	-0.438492	1.729	-0.25361	0.799797	0.998767	5.03313	0.913163	3.46179	4.6455	Stable	rs12740374	chr1_109274968_G_T	0.957997
CEPT1	2.60261	0.998423	1.95476	0.510766	0.609515	0.998767	4.19428	2.73949	1.15393	2.32275	Stable	rs599134	chr1_111197723_C_G	0.999999
CD101	2.60075	1.00051	1.95517	0.511724	0.608844	0.998767	4.19428	2.73949	2.30786	1.16138	Stable	rs12130298,rs12130298,rs12130298	chr1_117001709_A_C,chr1_117001709_A_C,chr1_117001709_A_C	0.985927502,0.985927502,0.985927502
AP4B1	4.61584	0.358368	1.49795	0.239239	0.81092	0.998767	6.71084	3.65265	4.61572	3.48413	Stable	rs2296176	chr1_113881455_G_A	0.936324
NAPG	5.27529	-0.278674	1.40374	-0.198522	0.842637	0.998767	5.87199	3.65265	5.76965	5.80688	Stable	rs7241196	chr18_10526416_T_C	0.199146
PPHLN1	4.36451	0.597404	1.52796	0.390982	0.695811	0.998767	5.03313	5.47898	3.46179	3.48413	Stable	rs3747562	chr12_42460403_A_G	0.185303
RELCH	4.8876	0.156682	1.47498	0.106227	0.915402	0.998767	7.5497	2.73949	4.61572	4.6455	Stable	--	--	--
ECHDC3	4.30921	-1.51563	1.61406	-0.939019	0.347721	0.998767	0.838855	3.65265	4.61572	8.12963	Stable	rs10906007	chr10_11741199_A_G	0.992913
MYBPC3	1.36737	-2.41698	2.84539	-0.849436	0.395639	0.998767	0.838855	0	2.30786	2.32275	Stable	rs11039238	chr11_47439350_T_C	0.0794815
PIWIL4	10.4284	-1.17817	1.19388	-0.986847	0.323718	0.998767	10.9051	1.82633	8.07751	20.9048	Stable	--	--	--
PRPF38A	17.7111	-0.323693	0.88589	-0.365388	0.714822	0.998767	15.9383	15.5238	16.155	23.2275	Stable	rs2762818	chr1_52333341_G_A	0.0156232
RNF138	27.775	-1.20925	0.796836	-1.51756	0.129126	0.998767	12.5828	21.0027	46.1572	31.3571	Stable	rs12373195	chr18_32149640_T_G	0.201851
ELP2	3.42644	0.451679	1.69823	0.26597	0.790262	0.998767	3.35542	4.56582	3.46179	2.32275	Stable	rs1789547	chr18_36145742_C_T	0.0388173
DHX34	10.8744	-0.339579	1.04881	-0.323775	0.746108	0.998767	10.0663	9.13163	13.8472	10.4524	Stable	rs2694557	chr19_47378251_T_C	0.255077
FADS2	9.72942	2.51199	1.29506	1.93967	0.0524195	0.998767	7.5497	25.5686	1.15393	4.6455	Stable	rs2727271	chr11_61835886_A_T	0.360979
ARGLU1	48.8686	-0.227872	0.734306	-0.310324	0.756315	0.998767	56.2033	33.787	31.1561	74.328	Stable	rs12429296	chr13_106570233_G_C	0.726606
ERCC5	1.01683	-0.402819	2.90066	-0.138871	0.889552	0.998767	0.838855	0.913163	1.15393	1.16138	Stable	--	--	--
ETS1	29.2229	1.52776	0.812085	1.88128	0.0599337	0.998767	30.1988	56.6161	18.4629	11.6138	Stable	--	--	--
SLC37A2	1.16635	1.59542	2.9917	0.533283	0.593838	0.998767	1.67771	1.82633	0	1.16138	Stable	rs56367722	chr11_125079794_T_C	0.973311
WDR36	3.88935	0.313906	1.61337	0.194565	0.845734	0.998767	5.87199	2.73949	3.46179	3.48413	Stable	rs13360071	chr5_111136906_C_T	0.186346
UBQLN1	29.4707	-0.758568	0.756308	-1.00299	0.315866	0.998767	20.9714	22.8291	38.0797	36.0026	Stable	--	--	--
PSAT1	2.28425	-0.0540791	2.23961	-0.0241467	0.980736	0.998767	0.838855	3.65265	0	4.6455	Stable	rs1161855	chr9_78352000_C_T	0.99537
ADAM19	5.01578	0.217385	1.5117	0.143801	0.885657	0.998767	1.67771	9.13163	5.76965	3.48413	Stable	rs114581727	chr5_157604421_G_T	0.0571841
USP30	5.22125	-0.986501	1.42978	-0.689968	0.490214	0.998767	3.35542	3.65265	9.23144	4.6455	Stable	rs12309678	chr12_109064568_C_T	0.313283
P2RX4	4.77523	-0.260132	1.46137	-0.178006	0.858718	0.998767	5.03313	3.65265	5.76965	4.6455	Stable	rs2071271,rs28360467,rs28360467	chr12_121232261_C_T,chr12_121210329_G_T,chr12_121210329_G_T	0.969165618,0.953323196,0.953323196
SRPK2	9.0094	-0.652031	1.14886	-0.567547	0.570342	0.998767	6.71084	7.3053	6.92358	15.0979	Stable	rs12535338	chr7_105348501_T_C	0.0278668
TES	15.05	-0.682933	0.966852	-0.706347	0.479973	0.998767	6.71084	16.4369	17.3089	19.7434	Stable	rs143664050,rs143664050	chr7_116211123_G_A,chr7_116211123_G_A	1,1
MTO1	2.68138	0.397518	1.88389	0.211009	0.83288	0.998767	3.35542	2.73949	2.30786	2.32275	Stable	rs1245347	chr6_73544975_T_A	0.0858521
MAP3K7	8.04228	0.397925	1.18511	0.335769	0.737045	0.998767	10.0663	8.21847	8.07751	5.80688	Stable	rs12212843	chr6_90593430_C_T	0.245272
DNAJC14	5.29015	-0.268204	1.41592	-0.189421	0.849763	0.998767	5.03313	4.56582	8.07751	3.48413	Stable	--	--	--
TESPA1	12.6649	1.56869	1.1765	1.33335	0.182417	0.998767	5.03313	32.8739	3.46179	9.291	Stable	rs1795811	chr12_54732665_G_T	0.385359
HNRNPA1	227.207	-0.415857	0.564437	-0.736764	0.461266	0.998767	181.193	208.201	313.869	205.563	Stable	rs35979828	chr12_54292096_C_T	1
CD164	69.3996	-1.52672	0.651041	-2.34504	0.0190249	0.998767	26.8434	44.745	110.777	95.2328	Up	rs2356817	chr6_109321472_G_A	0.547178
SMPD2	4.7994	-0.252712	1.49531	-0.169004	0.865794	0.998767	4.19428	4.56582	2.30786	8.12963	Stable	rs9487068	chr6_109350642_G_C	0.424632
REPS1	5.02582	-0.109836	1.44184	-0.0761774	0.939278	0.998767	4.19428	5.47898	3.46179	6.96825	Stable	rs76933614	chr6_138968878_T_C	0.521947
RAB11FIP5	1.67256	-2.7004	2.69946	-1.00035	0.317141	0.998767	0	0.913163	4.61572	1.16138	Stable	rs59223555	chr2_73075763_G_GGCCT	0.069112
USP15	14.5166	-1.65245	1.00214	-1.64892	0.0991638	0.998767	6.71084	7.3053	12.6932	31.3571	Stable	rs2639735,rs2639735	chr12_62237245_C_G,chr12_62237245_C_G	0.999918509,0.999918509
GNS	32.9029	-0.518924	0.740278	-0.700985	0.483312	0.998767	28.5211	25.5686	45.0033	32.5185	Stable	rs113722266	chr12_64738825_C_CA	0.314296
MDM2	6.09415	-1.31003	1.33839	-0.978812	0.327673	0.998767	3.35542	3.65265	8.07751	9.291	Stable	rs78588049	chr12_68787127_ATTTT_A	0.165264
KLHL36	6.86537	-0.5194	1.28551	-0.404043	0.686181	0.998767	6.71084	4.56582	11.5393	4.6455	Stable	rs867425	chr16_84665126_A_C	0.0934146
MPHOSPH6	4.51589	1.08096	1.56663	0.689993	0.490199	0.998767	5.87199	6.39214	1.15393	4.6455	Stable	rs1862819,rs2303260	chr16_82191961_A_T,chr16_82170181_C_G	0.999998134,0.999679592
KIAA0513	10.631	-0.74455	1.07662	-0.691561	0.489213	0.998767	5.87199	10.0448	16.155	10.4524	Stable	rs59109628,rs59109628,rs59109628	chr16_85026022_A_C,chr16_85026022_A_C,chr16_85026022_A_C	0.925074034,0.925074034,0.925074034
DHX9	47.9568	0.382125	0.693018	0.551392	0.581365	0.998767	52.8479	55.7029	53.0808	30.1958	Stable	--	--	--
PIGC	5.87456	-0.533282	1.34106	-0.397657	0.690883	0.998767	5.03313	4.56582	5.76965	8.12963	Stable	rs17369123	chr1_172386701_C_T	0.233485
LAMC1	8.62456	1.70378	1.33946	1.27199	0.203376	0.998767	21.8102	4.56582	1.15393	6.96825	Stable	rs11588675,rs11588675	chr1_183018917_C_T,chr1_183018917_C_T	0.985909925,0.985909925
DOCK10	5.529	0.790558	1.39034	0.56861	0.569621	0.998767	6.71084	7.3053	4.61572	3.48413	Stable	rs10498169	chr2_224882733_C_T	0.0597765
SERPINE2	1.7017	0.949829	2.38948	0.397504	0.690996	0.998767	0.838855	3.65265	1.15393	1.16138	Stable	rs116137593	chr2_224124859_T_C	0.986908
REV1	6.6495	0.125478	1.27743	0.0982266	0.921752	0.998767	8.38855	5.47898	6.92358	5.80688	Stable	rs62153855	chr2_99328785_C_T	0.715295
TSGA10	1.01869	-0.406368	3.09183	-0.131433	0.895433	0.998767	0.838855	0.913163	0	2.32275	Stable	rs796586336	chr2_99118450_CA_C	0.141155
MFSD9	3.99657	-1.39355	1.61636	-0.862152	0.388604	0.998767	1.67771	2.73949	6.92358	4.6455	Stable	rs6750994	chr2_102728124_A_T	0.196037
GCC2	5.82922	-0.268595	1.346	-0.199551	0.841832	0.998767	4.19428	6.39214	6.92358	5.80688	Stable	rs13022595	chr2_108421570_C_T	0.0924545
MRPS9	3.40973	0.439051	1.69954	0.258336	0.796148	0.998767	4.19428	3.65265	2.30786	3.48413	Stable	rs199870249	chr2_104956237_C_CT	0.233079
ANKRD36	3.09211	-0.915544	1.80995	-0.50584	0.612969	0.998767	3.35542	0.913163	4.61572	3.48413	Stable	rs200471253	chr2_97139294_A_AT	0.377084
EPC2	11.6982	-0.399586	1.0266	-0.389232	0.697104	0.998767	9.22741	10.958	16.155	10.4524	Stable	--	--	--
CKAP4	97.2551	-0.719649	0.626369	-1.14892	0.250588	0.998767	51.1702	95.8821	117.701	124.267	Stable	rs3759303	chr12_106249226_C_A	0.917732
APPL2	8.35238	-0.945993	1.17109	-0.80779	0.419212	0.998767	5.03313	6.39214	12.6932	9.291	Stable	rs1196767	chr12_105218768_G_A	0.0396794
PWP1	13.4154	0.526399	0.989126	0.532185	0.594598	0.998767	13.4217	18.2633	13.8472	8.12963	Stable	rs10861771	chr12_107726683_A_G	0.0459101
WASHC4	14.2995	-0.508	0.948839	-0.535391	0.592379	0.998767	11.744	11.8711	15.0011	18.582	Stable	rs10693891	chr12_105155051_G_GTTCT	0.404765
VPS36	7.57954	0.933682	1.2483	0.747961	0.454484	0.998767	12.5828	7.3053	3.46179	6.96825	Stable	rs9563116	chr13_52727001_C_T	0.76459
RNASEH2B	3.5221	1.0312	1.745	0.590944	0.554558	0.998767	6.71084	2.73949	1.15393	3.48413	Stable	rs7993605	chr13_50892539_A_G	0.242479
CKAP2	14.7526	-0.171273	0.950762	-0.180143	0.85704	0.998767	16.7771	10.958	12.6932	18.582	Stable	rs58530254	chr13_52469596_TA_T	0.542864
BORA	1.66455	0.909091	2.36689	0.384087	0.700914	0.998767	2.51657	1.82633	1.15393	1.16138	Stable	rs76501818	chr13_72722674_G_T	0.390169
RCBTB1	9.64352	0.11329	1.10627	0.102407	0.918433	0.998767	10.9051	9.13163	6.92358	11.6138	Stable	rs9596157	chr13_49600947_C_T	0.122211
PHF11	9.46724	0.0615112	1.10546	0.0556431	0.955626	0.998767	8.38855	10.958	9.23144	9.291	Stable	rs7333668	chr13_49527390_C_T	0.18852
SETDB2	4.64497	1.58932	1.5696	1.01256	0.311271	0.998767	7.5497	6.39214	1.15393	3.48413	Stable	--	--	--
ZDHHC4	5.94159	0.0755582	1.33134	0.0567536	0.954741	0.998767	6.71084	5.47898	5.76965	5.80688	Stable	rs11559147,rs11559147,rs11559147	chr7_6577616_C_G,chr7_6577616_C_G,chr7_6577616_C_G	0.998574229,0.998574229,0.998574229
TBRG4	5.63951	1.17166	1.4105	0.830668	0.406161	0.998767	9.22741	6.39214	4.61572	2.32275	Stable	rs117716024	chr7_45100124_C_G	0.675899
DDX56	8.31032	0.278237	1.18988	0.233835	0.815113	0.998767	10.9051	7.3053	10.3854	4.6455	Stable	rs1295021	chr7_44621655_T_C	0.143855
TTC5	1.45484	0.597341	2.48885	0.240007	0.810325	0.998767	1.67771	1.82633	1.15393	1.16138	Stable	rs147233605	chr14_20289263_T_G	1
ABHD17C	2.93085	0.0483748	1.90394	0.0254077	0.97973	0.998767	5.03313	0.913163	4.61572	1.16138	Stable	rs7171941	chr15_80718885_G_A	0.905888
IREB2	8.24329	-0.150154	1.17384	-0.127917	0.898215	0.998767	9.22741	6.39214	10.3854	6.96825	Stable	rs77235292	chr15_78483039_C_G	0.0898913
TM6SF1	2.84264	-0.657747	1.84862	-0.355805	0.721987	0.998767	1.67771	2.73949	2.30786	4.6455	Stable	rs13379920	chr15_83087641_A_G	0.984175
CALCOCO2	17.655	-0.0512553	0.921487	-0.0556224	0.955643	0.998767	10.0663	24.6554	16.155	19.7434	Stable	rs76898433	chr17_48841523_T_C	0.991086
ACTL6A	6.74069	0.665999	1.28988	0.516325	0.605627	0.998767	9.22741	7.3053	3.46179	6.96825	Stable	--	--	--
EPRS1	21.9447	1.02099	0.860778	1.18613	0.235573	0.998767	26.8434	31.9607	9.23144	19.7434	Stable	rs3767657	chr1_220024785_C_T	0.940629
HLX	7.70422	-0.142125	1.2436	-0.114285	0.909012	0.998767	10.0663	4.56582	11.5393	4.6455	Stable	--	--	--
SMPD4	10.8558	-0.344206	1.05245	-0.327051	0.743629	0.998767	10.9051	8.21847	13.8472	10.4524	Stable	rs10175962	chr2_130190754_G_T	0.0322871
IMP4	11.5332	0.88442	1.0445	0.846743	0.397138	0.998767	12.5828	17.3501	9.23144	6.96825	Stable	rs72854911	chr2_130334734_C_T	0.122375
GYPC	44.5074	-0.191774	0.680422	-0.281845	0.778062	0.998767	41.1039	42.0055	48.4651	46.455	Stable	--	--	--
YME1L1	29.0594	-0.450524	0.765874	-0.588249	0.556365	0.998767	22.6491	26.4817	39.2336	27.873	Stable	rs10458708	chr10_27166676_C_T	0.062757
NIPSNAP3A	13.2108	-0.0232068	0.976269	-0.0237709	0.981035	0.998767	13.4217	12.7843	11.5393	15.0979	Stable	rs10820724,rs10820724	chr9_104762109_C_T,chr9_104762109_C_T	0.997870443,0.997870443
RALGPS1	1.07702	-2.00158	3.10707	-0.644201	0.519445	0.998767	0.838855	0	2.30786	1.16138	Stable	rs7024021	chr9_126905811_C_A	0.198629
STX17	4.13808	0.466068	1.57124	0.296624	0.766753	0.998767	5.03313	4.56582	2.30786	4.6455	Stable	rs1997368	chr9_99951298_G_A	0.0345889
PRPF4	9.20305	0.536439	1.16622	0.459982	0.645529	0.998767	11.744	10.0448	11.5393	3.48413	Stable	rs10116039	chr9_113275900_C_T	0.0986424
TSTD2	2.24151	-0.0888022	2.05612	-0.0431892	0.965551	0.998767	2.51657	1.82633	3.46179	1.16138	Stable	--	--	--
APTX	1.30531	-0.986663	2.62418	-0.375989	0.706925	0.998767	0.838855	0.913163	2.30786	1.16138	Stable	rs10813918	chr9_32996372_C_T	0.0897215
GRHPR	8.01613	-0.035434	1.19209	-0.0297243	0.976287	0.998767	6.71084	9.13163	5.76965	10.4524	Stable	rs35891798	chr9_37422883_CG_C	0.994491
PPIL1	7.28102	1.37555	1.26717	1.08553	0.277688	0.998767	10.0663	10.958	4.61572	3.48413	Stable	rs397709399	chr6_36855726_G_GA	0.999669
ZSCAN9	2.45309	0.165686	1.96105	0.0844884	0.932668	0.998767	3.35542	1.82633	2.30786	2.32275	Stable	rs116067122	chr6_28472585_A_G	0.140576
TMEM63B	5.24169	-0.975612	1.42563	-0.68434	0.493761	0.998767	2.51657	4.56582	8.07751	5.80688	Stable	rs4714761	chr6_44149870_C_T	0.729217
TUBB2A	2.99645	-1.7738	2.01772	-0.879113	0.37934	0.998767	0	2.73949	6.92358	2.32275	Stable	rs9392465,rs9392465	chr6_3162144_C_A,chr6_3162144_C_A	0.999538212,0.999538212
UQCC2	2.45495	0.163863	1.98602	0.0825082	0.934243	0.998767	3.35542	1.82633	1.15393	3.48413	Stable	rs2281830	chr6_33727353_G_A	0.932397
TCF19	17.1153	0.449018	0.97348	0.46125	0.644619	0.998767	28.5211	10.958	8.07751	20.9048	Stable	rs130072	chr6_31144707_C_T	0.338212
FLOT1	79.0005	-0.750508	0.656266	-1.1436	0.252788	0.998767	51.1702	66.6609	65.774	132.397	Stable	rs4713366	chr6_30788584_C_T	0.142356
TPMT	7.45215	0.193757	1.22395	0.158306	0.874216	0.998767	5.87199	10.0448	6.92358	6.96825	Stable	rs114611199	chr6_18131621_A_G	0.999935
RNF144B	11.0722	-0.137113	1.08551	-0.126312	0.899485	0.998767	9.22741	11.8711	5.76965	17.4206	Stable	rs6931433,rs6931433	chr6_18412238_C_G,chr6_18412238_C_G	0.999989547,0.999989547
NARS2	2.55914	1.77324	2.04005	0.869211	0.384732	0.998767	3.35542	4.56582	1.15393	1.16138	Stable	rs10501429	chr11_78568744_T_G	0.0181912
TGS1	6.44662	0.837888	1.3125	0.638393	0.523218	0.998767	9.22741	7.3053	5.76965	3.48413	Stable	rs143199988	chr8_55802961_GT_G	0.0148997
NEK1	1.45484	0.597341	2.48885	0.240007	0.810325	0.998767	1.67771	1.82633	1.15393	1.16138	Stable	rs10520157	chr4_169612585_G_T	0.976205
BUD13	9.14844	0.708871	1.12832	0.628253	0.529838	0.998767	11.744	10.958	6.92358	6.96825	Stable	--	--	--
PPP2R1B	3.25835	-0.186106	1.73141	-0.107488	0.914402	0.998767	3.35542	2.73949	4.61572	2.32275	Stable	rs4936690	chr11_111776191_T_A	0.146114
FDX1	4.83543	-0.570104	1.46725	-0.388553	0.697607	0.998767	5.03313	2.73949	6.92358	4.6455	Stable	rs2846738	chr11_110371466_T_G	0.95529
CASP5	2.40701	1.64865	2.45524	0.671484	0.501912	0.998767	0	7.3053	0	2.32275	Stable	rs555301	chr11_105024600_C_G	0.022769
ALKBH8	1.66455	0.909091	2.36689	0.384087	0.700914	0.998767	2.51657	1.82633	1.15393	1.16138	Stable	--	--	--
THBS1	6.48884	-0.204031	1.33944	-0.152326	0.87893	0.998767	8.38855	3.65265	3.46179	10.4524	Stable	rs28790585,rs28790585,rs28790585	chr15_39376669_C_T,chr15_39376669_C_T,chr15_39376669_C_T	0.992659736,0.992659736,0.992659736
NDUFAF1	2.12113	1.41221	2.17216	0.650138	0.515603	0.998767	2.51657	3.65265	1.15393	1.16138	Stable	rs146883891	chr15_41402441_G_A	0.998847
RTF1	25.2283	-0.627522	0.896458	-0.700001	0.483926	0.998767	15.9383	23.7422	49.619	11.6138	Stable	--	--	--
TUBGCP4	1.60436	2.18074	2.68399	0.812499	0.416505	0.998767	2.51657	2.73949	0	1.16138	Stable	--	--	--
PLCB2	47.6282	-0.520015	0.6779	-0.767096	0.443024	0.998767	44.4593	33.787	60.0044	52.2619	Stable	--	--	--
ADAM10	9.08825	0.890657	1.13759	0.782932	0.433667	0.998767	11.744	11.8711	5.76965	6.96825	Stable	rs7161799,rs7161799	chr15_58478324_C_T,chr15_58478324_C_T	0.99650886,0.99650886
KYAT3	9.21093	-0.386742	1.14437	-0.337953	0.735398	0.998767	5.03313	10.958	8.07751	12.7751	Stable	rs7551257	chr1_88899289_A_G	0.286802
RTCA	10.8092	-0.681083	1.0506	-0.648278	0.516805	0.998767	8.38855	8.21847	12.6932	13.9365	Stable	rs11166423	chr1_100276417_A_G	0.0791207
SELENOI	4.27332	-0.236422	1.55899	-0.151651	0.879463	0.998767	4.19428	3.65265	6.92358	2.32275	Stable	--	--	--
ADCY3	3.88303	0.749627	1.62919	0.460122	0.645428	0.998767	3.35542	6.39214	3.46179	2.32275	Stable	rs7580081	chr2_24874203_G_C	0.439672
SLC5A6	4.93961	0.184132	1.46994	0.125265	0.900313	0.998767	5.03313	5.47898	6.92358	2.32275	Stable	rs2384575	chr2_27164561_T_C	0.106384
CENPO	2.6628	0.382965	1.90512	0.201019	0.840684	0.998767	4.19428	1.82633	2.30786	2.32275	Stable	rs2384057	chr2_24877298_C_G	0.107912
LRPPRC	13.5198	1.08059	0.98413	1.09802	0.272196	0.998767	18.4548	18.2633	9.23144	8.12963	Stable	rs4953032	chr2_43901773_C_T	0.457352
MYOF	1.76562	0.0338705	2.46415	0.0137453	0.989033	0.998767	0.838855	2.73949	0	3.48413	Stable	--	--	--
LOXL4	1.14778	1.56879	3.0309	0.517599	0.604738	0.998767	2.51657	0.913163	0	1.16138	Stable	--	--	--
CALHM2	1.98031	4.21631	2.60531	1.61835	0.105587	0.998767	3.35542	4.56582	0	0	Stable	rs61871171	chr10_103429111_C_T	0.773523
FAM149B1	2.03366	-0.402778	2.11973	-0.190014	0.849298	0.998767	1.67771	1.82633	2.30786	2.32275	Stable	rs201593558	chr10_73392394_C_CA	0.0442669
DNA2	3.16286	0.249312	1.77623	0.14036	0.888376	0.998767	5.03313	1.82633	2.30786	3.48413	Stable	rs35465766	chr10_68473282_T_G	0.0579788
ATIC	11.7943	1.43186	1.08532	1.31929	0.187071	0.998767	13.4217	21.0027	3.46179	9.291	Stable	--	--	--
BARD1	2.30543	-0.748687	2.038	-0.367363	0.713348	0.998767	2.51657	0.913163	2.30786	3.48413	Stable	rs67985072	chr2_214798239_TTA_T	0.999974
STAT4	1.97161	0.345349	2.17335	0.158902	0.873746	0.998767	1.67771	2.73949	2.30786	1.16138	Stable	--	--	--
ASNSD1	5.82922	-0.268595	1.346	-0.199551	0.841832	0.998767	4.19428	6.39214	6.92358	5.80688	Stable	rs11679767	chr2_189681574_A_G	0.102261
FAM117B	2.48838	0.200607	1.98021	0.101306	0.919307	0.998767	1.67771	3.65265	3.46179	1.16138	Stable	rs111485987	chr2_202745060_T_TCA	0.139799
SLC40A1	25.3113	1.16121	0.825662	1.4064	0.159606	0.998767	24.3268	45.6582	15.0011	16.2593	Stable	rs7586757	chr2_189576560_C_T	0.999969
SLC35A5	4.88128	0.494922	1.45705	0.339673	0.734103	0.998767	5.03313	6.39214	4.61572	3.48413	Stable	rs10755071	chr3_112521752_G_A	0.0638898
SENP7	8.69676	-0.579193	1.14387	-0.506346	0.612614	0.998767	7.5497	6.39214	9.23144	11.6138	Stable	rs13088318	chr3_101523907_A_G	0.543488
USP8	2.53186	-0.411558	1.92861	-0.213396	0.831018	0.998767	2.51657	1.82633	3.46179	2.32275	Stable	rs138422057	chr15_50436329_ATGT_A	0.0400144
SPPL2A	5.87083	-0.532036	1.34111	-0.396712	0.69158	0.998767	5.03313	4.56582	8.07751	5.80688	Stable	rs12912192	chr15_50764984_G_A	0.00451358
APH1B	3.4885	0.0123588	1.66936	0.00740332	0.994093	0.998767	3.35542	3.65265	3.46179	3.48413	Stable	rs117618017	chr15_63277703_C_T	0.891385
PARP16	4.97863	0.200114	1.46001	0.137064	0.89098	0.998767	3.35542	7.3053	5.76965	3.48413	Stable	rs509652	chr15_65329519_T_C	0.175812
ARHGAP24	4.41288	-2.53141	1.65418	-1.53032	0.125938	0.998767	1.67771	0.913163	5.76965	9.291	Stable	rs6531839	chr4_85592228_A_T	0.0844409
HERC6	1.97347	0.343113	2.17274	0.157917	0.874522	0.998767	1.67771	2.73949	1.15393	2.32275	Stable	rs192005184,rs61752312	chr4_88396869_T_A,chr4_88417579_G_T	1,0.999733472
ZGRF1	4.08235	0.437412	1.63077	0.268224	0.788527	0.998767	7.5497	1.82633	2.30786	4.6455	Stable	rs4484364	chr4_112576974_C_T	0.106611
AP1AR	1.16635	1.59542	2.9917	0.533283	0.593838	0.998767	1.67771	1.82633	0	1.16138	Stable	--	--	--
PRKG2	2.16015	1.43963	2.34337	0.614343	0.538989	0.998767	0.838855	5.47898	0	2.32275	Stable	rs11722928	chr4_81162291_T_C	0.996598
GPAT3	9.14888	-0.224122	1.14877	-0.195097	0.845317	0.998767	5.03313	11.8711	8.07751	11.6138	Stable	rs12501629	chr4_83616525_T_G	0.323177
RAP1GDS1	6.19218	0.184339	1.33172	0.138421	0.889907	0.998767	5.87199	7.3053	3.46179	8.12963	Stable	--	--	--
NAAA	6.63447	-0.390441	1.28765	-0.30322	0.761722	0.998767	4.19428	7.3053	9.23144	5.80688	Stable	rs79513689,rs11732759,rs11732759	chr4_75915521_T_C,chr4_75935287_T_A,chr4_75935287_T_A	0.964775888,0.94189801,0.94189801
GSTCD	1.95489	0.323201	2.17788	0.148402	0.882026	0.998767	2.51657	1.82633	1.15393	2.32275	Stable	rs796859063	chr4_105867003_CA_C	0.0422345
PAPSS1	15.0888	0.116576	0.945068	0.123352	0.901829	0.998767	16.7771	14.6106	10.3854	18.582	Stable	rs397994892	chr4_107694523_TG_T	0.339441
RGS3	1.68313	0.929468	2.36019	0.39381	0.693721	0.998767	1.67771	2.73949	1.15393	1.16138	Stable	rs142731967	chr9_113431651_AT_A	0.0825272
RNF185	8.84313	-0.914897	1.20286	-0.760603	0.446894	0.998767	5.87199	6.39214	18.4629	4.6455	Stable	rs4820962	chr22_31293965_A_G	0.24147
ZCRB1	4.58596	-0.397753	1.48732	-0.26743	0.789138	0.998767	3.35542	4.56582	4.61572	5.80688	Stable	rs11181428	chr12_42330778_T_C	0.0441422
C1RL	20.9598	0.0956038	0.868412	0.11009	0.912338	0.998767	26.8434	16.4369	13.8472	26.7116	Stable	rs201944430	chr12_7098112_C_CA	0.813087
CLSTN3	7.18671	0.0968863	1.23021	0.0787561	0.937227	0.998767	7.5497	7.3053	6.92358	6.96825	Stable	rs2167285,rs2167285,rs56876910	chr12_7131705_C_T,chr12_7131705_C_T,chr12_7093985_T_TTG	1,1,0.971949625
VAMP1	22.0695	-1.87622	0.893698	-2.09939	0.0357821	0.998767	14.2605	4.56582	35.7718	33.6799	Up	rs2532491	chr12_6467693_T_C	0.258644
CD27	2.76253	3.09231	2.34032	1.32132	0.186394	0.998767	1.67771	8.21847	1.15393	0	Stable	--	--	--
RBP5	1.78679	-0.865363	2.42497	-0.356855	0.7212	0.998767	2.51657	0	2.30786	2.32275	Stable	rs3782925	chr12_7109428_C_T	0.66696
MARCHF9	2.20176	0.613106	2.08997	0.293357	0.769249	0.998767	1.67771	3.65265	1.15393	2.32275	Stable	--	--	--
POC1B	2.26381	-0.0727931	2.05118	-0.0354884	0.97169	0.998767	1.67771	2.73949	1.15393	3.48413	Stable	--	--	--
NEDD1	7.74882	-0.131993	1.1979	-0.110188	0.912261	0.998767	8.38855	6.39214	6.92358	9.291	Stable	rs249571	chr12_96927433_C_T	0.141112
TCHP	3.34954	0.917749	1.75482	0.522989	0.600982	0.998767	4.19428	4.56582	1.15393	3.48413	Stable	rs140511351	chr12_109737057_C_T	0.919985
LNX2	2.41147	0.82603	2.00889	0.411186	0.680936	0.998767	2.51657	3.65265	1.15393	2.32275	Stable	--	--	--
SUOX	4.27332	-0.236422	1.55899	-0.151651	0.879463	0.998767	4.19428	3.65265	6.92358	2.32275	Stable	rs143315090	chr12_55997259_A_T	0.999996
SMARCC2	12.8894	0.557175	1.00762	0.552964	0.580288	0.998767	14.2605	16.4369	6.92358	13.9365	Stable	rs201117129	chr12_56244671_G_A	0.500255
KANSL2	15.6278	-1.7995	0.968722	-1.8576	0.0632262	0.998767	7.5497	6.39214	32.31	16.2593	Stable	rs4113946	chr12_48630237_T_C	0.103427
MAP3K12	2.16275	0.58149	2.09882	0.277055	0.781738	0.998767	3.35542	1.82633	2.30786	1.16138	Stable	rs784567	chr12_53500681_G_A	0.222881
ZNF740	3.78568	1.18241	1.65692	0.713619	0.475463	0.998767	5.03313	5.47898	2.30786	2.32275	Stable	rs3825084	chr12_53200147_T_G	0.157841
VPS33A	1.45484	0.597341	2.48885	0.240007	0.810325	0.998767	1.67771	1.82633	1.15393	1.16138	Stable	rs7132789	chr12_122298846_T_C	0.103087
RHOF	1.30531	-0.986663	2.62418	-0.375989	0.706925	0.998767	0.838855	0.913163	2.30786	1.16138	Stable	rs7308348	chr12_121787514_T_C	0.26715
RBM26	8.83454	0.239523	1.14072	0.209976	0.833687	0.998767	10.9051	8.21847	6.92358	9.291	Stable	rs1155848	chr13_79314341_T_C	0.109623
RAB20	11.5358	-0.299765	1.06145	-0.28241	0.777629	0.998767	14.2605	6.39214	9.23144	16.2593	Stable	rs7327721	chr13_110522179_C_T	0.380452
TMX1	11.2646	0.365518	1.04019	0.351394	0.725293	0.998767	12.5828	12.7843	8.07751	11.6138	Stable	rs7149337	chr14_51242299_G_T	0.220399
PELI2	13.0171	-0.860928	0.990581	-0.869114	0.384785	0.998767	7.5497	10.958	18.4629	15.0979	Stable	--	--	--
NAA30	3.91594	-0.986541	1.61413	-0.61119	0.541074	0.998767	2.51657	2.73949	6.92358	3.48413	Stable	rs11158159	chr14_57390444_G_C	0.999999
RAB15	1.53547	-0.3884	2.42845	-0.159938	0.87293	0.998767	0.838855	1.82633	1.15393	2.32275	Stable	rs184621947,rs28705029	chr14_64972250_G_C,chr14_64969482_G_T	0.999854988,0.924721681
SLC24A4	2.34258	-0.702484	2.0299	-0.346069	0.729291	0.998767	0.838855	2.73949	2.30786	3.48413	Stable	rs118059087,rs17783630	chr14_92419788_A_T,chr14_92489041_A_C	0.975397854,0.957854215
FBLN5	5.57612	-2.91914	1.57817	-1.8497	0.0643561	0.998767	1.67771	0.913163	4.61572	15.0979	Stable	rs12586948,rs17127649	chr14_91871998_G_A,chr14_91873175_C_T	0.991951593,0.965653188
NIPA2	6.66621	0.132545	1.2794	0.103599	0.917487	0.998767	7.5497	6.39214	8.07751	4.6455	Stable	rs3785	chr15_22867866_C_T	0.872281
ZSCAN29	4.36637	0.596286	1.53964	0.387289	0.698543	0.998767	5.03313	5.47898	2.30786	4.6455	Stable	rs825733	chr15_43289308_T_C	0.0592172
GTF2A2	8.62037	0.365075	1.16308	0.313885	0.753608	0.998767	7.5497	11.8711	5.76965	9.291	Stable	rs6151586	chr15_59662370_T_A	0.0467672
PSTPIP1	29.7112	-0.550442	0.811496	-0.678306	0.497578	0.998767	33.5542	14.6106	25.3865	45.2936	Stable	rs147238110	chr15_77037329_TCTC_T	0.99997
SCAPER	2.09385	-1.15371	2.13267	-0.540968	0.588529	0.998767	1.67771	0.913163	3.46179	2.32275	Stable	rs283793	chr15_76482411_G_A	0.28807
TSPAN3	11.4724	0.413156	1.02945	0.401336	0.688173	0.998767	13.4217	12.7843	9.23144	10.4524	Stable	rs33931897,rs33931897	chr15_77064970_G_C,chr15_77064970_G_C	1,1
WDR61	3.4885	0.0123588	1.66936	0.00740332	0.994093	0.998767	3.35542	3.65265	3.46179	3.48413	Stable	rs12591569	chr15_78306928_T_G	0.220832
BBS4	2.61063	-0.986591	1.92492	-0.512536	0.608276	0.998767	1.67771	1.82633	4.61572	2.32275	Stable	rs11637927,rs11637927	chr15_72686190_C_A,chr15_72686190_C_A	1,1
LINS1	1.95303	0.325438	2.1785	0.149386	0.881249	0.998767	2.51657	1.82633	2.30786	1.16138	Stable	rs28605780	chr15_100550798_A_G	0.23792
ULK3	12.8801	0.559179	0.997	0.560862	0.574891	0.998767	14.2605	16.4369	12.6932	8.12963	Stable	rs7180432	chr15_74856432_A_G	0.0620427
SCAMP2	22.4002	-0.245717	0.817269	-0.300657	0.763676	0.998767	21.8102	19.1764	25.3865	23.2275	Stable	rs11072516	chr15_74932469_T_A	0.998555
ABHD2	24.5029	-0.113001	0.861623	-0.131149	0.895658	0.998767	14.2605	32.8739	34.6179	16.2593	Stable	rs77972530	chr15_89129048_A_G	0.837656
MFGE8	10.0392	-2.71486	1.36066	-1.99525	0.0460159	0.998767	1.67771	3.65265	2.30786	32.5185	Up	rs60325296	chr15_88915804_A_G	0.241764
MCTP2	8.53104	-0.0537966	1.15464	-0.0465917	0.962839	0.998767	6.71084	10.0448	8.07751	9.291	Stable	rs12912605	chr15_94168885_G_A	0.995149
IQGAP1	49.0865	-0.0780239	0.701073	-0.111292	0.911385	0.998767	45.2982	50.224	33.464	67.3598	Stable	rs2074585	chr15_90466252_G_A	0.57212
GLYR1	18.1615	0.0367319	0.889605	0.0412901	0.967065	0.998767	17.616	19.1764	23.0786	12.7751	Stable	--	--	--
FTO	1.45484	0.597341	2.48885	0.240007	0.810325	0.998767	1.67771	1.82633	1.15393	1.16138	Stable	rs10521305	chr16_53874572_T_C	0.999893
NLRC5	23.9492	-0.462395	0.834029	-0.554411	0.579298	0.998767	19.2937	21.0027	38.0797	17.4206	Stable	rs1684577,rs821470	chr16_57035021_G_T,chr16_57024670_A_G	0.976327396,0.938781857
MBTPS1	13.4695	-0.0860357	0.999863	-0.0860474	0.931429	0.998767	14.2605	11.8711	19.6168	8.12963	Stable	rs4782887,rs4782887	chr16_84059848_T_C,chr16_84059848_T_C	0.912381357,0.912381357
ZCCHC14	2.03552	-0.404558	2.14493	-0.188611	0.850397	0.998767	1.67771	1.82633	1.15393	3.48413	Stable	rs77787571	chr16_87434043_G_C	0.0420319
RPS2	703.224	-0.146437	0.52536	-0.278736	0.780448	0.998767	710.511	624.604	820.444	657.338	Stable	rs397435	chr16_1960137_G_A	0.174363
NCOR1	14.451	0.702999	0.95162	0.738738	0.460066	0.998767	18.4548	17.3501	10.3854	11.6138	Stable	rs178793	chr17_16221654_C_G	0.0704266
COPS3	24.5912	-0.515143	0.8102	-0.635822	0.524893	0.998767	16.7771	23.7422	34.6179	23.2275	Stable	rs1029829	chr17_17280766_G_C	0.208013
KSR1	3.98669	-0.0451053	1.57733	-0.028596	0.977187	0.998767	4.19428	3.65265	4.61572	3.48413	Stable	rs2945412	chr17_27516617_G_A	0.417306
UTP4	6.60602	0.360615	1.28194	0.281303	0.778478	0.998767	7.5497	7.3053	6.92358	4.6455	Stable	rs74886619	chr16_69169005_A_G	0.291905
MYO19	3.16286	0.249312	1.77623	0.14036	0.888376	0.998767	5.03313	1.82633	2.30786	3.48413	Stable	--	--	--
DDX52	3.04863	-0.401535	1.78251	-0.225263	0.821774	0.998767	2.51657	2.73949	4.61572	2.32275	Stable	--	--	--
C17orf80	1.83265	2.41092	2.57622	0.935837	0.349357	0.998767	2.51657	3.65265	0	1.16138	Stable	rs35855827	chr17_73234793_A_G	0.0172215
VPS53	3.83717	-0.601266	1.61229	-0.372926	0.709203	0.998767	3.35542	2.73949	5.76965	3.48413	Stable	rs11650424	chr17_532656_C_T	1
SKAP1	7.09218	0.0501624	1.36081	0.0368621	0.970595	0.998767	1.67771	12.7843	4.61572	9.291	Stable	rs398030973	chr17_48391784_CT_C	0.0431124
LRRC46	1.01683	-0.402819	2.90066	-0.138871	0.889552	0.998767	0.838855	0.913163	1.15393	1.16138	Stable	rs2325752	chr17_47844540_T_C	0.983022
SCRN2	5.52402	-0.140356	1.37508	-0.102072	0.9187	0.998767	5.03313	5.47898	4.61572	6.96825	Stable	rs17856536	chr17_47840239_T_C	0.998728
ARSG	1.30717	-0.9891	2.62308	-0.377076	0.706117	0.998767	0.838855	0.913163	1.15393	2.32275	Stable	rs186535683,rs117977010	chr17_68391845_A_G,chr17_68312789_G_A	0.999655023,0.982175052
BCAS3	1.24512	0.198409	2.66295	0.0745069	0.940607	0.998767	0.838855	1.82633	1.15393	1.16138	Stable	rs117023868,rs117023868	chr17_60677901_C_A,chr17_60677901_C_A	1,1
RMC1	14.7536	-1.13244	0.95192	-1.18964	0.234188	0.998767	7.5497	10.958	21.9247	18.582	Stable	rs2510344	chr18_23533321_T_C	0.28462
ARRB2	116.923	-0.807656	0.615935	-1.31127	0.189767	0.998767	58.7199	111.406	140.779	156.786	Stable	rs34918966	chr17_4723074_T_TGCGGAAGA	0.467115
ZMYND15	1.0956	-1.95934	3.08966	-0.634161	0.525976	0.998767	0	0.913163	2.30786	1.16138	Stable	rs3744700	chr17_4734715_T_G	0.999961
WRAP53	2.76201	-0.140386	1.85269	-0.0757741	0.939599	0.998767	2.51657	2.73949	2.30786	3.48413	Stable	--	--	--
TP53	6.642	2.24356	1.38856	1.61575	0.106149	0.998767	10.0663	11.8711	2.30786	2.32275	Stable	rs78378222	chr17_7668434_T_G	1
TMC6	17.535	-0.158719	0.911829	-0.174067	0.861813	0.998767	17.616	15.5238	25.3865	11.6138	Stable	rs55677349,rs55677349,rs3813027	chr17_78123849_T_C,chr17_78123849_T_C,chr17_78127382_C_G	0.999999986,0.999999986,0.985995056
SLC16A3	13.8804	0.735139	0.982493	0.748238	0.454316	0.998767	20.9714	13.6974	8.07751	12.7751	Stable	rs370763795	chr17_82229054_CAGAGGCGGCG_C	0.240437
TTYH2	1.68313	0.929468	2.36019	0.39381	0.693721	0.998767	1.67771	2.73949	1.15393	1.16138	Stable	rs111322037	chr17_74881438_C_T	0.99937
TBCD	4.4247	0.245342	1.51164	0.162301	0.871069	0.998767	5.03313	4.56582	4.61572	3.48413	Stable	rs199701269	chr17_82917900_CT_C	0.927569
FN3KRP	10.3005	0.295219	1.09177	0.270403	0.78685	0.998767	11.744	10.958	12.6932	5.80688	Stable	rs2280251	chr17_82717229_G_C	0.354562
TRIM65	4.95017	1.27616	1.4848	0.859479	0.390076	0.998767	6.71084	7.3053	3.46179	2.32275	Stable	rs56082951	chr17_75878575_C_G	0.499681
SECTM1	7.05792	2.34343	1.53759	1.52409	0.127486	0.998767	1.67771	21.9159	1.15393	3.48413	Stable	rs3176831	chr17_82314615_C_T	0.0406596
WDR45B	30.7698	-1.59447	0.833717	-1.91248	0.0558146	0.998767	15.0994	15.5238	70.3897	22.0661	Stable	rs117213654	chr17_83076622_C_A	0.901278
RETREG3	7.16865	1.06739	1.27175	0.839311	0.401295	0.998767	7.5497	11.8711	5.76965	3.48413	Stable	--	--	--
SLC39A3	6.48118	1.13282	1.346	0.841616	0.400003	0.998767	5.03313	12.7843	3.46179	4.6455	Stable	rs8108952	chr19_2742042_G_A	0.0699127
NFIC	8.08762	0.203039	1.18602	0.171195	0.864071	0.998767	10.9051	6.39214	6.92358	8.12963	Stable	rs11085015	chr19_3369574_T_G	0.790659
DUS3L	8.45115	-0.0738637	1.17603	-0.0628077	0.94992	0.998767	10.0663	6.39214	11.5393	5.80688	Stable	rs10415058	chr19_5788762_G_A	0.331782
DPP9	8.47158	-0.0689031	1.1586	-0.0594711	0.952577	0.998767	9.22741	7.3053	10.3854	6.96825	Stable	rs8101703	chr19_4717175_G_A	0.379664
CCDC97	12.9477	0.436437	0.988973	0.441304	0.658993	0.998767	14.2605	15.5238	9.23144	12.7751	Stable	--	--	--
TMEM91	8.19172	-1.27028	1.19052	-1.06699	0.285976	0.998767	5.03313	4.56582	9.23144	13.9365	Stable	rs11549936	chr19_41410644_C_A	0.303731
IFITM3	140.637	-0.549966	0.855745	-0.642675	0.520435	0.998767	40.2651	188.112	47.3111	286.86	Stable	rs2031090	chr11_307726_A_G	0.997001
COL6A1	1.61423	-1.36002	2.55143	-0.533042	0.594005	0.998767	0	1.82633	2.30786	2.32275	Stable	rs112597256	chr21_46065823_C_CAGA	0.999967
COL6A2	3.60814	-0.369382	1.74002	-0.212287	0.831883	0.998767	0.838855	5.47898	2.30786	5.80688	Stable	rs112597256	chr21_46065823_C_CAGA	0.920861
APP	90.7974	-0.997542	0.672086	-1.48425	0.137743	0.998767	86.4021	34.7002	99.238	142.849	Stable	rs466155	chr21_26858337_C_A	0.933425
AKT1	14.7078	-0.406719	0.956056	-0.425413	0.670536	0.998767	13.4217	11.8711	21.9247	11.6138	Stable	rs1130233	chr14_104773557_C_T	0.971237
ADAMTS10	1.47341	0.622296	2.50559	0.248363	0.803854	0.998767	0.838855	2.73949	1.15393	1.16138	Stable	rs12462074,rs12462074	chr19_8610229_G_C,chr19_8610229_G_C	0.969294731,0.969294731
CAPN10	3.69635	0.177894	1.64214	0.10833	0.913734	0.998767	4.19428	3.65265	4.61572	2.32275	Stable	rs67448739	chr2_240587445_C_T	0.0516386
MYO1F	91.1684	-0.342876	0.617556	-0.555214	0.578748	0.998767	71.3027	89.49	80.7751	123.106	Stable	--	--	--
ERVK3-1	2.09385	-1.15371	2.13267	-0.540968	0.588529	0.998767	1.67771	0.913163	3.46179	2.32275	Stable	rs11084541,rs11084541	chr19_58315155_T_G,chr19_58315155_T_G	0.999999995,0.999999995
EVI5L	3.91408	-0.985664	1.64096	-0.600663	0.548064	0.998767	2.51657	2.73949	8.07751	2.32275	Stable	rs654489	chr19_7802097_G_A	0.595517
SIGLEC10	7.56192	0.684052	1.2596	0.543069	0.587082	0.998767	5.87199	12.7843	3.46179	8.12963	Stable	rs148783636,rs148783636	chr19_51407725_T_C,chr19_51407725_T_C	1,1
RCN3	5.92232	-1.83097	1.39964	-1.30817	0.190816	0.998767	3.35542	1.82633	11.5393	6.96825	Stable	rs111981233	chr19_49513222_T_G	0.856163
ARHGEF19	1.80537	-0.832959	2.25673	-0.3691	0.712054	0.998767	1.67771	0.913163	2.30786	2.32275	Stable	rs221035,rs221035	chr1_16200034_G_A,chr1_16200034_G_A	0.975983556,0.975983556
EFHD2	162.811	-0.529021	0.629154	-0.840845	0.400435	0.998767	82.2078	184.459	154.627	229.952	Stable	rs148298575,rs148298575	chr1_15411869_A_C,chr1_15411869_A_C	1,1
MAP3K6	1.16449	1.59852	2.99328	0.534036	0.593317	0.998767	1.67771	1.82633	1.15393	0	Stable	rs183348260	chr1_27355276_G_A	1
NBPF3	2.55044	-0.392559	1.92547	-0.203877	0.838449	0.998767	1.67771	2.73949	3.46179	2.32275	Stable	rs774858594	chr1_21440112_TGCAGGC_T	0.999997
HSPG2	6.24656	1.3721	1.44146	0.951882	0.341157	0.998767	2.51657	15.5238	3.46179	3.48413	Stable	--	--	--
RPS8	340.131	-0.157563	0.542954	-0.290195	0.771667	0.998767	316.249	326.912	416.569	300.796	Stable	rs41269049	chr1_44643205_G_A	0.50147
ZNF697	1.07702	-2.00158	3.10707	-0.644201	0.519445	0.998767	0.838855	0	2.30786	1.16138	Stable	--	--	--
STRIP1	7.23448	-0.824357	1.25517	-0.65677	0.511329	0.998767	5.87199	4.56582	12.6932	5.80688	Stable	rs34762282	chr1_110034040_G_A	0.176408
ATP1B1	3.61312	1.08053	1.71451	0.630227	0.528546	0.998767	2.51657	7.3053	2.30786	2.32275	Stable	rs1358714	chr1_169110181_G_A	1
UFC1	35.6362	-0.545708	0.739849	-0.737594	0.460761	0.998767	26.0045	31.9607	31.1561	53.4233	Stable	--	--	--
PIGM	2.01695	-0.428538	2.17568	-0.196967	0.843853	0.998767	2.51657	0.913163	1.15393	3.48413	Stable	rs72702794	chr1_160009174_G_A	0.058857
ABL2	1.74332	0.0134697	2.28163	0.00590354	0.99529	0.998767	1.67771	1.82633	2.30786	1.16138	Stable	rs13306732	chr1_179351530_A_G	0.276985
ADAMTSL4	6.88597	-0.020743	1.31281	-0.0158005	0.987394	0.998767	10.9051	2.73949	5.76965	8.12963	Stable	rs72700822,rs72700822	chr1_150552402_G_A,chr1_150552402_G_A	0.999813257,0.999813257
CTSK	2.17262	-1.98684	2.17888	-0.911865	0.36184	0.998767	0.838855	0.913163	4.61572	2.32275	Stable	rs3738478	chr1_151025464_T_C	0.911264
ANXA9	6.4924	-0.738676	1.3107	-0.563573	0.573045	0.998767	3.35542	6.39214	5.76965	10.4524	Stable	rs7553846	chr1_150500355_C_T	0.952801
SEMA6C	1.03541	-0.355399	3.07441	-0.115599	0.90797	0.998767	0	1.82633	1.15393	1.16138	Stable	rs12087892	chr1_151146024_T_C	0.248604
POGZ	11.839	-0.651054	1.02308	-0.636369	0.524536	0.998767	8.38855	10.0448	17.3089	11.6138	Stable	rs12029691	chr1_151458279_T_C	0.0713746
GABPB2	3.32226	-0.64144	1.72054	-0.372813	0.709288	0.998767	3.35542	1.82633	3.46179	4.6455	Stable	rs34061869	chr1_151071113_G_A	0.278256
ATP8B2	6.29502	2.14852	1.46899	1.46258	0.143582	0.998767	5.03313	15.5238	3.46179	1.16138	Stable	--	--	--
ADAM15	33.55	-1.15236	0.745226	-1.54632	0.122028	0.998767	25.1657	16.4369	48.4651	44.1323	Stable	rs45444697,rs45444697,rs45444697	chr1_155062156_C_G,chr1_155062156_C_G,chr1_155062156_C_G	0.940652126,0.940652126,0.940652126
TPM3	75.7593	-0.678219	0.637521	-1.06384	0.287402	0.998767	44.4593	72.1399	84.2369	102.201	Stable	rs6673171	chr1_154166905_A_C	0.459656
CREB3L4	3.9352	1.81896	1.69533	1.07292	0.283306	0.998767	5.87199	6.39214	1.15393	2.32275	Stable	rs4845360	chr1_153994184_T_G	0.0523915
TTC13	5.04254	-0.100018	1.43795	-0.069556	0.944547	0.998767	3.35542	6.39214	4.61572	5.80688	Stable	rs7528061	chr1_230976364_A_C	0.0663865
CEP170	6.00178	-0.172867	1.32894	-0.130079	0.896504	0.998767	6.71084	4.56582	6.92358	5.80688	Stable	rs10926979	chr1_243269839_C_G	0.120926
SNAP47	1.95303	0.325438	2.1785	0.149386	0.881249	0.998767	2.51657	1.82633	2.30786	1.16138	Stable	rs6689375	chr1_227533926_A_T	0.0343418
NVL	3.82916	0.72011	1.63235	0.441149	0.659105	0.998767	5.87199	3.65265	2.30786	3.48413	Stable	rs78107050	chr1_224282040_G_A	0.102496
FBXO28	4.56366	-0.406893	1.50012	-0.27124	0.786206	0.998767	4.19428	3.65265	6.92358	3.48413	Stable	rs3820483	chr1_224123391_C_T	0.0680609
CNIH4	8.97225	-0.664436	1.15729	-0.57413	0.56588	0.998767	8.38855	5.47898	6.92358	15.0979	Stable	rs12062871	chr1_224465895_T_G	0.192638
ITPKB	11.481	0.5646	1.05371	0.535822	0.592082	0.998767	10.0663	17.3501	11.5393	6.96825	Stable	--	--	--
CDC42BPA	2.20176	0.613106	2.08997	0.293357	0.769249	0.998767	1.67771	3.65265	1.15393	2.32275	Stable	--	--	--
PYCR2	8.29971	1.12764	1.18911	0.948311	0.342971	0.998767	10.9051	11.8711	4.61572	5.80688	Stable	rs77157663,rs77157663	chr1_225924245_T_C,chr1_225924245_T_C	0.999031725,0.999031725
PPFIA4	1.04857	3.30456	3.59338	0.919624	0.357769	0.998767	4.19428	0	0	0	Stable	rs12092391	chr1_203082762_C_G	0.999998
PTPN7	26.4043	0.162616	0.827364	0.196547	0.844182	0.998767	30.1988	25.5686	13.8472	36.0026	Stable	rs562935211	chr1_202172306_C_CAT	0.173817
CAMKMT	1.01683	-0.402819	2.90066	-0.138871	0.889552	0.998767	0.838855	0.913163	1.15393	1.16138	Stable	rs796377913	chr2_44586382_TA_T	0.0367044
EML4	16.5434	-1.88889	0.934524	-2.02124	0.0432551	0.998767	5.87199	8.21847	27.6943	24.3889	Up	rs397872754	chr2_42103330_GT_G	0.459475
MEIS1	1.4318	1.9711	3.0494	0.64639	0.518027	0.998767	0	4.56582	0	1.16138	Stable	rs62144050	chr2_66497930_T_C	1
SNRNP200	34.8063	0.15263	0.736088	0.207353	0.835734	0.998767	38.5874	34.7002	40.3875	25.5503	Stable	rs10168350	chr2_96284617_C_T	0.489476
LIPT1	1.80537	-0.832959	2.25673	-0.3691	0.712054	0.998767	1.67771	0.913163	2.30786	2.32275	Stable	rs11692669	chr2_99133883_C_A	0.0214789
POLR2D	7.06074	0.527599	1.26822	0.416016	0.677398	0.998767	7.5497	9.13163	8.07751	3.48413	Stable	rs3771290	chr2_127855582_G_A	0.195614
PKP4	8.24086	0.455651	1.215	0.37502	0.707645	0.998767	11.744	7.3053	3.46179	10.4524	Stable	rs10182253	chr2_158112057_G_A	0.902311
SUMF1	3.11939	0.761613	1.7769	0.42862	0.6682	0.998767	4.19428	3.65265	2.30786	2.32275	Stable	rs4685744	chr3_4361853_C_T	0.160864
ACKR3	2.90655	-1.21296	1.904	-0.637059	0.524086	0.998767	1.67771	1.82633	1.15393	6.96825	Stable	rs76198880	chr2_236537039_C_T	0.970483
FANCD2	5.30889	0.373937	1.44981	0.257921	0.796468	0.998767	9.22741	2.73949	3.46179	5.80688	Stable	rs457414	chr3_10161200_C_A	0.661298
STK11IP	7.57886	-0.419053	1.21688	-0.344368	0.73057	0.998767	8.38855	4.56582	9.23144	8.12963	Stable	--	--	--
EAF1	11.9643	-1.98345	1.05623	-1.87785	0.0604011	0.998767	4.19428	5.47898	21.9247	16.2593	Stable	--	--	--
DYNC1LI1	8.9399	-0.4818	1.13096	-0.426008	0.670102	0.998767	6.71084	8.21847	11.5393	9.291	Stable	rs9832155	chr3_32576097_G_C	0.329029
ITGA9	9.52855	0.074366	1.14973	0.0646813	0.948428	0.998767	5.87199	13.6974	5.76965	12.7751	Stable	rs11129761	chr3_37398423_A_G	0.148965
CTDSPL	4.8763	-0.550159	1.45431	-0.378295	0.705211	0.998767	3.35542	4.56582	4.61572	6.96825	Stable	--	--	--
SLC25A26	2.26195	-0.0711102	2.02606	-0.0350978	0.972002	0.998767	1.67771	2.73949	2.30786	2.32275	Stable	rs6781752	chr3_66314739_G_A	0.223156
LRIG1	2.40277	-1.38897	2.02287	-0.686631	0.492315	0.998767	0.838855	1.82633	3.46179	3.48413	Stable	rs17775391	chr3_66394273_A_C	0.935654
LIMD1	1.68313	0.929468	2.36019	0.39381	0.693721	0.998767	1.67771	2.73949	1.15393	1.16138	Stable	rs2673023	chr3_45669875_T_C	0.166575
NXPE3	7.9814	-0.681691	1.19492	-0.57049	0.568346	0.998767	5.87199	6.39214	12.6932	6.96825	Stable	rs3796278	chr3_101779233_A_G	0.203303
ABHD10	6.67677	0.914108	1.28824	0.70958	0.477965	0.998767	9.22741	8.21847	4.61572	4.6455	Stable	rs141020394	chr3_111979791_AT_A	0.073263
ADPRH	1.53547	-0.3884	2.42845	-0.159938	0.87293	0.998767	0.838855	1.82633	1.15393	2.32275	Stable	rs138015439	chr3_119579762_C_A	0.332141
EIF2A	20.3622	0.014258	0.847799	0.0168176	0.986582	0.998767	22.6491	18.2633	17.3089	23.2275	Stable	rs1568585	chr3_150614224_G_T	0.890063
OSBPL11	6.95396	0.240199	1.26673	0.189621	0.849606	0.998767	5.03313	10.0448	5.76965	6.96825	Stable	rs7644750	chr3_125536266_C_T	0.42362
LPP	1.88414	-1.72427	2.2817	-0.755693	0.449833	0.998767	0.838855	0.913163	3.46179	2.32275	Stable	rs344962	chr3_188155525_T_C	0.440734
RUBCN	2.47167	0.182285	1.94609	0.0936676	0.925373	0.998767	2.51657	2.73949	2.30786	2.32275	Stable	--	--	--
DGKQ	7.81585	0.323993	1.19611	0.270873	0.786489	0.998767	10.0663	7.3053	6.92358	6.96825	Stable	rs113075206,rs113075206	chr4_973551_C_G,chr4_973551_C_G	0.995622194,0.995622194
LYAR	9.22461	0.724592	1.14146	0.634793	0.525563	0.998767	8.38855	14.6106	5.76965	8.12963	Stable	rs10937831	chr4_4270775_C_T	0.999335
CENPC	11.1852	-1.57683	1.09282	-1.4429	0.149049	0.998767	7.5497	3.65265	21.9247	11.6138	Stable	rs72640777	chr4_67511596_G_T	0.333663
SPATA5	1.16635	1.59542	2.9917	0.533283	0.593838	0.998767	1.67771	1.82633	0	1.16138	Stable	--	--	--
CYP4V2	1.24512	0.198409	2.66295	0.0745069	0.940607	0.998767	0.838855	1.82633	1.15393	1.16138	Stable	rs4253259	chr4_186240894_G_T	0.971507
SRD5A1	1.01683	-0.402819	2.90066	-0.138871	0.889552	0.998767	0.838855	0.913163	1.15393	1.16138	Stable	rs248800	chr5_6660287_C_A	0.0474977
PPIP5K2	7.31952	0.376735	1.23711	0.304528	0.760725	0.998767	9.22741	7.3053	4.61572	8.12963	Stable	rs35700991	chr5_102785871_ATCAT_A	0.202055
PAM	6.42679	0.026023	1.32834	0.0195906	0.98437	0.998767	8.38855	4.56582	3.46179	9.291	Stable	rs149858088	chr5_103576777_C_T	0.991181
GTF2H2	1.01683	-0.402819	2.90066	-0.138871	0.889552	0.998767	0.838855	0.913163	1.15393	1.16138	Stable	rs371035282,rs79998530,rs79998530,rs28575945	chr5_70548210_T_C,chr5_71272382_G_A,chr5_71272382_G_A,chr5_70629284_G_A	0.999998092,0.999997887,0.999997887,0.999376588
ATG12	4.64801	-0.725452	1.48479	-0.488588	0.625133	0.998767	3.35542	3.65265	4.61572	6.96825	Stable	rs147706083	chr5_115840495_A_T	0.999891
ARHGAP26	6.10099	-0.402699	1.31507	-0.306218	0.759439	0.998767	5.03313	5.47898	6.92358	6.96825	Stable	rs3776354	chr5_143041450_G_A	0.996782
FBXO38	3.76026	-0.222832	1.62184	-0.137395	0.890719	0.998767	4.19428	2.73949	3.46179	4.6455	Stable	rs535149605	chr5_148198474_TATACTTATTAATGACATAGAAGAC_T	0.0435676
PCYOX1L	4.27704	-0.238218	1.5277	-0.155932	0.876086	0.998767	4.19428	3.65265	4.61572	4.6455	Stable	rs62378148	chr5_149369142_C_T	0.145782
FAM50B	1.37607	1.90688	2.82641	0.674664	0.499889	0.998767	2.51657	1.82633	0	1.16138	Stable	rs6597007	chr6_3850959_C_G	0.913494
TBC1D7	1.30717	-0.9891	2.62308	-0.377076	0.706117	0.998767	0.838855	0.913163	1.15393	2.32275	Stable	rs114806899	chr6_13380824_G_A	0.972877
FARS2	1.68313	0.929468	2.36019	0.39381	0.693721	0.998767	1.67771	2.73949	1.15393	1.16138	Stable	rs140478583,rs140478583	chr6_5261233_GAGGCCGCGTTGCCCGGGTTACCGA_G,chr6_5261233_GAGGCCGCGTTGCCCGGGTTACCGA_G	0.999836744,0.999836744
TRIM41	4.6177	0.357375	1.49787	0.238589	0.811424	0.998767	6.71084	3.65265	3.46179	4.6455	Stable	--	--	--
RNF44	29.8007	-0.0290341	0.762724	-0.0380663	0.969635	0.998767	24.3268	34.7002	33.464	26.7116	Stable	rs397741253	chr5_176538877_A_ATTG	0.446283
ABT1	10.9475	-0.47039	1.08004	-0.435531	0.663177	0.998767	9.22741	9.13163	18.4629	6.96825	Stable	rs114752296	chr6_26597156_G_A	0.124998
RPL7L1	10.4171	1.18502	1.09854	1.07872	0.280711	0.998767	13.4217	15.5238	8.07751	4.6455	Stable	rs1150797	chr6_42873493_G_A	0.118926
MMS22L	1.7266	-0.0133941	2.31328	-0.00579009	0.99538	0.998767	2.51657	0.913163	1.15393	2.32275	Stable	rs2388039	chr6_97299368_T_C	0.637292
ABRACL	29.1444	0.244614	0.855203	0.28603	0.774855	0.998767	28.5211	34.7002	10.3854	42.9709	Stable	rs12196247,rs12196247,rs12196247	chr6_139029045_G_A,chr6_139029045_G_A,chr6_139029045_G_A	0.99998927,0.99998927,0.99998927
AIG1	4.56613	-1.67723	1.602	-1.04696	0.295117	0.998767	2.51657	1.82633	2.30786	11.6138	Stable	rs16640	chr6_143065478_T_TTCATTCAC	0.0956464
WTAP	23.8723	-1.68575	0.8427	-2.00041	0.0454559	0.998767	12.5828	10.0448	47.3111	25.5503	Up	rs12190141	chr6_159741407_A_G	0.631596
SDK1	2.60937	-5.01835	2.44198	-2.05503	0.0398757	0.998767	0	0	2.30786	8.12963	Up	--	--	--
CCZ1B	2.24524	-0.0923245	2.0552	-0.0449223	0.964169	0.998767	2.51657	1.82633	1.15393	3.48413	Stable	rs4476910,rs4476910,rs4476910,rs4724746,rs181359422	chr7_6845133_A_C,chr7_6845133_A_C,chr7_6845133_A_C,chr7_5887685_G_C,chr7_5898574_G_T	0.999680711,0.999680711,0.999680711,0.998666375,0.992221213
C7orf26	11.0095	0.460898	1.04937	0.439214	0.660506	0.998767	10.9051	14.6106	9.23144	9.291	Stable	rs13227497	chr7_6635227_T_A	0.960382
RBAK	2.37246	0.798694	2.03426	0.392621	0.6946	0.998767	4.19428	1.82633	2.30786	1.16138	Stable	rs112494251	chr7_5048413_A_T	0.526806
CREB5	8.80822	-0.541665	1.21074	-0.447383	0.654598	0.998767	2.51657	11.8711	9.23144	11.6138	Stable	rs56388170	chr7_28684757_G_T	0.41722
POMZP3	3.93824	-0.973053	1.61283	-0.60332	0.546296	0.998767	1.67771	3.65265	4.61572	5.80688	Stable	rs148241015,rs34573489,rs13232187	chr7_76301009_T_C,chr7_76430915_G_A,chr7_76424878_T_G	0.999512115,0.982685217,0.982528599
TMEM209	2.90967	0.59738	1.82392	0.327525	0.743271	0.998767	3.35542	3.65265	2.30786	2.32275	Stable	rs57752445	chr7_130198440_G_A	0.181102
EPHA1	1.22654	0.165954	2.67484	0.0620426	0.950529	0.998767	1.67771	0.913163	1.15393	1.16138	Stable	rs11772895,rs7794735,rs7794735	chr7_143384849_G_C,chr7_143407723_G_A,chr7_143407723_G_A	0.987109808,0.97614465,0.97614465
CHST7	1.5336	-0.386031	2.42933	-0.158904	0.873744	0.998767	0.838855	1.82633	2.30786	1.16138	Stable	--	--	--
OGT	44.8635	-0.430421	0.747335	-0.575941	0.564655	0.998767	55.3645	21.0027	42.6954	60.3915	Stable	--	--	--
MCPH1	3.77884	-0.210573	1.61359	-0.130499	0.896171	0.998767	3.35542	3.65265	3.46179	4.6455	Stable	rs28362552	chr8_6708241_C_A	0.979555
MFHAS1	5.63504	1.53251	1.42815	1.07308	0.283237	0.998767	6.71084	10.0448	3.46179	2.32275	Stable	rs408459,rs408459	chr8_8848822_A_C,chr8_8848822_A_C	0.999222359,0.999222359
CSGALNACT1	10.0728	-0.266092	1.08161	-0.246015	0.80567	0.998767	10.0663	8.21847	9.23144	12.7751	Stable	rs7835354,rs7835354,rs7833274,rs7833274,rs114917690	chr8_19706638_A_G,chr8_19706638_A_G,chr8_19755623_G_T,chr8_19755623_G_T,chr8_19708084_G_C	0.999984883,0.999984883,0.998134968,0.998134968,0.927678669
BIN3	6.69839	-0.617076	1.27328	-0.484634	0.627936	0.998767	4.19428	6.39214	8.07751	8.12963	Stable	rs150457043	chr8_22634414_C_T	0.995981
CHMP7	7.80649	2.13601	1.29003	1.65579	0.0977643	0.998767	11.744	13.6974	3.46179	2.32275	Stable	rs142839876	chr8_23243512_C_T	1
TACC1	26.1404	-1.04993	0.842882	-1.24564	0.212896	0.998767	17.616	16.4369	51.9268	18.582	Stable	rs11467	chr8_38787396_A_G	0.958558
SLC39A4	2.34942	1.61052	2.10399	0.76546	0.443997	0.998767	2.51657	4.56582	1.15393	1.16138	Stable	rs75920625,rs2928381	chr8_144414270_T_C,chr8_144413722_T_C	1,0.999985834
AK3	13.1151	-0.172827	0.981596	-0.176067	0.860241	0.998767	10.0663	14.6106	13.8472	13.9365	Stable	rs531514534,rs531514534	chr9_4741308_C_G,chr9_4741308_C_G	0.999999999,0.999999999
UHRF2	9.17452	-0.577554	1.12764	-0.512178	0.608526	0.998767	9.22741	5.47898	11.5393	10.4524	Stable	--	--	--
PLIN2	16.9565	-0.783419	0.942863	-0.830894	0.406033	0.998767	6.71084	18.2633	18.4629	24.3889	Stable	rs35568725	chr9_19119676_A_G	0.0707167
HAUS6	4.11764	0.457867	1.56865	0.291886	0.770374	0.998767	5.87199	3.65265	3.46179	3.48413	Stable	--	--	--
CEP78	2.24338	-0.0905127	2.03003	-0.0445869	0.964437	0.998767	2.51657	1.82633	2.30786	2.32275	Stable	rs78791782	chr9_78282485_G_A	0.0687813
MFSD14B	18.0627	0.487931	0.914534	0.533529	0.593667	0.998767	29.3599	12.7843	13.8472	16.2593	Stable	rs7863391,rs200000129	chr9_94323356_C_T,chr9_94356580_G_A	0.99998409,0.949333845
SNX30	5.62024	-0.683394	1.41601	-0.48262	0.629366	0.998767	5.87199	2.73949	10.3854	3.48413	Stable	rs6415814	chr9_112861499_T_A	0.787352
GSN	45.5187	-1.59679	0.762713	-2.09357	0.0362982	0.998767	14.2605	31.0475	42.6954	94.0714	Up	rs10985187	chr9_121232398_A_G	0.0388087
GBGT1	1.45484	0.597341	2.48885	0.240007	0.810325	0.998767	1.67771	1.82633	1.15393	1.16138	Stable	rs535015446	chr9_133163943_G_A	1
SURF1	13.5036	-0.456347	0.972315	-0.469341	0.638826	0.998767	10.9051	11.8711	18.4629	12.7751	Stable	rs3124747,rs1179036	chr9_133402955_G_A,chr9_133370663_C_G	0.982175179,0.953707967
MED22	4.94147	0.183217	1.44601	0.126705	0.899174	0.998767	5.03313	5.47898	5.76965	3.48413	Stable	rs3739890,rs782497814	chr9_133327975_A_G,chr9_133335709_CA_C	1,0.976415047
GTF3C5	13.9769	-0.341761	0.972288	-0.351501	0.725212	0.998767	10.0663	14.6106	19.6168	11.6138	Stable	rs78063416	chr9_133030719_C_T	1
ASB6	10.8005	-1.18976	1.18866	-1.00092	0.316865	0.998767	5.87199	7.3053	26.5404	3.48413	Stable	--	--	--
SH3GLB2	12.4433	-1.36096	1.05738	-1.28711	0.198055	0.998767	7.5497	6.39214	26.5404	9.291	Stable	rs546990836	chr9_129028426_G_GGGGCGGGGGCC	0.235773
MIGA2	8.86803	-1.11116	1.20615	-0.921239	0.356926	0.998767	7.5497	3.65265	18.4629	5.80688	Stable	--	--	--
SEC16A	19.019	-0.449142	0.913658	-0.491586	0.623012	0.998767	18.4548	13.6974	32.31	11.6138	Stable	rs10781540	chr9_136427384_G_A	0.791474
MSRB2	7.07992	-0.187541	1.26632	-0.148099	0.882264	0.998767	5.03313	8.21847	4.61572	10.4524	Stable	rs117860555	chr10_23048102_A_G	0.664034
FAM171A1	1.01869	-0.406368	3.09183	-0.131433	0.895433	0.998767	0.838855	0.913163	0	2.32275	Stable	rs76459781	chr10_15189017_G_A	0.999999
MINDY3	5.93475	-0.791062	1.33968	-0.590486	0.554865	0.998767	5.03313	3.65265	6.92358	8.12963	Stable	rs12255430	chr10_15865453_C_T	0.626703
RSU1	24.7071	-0.573306	0.814574	-0.703811	0.481551	0.998767	15.0994	24.6554	24.2325	34.8413	Stable	rs802171	chr10_16814686_A_G	0.275036
FRA10AC1	2.55416	-0.395339	1.96164	-0.201535	0.84028	0.998767	1.67771	2.73949	1.15393	4.6455	Stable	rs1998840	chr10_93700616_T_G	0.284522
ADD3	49.2914	-0.337544	0.697498	-0.483935	0.628432	0.998767	47.8148	39.266	38.0797	72.0053	Stable	rs4595478	chr10_110040387_T_C	0.334159
PGAP2	6.09912	-0.402077	1.31878	-0.304886	0.760453	0.998767	5.03313	5.47898	8.07751	5.80688	Stable	rs1451722	chr11_3835323_C_T	0.499522
APIP	2.68138	0.397518	1.88389	0.211009	0.83288	0.998767	3.35542	2.73949	2.30786	2.32275	Stable	rs2941049	chr11_34871583_G_A	0.1123
SERPING1	5.38372	1.8652	1.4998	1.24364	0.213633	0.998767	5.03313	11.8711	2.30786	2.32275	Stable	rs10896636	chr11_57680560_C_G	0.0368701
ENDOD1	5.52194	1.48569	1.57875	0.941052	0.346678	0.998767	1.67771	14.6106	1.15393	4.6455	Stable	--	--	--
CCDC82	2.24524	-0.0923245	2.0552	-0.0449223	0.964169	0.998767	2.51657	1.82633	1.15393	3.48413	Stable	rs11021552	chr11_96364768_C_T	0.200775
RPS3	279.17	-0.225321	0.541402	-0.416181	0.677277	0.998767	239.074	275.775	323.1	278.73	Stable	rs12272818	chr11_75396945_C_T	0.334532
NCAM1	1.38967	-2.37955	3.07084	-0.774887	0.438407	0.998767	0	0.913163	0	4.6455	Stable	--	--	--
ATM	4.6697	0.385033	1.50427	0.25596	0.797982	0.998767	4.19428	6.39214	5.76965	2.32275	Stable	rs397967218	chr11_108158382_T_TA	0.0232867
ST14	7.73883	-1.55749	1.28502	-1.21204	0.225498	0.998767	4.19428	3.65265	18.4629	4.6455	Stable	rs11221985	chr11_130154828_T_C	0.336157
FADS1	5.79868	2.50089	1.56191	1.60117	0.109339	0.998767	4.19428	15.5238	1.15393	2.32275	Stable	rs968567	chr11_61828092_C_T	0.637103
INCENP	9.32919	0.567579	1.17073	0.484807	0.627813	0.998767	16.7771	5.47898	5.76965	9.291	Stable	rs761095695	chr11_62155473_T_TTTG	0.960324
B3GAT3	10.9016	0.128354	1.04739	0.122546	0.902466	0.998767	10.9051	11.8711	11.5393	9.291	Stable	--	--	--
TAGLN	1.30531	-0.986663	2.62418	-0.375989	0.706925	0.998767	0.838855	0.913163	2.30786	1.16138	Stable	rs12792314	chr11_117133694_T_A	0.116867
CABLES2	5.49986	-0.146516	1.39499	-0.10503	0.916352	0.998767	5.87199	4.56582	8.07751	3.48413	Stable	rs56162960	chr20_62407443_G_C	0.179777
PLCB3	7.10422	0.303131	1.24895	0.242709	0.808231	0.998767	8.38855	7.3053	8.07751	4.6455	Stable	--	--	--
MRPL49	9.81643	0.507845	1.12615	0.450957	0.652021	0.998767	7.5497	15.5238	10.3854	5.80688	Stable	rs769437	chr11_65122281_C_T	0.998577
MPP7	10.7843	-0.530188	1.05923	-0.500539	0.616695	0.998767	6.71084	10.958	12.6932	12.7751	Stable	rs1148176	chr10_28308263_G_A	0.215403
CWC15	13.6512	-0.294786	0.97141	-0.303462	0.761538	0.998767	11.744	12.7843	18.4629	11.6138	Stable	rs879988856	chr11_94973294_AGGCGAGCT_A	0.252806
TMEM218	1.97347	0.343113	2.17274	0.157917	0.874522	0.998767	1.67771	2.73949	1.15393	2.32275	Stable	rs7949048	chr11_125078564_T_C	0.322859
RILPL2	17.8594	-0.489649	0.910809	-0.537598	0.590855	0.998767	15.0994	14.6106	12.6932	29.0344	Stable	rs61953486	chr12_123430341_A_G	0.912898
OXSM	1.66455	0.909091	2.36689	0.384087	0.700914	0.998767	2.51657	1.82633	1.15393	1.16138	Stable	rs41285081	chr3_25790103_A_C	0.999421
BTBD11	4.4383	-0.911564	1.52287	-0.598581	0.549452	0.998767	2.51657	3.65265	4.61572	6.96825	Stable	rs1991310	chr12_107329003_G_A	0.983062
UBE3B	3.34768	0.919345	1.73094	0.531124	0.595333	0.998767	4.19428	4.56582	2.30786	2.32275	Stable	rs202144636	chr12_109472511_T_TA	0.0644906
IPMK	3.99042	-0.0471686	1.59614	-0.0295516	0.976425	0.998767	4.19428	3.65265	2.30786	5.80688	Stable	rs10826178	chr10_58387510_G_A	0.182019
PLBD2	10.3221	-0.685645	1.08489	-0.631996	0.527389	0.998767	6.71084	9.13163	16.155	9.291	Stable	rs368923282	chr12_113472967_TAGG_T	0.952655
DLG5	1.59566	-1.40302	2.41991	-0.579782	0.562062	0.998767	0.838855	0.913163	2.30786	2.32275	Stable	rs12783632	chr10_77767030_A_T	0.481242
TWF1	12.7268	-0.810114	0.99962	-0.810422	0.417698	0.998767	7.5497	10.958	18.4629	13.9365	Stable	rs3764004	chr12_43807648_T_C	0.135595
TEX30	1.66455	0.909091	2.36689	0.384087	0.700914	0.998767	2.51657	1.82633	1.15393	1.16138	Stable	rs677594	chr13_102662860_G_A	0.0214747
FAM177A1	5.0134	-1.17342	1.45361	-0.807245	0.419525	0.998767	2.51657	3.65265	8.07751	5.80688	Stable	rs799473	chr14_35047007_G_T	0.366442
EXT2	4.21685	0.111419	1.54109	0.072299	0.942364	0.998767	4.19428	4.56582	3.46179	4.6455	Stable	rs2074038,rs2074038,rs2074038	chr11_44066439_G_T,chr11_44066439_G_T,chr11_44066439_G_T	0.990703567,0.990703567,0.990703567
TMEM18	2.96986	0.076365	1.79698	0.0424962	0.966103	0.998767	3.35542	2.73949	3.46179	2.32275	Stable	rs114896800	chr2_710027_A_G	0.998369
ME3	3.63616	0.598061	1.65761	0.360798	0.71825	0.998767	4.19428	4.56582	3.46179	2.32275	Stable	rs61430878	chr11_86672590_ACT_A	0.0956476
CCDC3	2.22718	4.38426	2.52875	1.73377	0.0829592	0.998767	2.51657	6.39214	0	0	Stable	--	--	--
ACAD8	5.07545	-1.51814	1.4567	-1.04218	0.297329	0.998767	2.51657	2.73949	8.07751	6.96825	Stable	rs11223741	chr11_134270692_A_T	0.109659
NCAPD3	5.60607	1.15748	1.4335	0.807446	0.419409	0.998767	10.9051	4.56582	2.30786	4.6455	Stable	rs12278812	chr11_134252402_A_C	0.986857
VENTX	1.50515	3.82362	2.87043	1.33207	0.182836	0.998767	4.19428	1.82633	0	0	Stable	--	--	--
MFSD6	4.11132	0.878406	1.60149	0.548492	0.583354	0.998767	3.35542	7.3053	3.46179	2.32275	Stable	rs4853700	chr2_190399664_T_C	0.260519
TMEM45B	2.8196	-0.091087	2.08825	-0.0436188	0.965208	0.998767	0	5.47898	1.15393	4.6455	Stable	rs692325	chr11_129853241_C_T	0.312867
GUF1	5.80077	0.59093	1.35445	0.436289	0.662627	0.998767	7.5497	6.39214	4.61572	4.6455	Stable	rs66691259	chr4_44705036_A_G	0.199164
RABGAP1L	2.9903	0.089114	1.79462	0.0496562	0.960396	0.998767	2.51657	3.65265	2.30786	3.48413	Stable	rs16846683	chr1_174114201_T_C	0.183292
ARL14EP	1.89284	1.18237	2.2569	0.52389	0.600355	0.998767	2.51657	2.73949	1.15393	1.16138	Stable	rs11826681,rs11826681	chr11_30323336_G_C,chr11_30323336_G_C	0.94137175,0.94137175
EPG5	6.21765	-0.896058	1.34226	-0.667574	0.504406	0.998767	5.03313	3.65265	11.5393	4.6455	Stable	rs7408094	chr18_45978901_C_T	0.0501908
PSTPIP2	42.3167	0.041352	0.707245	0.0584692	0.953375	0.998767	41.1039	44.745	31.1561	52.2619	Stable	--	--	--
HAUS1	7.40015	0.175433	1.23289	0.142293	0.886848	0.998767	8.38855	7.3053	4.61572	9.291	Stable	rs113957702,rs113957702	chr18_46104399_G_C,chr18_46104399_G_C	0.960074281,0.960074281
C18orf25	13.1052	-2.15649	1.02512	-2.10365	0.035409	0.998767	5.03313	4.56582	23.0786	19.7434	Up	rs9807157	chr18_46237789_T_C	0.0403075
ATG10	1.01683	-0.402819	2.90066	-0.138871	0.889552	0.998767	0.838855	0.913163	1.15393	1.16138	Stable	rs113654433	chr5_82132442_C_A	0.130131
FAM151B	3.19318	-1.40391	1.78016	-0.788646	0.430319	0.998767	1.67771	1.82633	3.46179	5.80688	Stable	rs2431221	chr5_80638411_G_T	0.0452393
CWF19L2	4.42656	0.244346	1.51156	0.161652	0.87158	0.998767	5.03313	4.56582	3.46179	4.6455	Stable	rs7931436	chr11_107266386_C_T	0.521878
DCLRE1C	3.18144	0.262138	1.75112	0.149698	0.881003	0.998767	4.19428	2.73949	2.30786	3.48413	Stable	rs7922341	chr10_14910793_A_C	0.483864
NMT2	1.18307	1.6247	3.00517	0.540636	0.588758	0.998767	0.838855	2.73949	1.15393	0	Stable	rs76459781,rs12763978	chr10_15189017_G_A,chr10_15196887_C_A	1,0.998889359
TMEM123	101.328	-0.0650784	0.590004	-0.110302	0.91217	0.998767	104.018	94.0558	100.392	106.847	Stable	rs12799526	chr11_102451728_A_G	0.999645
GPD1L	4.13808	0.466068	1.57124	0.296624	0.766753	0.998767	5.03313	4.56582	2.30786	4.6455	Stable	rs4566576	chr3_32175313_T_G	0.902671
PELO	3.85761	-0.588667	1.60399	-0.367001	0.713619	0.998767	2.51657	3.65265	4.61572	4.6455	Stable	rs114309882	chr5_52800109_G_A	0.903456
RASGRP3	1.64151	2.21619	2.7204	0.814659	0.415268	0.998767	0.838855	4.56582	0	1.16138	Stable	--	--	--
TCTEX1D1	9.95721	-1.43212	1.32665	-1.0795	0.280365	0.998767	1.67771	9.13163	2.30786	26.7116	Stable	rs12138266	chr1_66734400_T_A	0.157008
GGPS1	1.16635	1.59542	2.9917	0.533283	0.593838	0.998767	1.67771	1.82633	0	1.16138	Stable	--	--	--
SRP19	1.01683	-0.402819	2.90066	-0.138871	0.889552	0.998767	0.838855	0.913163	1.15393	1.16138	Stable	rs514763	chr5_112879459_C_T	0.0922418
CARHSP1	5.37078	-0.539211	1.39804	-0.385691	0.699725	0.998767	4.19428	4.56582	8.07751	4.6455	Stable	rs11862263	chr16_8836062_A_C	0.999933
HNRNPU	37.8125	-0.206832	0.709877	-0.291363	0.770773	0.998767	31.8765	38.3528	42.6954	38.3254	Stable	--	--	--
AHCTF1	14.9962	-1.60295	0.954896	-1.67867	0.0932173	0.998767	7.5497	7.3053	25.3865	19.7434	Stable	rs149778388	chr1_246944841_G_GT	0.269354
MERTK	2.18505	0.594004	2.22626	0.266817	0.78961	0.998767	2.51657	2.73949	0	3.48413	Stable	rs13419523	chr2_112024340_T_C	0.215018
TMEM87B	6.17858	1.03479	1.33748	0.773689	0.439115	0.998767	8.38855	8.21847	3.46179	4.6455	Stable	rs560311607	chr2_112057920_C_T	0.436806
TRAPPC8	7.46034	-0.025441	1.22119	-0.0208329	0.983379	0.998767	8.38855	6.39214	5.76965	9.291	Stable	--	--	--
INO80C	2.26195	-0.0711102	2.02606	-0.0350978	0.972002	0.998767	1.67771	2.73949	2.30786	2.32275	Stable	rs355328	chr18_35492930_C_G	0.950599
CMTM7	19.0909	-0.17938	0.879559	-0.203944	0.838398	0.998767	18.4548	17.3501	13.8472	26.7116	Stable	rs342752	chr3_32462934_T_A	0.99828
RPIA	33.0406	-0.770437	0.735873	-1.04697	0.295113	0.998767	26.0045	22.8291	45.0033	38.3254	Stable	rs186199378	chr2_88154259_A_G	0.103425
ZDHHC7	43.589	-1.42867	0.775577	-1.84208	0.0654636	0.998767	23.488	23.7422	96.9301	30.1958	Stable	rs9923066	chr16_84988087_A_G	0.936149
C7orf31	2.32587	-0.726948	2.04493	-0.355488	0.722224	0.998767	1.67771	1.82633	1.15393	4.6455	Stable	rs62451621	chr7_25153741_T_C	0.999944
JAZF1	6.5037	-0.195244	1.29224	-0.15109	0.879905	0.998767	7.5497	4.56582	5.76965	8.12963	Stable	rs2158799	chr7_28237488_C_G	0.999477
KCTD15	3.98552	3.6743	2.09354	1.75507	0.0792473	0.998767	8.38855	6.39214	0	1.16138	Stable	rs11540506	chr19_33815029_A_G	0.999999
ZUP1	5.11589	0.278048	1.43576	0.19366	0.846442	0.998767	7.5497	3.65265	4.61572	4.6455	Stable	--	--	--
C16orf74	1.93632	0.302839	2.21994	0.136418	0.891491	0.998767	3.35542	0.913163	1.15393	2.32275	Stable	rs72805116,rs439967	chr16_85759361_A_G,chr16_85759282_C_A	1,0.998293949
OTULIN	8.26305	-1.47233	1.19625	-1.23078	0.218404	0.998767	4.19428	4.56582	15.0011	9.291	Stable	rs459467	chr5_14658793_T_C	0.445785
UBASH3B	7.16181	0.319681	1.24638	0.256487	0.797575	0.998767	5.87199	10.0448	6.92358	5.80688	Stable	rs7930518	chr11_122652888_G_A	0.11563
ROBO3	2.47167	0.182285	1.94609	0.0936676	0.925373	0.998767	2.51657	2.73949	2.30786	2.32275	Stable	rs11219822,rs11219822,rs11219822	chr11_124876748_A_C,chr11_124876748_A_C,chr11_124876748_A_C	0.991657006,0.991657006,0.991657006
ANGPT1	4.86248	2.8808	1.82825	1.57571	0.115093	0.998767	2.51657	14.6106	0	2.32275	Stable	rs281746	chr8_107628784_G_A	0.163816
CC2D1B	5.57434	0.49307	1.38459	0.356113	0.721756	0.998767	7.5497	5.47898	3.46179	5.80688	Stable	rs7513934	chr1_52352516_G_A	0.988686
LRRK1	5.72317	-0.938196	1.36107	-0.689306	0.490631	0.998767	4.19428	3.65265	8.07751	6.96825	Stable	--	--	--
NEIL2	2.34942	1.61052	2.10399	0.76546	0.443997	0.998767	2.51657	4.56582	1.15393	1.16138	Stable	rs1293299,rs138000185	chr8_11820396_A_C,chr8_11797607_C_CAT	0.991754599,0.908053585
CCSAP	6.51357	-0.997353	1.29409	-0.7707	0.440885	0.998767	5.03313	3.65265	8.07751	9.291	Stable	rs12756927,rs12756927	chr1_229342020_A_G,chr1_229342020_A_G	1,1
SH3RF1	1.68313	0.929468	2.36019	0.39381	0.693721	0.998767	1.67771	2.73949	1.15393	1.16138	Stable	rs2135775	chr4_169296510_A_C	0.0849337
MRPL39	7.40326	0.882533	1.23499	0.714606	0.474853	0.998767	10.0663	9.13163	5.76965	4.6455	Stable	rs4817027	chr21_25566677_G_A	0.0951012
CCDC174	5.8727	-0.532656	1.33742	-0.398271	0.690431	0.998767	5.03313	4.56582	6.92358	6.96825	Stable	rs6442465	chr3_14674470_G_C	0.181206
FLCN	3.03192	-0.418749	1.78432	-0.234683	0.814455	0.998767	3.35542	1.82633	3.46179	3.48413	Stable	rs1708618	chr17_17228555_T_C	0.921864
OXNAD1	2.6981	0.413628	1.90665	0.216939	0.828256	0.998767	2.51657	3.65265	3.46179	1.16138	Stable	rs690145	chr3_16326614_T_C	0.04824
PLCL2	13.1654	0.0938952	0.97586	0.0962179	0.923347	0.998767	12.5828	14.6106	12.6932	12.7751	Stable	none	chr3_16861378_A_AGATC	0.489623
MPPE1	4.58596	-0.397753	1.48732	-0.26743	0.789138	0.998767	3.35542	4.56582	4.61572	5.80688	Stable	rs8097892	chr18_11905954_C_T	0.998805
VOPP1	8.16436	-0.388121	1.22017	-0.318088	0.750418	0.998767	5.03313	9.13163	13.8472	4.6455	Stable	rs6976995	chr7_55570194_A_G	0.133871
AZIN1	45.9582	-0.572215	0.707421	-0.808875	0.418587	0.998767	31.0377	42.9187	70.3897	39.4868	Stable	rs2679745	chr8_102864097_G_A	0.348404
CDK19	7.55582	-0.210005	1.20444	-0.17436	0.861583	0.998767	6.71084	7.3053	8.07751	8.12963	Stable	--	--	--
MARVELD1	10.9319	0.757996	1.12615	0.673086	0.500893	0.998767	9.22741	18.2633	3.46179	12.7751	Stable	--	--	--
HEATR3	2.96986	0.076365	1.79698	0.0424962	0.966103	0.998767	3.35542	2.73949	3.46179	2.32275	Stable	rs71138030	chr16_50082772_AAGC_A	0.398682
OXA1L	33.1182	-0.496981	0.733752	-0.677314	0.498207	0.998767	29.3599	25.5686	41.5415	36.0026	Stable	rs67896381	chr14_22772111_CTG_C	0.998095
LARP1	26.9666	0.800224	0.791034	1.01162	0.31172	0.998767	41.1039	27.3949	18.4629	20.9048	Stable	rs55849543	chr5_154712124_A_G	0.126759
SETD9	1.74518	0.0111746	2.2809	0.00489921	0.996091	0.998767	1.67771	1.82633	1.15393	2.32275	Stable	rs2662033	chr5_56917583_T_G	0.19573
PIK3AP1	34.4056	0.816255	0.776578	1.05109	0.293216	0.998767	29.3599	58.4424	18.4629	31.3571	Stable	--	--	--
SLA	22.7263	0.0192449	0.821886	0.0234156	0.981319	0.998767	19.2937	26.4817	25.3865	19.7434	Stable	rs117903020	chr8_133050026_T_G	0.963497
TMBIM4	3.89922	-1.00262	1.61496	-0.620834	0.534709	0.998767	3.35542	1.82633	5.76965	4.6455	Stable	rs116991960	chr12_65785702_G_T	0.962781
VBP1	16.2867	0.218679	0.907487	0.240972	0.809577	0.998767	16.7771	18.2633	13.8472	16.2593	Stable	--	--	--
TMEM185A	1.5336	-0.386031	2.42933	-0.158904	0.873744	0.998767	0.838855	1.82633	2.30786	1.16138	Stable	--	--	--
ADK	4.79381	-0.250286	1.45606	-0.171893	0.863522	0.998767	4.19428	4.56582	5.76965	4.6455	Stable	rs67594352,rs67594352,rs35273093	chr10_74169175_T_C,chr10_74169175_T_C,chr10_74489056_T_C	1,1,0.986812414
DRAM2	9.39531	0.769363	1.11918	0.687436	0.491808	0.998767	10.9051	12.7843	6.92358	6.96825	Stable	rs599134,rs599134,rs629608	chr1_111197723_C_G,chr1_111197723_C_G,chr1_111195494_T_G	0.999293888,0.999293888,0.933966902
CCT8	36.9503	0.403164	0.724096	0.556782	0.577676	0.998767	39.4262	44.745	38.0797	25.5503	Stable	rs965951	chr21_29060236_G_A	0.236819
TDRD9	3.22045	0.285996	1.78354	0.160353	0.872603	0.998767	2.51657	4.56582	1.15393	4.6455	Stable	rs11622475	chr14_104042739_C_T	0.0475921
SUPV3L1	8.1185	-1.06386	1.21871	-0.872946	0.382693	0.998767	5.03313	5.47898	16.155	5.80688	Stable	rs5030935	chr10_69215625_C_T	0.356593
EEF1A1	943.708	-0.774194	0.539406	-1.43527	0.15121	0.998767	625.786	767.057	1438.95	943.037	Stable	--	--	--
HK1	21.1553	0.439672	0.857407	0.512793	0.608096	0.998767	16.7771	31.9607	18.4629	17.4206	Stable	--	--	--
TYSND1	2.54056	1.76151	2.04301	0.862211	0.388572	0.998767	4.19428	3.65265	1.15393	1.16138	Stable	rs147739252	chr10_70146724_C_A	0.999998
CD109	3.07145	2.10075	2.03318	1.03323	0.301495	0.998767	0.838855	9.13163	1.15393	1.16138	Stable	--	--	--
ZDHHC5	15.1545	0.0229501	0.945256	0.0242792	0.98063	0.998767	15.9383	14.6106	19.6168	10.4524	Stable	rs12790196	chr11_57730375_C_T	0.135232
ZNF689	3.92464	0.335493	1.60326	0.209256	0.834248	0.998767	4.19428	4.56582	4.61572	2.32275	Stable	--	--	--
MFSD14A	2.61249	-0.987842	1.91293	-0.516402	0.605574	0.998767	1.67771	1.82633	3.46179	3.48413	Stable	--	--	--
VPS8	7.45164	-0.713946	1.22261	-0.583952	0.559252	0.998767	6.71084	4.56582	8.07751	10.4524	Stable	rs9830734	chr3_184832713_A_G	0.999668
TATDN2	5.88941	-0.523226	1.3412	-0.390119	0.696449	0.998767	4.19428	5.47898	8.07751	5.80688	Stable	rs397959686	chr3_10272973_A_AG	0.114614
SMG1	10.316	-0.190915	1.0666	-0.178995	0.857942	0.998767	9.22741	10.0448	11.5393	10.4524	Stable	rs146520248	chr16_18862690_C_T	0.841788
NECAP2	7.97577	0.811275	1.20993	0.670512	0.502532	0.998767	7.5497	12.7843	6.92358	4.6455	Stable	rs17453643	chr1_16441466_G_A	0.891925
PAXIP1	3.76213	-0.223932	1.64067	-0.136488	0.891436	0.998767	4.19428	2.73949	2.30786	5.80688	Stable	--	--	--
FZD1	1.85569	1.14733	2.32061	0.494409	0.621017	0.998767	4.19428	0.913163	1.15393	1.16138	Stable	rs1429535	chr7_91326645_G_T	0.383545
DHRS4	3.63802	0.596728	1.65744	0.360031	0.718824	0.998767	4.19428	4.56582	2.30786	3.48413	Stable	rs11158474	chr14_23959884_A_C	0.956935
DHRS1	3.39731	-1.08808	1.73996	-0.625349	0.531742	0.998767	2.51657	1.82633	6.92358	2.32275	Stable	rs181204141,rs10136508	chr14_24299761_G_A,chr14_24294908_A_G	0.999855337,0.994520274
AASDH	2.60075	1.00051	1.95517	0.511724	0.608844	0.998767	4.19428	2.73949	2.30786	1.16138	Stable	rs13134963	chr4_56389594_C_G	0.351252
KCNJ15	4.0448	1.86715	1.81789	1.0271	0.304374	0.998767	0.838855	11.8711	2.30786	1.16138	Stable	rs2186344	chr21_38234847_C_T	0.139143
ETS2	44.7747	-0.519992	0.754934	-0.688791	0.490955	0.998767	35.2319	38.3528	26.5404	78.9735	Stable	rs2836875	chr21_39079686_G_A	0.606877
TSPAN18	1.82581	-0.804637	2.2749	-0.353702	0.723562	0.998767	0.838855	1.82633	1.15393	3.48413	Stable	rs560237462	chr11_44681182_G_A	0.996845
C9orf43	2.62119	1.01142	1.94522	0.519949	0.603099	0.998767	3.35542	3.65265	1.15393	2.32275	Stable	rs146284591	chr9_113458253_TC_T	0.0916813
TMEM268	2.15828	1.44202	2.22596	0.647819	0.517102	0.998767	0.838855	5.47898	1.15393	1.16138	Stable	--	--	--
WDR19	1.22654	0.165954	2.67484	0.0620426	0.950529	0.998767	1.67771	0.913163	1.15393	1.16138	Stable	rs35552004	chr4_39170914_C_T	0.431415
SLC37A3	2.32401	-0.725488	2.00845	-0.361217	0.717937	0.998767	1.67771	1.82633	2.30786	3.48413	Stable	rs10251020	chr7_140399523_C_G	0.319555
AP3S2	2.03366	-0.402778	2.11973	-0.190014	0.849298	0.998767	1.67771	1.82633	2.30786	2.32275	Stable	rs1256839	chr15_89911525_G_C	0.367611
C12orf43	2.18132	0.598457	2.0832	0.287277	0.7739	0.998767	2.51657	2.73949	2.30786	1.16138	Stable	rs73214155	chr12_121016539_T_A	0.13386
RER1	10.5195	0.34558	1.07261	0.322186	0.747312	0.998767	12.5828	10.958	6.92358	11.6138	Stable	--	--	--
WIPI2	12.197	-0.827983	1.08936	-0.760066	0.447215	0.998767	7.5497	10.0448	25.3865	5.80688	Stable	rs374959243	chr7_5135765_CG_C	0.0655357
KRTCAP3	2.09199	-1.15236	2.16967	-0.531121	0.595335	0.998767	1.67771	0.913163	4.61572	1.16138	Stable	rs780095	chr2_27518238_A_G	0.208071
UBXN11	14.1698	0.784581	1.04475	0.750971	0.45267	0.998767	28.5211	7.3053	8.07751	12.7751	Stable	rs149176316	chr1_26306694_G_A	0.976791
EYA3	4.11764	0.457867	1.56865	0.291886	0.770374	0.998767	5.87199	3.65265	3.46179	3.48413	Stable	rs112345114	chr1_27985391_T_A	0.342621
ABHD3	5.05756	0.581029	1.46335	0.397055	0.691327	0.998767	7.5497	4.56582	2.30786	5.80688	Stable	--	--	--
TSPAN33	6.52895	0.0704801	1.34504	0.0523999	0.95821	0.998767	3.35542	10.0448	9.23144	3.48413	Stable	rs12667978	chr7_129137407_C_T	1
NCF1	54.1313	-1.04667	0.752301	-1.39129	0.164138	0.998767	15.9383	54.7898	83.083	62.7143	Stable	rs1237819733	chr7_75119900_A_C	0.985195
ZC3H18	10.0033	-0.116513	1.09675	-0.106235	0.915396	0.998767	10.0663	9.13163	13.8472	6.96825	Stable	rs2291160	chr16_88631079_G_A	0.380318
COPG2	8.51432	-0.0596361	1.15601	-0.0515878	0.958857	0.998767	7.5497	9.13163	6.92358	10.4524	Stable	rs1025488940	chr7_130538323_G_T	0.154321
TAGLN2	345.923	-0.340233	0.64936	-0.523951	0.600312	0.998767	166.932	443.797	259.634	513.328	Stable	rs2252815	chr1_159919896_G_A	0.940096
ELK4	4.21498	0.112425	1.54119	0.0729467	0.941849	0.998767	4.19428	4.56582	4.61572	3.48413	Stable	rs3902968	chr1_205669917_A_G	0.919916
DUSP23	18.5845	-0.0839521	0.886967	-0.0946507	0.924592	0.998767	15.0994	21.0027	13.8472	24.3889	Stable	--	--	--
RNF166	38.6664	-1.09073	0.727919	-1.49842	0.134023	0.998767	30.1988	19.1764	61.1583	44.1323	Stable	rs7350860,rs877579,rs877579	chr16_88703001_C_T,chr16_88704213_T_C,chr16_88704213_T_C	1,0.999930214,0.999930214
NBL1	2.56901	-0.373389	1.95918	-0.190585	0.848851	0.998767	0.838855	3.65265	3.46179	2.32275	Stable	rs12736909,rs7535952,rs12142530	chr1_19562778_A_G,chr1_19647070_A_G,chr1_19587589_C_A	0.999998219,0.998998805,0.986695566
USF1	36.9789	-0.692052	0.732235	-0.945122	0.344596	0.998767	31.8765	24.6554	56.5426	34.8413	Stable	rs11576837	chr1_161034084_A_G	0.359795
FCER1G	187.242	0.665392	0.619833	1.0735	0.283046	0.998767	143.444	315.954	120.009	169.561	Stable	rs2070901	chr1_161215268_G_T	0.803277
TOMM40L	3.15654	0.784411	1.78456	0.439553	0.660261	0.998767	2.51657	5.47898	2.30786	2.32275	Stable	rs41270849,rs11590967,rs11590967	chr1_161218859_G_A,chr1_161218797_G_A,chr1_161218797_G_A	0.999993886,0.997386535,0.997386535
MPZ	4.31791	-0.218107	1.56898	-0.139012	0.889441	0.998767	2.51657	5.47898	2.30786	6.96825	Stable	rs16832790	chr1_161306153_C_T	0.999957
CCAR2	16.1986	0.31094	0.92283	0.336942	0.736161	0.998767	17.616	18.2633	18.4629	10.4524	Stable	--	--	--
RAPGEF6	1.01683	-0.402819	2.90066	-0.138871	0.889552	0.998767	0.838855	0.913163	1.15393	1.16138	Stable	--	--	--
ALG8	4.07602	0.859811	1.58912	0.541063	0.588464	0.998767	5.03313	5.47898	2.30786	3.48413	Stable	--	--	--
FBXW5	37.938	-0.461826	0.722002	-0.639647	0.522402	0.998767	31.8765	31.9607	54.2347	33.6799	Stable	--	--	--
MRPL10	11.2068	0.0549264	1.04763	0.0524295	0.958187	0.998767	10.0663	12.7843	13.8472	8.12963	Stable	rs8074177	chr17_47833699_A_G	0.984564
SON	44.7543	-1.07823	0.691121	-1.56013	0.11873	0.998767	31.0377	26.4817	69.2358	52.2619	Stable	--	--	--
UBE2Z	13.7455	0.337217	0.982333	0.343282	0.731386	0.998767	14.2605	16.4369	16.155	8.12963	Stable	rs200181647	chr17_48925281_CA_C	0.0387486
CBR1	3.13982	0.77143	1.79917	0.428769	0.668091	0.998767	3.35542	4.56582	1.15393	3.48413	Stable	rs2835268,rs16993864,rs16993864,rs16993864	chr21_36076838_C_G,chr21_36074301_C_A,chr21_36074301_C_A,chr21_36074301_C_A	0.92710385,0.926115445,0.926115445,0.926115445
HLCS	1.24512	0.198409	2.66295	0.0745069	0.940607	0.998767	0.838855	1.82633	1.15393	1.16138	Stable	rs4816555	chr21_36965058_G_A	0.055343
CYB5R1	5.24169	-0.975612	1.42563	-0.68434	0.493761	0.998767	2.51657	4.56582	8.07751	5.80688	Stable	rs79937103	chr1_202968959_G_A	0.923518
ALDH4A1	6.62291	0.897184	1.31925	0.680069	0.496461	0.998767	11.744	5.47898	3.46179	5.80688	Stable	rs77065167	chr1_18892118_G_A	0.0772811
THEM4	2.806	1.94056	2.00014	0.970211	0.331941	0.998767	2.51657	6.39214	1.15393	1.16138	Stable	rs11204915	chr1_151910350_C_T	0.25448
RGL4	43.3355	-0.600673	0.926826	-0.648096	0.516923	0.998767	36.9096	31.9607	8.07751	96.3942	Stable	rs7285873	chr22_23679220_C_T	0.0508513
ATP6V0D1	17.5087	-0.554927	0.931602	-0.59567	0.551396	0.998767	9.22741	19.1764	27.6943	13.9365	Stable	rs28473376	chr16_67425406_A_G	0.107841
C16orf86	2.10255	1.39733	2.17646	0.642017	0.520862	0.998767	3.35542	2.73949	1.15393	1.16138	Stable	rs116856853	chr16_67950901_G_A	0.0265587
ZYX	150.659	-0.232065	0.581844	-0.398844	0.690009	0.998767	118.279	158.89	136.164	189.304	Stable	rs11772895,rs11772895,rs11772895	chr7_143384849_G_C,chr7_143384849_G_C,chr7_143384849_G_C	0.99757096,0.99757096,0.99757096
ABR	11.6493	0.0218343	1.03765	0.0210422	0.983212	0.998767	13.4217	10.0448	15.0011	8.12963	Stable	rs2259823	chr17_1116600_C_T	0.9431
NR2F6	3.42458	0.453131	1.73446	0.261252	0.793898	0.998767	3.35542	4.56582	4.61572	1.16138	Stable	rs373228065,rs373228065,rs373228065	chr19_17236255_G_GGGGAA,chr19_17236255_G_GGGGAA,chr19_17236255_G_GGGGAA	0.999999995,0.999999995,0.999999995
UBASH3A	1.18307	1.6247	3.00517	0.540636	0.588758	0.998767	0.838855	2.73949	1.15393	0	Stable	rs1893592,rs1893592,rs1893592	chr21_42434957_A_C,chr21_42434957_A_C,chr21_42434957_A_C	0.999395937,0.999395937,0.999395937
WDR4	2.52198	1.74967	2.05656	0.850772	0.394896	0.998767	5.03313	2.73949	1.15393	1.16138	Stable	rs58308853	chr21_42840384_G_C	0.121096
NDUFV3	5.87953	0.331334	1.34099	0.247081	0.804846	0.998767	6.71084	6.39214	5.76965	4.6455	Stable	rs4148974,rs4148974	chr21_42903610_C_T,chr21_42903610_C_T	1,1
U2AF1	2.02496	-4.65291	2.60353	-1.78716	0.073912	0.998767	0	0	4.61572	3.48413	Stable	rs1888523	chr21_43105109_G_A	0.899424
CSTB	16.4329	-0.166953	0.920693	-0.181334	0.856106	0.998767	10.9051	20.0896	16.155	18.582	Stable	rs9446	chr21_43774109_T_C	0.984892
ZNF66	1.14778	1.56879	3.0309	0.517599	0.604738	0.998767	2.51657	0.913163	0	1.16138	Stable	rs113404082	chr19_20849935_AT_A	0.010425
SPATC1L	2.13101	-1.09377	2.26794	-0.482273	0.629612	0.998767	0	2.73949	3.46179	2.32275	Stable	rs62215189,rs62215189,rs111313648	chr21_46184081_A_G,chr21_46184081_A_G,chr21_46234763_G_GC	1,1,0.998727983
VAV2	2.32898	1.60042	2.20984	0.724225	0.468927	0.998767	3.35542	3.65265	2.30786	0	Stable	rs2488561	chr9_133786507_G_A	0.447756
MCM3AP	7.70348	0.0671532	1.19696	0.0561033	0.95526	0.998767	7.5497	8.21847	8.07751	6.96825	Stable	rs17182664	chr21_46277736_A_G	0.644472
PCNT	6.94854	0.738537	1.26587	0.583422	0.559609	0.998767	10.0663	7.3053	4.61572	5.80688	Stable	rs149943813	chr21_46539086_A_ACGGTGGTCCGATTGGGCACCGAGGGCCTCCTGCGTG	0.206986
DIP2A	8.44617	-0.681695	1.17008	-0.582607	0.560158	0.998767	8.38855	4.56582	11.5393	9.291	Stable	rs9306156	chr21_46540580_T_C	0.762725
PRMT2	12.5264	0.352645	0.997678	0.353465	0.72374	0.998767	12.5828	15.5238	10.3854	11.6138	Stable	rs12483497,rs2839270,rs11910707,rs9983267	chr21_46672824_G_C,chr21_46471612_A_C,chr21_46622601_G_T,chr21_46669100_C_A	0.999971749,0.997728097,0.940344762,0.92628185
ZNF714	1.32389	-0.941446	2.7745	-0.339321	0.734368	0.998767	0	1.82633	2.30786	1.16138	Stable	--	--	--
GPSM1	4.37135	2.01343	1.64089	1.22703	0.219811	0.998767	6.71084	7.3053	2.30786	1.16138	Stable	rs28453790	chr9_136332422_T_C	0.468373
TOR2A	12.439	-0.89686	1.01901	-0.880128	0.37879	0.998767	10.0663	7.3053	20.7707	11.6138	Stable	rs188750099	chr9_127734851_C_T	1
SHKBP1	58.5684	-0.633762	0.714491	-0.887012	0.375073	0.998767	24.3268	67.5741	73.8515	68.5211	Stable	rs78324594,rs78324594	chr19_40580089_T_C,chr19_40580089_T_C	0.991359058,0.991359058
RDH13	1.01683	-0.402819	2.90066	-0.138871	0.889552	0.998767	0.838855	0.913163	1.15393	1.16138	Stable	rs1671169,rs1671216,rs3816043	chr19_55062265_G_A,chr19_55042708_G_A,chr19_55063144_G_A	0.999999284,0.998839543,0.941642253
PKN3	4.80437	0.818728	1.48682	0.550657	0.581869	0.998767	5.87199	6.39214	2.30786	4.6455	Stable	rs55697116,rs55697116	chr9_128727341_C_T,chr9_128727341_C_T	0.997430266,0.997430266
MPZL3	3.87246	-0.57298	1.65258	-0.346718	0.728803	0.998767	1.67771	4.56582	6.92358	2.32275	Stable	rs11607355	chr11_118222832_C_T	0.137048
PCSK7	1.95303	0.325438	2.1785	0.149386	0.881249	0.998767	2.51657	1.82633	2.30786	1.16138	Stable	rs1784041	chr11_117201046_C_T	0.422117
SHC1	14.3777	-0.249572	0.956702	-0.260867	0.794195	0.998767	12.5828	13.6974	19.6168	11.6138	Stable	rs8191979	chr1_154966186_T_C	0.110487
VPS11	12.7245	-0.1285	1.01914	-0.126087	0.899663	0.998767	14.2605	10.0448	18.4629	8.12963	Stable	rs7942757	chr11_119032941_G_A	0.187514
ANO10	10.5778	-1.30346	1.0832	-1.20334	0.228843	0.998767	6.71084	5.47898	11.5393	18.582	Stable	rs6793877	chr3_43645781_G_A	0.132432
FAM189B	4.91843	0.510751	1.47555	0.346142	0.729236	0.998767	3.35542	8.21847	4.61572	3.48413	Stable	--	--	--
LMNA	12.4549	-1.0588	1.10876	-0.954944	0.339606	0.998767	2.51657	13.6974	11.5393	22.0661	Stable	rs2430417	chr1_156127612_A_G	0.26809
CCR5	1.31401	3.62519	2.99553	1.2102	0.226203	0.998767	2.51657	2.73949	0	0	Stable	rs17141108	chr3_46424517_A_G	0.950626
FCRL3	1.12288	3.39505	3.21852	1.05485	0.291494	0.998767	0.838855	3.65265	0	0	Stable	rs3761959	chr1_157699488_C_T	0.418029
TONSL	6.87661	1.908	1.34135	1.42245	0.154895	0.998767	12.5828	9.13163	2.30786	3.48413	Stable	rs2242266	chr8_144441195_T_C	0.0595822
LRRC14	4.2653	0.96449	1.56774	0.61521	0.538416	0.998767	6.71084	4.56582	3.46179	2.32275	Stable	rs13277542	chr8_144522536_T_G	0.936768
ORAI2	17.5789	-0.739432	0.895443	-0.825772	0.408933	0.998767	11.744	14.6106	26.5404	17.4206	Stable	rs6951185	chr7_102396430_T_G	0.0375677
MGAT4B	17.2286	0.468829	0.909693	0.51537	0.606294	0.998767	22.6491	17.3501	18.4629	10.4524	Stable	rs73351608	chr5_179805064_A_T	0.234624
RPL8	512.926	0.439543	0.526475	0.834878	0.403786	0.998767	564.55	616.385	400.414	470.357	Stable	rs35298220	chr8_144783151_C_T	0.0900021
LRWD1	4.86202	-1.77173	1.52415	-1.16244	0.245057	0.998767	1.67771	2.73949	10.3854	4.6455	Stable	rs7801498	chr7_102449148_G_A	1
U2AF1L4	2.38234	-1.41585	2.0392	-0.694318	0.487483	0.998767	1.67771	0.913163	4.61572	2.32275	Stable	rs231237	chr19_35758620_G_A	1
BDH1	2.37432	0.79655	2.0338	0.391657	0.695312	0.998767	4.19428	1.82633	1.15393	2.32275	Stable	rs6786074	chr3_197574510_C_G	0.0880018
LRRC56	1.22654	0.165954	2.67484	0.0620426	0.950529	0.998767	1.67771	0.913163	1.15393	1.16138	Stable	rs12576769	chr11_535026_C_T	0.0773018
FDXR	2.50882	0.215453	1.99455	0.108021	0.913979	0.998767	0.838855	4.56582	2.30786	2.32275	Stable	rs36010696	chr17_74874136_A_T	0.968695
SAP30BP	11.0982	-1.24597	1.08319	-1.15028	0.25003	0.998767	5.87199	7.3053	21.9247	9.291	Stable	rs820156	chr17_75667292_A_T	0.37799
ACOX1	6.20703	0.192526	1.31569	0.146332	0.88366	0.998767	5.03313	8.21847	5.76965	5.80688	Stable	rs34391774	chr17_75968922_CA_C	0.905737
ALDH16A1	5.37948	0.405626	1.39927	0.289883	0.771906	0.998767	5.87199	6.39214	5.76965	3.48413	Stable	rs77552159	chr19_49465103_A_G	0.999899
DBF4B	2.16461	0.579302	2.09829	0.276083	0.782484	0.998767	3.35542	1.82633	1.15393	2.32275	Stable	rs4369727	chr17_44753855_A_C	0.101603
CXCL16	24.78	-0.916729	1.02238	-0.896658	0.369901	0.998767	3.35542	31.0475	49.619	15.0979	Stable	rs7224262	chr17_4769213_C_G	0.982868
ASGR2	2.41831	4.50472	2.44767	1.84041	0.0657077	0.998767	4.19428	5.47898	0	0	Stable	rs190087,rs117356834	chr17_7111790_G_A,chr17_7147936_G_A	0.965091912,0.957782141
POLR3K	4.34593	0.588814	1.53217	0.384301	0.700755	0.998767	5.87199	4.56582	3.46179	3.48413	Stable	rs77046488	chr16_49353_A_G	0.542531
TBC1D24	1.64597	0.888282	2.4098	0.368612	0.712417	0.998767	3.35542	0.913163	1.15393	1.16138	Stable	rs112329743	chr16_2475540_G_C	0.999995
AMDHD2	2.38606	-1.41838	2.03844	-0.695814	0.486545	0.998767	1.67771	0.913163	2.30786	4.6455	Stable	rs62040720	chr16_2541269_T_A	0.900646
ZNF75A	2.29369	1.57089	2.13611	0.735397	0.462098	0.998767	5.03313	1.82633	1.15393	1.16138	Stable	--	--	--
ADCY9	1.74518	0.0111746	2.2809	0.00489921	0.996091	0.998767	1.67771	1.82633	1.15393	2.32275	Stable	rs2238448	chr16_4009438_T_C	0.336749
TTC9C	3.68833	1.69968	1.73496	0.979666	0.327251	0.998767	6.71084	4.56582	1.15393	2.32275	Stable	rs796710654	chr11_62738102_GT_G	0.0466737
DCP1A	12.5221	-1.49699	1.06189	-1.40974	0.158617	0.998767	6.71084	6.39214	27.6943	9.291	Stable	--	--	--
PDZK1IP1	1.09746	-1.96193	3.0881	-0.635321	0.525219	0.998767	0	0.913163	1.15393	2.32275	Stable	rs2248907,rs2248907	chr1_47190144_A_G,chr1_47190144_A_G	0.989467116,0.989467116
NOL9	4.98123	-0.124876	1.4783	-0.0844725	0.932681	0.998767	5.87199	3.65265	8.07751	2.32275	Stable	rs10157142	chr1_6558725_A_T	0.0648183
AK4	1.37421	1.90976	2.82766	0.675385	0.499432	0.998767	2.51657	1.82633	1.15393	0	Stable	--	--	--
SLC25A34	3.61317	-2.85945	1.94782	-1.46803	0.142096	0.998767	0.838855	0.913163	11.5393	1.16138	Stable	rs6429772	chr1_15729237_C_T	0.330028
RBBP4	11.8987	0.954083	1.02777	0.928301	0.353252	0.998767	16.7771	14.6106	8.07751	8.12963	Stable	--	--	--
KIAA1522	2.15828	1.44202	2.22596	0.647819	0.517102	0.998767	0.838855	5.47898	1.15393	1.16138	Stable	rs1056720550	chr1_32741788_G_A	0.56142
FAAP20	3.1274	-0.877489	1.78832	-0.490678	0.623654	0.998767	1.67771	2.73949	5.76965	2.32275	Stable	rs77364590	chr1_2137585_GCCT_G	0.90317
MEGF6	13.3566	-0.751217	1.00291	-0.74904	0.453833	0.998767	12.5828	7.3053	21.9247	11.6138	Stable	rs28447582	chr1_3531796_G_A	0.977572
OMA1	4.55253	-0.421235	1.53928	-0.273658	0.784348	0.998767	5.03313	2.73949	2.30786	8.12963	Stable	rs11207238	chr1_58481740_G_A	0.10463
USP1	28.7694	-0.190324	0.771008	-0.246851	0.805024	0.998767	32.7154	21.0027	30.0022	31.3571	Stable	--	--	--
FCGR3B	117.096	0.547846	2.11519	0.259005	0.795631	0.998767	4.19428	273.949	34.6179	155.624	Stable	rs181468352	chr1_161597246_A_G	0.997753
FLVCR1	3.18945	-1.40201	1.78058	-0.787391	0.431053	0.998767	1.67771	1.82633	5.76965	3.48413	Stable	rs113409098	chr1_212876372_CT_C	0.0630961
DENND2D	6.6556	1.18869	1.32776	0.89526	0.370648	0.998767	7.5497	10.958	2.30786	5.80688	Stable	rs599134	chr1_111197723_C_G	1
BPNT1	4.39178	2.01836	1.64176	1.22939	0.218927	0.998767	5.87199	8.21847	1.15393	2.32275	Stable	--	--	--
BROX	12.5525	-0.581708	0.992511	-0.586098	0.55781	0.998767	10.0663	10.0448	15.0011	15.0979	Stable	rs111986588	chr1_222684338_C_T	0.0836461
OXER1	4.41651	0.625837	1.61249	0.388118	0.697929	0.998767	2.51657	8.21847	5.76965	1.16138	Stable	rs4953577	chr2_42708821_C_T	0.201713
REL	7.59303	-1.9922	1.28711	-1.5478	0.12167	0.998767	3.35542	2.73949	17.3089	6.96825	Stable	--	--	--
MAIP1	3.27692	-0.172147	1.72974	-0.0995219	0.920724	0.998767	2.51657	3.65265	4.61572	2.32275	Stable	rs4410273	chr2_199953535_T_C	0.118126
FBXO41	4.29258	2.68179	1.74877	1.53353	0.125145	0.998767	7.5497	7.3053	1.15393	1.16138	Stable	rs526106,rs526106	chr2_73265486_A_T,chr2_73265486_A_T	0.955515761,0.955515761
PDLIM5	4.08776	-0.391568	1.5752	-0.248584	0.803683	0.998767	2.51657	4.56582	3.46179	5.80688	Stable	--	--	--
RPRD2	8.15634	0.225501	1.19479	0.188736	0.8503	0.998767	7.5497	10.0448	10.3854	4.6455	Stable	rs834233	chr1_150381800_G_A	0.0458873
TNFAIP8L2	6.39699	2.17661	1.4221	1.53056	0.125879	0.998767	10.9051	10.0448	1.15393	3.48413	Stable	rs61819223	chr1_151157351_G_A	0.99995
SCNM1	10.8532	-0.194326	1.05075	-0.184941	0.853275	0.998767	8.38855	11.8711	11.5393	11.6138	Stable	rs41268542	chr1_151166091_T_G	0.994173
ERCC3	5.73001	-0.0272781	1.35436	-0.020141	0.983931	0.998767	5.87199	5.47898	6.92358	4.6455	Stable	rs4150436	chr2_127284258_T_C	0.0848141
IWS1	10.9049	0.926983	1.07112	0.865436	0.386799	0.998767	17.616	10.958	8.07751	6.96825	Stable	rs334158	chr2_127488576_T_C	0.0744072
CDC42EP3	26.3307	-1.1015	0.799274	-1.37812	0.168165	0.998767	13.4217	20.0896	30.0022	41.8095	Stable	rs6711697	chr2_37828401_C_T	0.113897
DHX57	1.95303	0.325438	2.1785	0.149386	0.881249	0.998767	2.51657	1.82633	2.30786	1.16138	Stable	rs1010858	chr2_38875529_C_T	0.381143
S100A12	1690.72	-0.464764	1.86549	-0.249137	0.803255	0.998767	96.4684	2744.97	800.827	3120.62	Stable	rs2070864	chr1_153361324_A_G	0.331436
GNPDA2	1.66455	0.909091	2.36689	0.384087	0.700914	0.998767	2.51657	1.82633	1.15393	1.16138	Stable	rs12499960	chr4_44685384_A_G	0.522707
HELQ	3.69821	0.17674	1.63007	0.108425	0.913659	0.998767	4.19428	3.65265	3.46179	3.48413	Stable	--	--	--
CGGBP1	23.1426	-0.146708	0.81139	-0.180811	0.856516	0.998767	19.2937	24.6554	24.2325	24.3889	Stable	rs9861443	chr3_88147061_A_C	0.997588
EOGT	2.76201	-0.140386	1.85269	-0.0757741	0.939599	0.998767	2.51657	2.73949	2.30786	3.48413	Stable	rs6769958	chr3_69006260_C_G	0.413337
NAXE	13.6096	-0.182331	0.973451	-0.187304	0.851422	0.998767	10.9051	14.6106	17.3089	11.6138	Stable	--	--	--
POGLUT1	1.87426	1.16507	2.27328	0.512505	0.608298	0.998767	3.35542	1.82633	1.15393	1.16138	Stable	rs6794833	chr3_119472551_T_C	0.246136
EIF4E3	10.2092	-0.393335	1.08699	-0.361855	0.71746	0.998767	6.71084	10.958	9.23144	13.9365	Stable	rs376183496,rs397774672,rs397774672	chr3_71710054_CAGAGGCACAG_C,chr3_71722064_T_TG,chr3_71722064_T_TG	0.980682041,0.967056083,0.967056083
PROK2	56.2409	-0.420239	0.829127	-0.506845	0.612264	0.998767	15.9383	80.3583	38.0797	90.5873	Stable	rs6777956	chr3_71805436_C_T	0.882888
LRRC58	6.22205	0.754826	1.3319	0.566731	0.570897	0.998767	9.22741	6.39214	3.46179	5.80688	Stable	rs1147681	chr3_120362989_T_C	0.0419414
FSTL1	1.7017	0.949829	2.38948	0.397504	0.690996	0.998767	0.838855	3.65265	1.15393	1.16138	Stable	rs1147707	chr3_120450401_C_T	0.999458
IGFBP7	38.217	-0.485295	0.777141	-0.624462	0.532324	0.998767	44.4593	19.1764	30.0022	59.2301	Stable	rs4443350	chr4_56867725_G_A	0.211675
CXCR1	22.8939	1.9793	2.91404	0.679231	0.496992	0.998767	0	73.053	9.23144	9.291	Stable	rs11677534	chr2_218142337_T_C	0.0777613
TMEM79	2.10255	1.39733	2.17646	0.642017	0.520862	0.998767	3.35542	2.73949	1.15393	1.16138	Stable	rs12128955	chr1_156274030_C_T	0.1511
CWC22	8.10433	0.208826	1.17812	0.177253	0.85931	0.998767	10.0663	7.3053	8.07751	6.96825	Stable	rs56268693	chr2_180004430_C_T	1
ANKZF1	7.29908	0.371888	1.2351	0.301101	0.763338	0.998767	10.0663	6.39214	5.76965	6.96825	Stable	rs76247428	chr2_219278161_C_T	0.999266
STT3B	49.7626	0.0973936	0.683148	0.142566	0.886633	0.998767	44.4593	58.4424	38.0797	58.0688	Stable	--	--	--
FCRL1	2.71667	0.428076	1.92221	0.2227	0.823769	0.998767	1.67771	4.56582	3.46179	1.16138	Stable	--	--	--
CLASP2	2.89109	0.584613	1.83306	0.318927	0.749782	0.998767	4.19428	2.73949	2.30786	2.32275	Stable	--	--	--
NUAK2	14.2398	-2.11506	1.09178	-1.93726	0.0527141	0.998767	2.51657	8.21847	35.7718	10.4524	Stable	rs4950989	chr1_205313851_C_T	0.99998
MNDA	251.489	0.301166	0.586236	0.513729	0.607442	0.998767	204.681	350.655	178.859	271.762	Stable	rs703151	chr1_158844592_G_A	0.199393
AIM2	2.11667	2.65046	2.72306	0.973342	0.330383	0.998767	0	7.3053	0	1.16138	Stable	--	--	--
SNHG16	6.84791	-0.288956	1.25894	-0.229523	0.818462	0.998767	5.03313	7.3053	6.92358	8.12963	Stable	rs55905509,rs7353,rs111877106	chr17_76559666_G_A,chr17_76565237_G_A,chr17_76564297_T_TTA	0.999989945,0.992254931,0.94869895
RYBP	7.9814	-0.681691	1.19492	-0.57049	0.568346	0.998767	5.87199	6.39214	12.6932	6.96825	Stable	rs920289	chr3_72455271_G_A	0.145255
GTPBP8	2.47167	0.182285	1.94609	0.0936676	0.925373	0.998767	2.51657	2.73949	2.30786	2.32275	Stable	rs10934211	chr3_112977484_G_A	0.168236
NEPRO	5.66484	-0.666409	1.36339	-0.488787	0.624992	0.998767	4.19428	4.56582	5.76965	8.12963	Stable	rs7633507	chr3_113019778_C_T	0.440912
RPL9	143.28	-0.238004	0.569743	-0.417738	0.676138	0.998767	134.217	128.756	170.782	139.365	Stable	rs1012352	chr4_39457145_G_T	0.108124
IL17RC	1.80351	-0.831223	2.283	-0.364092	0.715789	0.998767	1.67771	0.913163	3.46179	1.16138	Stable	rs33970214	chr3_9897677_G_A	0.212433
RCHY1	4.06546	-0.401812	1.56906	-0.256085	0.797886	0.998767	3.35542	3.65265	5.76965	3.48413	Stable	rs11728740	chr4_75452923_A_G	0.0448602
HPS3	4.86643	0.485046	1.47628	0.32856	0.742488	0.998767	5.87199	5.47898	2.30786	5.80688	Stable	rs6791170	chr3_149285798_A_G	0.219788
SLC4A1AP	5.15305	0.293904	1.41518	0.207679	0.835479	0.998767	5.87199	5.47898	4.61572	4.6455	Stable	rs112139837	chr2_27683847_T_C	0.0505403
PLB1	5.16665	-0.688004	1.4263	-0.48237	0.629543	0.998767	3.35542	4.56582	4.61572	8.12963	Stable	rs11127152,rs11127152,rs11127152	chr2_28454219_G_C,chr2_28454219_G_C,chr2_28454219_G_C	0.974066036,0.974066036,0.974066036
KIAA1143	8.19366	0.654395	1.17928	0.55491	0.578956	0.998767	10.9051	9.13163	5.76965	6.96825	Stable	rs954282	chr3_44711871_C_T	0.237391
MEAF6	7.72206	0.0728213	1.19915	0.0607272	0.951576	0.998767	6.71084	9.13163	8.07751	6.96825	Stable	rs61776210	chr1_37625816_C_A	0.126135
RPN1	57.0437	0.517995	0.657445	0.78789	0.430761	0.998767	60.3976	73.9662	40.3875	53.4233	Stable	rs28441511	chr3_128656805_A_C	0.950887
TKT	199.6	-1.34711	0.55265	-2.43754	0.0147876	0.998767	116.601	108.666	271.174	301.958	Up	rs7640493	chr3_53242684_C_T	0.118132
RFT1	3.78568	1.18241	1.65692	0.713619	0.475463	0.998767	5.03313	5.47898	2.30786	2.32275	Stable	rs2581787	chr3_53093661_G_T	0.601016
SFMBT1	2.30357	-0.747216	2.03842	-0.366566	0.713942	0.998767	2.51657	0.913163	3.46179	2.32275	Stable	rs2581820	chr3_52986528_A_G	0.19001
UVSSA	4.31865	-0.596424	1.55212	-0.384264	0.700783	0.998767	5.03313	1.82633	5.76965	4.6455	Stable	rs3796618,rs13123788	chr4_1355814_T_A,chr4_1387278_G_A	0.997045087,0.987882741
TASOR	10.0263	0.915282	1.09855	0.833171	0.404748	0.998767	13.4217	12.7843	5.76965	8.12963	Stable	rs6773931	chr3_56701152_C_A	0.123497
LRPAP1	16.8415	-0.593481	0.916484	-0.647564	0.517267	0.998767	16.7771	10.0448	16.155	24.3889	Stable	rs75458081	chr4_3508542_C_T	0.493034
UBXN7	11.0195	-1.10165	1.07703	-1.02286	0.306374	0.998767	6.71084	7.3053	20.7707	9.291	Stable	--	--	--
RNF168	10.5864	-0.754049	1.11921	-0.673735	0.50048	0.998767	7.5497	8.21847	20.7707	5.80688	Stable	--	--	--
EXO5	1.35749	1.88515	2.87235	0.65631	0.511625	0.998767	3.35542	0.913163	0	1.16138	Stable	rs4660419	chr1_40552495_T_C	0.723615
C1orf50	1.30531	-0.986663	2.62418	-0.375989	0.706925	0.998767	0.838855	0.913163	2.30786	1.16138	Stable	rs11210721	chr1_42806575_C_T	0.0258844
AIMP1	6.1513	0.172128	1.31558	0.130838	0.895904	0.998767	7.5497	5.47898	5.76965	5.80688	Stable	--	--	--
BDH2	1.45484	0.597341	2.48885	0.240007	0.810325	0.998767	1.67771	1.82633	1.15393	1.16138	Stable	rs7675057	chr4_103086839_T_C	0.160106
ZNF589	2.97172	0.0749711	1.79673	0.0417265	0.966717	0.998767	3.35542	2.73949	2.30786	3.48413	Stable	rs75313277	chr3_48654808_G_A	0.968959
ATRIP	1.89284	1.18237	2.2569	0.52389	0.600355	0.998767	2.51657	2.73949	1.15393	1.16138	Stable	rs3135941	chr3_48466268_T_C	0.285678
C4orf3	43.5156	0.0402851	0.75847	0.0531136	0.957641	0.998767	34.3931	53.8766	23.0786	62.7143	Stable	rs11731571	chr4_119300030_G_A	0.447935
ANXA5	67.3541	-0.343281	0.70203	-0.488983	0.624853	0.998767	72.1416	46.5713	42.6954	108.008	Stable	rs28651243	chr4_121697011_A_G	0.482774
HPGD	2.2222	0.628623	2.27333	0.276521	0.782148	0.998767	0.838855	4.56582	0	3.48413	Stable	rs45545934,rs45545934,rs11726315	chr4_174520910_T_C,chr4_174520910_T_C,chr4_174420508_C_G	0.999999997,0.999999997,0.999364808
GASK1B	2.34401	4.4637	2.51487	1.77492	0.0759111	0.998767	7.5497	1.82633	0	0	Stable	rs35025809	chr4_157963361_C_T	0.139671
SLC25A46	6.01234	0.674811	1.34597	0.501357	0.61612	0.998767	8.38855	6.39214	3.46179	5.80688	Stable	rs76858845	chr5_110716890_G_T	0.0411441
ANKRD33B	6.00178	-0.172867	1.32894	-0.130079	0.896504	0.998767	6.71084	4.56582	6.92358	5.80688	Stable	rs75086258	chr5_10607407_G_A	0.982116
CMBL	3.09635	1.35436	1.85668	0.729449	0.465727	0.998767	2.51657	6.39214	1.15393	2.32275	Stable	rs11267427	chr5_10301817_GTCTGGGCTGACTTCTTA_G	0.898078
PRRC1	4.84413	0.479076	1.46418	0.327197	0.743519	0.998767	6.71084	4.56582	4.61572	3.48413	Stable	--	--	--
F2RL1	3.74407	1.72427	1.73102	0.996099	0.319202	0.998767	4.19428	7.3053	1.15393	2.32275	Stable	rs67165766	chr5_76821587_G_GT	0.988868
WDR41	6.90009	0.221433	1.26227	0.175425	0.860745	0.998767	7.5497	7.3053	4.61572	8.12963	Stable	rs10078089	chr5_77484699_A_C	0.403466
CASP3	15.8498	0.253166	0.966347	0.261983	0.793335	0.998767	12.5828	21.9159	20.7707	8.12963	Stable	rs13136635	chr4_184653653_C_T	0.0494426
ERAP1	12.2116	0.153425	1.05417	0.145541	0.884283	0.998767	19.2937	6.39214	10.3854	12.7751	Stable	rs149173	chr5_96778789_T_C	0.990087
ERAP2	8.45002	-0.265291	1.31971	-0.201022	0.840682	0.998767	12.5828	2.73949	16.155	2.32275	Stable	rs2927608	chr5_96916728_G_A	0.443583
TENT2	18.4792	-0.370532	0.871892	-0.424974	0.670856	0.998767	17.616	14.6106	18.4629	23.2275	Stable	--	--	--
ANKRA2	7.75125	-0.791883	1.22409	-0.646917	0.517686	0.998767	5.87199	5.47898	13.8472	5.80688	Stable	rs72768795	chr5_73614408_G_T	0.161488
NSA2	21.1729	-0.192851	0.834274	-0.23116	0.81719	0.998767	17.616	21.9159	20.7707	24.3889	Stable	rs12187244	chr5_74786118_T_C	0.605246
SFXN1	5.65124	0.227916	1.36278	0.167244	0.867178	0.998767	6.71084	5.47898	5.76965	4.6455	Stable	rs273080	chr5_175528171_G_A	0.0574537
ANKRD55	1.26556	0.229857	3.04861	0.0753973	0.939899	0.998767	0	2.73949	0	2.32275	Stable	rs7731626	chr5_56148856_G_A	1
SAP30L	3.90793	0.324185	1.59704	0.202992	0.839142	0.998767	5.03313	3.65265	3.46179	3.48413	Stable	rs6884266,rs6884266	chr5_154460912_C_T,chr5_154460912_C_T	0.999999895,0.999999895
COG5	4.34593	0.588814	1.53217	0.384301	0.700755	0.998767	5.87199	4.56582	3.46179	3.48413	Stable	rs58052742	chr7_107569558_A_G	0.138404
RELL2	1.22654	0.165954	2.67484	0.0620426	0.950529	0.998767	1.67771	0.913163	1.15393	1.16138	Stable	rs17855844	chr5_141640002_G_C	0.767976
CDCA7L	33.1965	-0.757964	0.817146	-0.927575	0.353628	0.998767	31.0377	18.2633	20.7707	62.7143	Stable	rs1919906	chr7_21935939_C_T	0.0711101
CTSB	26.5433	0.631948	0.792659	0.797252	0.425305	0.998767	34.3931	30.1344	25.3865	16.2593	Stable	rs1293303	chr8_11862718_G_C	0.999286
DLC1	4.15271	3.73272	2.21072	1.68846	0.0913227	0.998767	0.838855	14.6106	0	1.16138	Stable	--	--	--
FOXK1	5.84853	-0.539774	1.38188	-0.39061	0.696085	0.998767	5.87199	3.65265	10.3854	3.48413	Stable	rs569742804	chr7_4411601_C_T	0.969934
YWHAZ	111.556	-0.260497	0.623221	-0.417985	0.675958	0.998767	67.9473	135.148	117.701	125.429	Stable	rs964917	chr8_100925227_T_C	0.338339
NUDT2	9.36864	-0.32899	1.13975	-0.288652	0.772848	0.998767	8.38855	8.21847	5.76965	15.0979	Stable	rs67806641	chr9_34327849_T_A	0.99999
TMEM65	4.9203	0.509765	1.47549	0.345489	0.729727	0.998767	3.35542	8.21847	3.46179	4.6455	Stable	rs150083848	chr8_124307452_T_TA	0.998387
UBAP1	62.924	-1.30912	0.682575	-1.91791	0.0551222	0.998767	27.6822	44.745	115.393	63.8756	Stable	--	--	--
SYK	80.3236	-0.300539	0.683577	-0.439657	0.660185	0.998767	86.4021	57.5293	50.7729	126.59	Stable	rs1333634	chr9_90805221_T_A	0.0660976
NFIL3	115.431	-1.33971	0.618375	-2.16651	0.0302726	0.998767	48.6536	82.1847	196.168	134.72	Up	--	--	--
METTL2B	1.89284	1.18237	2.2569	0.52389	0.600355	0.998767	2.51657	2.73949	1.15393	1.16138	Stable	rs7806863	chr7_128507065_T_C	0.0612141
KDM1B	25.9482	-0.668183	0.798636	-0.836656	0.402786	0.998767	21.8102	18.2633	24.2325	39.4868	Stable	rs6906589	chr6_18163297_A_C	0.0615797
GAPVD1	7.15571	-0.619199	1.25511	-0.493343	0.62177	0.998767	6.71084	4.56582	11.5393	5.80688	Stable	--	--	--
NOL6	8.19796	0.0368534	1.19365	0.0308746	0.97537	0.998767	8.38855	8.21847	11.5393	4.6455	Stable	rs2275228,rs2275228,rs2275228	chr9_33467579_T_C,chr9_33467579_T_C,chr9_33467579_T_C	0.999999821,0.999999821,0.999999821
PIGO	2.89109	0.584613	1.83306	0.318927	0.749782	0.998767	4.19428	2.73949	2.30786	2.32275	Stable	--	--	--
BRWD3	4.79381	-0.250286	1.45606	-0.171893	0.863522	0.998767	4.19428	4.56582	5.76965	4.6455	Stable	--	--	--
ARHGAP12	3.22305	-0.216008	1.78933	-0.12072	0.903913	0.998767	5.03313	0.913163	3.46179	3.48413	Stable	rs113450267	chr10_31934800_G_A	0.142005
WRN	3.52024	1.03292	1.72161	0.599972	0.548525	0.998767	6.71084	2.73949	2.30786	2.32275	Stable	rs4733225	chr8_31119876_T_C	0.99998
CFL2	4.28691	-1.53166	1.57279	-0.973852	0.33013	0.998767	1.67771	2.73949	6.92358	5.80688	Stable	rs11849114	chr14_34709075_C_T	0.299329
ZCCHC24	1.30345	-0.983993	2.81587	-0.349446	0.726754	0.998767	0.838855	0.913163	3.46179	0	Stable	rs3997798	chr10_79428379_C_T	1
CRYL1	3.54869	-0.409086	1.66	-0.246437	0.805344	0.998767	3.35542	2.73949	4.61572	3.48413	Stable	rs9550653	chr13_20483450_T_A	0.141827
DDIAS	1.60436	2.18074	2.68399	0.812499	0.416505	0.998767	2.51657	2.73949	0	1.16138	Stable	rs148963008	chr11_83076621_C_G	0.287573
LRR1	3.17958	0.263514	1.75134	0.150464	0.880398	0.998767	4.19428	2.73949	3.46179	2.32275	Stable	rs11625804	chr14_49601581_C_G	0.161845
RPL36AL	214.24	-0.172306	0.559397	-0.308021	0.758066	0.998767	182.87	220.072	192.706	261.309	Stable	rs7146248	chr14_49645349_C_T	0.247299
BEND7	2.02868	-4.65525	2.61985	-1.77691	0.0755827	0.998767	0	0	2.30786	5.80688	Stable	rs34600003	chr10_13564579_G_A	0.921357
SLC18A2	1.38408	-2.37666	2.85918	-0.831239	0.405839	0.998767	0	0.913163	3.46179	1.16138	Stable	rs11197936,rs4752045	chr10_117260147_A_G,chr10_117260179_C_G	0.978817201,0.96473345
ZNF503	1.16449	1.59852	2.99328	0.534036	0.593317	0.998767	1.67771	1.82633	1.15393	0	Stable	rs17769639	chr10_75437412_C_T	1
QSOX2	9.15832	0.150198	1.11846	0.13429	0.893173	0.998767	9.22741	10.0448	9.23144	8.12963	Stable	--	--	--
CLEC1B	4.86145	-0.562395	1.49978	-0.374985	0.707672	0.998767	4.19428	3.65265	2.30786	9.291	Stable	rs199560361	chr12_9965254_T_C	0.213465
SNAPC4	5.63081	0.221317	1.38394	0.159918	0.872945	0.998767	7.5497	4.56582	6.92358	3.48413	Stable	rs73566911	chr9_136412321_C_T	0.284095
STK32C	2.68138	0.397518	1.88389	0.211009	0.83288	0.998767	3.35542	2.73949	2.30786	2.32275	Stable	rs143460316	chr10_132236277_C_G	0.902057
METTL17	6.86107	0.209926	1.26572	0.165855	0.868271	0.998767	9.22741	5.47898	5.76965	6.96825	Stable	rs2771340	chr14_20987601_T_C	0.399309
NSMF	9.0341	-1.24916	1.31558	-0.949512	0.34236	0.998767	2.51657	8.21847	23.0786	2.32275	Stable	rs9410194,rs9414731	chr9_137453949_T_C,chr9_137437381_A_G	0.999967334,0.999541491
CASP7	2.84948	1.18716	1.89046	0.627976	0.53002	0.998767	3.35542	4.56582	1.15393	2.32275	Stable	rs10553596,rs10553596,rs7918733	chr10_113679881_CTT_C,chr10_113679881_CTT_C,chr10_113679635_C_T	0.999995825,0.999995825,0.999975629
ISCA2	2.76015	-0.138971	1.85299	-0.0749985	0.940216	0.998767	2.51657	2.73949	3.46179	2.32275	Stable	rs545428835	chr14_74493665_TGG_T	0.441529
CPSF2	4.20511	1.39725	1.59957	0.873517	0.382381	0.998767	6.71084	5.47898	2.30786	2.32275	Stable	rs3759722	chr14_92130884_C_A	0.223477
CLMN	1.80537	-0.832959	2.25673	-0.3691	0.712054	0.998767	1.67771	0.913163	2.30786	2.32275	Stable	rs8005908,rs8005908	chr14_95185788_T_C,chr14_95185788_T_C	0.999896858,0.999896858
ARL5B	7.40132	-1.25128	1.23463	-1.01348	0.31083	0.998767	4.19428	4.56582	9.23144	11.6138	Stable	--	--	--
ABTB2	2.89725	-1.20749	1.90533	-0.633744	0.526248	0.998767	1.67771	1.82633	6.92358	1.16138	Stable	rs12793666	chr11_34422484_C_A	0.0444255
R3HCC1L	6.61776	-0.398626	1.27414	-0.312859	0.754388	0.998767	5.03313	6.39214	8.07751	6.96825	Stable	--	--	--
AMOTL1	3.21859	0.287264	1.74756	0.16438	0.869432	0.998767	2.51657	4.56582	2.30786	3.48413	Stable	rs585555	chr11_94680577_A_C	0.248101
CEP57	7.52923	0.448499	1.22645	0.365688	0.714598	0.998767	10.0663	7.3053	4.61572	8.12963	Stable	rs143242628	chr11_95897058_TA_T	0.0625964
RAB8B	27.9115	-1.63137	0.844144	-1.93258	0.0532882	0.998767	11.744	15.5238	62.3122	22.0661	Stable	--	--	--
IKBIP	3.04062	1.32289	1.84864	0.715599	0.474239	0.998767	5.03313	3.65265	1.15393	2.32275	Stable	rs4762209	chr12_98587807_C_G	1
HIF1AN	6.73013	-0.0908087	1.26585	-0.0717375	0.942811	0.998767	7.5497	5.47898	6.92358	6.96825	Stable	rs3793706	chr10_100509328_C_A	0.0483544
BRD7	9.00078	0.477325	1.13114	0.421984	0.673036	0.998767	10.9051	10.0448	6.92358	8.12963	Stable	rs1064448	chr16_50316972_T_G	0.153954
SGPL1	4.43271	-0.909238	1.53857	-0.590965	0.554544	0.998767	2.51657	3.65265	8.07751	3.48413	Stable	rs113799314	chr10_70799252_G_A	0.0955271
FRS2	3.91594	-0.986541	1.61413	-0.61119	0.541074	0.998767	2.51657	2.73949	6.92358	3.48413	Stable	--	--	--
ZNF202	1.81407	2.39556	2.58228	0.927694	0.353566	0.998767	3.35542	2.73949	0	1.16138	Stable	--	--	--
CYYR1	3.58831	-2.09997	2.12738	-0.987112	0.323588	0.998767	0	2.73949	0	11.6138	Stable	rs9984233,rs2830284,rs2830284	chr21_26568533_G_A,chr21_26565220_C_T,chr21_26565220_C_T	0.976175295,0.970371159,0.970371159
WDR88	1.80723	-0.834898	2.28171	-0.365909	0.714433	0.998767	1.67771	0.913163	1.15393	3.48413	Stable	rs11881284	chr19_33161129_T_C	0.263821
PPFIBP2	1.5938	-1.40112	2.44586	-0.572855	0.566743	0.998767	0.838855	0.913163	3.46179	1.16138	Stable	rs7126061,rs7126061	chr11_7527192_G_A,chr11_7527192_G_A	0.974773678,0.974773678
SERPINB8	7.17259	-0.13514	1.28913	-0.104831	0.91651	0.998767	10.9051	2.73949	8.07751	6.96825	Stable	rs11537989,rs71302783	chr18_63983631_G_A,chr18_63987595_C_CCTCTATGTG	0.999865942,0.992449639
RNF169	8.3338	-0.953291	1.17051	-0.814423	0.415403	0.998767	5.87199	5.47898	12.6932	9.291	Stable	--	--	--
RPL27A	132.63	-0.188221	0.573963	-0.327932	0.742963	0.998767	128.345	119.624	128.086	154.463	Stable	--	--	--
CENPN	2.53186	-0.411558	1.92861	-0.213396	0.831018	0.998767	2.51657	1.82633	3.46179	2.32275	Stable	rs2287991	chr16_81006950_G_T	0.342631
TMEM41B	6.05141	-1.33129	1.38392	-0.961973	0.336063	0.998767	5.03313	1.82633	11.5393	5.80688	Stable	rs7114748	chr11_9289625_C_T	0.288581
PRKCB	25.9808	-0.138443	0.797976	-0.173493	0.862264	0.998767	18.4548	31.0475	25.3865	29.0344	Stable	rs145719494	chr16_24033600_A_G	0.143663
CLEC4E	21.0684	-0.706496	1.00444	-0.703372	0.481824	0.998767	9.22741	22.8291	6.92358	45.2936	Stable	rs11372639	chr12_8543666_C_CA	0.166193
TK2	1.22654	0.165954	2.67484	0.0620426	0.950529	0.998767	1.67771	0.913163	1.15393	1.16138	Stable	rs2290182	chr16_66580105_T_C	0.31747
TMED3	3.26207	-0.188494	1.731	-0.108893	0.913287	0.998767	3.35542	2.73949	2.30786	4.6455	Stable	rs141194056	chr15_79311418_G_A	1
SPDYE6	1.20797	0.131195	2.88727	0.0454389	0.963757	0.998767	2.51657	0	1.15393	1.16138	Stable	--	--	--
SAAL1	4.19827	0.101369	1.54674	0.0655373	0.947746	0.998767	5.03313	3.65265	3.46179	4.6455	Stable	rs7117439	chr11_18101450_G_A	0.0587689
ANPEP	91.2318	-0.472117	0.638209	-0.739753	0.45945	0.998767	57.0422	95.8821	81.929	130.074	Stable	rs11635469,rs11635469,rs117117074	chr15_89814887_A_G,chr15_89814887_A_G,chr15_89876597_T_C	0.988806515,0.988806515,0.9639994
RBPMS2	1.59804	3.9033	3.11173	1.25438	0.209703	0.998767	0	6.39214	0	0	Stable	rs10162661	chr15_64735863_T_G	0.0991019
ANKDD1A	1.51689	-0.41965	2.4372	-0.172185	0.863292	0.998767	1.67771	0.913163	1.15393	2.32275	Stable	rs8027676	chr15_64868787_T_G	0.962999
DCTN5	4.6946	0.043919	1.48256	0.0296237	0.976367	0.998767	5.87199	3.65265	5.76965	3.48413	Stable	rs26766	chr16_23688097_C_G	0.995273
DIS3L	7.96723	0.586911	1.20156	0.488458	0.625226	0.998767	10.9051	8.21847	4.61572	8.12963	Stable	rs75240712	chr15_66259728_G_C	0.999442
RCCD1	3.29381	0.885942	1.80724	0.490217	0.62398	0.998767	6.71084	1.82633	1.15393	3.48413	Stable	rs3826033	chr15_91005371_G_A	0.193927
AKTIP	5.28703	-1.30262	1.42145	-0.916396	0.359459	0.998767	3.35542	2.73949	6.92358	8.12963	Stable	rs17801498	chr16_53479540_C_G	0.0461373
URM1	8.96718	0.0904162	1.13242	0.0798431	0.936362	0.998767	7.5497	10.958	9.23144	8.12963	Stable	rs200432145	chr9_128390528_A_ATATT	1
FBXO22	1.66455	0.909091	2.36689	0.384087	0.700914	0.998767	2.51657	1.82633	1.15393	1.16138	Stable	--	--	--
NOD2	2.24338	-0.0905127	2.03003	-0.0445869	0.964437	0.998767	2.51657	1.82633	2.30786	2.32275	Stable	rs72796353	chr16_50712383_A_C	0.99852
LOXHD1	1.6161	-1.36161	2.57719	-0.52833	0.59727	0.998767	0	1.82633	1.15393	3.48413	Stable	rs571449,rs571449,rs571449	chr18_46585378_C_T,chr18_46585378_C_T,chr18_46585378_C_T	0.94222864,0.94222864,0.94222864
DUS2	3.94694	0.343328	1.60677	0.213676	0.830799	0.998767	3.35542	5.47898	2.30786	4.6455	Stable	rs7204192	chr16_68005406_A_G	0.422014
FN3K	1.30531	-0.986663	2.62418	-0.375989	0.706925	0.998767	0.838855	0.913163	2.30786	1.16138	Stable	rs1046896	chr17_82727657_C_T	0.259947
TPM4	17.9212	1.51884	0.929137	1.63468	0.102117	0.998767	18.4548	34.7002	8.07751	10.4524	Stable	rs143558304	chr19_16102887_T_TA	0.281986
PROCA1	1.43626	0.57206	2.52311	0.226728	0.820635	0.998767	2.51657	0.913163	1.15393	1.16138	Stable	rs397968766	chr17_28654795_C_CA	0.0382455
RPL13	309.657	0.0866815	0.538626	0.160931	0.872148	0.998767	292.761	345.176	319.639	281.053	Stable	--	--	--
DHRS13	1.68313	0.929468	2.36019	0.39381	0.693721	0.998767	1.67771	2.73949	1.15393	1.16138	Stable	--	--	--
TP53I13	6.9281	0.733973	1.27366	0.576271	0.564432	0.998767	10.9051	6.39214	5.76965	4.6455	Stable	rs497993	chr17_29568510_T_C	0.175832
ZNF701	1.43626	0.57206	2.52311	0.226728	0.820635	0.998767	2.51657	0.913163	1.15393	1.16138	Stable	rs10402786,rs3339,rs62117238	chr19_52586904_T_C,chr19_52587082_A_C,chr19_52578405_A_G	1,0.987983903,0.95123834
SERTAD3	11.9505	-1.78526	1.1494	-1.55322	0.120372	0.998767	1.67771	9.13163	26.5404	10.4524	Stable	rs398059734	chr19_40441466_GGATC_G	0.836202
TMC4	1.01683	-0.402819	2.90066	-0.138871	0.889552	0.998767	0.838855	0.913163	1.15393	1.16138	Stable	rs372932354,rs372932354,rs58694079,rs1477566187,rs653560,rs11375305	chr19_54173119_G_GC,chr19_54173119_G_GC,chr19_54173835_TTTGA_T,chr19_54162389_T_TGG,chr19_54173409_C_G,chr19_54136420_G_GT	1,1,1,0.999999995,0.999799933,0.972544485
LAIR1	27.8768	-0.173245	0.892055	-0.194209	0.846012	0.998767	37.7485	14.6106	12.6932	46.455	Stable	rs55857639	chr19_54361936_C_T	1
LAIR2	1.59752	-1.40488	2.44431	-0.574754	0.565457	0.998767	0.838855	0.913163	1.15393	3.48413	Stable	rs73070113,rs73070113,rs34157964	chr19_54502956_A_T,chr19_54502956_A_T,chr19_54504686_C_T	1,1,0.995596829
TRAPPC9	7.07434	-0.18591	1.24582	-0.149227	0.881375	0.998767	5.03313	8.21847	8.07751	6.96825	Stable	rs3735799,rs7844547	chr8_140457861_A_G,chr8_140395435_G_C	0.999999972,0.976574473
PPP1R14A	2.34496	2.82069	2.65142	1.06384	0.287401	0.998767	0	8.21847	0	1.16138	Stable	rs4802324	chr19_38294454_C_A	0.506981
YIF1B	9.108	-0.233985	1.12512	-0.207964	0.835257	0.998767	6.71084	10.0448	10.3854	9.291	Stable	rs79590641	chr19_38316901_T_C	0.12522
CHAF1A	13.7513	0.585177	0.983235	0.595155	0.55174	0.998767	19.2937	13.6974	8.07751	13.9365	Stable	rs55637375	chr19_4386848_A_G	0.193063
UBXN6	13.2299	-0.397466	0.992518	-0.400462	0.688817	0.998767	10.0663	12.7843	19.6168	10.4524	Stable	--	--	--
SRR	1.74332	0.0134697	2.28163	0.00590354	0.99529	0.998767	1.67771	1.82633	2.30786	1.16138	Stable	rs3744270	chr17_2304032_G_A	0.296282
C19orf48	13.5696	0.815449	0.989465	0.824131	0.409865	0.998767	21.8102	12.7843	9.23144	10.4524	Stable	rs140761778	chr19_49811017_G_T	0.980152
ZNF83	4.88946	0.155739	1.48202	0.105086	0.916308	0.998767	7.5497	2.73949	3.46179	5.80688	Stable	rs657259,rs657259,rs4801924,rs1089760	chr19_52638372_G_A,chr19_52638372_G_A,chr19_52616512_G_A,chr19_52631023_C_A	0.989748047,0.989748047,0.926076499,0.914354396
ZNF558	1.64597	0.888282	2.4098	0.368612	0.712417	0.998767	3.35542	0.913163	1.15393	1.16138	Stable	rs2910347	chr19_8821416_G_A	0.0663002
PRDX2	22.2647	0.262006	0.862232	0.303869	0.761228	0.998767	18.4548	30.1344	27.6943	12.7751	Stable	rs897804	chr19_12766150_G_C	0.99921
MIS12	4.34593	0.588814	1.53217	0.384301	0.700755	0.998767	5.87199	4.56582	3.46179	3.48413	Stable	rs62072702	chr17_5478872_T_C	0.197964
CD300C	4.61821	2.11037	1.61965	1.30298	0.19258	0.998767	5.87199	9.13163	2.30786	1.16138	Stable	rs111170409	chr17_74563524_T_C	0.712786
CD300A	17.7498	1.62178	1.0252	1.58191	0.11367	0.998767	13.4217	40.1792	3.46179	13.9365	Stable	rs8081999	chr17_74464635_T_G	0.163958
SRP68	9.15273	0.151706	1.15189	0.131702	0.89522	0.998767	9.22741	10.0448	12.6932	4.6455	Stable	--	--	--
TMC8	51.5059	-0.0651876	0.672115	-0.0969887	0.922735	0.998767	59.5587	41.0923	48.4651	56.9074	Stable	rs11658760,rs3818147	chr17_78130995_G_T,chr17_78122372_G_C	0.978095484,0.95330805
MLST8	6.77598	0.677816	1.27454	0.531811	0.594857	0.998767	7.5497	9.13163	4.61572	5.80688	Stable	rs760781447	chr16_2205481_T_C	0.999262
VPS37C	3.54869	-0.409086	1.66	-0.246437	0.805344	0.998767	3.35542	2.73949	4.61572	3.48413	Stable	--	--	--
BEST1	2.11429	-1.12614	2.12673	-0.529519	0.596445	0.998767	0.838855	1.82633	2.30786	3.48413	Stable	rs149698	chr11_61962564_G_A	0.93397
SPINDOC	5.65362	1.53814	1.43416	1.0725	0.283494	0.998767	5.87199	10.958	3.46179	2.32275	Stable	rs146313932	chr11_63794043_C_T	0.507519
ULK4	1.01683	-0.402819	2.90066	-0.138871	0.889552	0.998767	0.838855	0.913163	1.15393	1.16138	Stable	rs1628874	chr3_41914222_G_A	0.00951935
LTBP3	5.20692	0.318369	1.4414	0.220875	0.82519	0.998767	3.35542	8.21847	5.76965	3.48413	Stable	rs1346	chr11_65569780_A_T	0.188338
PAFAH1B2	15.0861	-1.71758	0.98268	-1.74785	0.0804896	0.998767	5.87199	8.21847	31.1561	15.0979	Stable	rs397805743	chr11_117199831_TGAG_T	0.0984403
COA6	2.41147	0.82603	2.00889	0.411186	0.680936	0.998767	2.51657	3.65265	1.15393	2.32275	Stable	rs10910420	chr1_234373513_G_C	0.785577
PXK	22.7157	-0.0549981	0.894595	-0.0614782	0.950978	0.998767	33.5542	10.958	16.155	30.1958	Stable	rs7625655	chr3_58351996_T_C	0.200861
PCMTD1	8.29473	0.470734	1.18284	0.397971	0.690652	0.998767	9.22741	10.0448	4.61572	9.291	Stable	rs2176121	chr8_51891822_G_C	0.0297744
ARF4	31.6066	-0.234366	0.747454	-0.313553	0.753861	0.998767	24.3268	33.787	32.31	36.0026	Stable	rs149547076	chr3_57571717_T_C	0.984184
SEPTIN2	28.1299	0.0975554	0.821694	0.118725	0.905493	0.998767	23.488	34.7002	39.2336	15.0979	Stable	rs3755397,rs73006086	chr2_241355498_A_G,chr2_240955079_A_G	1,0.989797467
MLKL	8.89846	0.0692454	1.1529	0.0600617	0.952106	0.998767	10.9051	7.3053	5.76965	11.6138	Stable	rs2870146	chr16_74701440_C_T	0.75284
RFWD3	15.9989	-0.786707	0.91858	-0.856438	0.391755	0.998767	13.4217	10.0448	18.4629	22.0661	Stable	rs76333498,rs3815826	chr16_74687603_C_G,chr16_74474804_T_C	0.955033962,0.945234935
RAB31	87.108	-1.23164	0.611753	-2.0133	0.0440831	0.998767	52.009	52.0503	105.008	139.365	Up	rs593402	chr18_9849263_C_T	0.292787
REEP4	18.3039	0.521762	0.902458	0.578157	0.563158	0.998767	28.5211	14.6106	17.3089	12.7751	Stable	rs56401147	chr8_22139104_T_A	0.908617
BMP1	3.47862	1.58765	1.76585	0.899086	0.368607	0.998767	5.87199	4.56582	1.15393	2.32275	Stable	rs1126931,rs77717981,rs12114940,rs12114940,rs12114940	chr8_22164420_C_T,chr8_22169938_C_T,chr8_22191277_T_G,chr8_22191277_T_G,chr8_22191277_T_G	0.999994333,0.999360005,0.941049916,0.941049916,0.941049916
ATXN2L	42.5418	-0.0575098	0.704412	-0.0816423	0.934931	0.998767	37.7485	45.6582	53.0808	33.6799	Stable	rs199899114	chr16_28827026_CAG_C	0.512632
SERINC2	8.53671	-1.56276	1.33104	-1.17409	0.240359	0.998767	5.87199	2.73949	2.30786	23.2275	Stable	rs11587589,rs11578034	chr1_31434035_A_G,chr1_31369306_C_T	0.999944494,0.906179172
TMEM223	2.31227	1.58427	2.1111	0.750448	0.452985	0.998767	4.19428	2.73949	1.15393	1.16138	Stable	rs11231221	chr11_62792029_C_T	0.928769
ADAM9	5.78336	-1.22098	1.37105	-0.890544	0.373174	0.998767	4.19428	2.73949	9.23144	6.96825	Stable	rs9987222	chr8_38969250_G_C	0.156799
GSTM4	2.32401	-0.725488	2.00845	-0.361217	0.717937	0.998767	1.67771	1.82633	2.30786	3.48413	Stable	rs611951,rs11101980	chr1_109675302_G_A,chr1_109651023_T_G	0.999999594,0.990494788
PPIP5K1	1.80537	-0.832959	2.25673	-0.3691	0.712054	0.998767	1.67771	0.913163	2.30786	2.32275	Stable	--	--	--
ABHD15	3.39799	2.2855	1.87149	1.22122	0.222004	0.998767	6.71084	4.56582	1.15393	1.16138	Stable	rs565977	chr17_29571810_T_C	0.15158
ZNF507	2.97172	0.0749711	1.79673	0.0417265	0.966717	0.998767	3.35542	2.73949	2.30786	3.48413	Stable	--	--	--
ZBTB49	3.68579	-1.25767	1.69759	-0.740857	0.45878	0.998767	2.51657	1.82633	8.07751	2.32275	Stable	rs2920194	chr4_4324468_C_G	0.10547
GFM1	2.68138	0.397518	1.88389	0.211009	0.83288	0.998767	3.35542	2.73949	2.30786	2.32275	Stable	rs10663483	chr3_158717981_A_AT	0.431503
DDX19A	1.45484	0.597341	2.48885	0.240007	0.810325	0.998767	1.67771	1.82633	1.15393	1.16138	Stable	--	--	--
USP39	17.3581	0.0964118	0.891433	0.108154	0.913874	0.998767	17.616	18.2633	19.6168	13.9365	Stable	rs1049359	chr2_85593250_A_G	0.384822
BTNL3	2.10871	-1.12046	2.33109	-0.480658	0.63076	0.998767	0.838855	1.82633	5.76965	0	Stable	rs72494581,rs72494581,rs72494581	chr5_181003797_T_C,chr5_181003797_T_C,chr5_181003797_T_C	1,1,1
LRRC28	1.30717	-0.9891	2.62308	-0.377076	0.706117	0.998767	0.838855	0.913163	1.15393	2.32275	Stable	rs6598234	chr15_99280848_G_C	0.999428
INPP5D	39.446	0.301837	0.713803	0.422857	0.6724	0.998767	36.9096	50.224	30.0022	40.6481	Stable	rs6709380	chr2_233176290_C_T	0.845565
LETM1	5.74859	-0.0195477	1.35431	-0.0144337	0.988484	0.998767	5.03313	6.39214	6.92358	4.6455	Stable	--	--	--
MAP2K1	18.3756	-0.862932	0.88061	-0.979926	0.327123	0.998767	15.0994	10.958	26.5404	20.9048	Stable	rs8042593	chr15_66338231_G_A	0.970762
UPF3A	8.1831	0.0303965	1.17208	0.0259339	0.97931	0.998767	9.22741	7.3053	9.23144	6.96825	Stable	rs11147327	chr13_114317862_T_C	0.122703
CSNK1G1	3.79556	-0.197341	1.61983	-0.121828	0.903035	0.998767	2.51657	4.56582	4.61572	3.48413	Stable	rs796750766	chr15_64336255_ATC_A	0.0552846
ZNF354A	4.05247	-0.416778	1.60038	-0.260425	0.794536	0.998767	4.19428	2.73949	2.30786	6.96825	Stable	rs55653648	chr5_178687511_G_C	0.99915
XPO6	37.1381	0.413032	0.78839	0.523893	0.600353	0.998767	20.9714	63.9214	33.464	30.1958	Stable	rs34429646	chr16_28240216_C_CA	0.0388509
PRELID1	23.2338	0.00817598	0.814098	0.010043	0.991987	0.998767	20.1325	26.4817	20.7707	25.5503	Stable	rs7707346	chr5_177117298_C_G	0.933274
THBS3	4.47004	-0.101706	1.5227	-0.0667929	0.946747	0.998767	5.87199	2.73949	3.46179	5.80688	Stable	rs760077	chr1_155208991_T_A	0.555522
ZRSR2	10.9903	-0.46188	1.05275	-0.438736	0.660853	0.998767	7.5497	10.958	15.0011	10.4524	Stable	--	--	--
MRPL1	7.78107	1.23921	1.22382	1.01257	0.311264	0.998767	10.9051	10.958	4.61572	4.6455	Stable	rs28695846,rs28695846	chr4_77862859_C_G,chr4_77862859_C_G	0.997119175,0.997119175
SLC33A1	1.01683	-0.402819	2.90066	-0.138871	0.889552	0.998767	0.838855	0.913163	1.15393	1.16138	Stable	--	--	--
RNASE2	1479.05	-1.40172	0.79604	-1.76087	0.07826	0.998767	1074.57	549.724	441.955	3849.96	Stable	rs2233859	chr14_20891649_C_A	0.997357
RNASE6	18.4307	1.96492	0.939601	2.09122	0.036508	0.998767	38.5874	20.0896	8.07751	6.96825	Down	rs145499732	chr14_20720948_A_G	1
CD52	25.914	2.09159	0.892329	2.34397	0.0190799	0.998767	20.9714	63.0082	10.3854	9.291	Down	rs149702599	chr1_26267273_A_G	0.5
HINT1	16.9139	-0.579909	0.898423	-0.645474	0.51862	0.998767	13.4217	13.6974	17.3089	23.2275	Stable	--	--	--
NFU1	11.0939	0.323798	1.06065	0.305283	0.76015	0.998767	10.0663	14.6106	6.92358	12.7751	Stable	rs74637005	chr2_69423598_G_A	0.962351
RAMAC	2.17076	-1.9855	2.22055	-0.894149	0.371242	0.998767	0.838855	0.913163	5.76965	1.16138	Stable	rs74030873	chr15_83000258_A_T	0.279874
OTUD3	3.05049	-0.402752	1.77039	-0.227493	0.82004	0.998767	2.51657	2.73949	3.46179	3.48413	Stable	rs113883413	chr1_19859447_G_A	0.563531
ZNF35	1.22654	0.165954	2.67484	0.0620426	0.950529	0.998767	1.67771	0.913163	1.15393	1.16138	Stable	rs56084453	chr3_44721338_A_G	0.997338
NLGN2	1.76189	0.0377644	2.30082	0.0164135	0.986905	0.998767	0.838855	2.73949	2.30786	1.16138	Stable	--	--	--
MYO7B	2.92513	-1.19052	1.92548	-0.618297	0.53638	0.998767	0.838855	2.73949	1.15393	6.96825	Stable	rs10164978,rs10164978	chr2_127627649_C_G,chr2_127627649_C_G	0.940026094,0.940026094
CHD3	28.194	0.162487	0.78025	0.20825	0.835033	0.998767	28.5211	31.0475	33.464	19.7434	Stable	rs4290529	chr17_7864413_C_T	0.242554
UBE2E3	13.756	-0.397088	0.963791	-0.412006	0.680335	0.998767	10.0663	13.6974	15.0011	16.2593	Stable	rs60276361	chr2_180444017_GTGGTAAA_G	0.323982
CNTROB	17.1747	-0.421051	0.909264	-0.463068	0.643316	0.998767	19.2937	10.0448	19.6168	19.7434	Stable	rs796595255	chr17_7967913_TA_T	0.517188
KCNAB3	2.01322	-0.424925	2.17678	-0.195208	0.84523	0.998767	2.51657	0.913163	3.46179	1.16138	Stable	rs7212233	chr17_7956682_C_A	0.137861
SIMC1	3.10267	0.748367	1.81445	0.412449	0.680011	0.998767	5.03313	2.73949	1.15393	3.48413	Stable	rs56344911	chr5_176244651_C_T	0.183888
ZNF778	1.30531	-0.986663	2.62418	-0.375989	0.706925	0.998767	0.838855	0.913163	2.30786	1.16138	Stable	rs117884871	chr16_89225631_G_A	0.938683
NIPA1	2.08398	1.38225	2.19814	0.628827	0.529462	0.998767	4.19428	1.82633	1.15393	1.16138	Stable	none	chr15_22792468_T_G	0.0435293
CCDC144A	1.38594	-2.37903	2.83288	-0.839792	0.401025	0.998767	0	0.913163	2.30786	2.32275	Stable	--	--	--
USP38	9.79479	-1.28242	1.12441	-1.14052	0.254068	0.998767	5.03313	6.39214	18.4629	9.291	Stable	rs34095331	chr4_143410518_C_G	0.0477533
PDCD6IP	20.5124	0.613032	0.873429	0.701868	0.482761	0.998767	27.6822	21.9159	10.3854	22.0661	Stable	rs9842580	chr3_33870143_C_G	0.0325388
ZNF212	5.56621	-1.40653	1.47782	-0.95176	0.341219	0.998767	3.35542	2.73949	13.8472	2.32275	Stable	rs1202401	chr7_149227474_G_A	0.707361
FAXDC2	1.30717	-0.9891	2.62308	-0.377076	0.706117	0.998767	0.838855	0.913163	1.15393	2.32275	Stable	rs4865	chr5_154818739_C_T	0.250714
CRTAP	24.4999	-0.0424356	0.828864	-0.0511973	0.959168	0.998767	32.7154	15.5238	27.6943	22.0661	Stable	--	--	--
ELP5	10.3811	0.152829	1.07845	0.141712	0.887307	0.998767	10.9051	10.958	12.6932	6.96825	Stable	rs397815162	chr17_7244031_T_TC	0.0472689
NFRKB	9.51315	-0.632666	1.13027	-0.559746	0.575652	0.998767	6.71084	8.21847	16.155	6.96825	Stable	rs1733455	chr11_129894862_A_G	0.993743
MGMT	1.53547	-0.3884	2.42845	-0.159938	0.87293	0.998767	0.838855	1.82633	1.15393	2.32275	Stable	rs16906252,rs16906252	chr10_129467281_C_T,chr10_129467281_C_T	0.9771735,0.9771735
METTL7B	1.20351	1.6485	3.22513	0.511143	0.609251	0.998767	0	3.65265	0	1.16138	Stable	rs7136793	chr12_55674419_C_T	0.992374
ARL6IP1	22.9082	-0.47111	0.813076	-0.579417	0.562308	0.998767	20.1325	18.2633	28.8482	24.3889	Stable	rs35610810	chr16_18833566_CA_C	0.0221453
SERPINB9	6.49343	1.44878	1.46781	0.987031	0.323627	0.998767	1.67771	17.3501	3.46179	3.48413	Stable	rs389260	chr6_2857208_T_C	0.999765
EMB	138.567	-0.410725	0.678682	-0.605181	0.545059	0.998767	170.288	67.5741	100.392	216.016	Stable	rs60872056	chr5_50286121_C_T	0.137771
HSPA4	14.2495	0.547787	0.967207	0.566359	0.571149	0.998767	20.1325	13.6974	9.23144	13.9365	Stable	rs147133967	chr5_133091159_GTT_G	0.499249
ARMC10	4.49545	1.07473	1.53588	0.699749	0.484084	0.998767	6.71084	5.47898	2.30786	3.48413	Stable	rs9691829	chr7_103136138_A_G	0.989004
AKAP13	10.7744	-0.0614758	1.05197	-0.0584389	0.953399	0.998767	9.22741	11.8711	10.3854	11.6138	Stable	rs74024892	chr15_85502076_C_T	0.257279
CHCHD7	9.67764	1.22672	1.14215	1.07404	0.282804	0.998767	13.4217	13.6974	3.46179	8.12963	Stable	--	--	--
FOXN2	19.13	-0.801678	0.864126	-0.927732	0.353546	0.998767	15.0994	12.7843	21.9247	26.7116	Stable	rs79247094	chr2_48327816_G_A	0.424859
GPR27	18.4945	-0.837862	0.926351	-0.904475	0.365743	0.998767	9.22741	17.3501	33.464	13.9365	Stable	rs7634474	chr3_71780316_A_G	0.99943
KBTBD2	17.9828	-1.27645	0.893001	-1.42939	0.152891	0.998767	10.0663	10.958	30.0022	20.9048	Stable	rs3956705	chr7_32913683_C_T	0.247795
RNF139	39.934	-0.723336	0.776528	-0.9315	0.351595	0.998767	20.1325	40.1792	70.3897	29.0344	Stable	--	--	--
TSEN34	9.8891	-0.321684	1.12475	-0.286004	0.774875	0.998767	7.5497	10.0448	16.155	5.80688	Stable	rs158365	chr19_54196721_C_T	0.999279
NDUFA3	8.28231	-0.139351	1.16174	-0.119949	0.904523	0.998767	7.5497	8.21847	9.23144	8.12963	Stable	rs10690522	chr19_54101105_A_AAAAT	0.926759
OSCAR	41.0523	-0.882842	0.698774	-1.26342	0.20644	0.998767	28.5211	29.2212	58.8504	47.6164	Stable	rs612529	chr19_54063999_A_G	0.887485
PAQR8	1.83265	2.41092	2.57622	0.935837	0.349357	0.998767	2.51657	3.65265	0	1.16138	Stable	rs471568,rs471568	chr6_52333987_A_C,chr6_52333987_A_C	0.999736081,0.999736081
TANC2	3.11068	-0.896862	1.77147	-0.506282	0.612659	0.998767	2.51657	1.82633	4.61572	3.48413	Stable	rs75467566	chr17_62885029_T_C	0.163481
CEACAM3	12.2875	0.86794	1.05525	0.8225	0.410793	0.998767	12.5828	19.1764	4.61572	12.7751	Stable	rs373834152	chr19_41136372_C_T	0.962762
PKIA	1.85123	2.42618	2.58675	0.937926	0.348283	0.998767	1.67771	4.56582	0	1.16138	Stable	rs7831928	chr8_78621357_T_A	0.248175
FPR1	97.0495	0.232374	0.697027	0.333379	0.738848	0.998767	54.5256	155.238	64.6201	113.815	Stable	rs5030878	chr19_51746963_A_G	0.481031
MTM1	7.84617	-0.3098	1.18727	-0.260935	0.794142	0.998767	6.71084	7.3053	8.07751	9.291	Stable	--	--	--
TRMT61B	2.90967	0.59738	1.82392	0.327525	0.743271	0.998767	3.35542	3.65265	2.30786	2.32275	Stable	rs6718662	chr2_28825892_G_C	0.0440386
INSR	5.75677	-0.302567	1.37831	-0.21952	0.826245	0.998767	7.5497	2.73949	5.76965	6.96825	Stable	rs35822114	chr19_7276454_TCTTA_T	0.349735
MFN1	5.37078	-0.539211	1.39804	-0.385691	0.699725	0.998767	4.19428	4.56582	8.07751	4.6455	Stable	rs13089906	chr3_179348516_T_C	0.328414
ATP6V0E2	1.47341	0.622296	2.50559	0.248363	0.803854	0.998767	0.838855	2.73949	1.15393	1.16138	Stable	rs7795944,rs7795944	chr7_149874377_A_G,chr7_149874377_A_G	0.999281737,0.999281737
TRIM8	20.4661	-0.134559	0.880329	-0.152851	0.878516	0.998767	12.5828	26.4817	26.5404	16.2593	Stable	rs10883738	chr10_102561964_T_C	0.0333792
FAM98B	3.05919	1.33342	1.84214	0.723843	0.469162	0.998767	4.19428	4.56582	1.15393	2.32275	Stable	--	--	--
ZNF440	1.51503	-0.417283	2.4381	-0.171151	0.864105	0.998767	1.67771	0.913163	2.30786	1.16138	Stable	rs286243	chr19_11841306_G_A	0.687172
GAA	28.9665	-0.883759	0.795399	-1.11109	0.266531	0.998767	25.1657	15.5238	48.4651	26.7116	Stable	rs12450199,rs12450199,rs12450199	chr17_80102793_A_C,chr17_80102793_A_C,chr17_80102793_A_C	0.999999949,0.999999949,0.999999949
ASXL1	7.28852	-0.319325	1.23752	-0.258035	0.79638	0.998767	8.38855	4.56582	9.23144	6.96825	Stable	rs17123165	chr20_32315811_G_A	0.944646
ZNF561	3.19815	0.27611	1.74255	0.158452	0.874101	0.998767	3.35542	3.65265	3.46179	2.32275	Stable	rs10403483	chr19_9711359_G_A	0.125347
LRRC8D	7.88028	1.01658	1.21165	0.839001	0.401469	0.998767	9.22741	11.8711	4.61572	5.80688	Stable	rs1744665	chr1_89815640_A_G	0.287547
CXXC5	9.16827	1.33714	1.23678	1.08115	0.279631	0.998767	12.5828	13.6974	9.23144	1.16138	Stable	--	--	--
RHNO1	6.58744	0.354521	1.28591	0.275697	0.782781	0.998767	8.38855	6.39214	6.92358	4.6455	Stable	rs7975158	chr12_2887432_C_G	0.150232
EXOSC10	9.0424	0.302279	1.13018	0.267461	0.789114	0.998767	11.744	8.21847	8.07751	8.12963	Stable	--	--	--
RPS21	156.362	-0.316185	0.620635	-0.509454	0.610434	0.998767	143.444	135.148	241.171	105.685	Stable	--	--	--
C3AR1	10.9295	0.130342	1.08054	0.120626	0.903987	0.998767	10.0663	12.7843	5.76965	15.0979	Stable	rs2072449	chr12_8058041_A_G	0.724225
ZNF217	11.5102	-0.0140585	1.07401	-0.0130897	0.989556	0.998767	9.22741	13.6974	17.3089	5.80688	Stable	rs61744628,rs61744628	chr20_53570298_G_A,chr20_53570298_G_A	0.953131238,0.953131238
ATPAF2	2.76015	-0.138971	1.85299	-0.0749985	0.940216	0.998767	2.51657	2.73949	3.46179	2.32275	Stable	rs2955361	chr17_18110246_G_A	0.150187
QARS1	48.3273	-0.362516	0.683329	-0.530515	0.595755	0.998767	45.2982	39.266	65.774	42.9709	Stable	--	--	--
ORMDL3	13.8465	-0.876294	1.06684	-0.821389	0.411425	0.998767	5.87199	13.6974	28.8482	6.96825	Stable	rs17608925,rs17608925	chr17_39926578_T_C,chr17_39926578_T_C	0.999997358,0.999997358
NME6	2.62119	1.01142	1.94522	0.519949	0.603099	0.998767	3.35542	3.65265	1.15393	2.32275	Stable	rs17647717	chr3_48263966_C_T	0.0340935
SLFN12	1.01869	-0.406368	3.09183	-0.131433	0.895433	0.998767	0.838855	0.913163	0	2.32275	Stable	rs1838150,rs1838150,rs1838150	chr17_35433192_C_T,chr17_35433192_C_T,chr17_35433192_C_T	0.998305578,0.998305578,0.998305578
ISG20	4.7056	-0.689902	1.57819	-0.437149	0.662004	0.998767	0.838855	6.39214	3.46179	8.12963	Stable	rs17777460	chr15_88630325_C_T	0.983776
TPSAB1	15.2419	1.75383	1.22509	1.4316	0.15226	0.998767	5.03313	42.0055	1.15393	12.7751	Stable	rs1800984,rs142515468	chr16_1256354_T_C,chr16_1268155_G_C	1,0.994693542
CLEC7A	17.4443	-1.68557	0.908209	-1.85593	0.063464	0.998767	9.22741	7.3053	27.6943	25.5503	Stable	rs17734799	chr12_10070187_T_C	0.999883
BSG	97.3841	-0.659364	0.596253	-1.10585	0.268793	0.998767	67.9473	83.0978	116.547	121.944	Stable	rs12608452,rs12608452	chr19_563639_T_C,chr19_563639_T_C	0.934884862,0.934884862
TP53RK	3.19815	0.27611	1.74255	0.158452	0.874101	0.998767	3.35542	3.65265	3.46179	2.32275	Stable	rs76152984	chr20_46690866_T_A	0.942161
SUCLG2	9.72645	-0.934152	1.17281	-0.796505	0.425738	0.998767	3.35542	10.0448	6.92358	18.582	Stable	rs1552631	chr3_67378853_A_G	0.967518
IL16	6.2945	0.77899	1.32453	0.588126	0.556448	0.998767	5.87199	10.0448	4.61572	4.6455	Stable	--	--	--
ZNF24	9.36431	0.213059	1.12521	0.18935	0.849818	0.998767	10.0663	10.0448	11.5393	5.80688	Stable	rs7243274	chr18_35393048_T_C	0.175006
FIBP	14.2274	-0.286608	0.964944	-0.29702	0.766451	0.998767	9.22741	16.4369	17.3089	13.9365	Stable	rs622614	chr11_65895768_T_C	0.988995
MRPL52	5.09472	0.595963	1.45156	0.410566	0.681391	0.998767	5.87199	6.39214	2.30786	5.80688	Stable	rs1135641,rs1135641	chr14_22829926_G_T,chr14_22829926_G_T	0.993869598,0.993869598
EFEMP2	2.67268	-1.63854	1.94711	-0.841524	0.400055	0.998767	1.67771	0.913163	4.61572	3.48413	Stable	rs35461885	chr11_65883044_G_T	0.881863
WASHC2C	16.9239	0.0236623	0.893261	0.0264898	0.978867	0.998767	16.7771	17.3501	17.3089	16.2593	Stable	rs565409446	chr10_45741985_G_A	1
ZNF738	2.74343	-0.156695	1.86708	-0.0839254	0.933116	0.998767	3.35542	1.82633	2.30786	3.48413	Stable	rs4809153	chr19_21599248_G_A	0.0711249
SSH3	14.803	0.297489	1.00432	0.296209	0.76707	0.998767	23.488	9.13163	18.4629	8.12963	Stable	rs72930778	chr11_67304519_C_T	0.170928
SP3	13.9204	-1.12384	0.986256	-1.1395	0.254494	0.998767	8.38855	9.13163	25.3865	12.7751	Stable	--	--	--
SH3RF3	3.33525	-0.622454	1.77382	-0.350912	0.725654	0.998767	2.51657	2.73949	6.92358	1.16138	Stable	rs76282283	chr2_109224886_C_G	0.247917
HPSE	11.0212	-1.49417	1.31263	-1.1383	0.254996	0.998767	3.35542	8.21847	1.15393	31.3571	Stable	rs61751211,rs79764311	chr4_83302273_T_C,chr4_83316730_C_T	0.999997983,0.994981146
COQ2	6.56441	0.603595	1.29098	0.46755	0.640107	0.998767	6.71084	9.13163	5.76965	4.6455	Stable	rs79764311	chr4_83316730_C_T	0.9977
HSPA6	8.36509	1.63937	1.36646	1.19972	0.230247	0.998767	2.51657	22.8291	2.30786	5.80688	Stable	rs568698448	chr1_161540263_G_C	0.999992
NOC3L	2.02379	2.58245	2.50092	1.0326	0.301789	0.998767	4.19428	2.73949	0	1.16138	Stable	--	--	--
[truncated: 1,521 more rows]
